# Supplementary material for: Comparative analysis of the transcriptome of the Amazonian fish species Colossoma macropomum (tambaqui) and hybrid tambacu by next generation sequencing
Source: PLoS One. 2019 Feb 25;14(2):e0212755. doi: 10.1371/journal.pone.0212755 (PMC6388931; doi:10.1371/journal.pone.0212755)
Supplement: S1 Table — (XLSX) [file pone.0212755.s008.xlsx]

## Sheet: Table S1- Alignment of mitochon
Alignment: C:\Users\User \Desktop\Planilhas_Bl\Desktop\Planilhas_Blast2GO_CMA_TAM\Alinhamento Mitocondrial
Alignment: C:\Users\User
	....|....|	....|....|	....|....|	....|....|	....|....|	....|....|	....|....|	....|....|	....|....|	....|....|	....|....|	....|....|	....|....|	....|....|	....|....|	....|....|	....|....|	....|....|	....|....|	....|....|
	5	15	25	35	45	55	65	75	85	95	105	115	125	135	145	155	165	175	185	195
C.macropomumDQ480074	TTATATGTAT	ATAGTACATT	ATGGTATAGT	ACATTATATG	CATGATCTTA	CATTAATGGT	GTTAAACATT	ACATTAAGTA	TCCAACGTTA	GATATTTAAG	TACATTATAC	CAACAACATA	AAACTAAGAG	ATACATAAAC	CATAAATTTA	CTTCCACAAG	ATTAATTCGT	TAAGTACTGA	TAACTTGAAT	AATCCCCATA
P.mesopotamicusAF283959	TTATATGTAT	ATAGTACATT	ATGGTATAGT	ACATATTATG	CATAATCTTA	CATTAATGGT	GTAATACATT	ACATTAAATA	TTCCACATAC	ATATATATAT	ATACATTAAC	ACTAGTACAT	TAATACTAAG	GTGTACATAA	ACCATAAATT	TACTTTCACA	AGATTAATTA	ATAAGTACTG	ATAACTCGAA	TAATCCTCAT
Tambaqui01 Bonito-PA	TTATATGTAT	ATAGTACATT	ATGGTATAGT	ACATTATATG	CATGATCTTA	CATTAATGGT	GTTAAACATT	ACATTAAGTA	TCCAACGTTA	GATATTTAAG	TACATTATAC	CAACAACATA	AAACTAAGAG	ATACATAAAC	CATAAATTTA	CTTCCACAAG	ATTAATTCGT	TAAGTACTGA	TAACTTGAAT	AATCCCTATA
Tambaqui02 Bonito-PA	TTATATGTAT	ATAGTACATT	ATGGTATAGT	ACATTATATG	CATGATCTTA	CATTAATGGT	GTTAAACATT	ACATTAAGTA	TCCAACGTTA	GATATTTAAG	TACATTATAC	CAACAACATA	AAACTAAGAG	ATACATAAAC	CATAAATTTA	CTTCCACAAG	ATTAATTCGT	TAAGTACTGA	TAACTTGAAT	AATCCCTATA
Tambaqui03 Bonito-PA	TTATATGTAT	ATAGTACATT	ATGGTATAGT	ACATTATATG	CATGATCTTA	CATTAATGGT	GTTAAACATT	ACATTAAGTA	TCCAACGTTA	GATATTTAAG	TACATTATAC	CAACAACATA	AAACTAAGAG	ATACATAAAC	CATAAATTTA	CTTCCACAAG	ATTAATTCGT	TAAGTACTGA	TAACTTGAAT	AATCCCTATA
Tambaqui04 Bonito-PA	TTATATGTAT	ATAGTACATT	ATGGTATAGT	ACATTATATG	CATGATCTTA	CATTAATGGT	GTTAAACATT	ACATTAAGTA	TCCAACGTTA	GATATTTAAG	TACATTATAC	CAACAACATA	AAACTAAGAG	ATACATAAAC	CATAAATTTA	CTTCCACAAG	ATTAATTCGT	TAAGTACTGA	TAACTTGAAT	AATCCCTATA
Tambaqui05 Bonito-PA	TTATATGTAT	ATAGTACATT	ATGGTATAGT	ACATTATATG	CATGATCTTA	CATTAATGGT	GTTAAACATT	ACATTAAGTA	TCCAACGTTA	GATATTTAAG	TACaTTATAC	CAACAACATA	AAACTAAGAG	ATACATAAAC	CATAAATTTA	CTTCCACAAG	ATTAATTCGT	TAAGTACTGA	TAACTTGAAT	AATCCCTATA
Tambaqui06 Bonito-PA	TTATATGTAT	ATAGTACATT	ATGGTATAGT	ACATTATATG	CATGATCTTA	CATTAaTGGT	GTTAAACATT	ACATTAAGTA	TCCAACGTTA	GATATTTAAG	TACATTATAC	CaACaACATA	AAACTAAGAG	ATACATAAAC	CATAaATTTA	CTTCCACAAG	ATTAATTCgT	TAAgTACTGA	TAACTTGAAT	AATCCCTATA
Tambaqui07 Bonito-PA	TTATATGTAT	ATAGTACATT	ATGGTATAgT	ACATTATATG	CATGATCTTA	CATTAATGGT	GTTAAACATT	ACATTAAGTA	TCCAACGTTA	GATATTTAAG	TACATTATAC	CAACaACATA	AAACTAAGAG	ATACATAAAC	CATAAATTTA	CTTCCACAAG	ATTAATTCGT	TAAGTACTGA	TAACTTGAAT	AATCCCTATA
Tambaqui08 Bonito-PA	TTATATGTAT	ATAGTACATT	ATGGTATAGT	ACATTATATG	CATGATCTTA	CATTAATGGT	GTTAAACATT	ACaTTAAGTA	TCCAACGTTA	GATATTTAAG	TACATTATAC	CaACAACATA	AAACTAAGAG	ATACATAAAC	CATAAATTTA	CTTCCACAAG	ATTAATTCGT	TAAGTACTGA	TAACTTGAAT	AATCCCTATA
Tambacu01 Boito-PA	TTATATGTaT	ATAGTACATT	ATGGTATAGT	ACATTATAtG	cATGAtCTTA	caTTAaTGGT	GTTAAACATT	ACATTAAGTA	TcCAACGTTA	GATATTTAAG	TACATTATAC	CAAcAAcATA	AAACTAAGAG	ATACATAAAC	CATAAATTTA	CTTCCACAAG	ATTAATTCGT	TaAGTACTGA	TAACTTGAAT	AATCCCTATA
Tambacu02 Bonito-PA	TTATATGTAT	ATAGTACATT	ATGGTATAGT	ACATTATATG	CATGATCTTA	CATTAaTGGT	GTTAAACATT	ACATTAAGTA	TCCAACGTTA	GATATTTAAG	TACATTATAC	CaACaAcATA	AAACTAAGAG	ATACATAAAC	CATAaATTTA	CTTCCACAAG	ATTAATTCgT	TAAgTACTGA	TAACTTGAAT	AATCCCTATA
Tambacu03 Bonito-PA	TtATATGTAT	ATAGTACATT	ATGGTATAGT	ACATTATATG	CATGATCTTA	CATTAATGGT	GTTAAACATT	ACATTAAGTA	TCCAACGTTA	GATATTTAAG	TACATTATAC	CAACAACATA	AAACTAAGAG	ATACATAAAC	CATAAATTTA	CTTCCACAAG	ATTAATTCGT	TAAGTACTGA	TAACTTGAAT	AATCCCTATA
Tambacu04 Bonito-PA	TTATATGTAT	ATAGTACATT	ATGGTATAgT	ACATTATATG	CATGATCTTA	CATTAATGGT	GTTAAACATT	ACATTAAGTA	TCCAACGTTA	GATATTTAAG	TACATTATAC	CAACaACATA	AAACTAAGAG	ATACATAAAC	CATAAATTTA	CTTCCACAAG	ATTAATTCGT	TAAGTACTGA	TAACTTGAAT	AATCCCTATA
Tambacu05 Bonito-PA	TTATATGTAT	ATAGTACATT	ATGGTATAGT	ACATTATATG	CATGATCTTA	CATTAATGGT	GTTAAACATT	ACaTTAAGTA	TCCAACGTTA	GATATTTAAG	TACATTATAC	CaACAACATA	AAACTAAGAG	ATACATAAAC	CATAAATTTA	CTTCCACAAG	ATTAATTCGT	TAAGTACTGA	TAACTTGAAT	AATCCCTATA
Tambacu06 Bonito-PA	tTATATGTAT	ATAGTACATT	ATGGTATAGT	ACATTATATG	CAtGATCTTA	CATTAATGGt	GTTAAACATT	ACATTAAGTA	TCCAACGTTA	GATATTTAAG	TACATTATAC	CaACaACATA	AAACTAAGAG	ATACATAAAC	CATAAATTTA	CTTCCACAAG	ATTAATTCGT	TAAGTACTGA	TAACTTGAAT	AATCCCTATA
Tambacu07 Bonito-PA	tTATATGTAT	ATAGTACATT	ATGGTATAGT	ACATTATATG	CATGATCTTA	CaTTAATGGT	GTTAAACATT	ACATTAAGTA	TCCaACGTTA	GATATTTAAG	TACATTATAC	CaACaACATA	AAACTAAGAG	ATACATAAAC	CATAAATTTA	CTTCCACAAG	ATTAATTCgT	TAAgTACTGA	TAACTTGAAT	AATCCCTATA
Tambacu08 Bonito-PA	tTATAtGTAT	ATAGTACATT	ATGGTATAGt	ACATTAtaTG	CATGATCTTA	CATTAATGGT	GTTAAACATT	ACATTAAGTA	TCCAACGTTA	GATATTTAAG	TACATTATAC	CaACAACATA	AAACTAAGAG	ATACATAAAC	CATAaATTTA	CTTCCACAAG	ATTAATTCGT	TAAGTACTGA	TAACTTGAAT	AATCCCTATA
	....|....|	....|....|	....|....|	....|....|	....|....|	....|....|	....|....|	....|....|	....|....|	....|....|	....|....|	....|....|	....|....|	....|....|	....|....|	....|....|	....|....|	....|....|	....|....|	....|....|
	205	215	225	235	245	255	265	275	285	295	305	315	325	335	345	355	365	375	385	395
C.macropomumDQ480074	CCTCCATCAC	AAAATTTTCC	ATGCAGGGAC	TCAACTAATA	TTGGACCTCA	CATTATTAAT	GTAGTAAGAG	ACCACCAACC	AGTTTATATC	CACCGGGCAT	ATTATCCTTG	ATAGGTCAGG	GACAGACATT	GTGGGGGTCG	CACAATATGA	ACTATTACTG	GCATCTGGTT	CCTATTTCAG	GGCCATATTA	GGTAAACCTT
P.mesopotamicusAF283959	AACTTCATCA	CAAATTTTTC	CTTGCAAGGA	CTCAACTAAT	ATTGGACCTC	ACATTATTAA	TGTAGTAAGA	GACCACCAAC	CAGTCTATAA	CTTAATGCAT	ATTATCCTTG	ATAGGTCAGG	GACAAATATC	GTGGGGGTCG	CACAATATGA	ACTATTACTG	GCATCTGGTT	CCTATTTAGG	GCCATATCTA	GTAAACCTTC
Tambaqui01 Bonito-PA	CCTCCATCAC	AAAATTTTCC	ATGCAGGGAC	TCAACTAATA	TTGGATCTCA	CATTATTAAT	GTAGTAAGAG	ACCACCAACC	AGTTTATATC	CACCGGGCAT	ATTATCCTTG	ATAGGTCAGG	GACAGACATT	GTGGGGGTCG	CACAATATGA	ACTATTACTG	GCATCTGGTT	CCTATTTCAG	GGCCATATTA	GGTAAACCTT
Tambaqui02 Bonito-PA	CCTCCATCAC	AAAATTTTCC	ATGCAGGGAC	TCAACTAATA	TTGGATCTCA	CATTATTAAT	GTAGTAAGAG	ACCACCAACC	AGTTTATATC	CACCGGGCAT	ATTATCCTTG	ATAGGTCAGG	GACAGACATT	GTGGGGGTCG	CACAATATGA	ACTATTACTG	GCATCTGGTT	CCTATTTCAG	GGCCATATTA	GGTAAACCTT
Tambaqui03 Bonito-PA	CCTCCATCAC	AAAATTTTCC	ATGCAGGGAC	TCAACTAATA	TTGGATCTCA	CATTATTAAT	GTAGTAAGAG	ACCACCAACC	AGTTTATATC	CACCGGGCAT	ATTATCCTTG	ATAGGTCAGG	GACAGACATT	GTGGGGGTCG	CACAATATGA	ACTATTACTG	GCATCTGGTT	CCTATTTCAG	GGCCATATTA	GGTAAACCTT
Tambaqui04 Bonito-PA	CCTCCATCAC	AAAATTTTCC	ATGCAGGGAC	TCAACTAATA	TTGGATCTCA	CATTATTAAT	GTAGTAAGAG	ACCACCAACC	AGTTTATATC	CACCGGGCAT	ATTATCCTTG	ATAGGTCAGG	GACAGACATT	GTGGGGGTCG	CACAATATGA	ACTATTACTG	GCATCTGGTT	CCTATTTCAG	GGCCATATTA	GGTAAACCTT
Tambaqui05 Bonito-PA	CCTCCATCAC	AAAATTTTCC	ATGCAGGGAC	TCAACTAATA	TTGGATCTCA	CATTATTAAT	GTAGTAAGAG	ACCACCAACC	AGTTTATATC	CACCGGGCAT	ATTATCCttG	ATAGGTCAGG	GACAGACATT	GTGGGGGTCG	CACAATATGA	ACTATTACTG	GCATCTGGTT	CCTATTTCAG	GGCCATATTA	GGTAAACCTT
Tambaqui06 Bonito-PA	CCTCCATCAC	AAAATTTTCC	ATGCaGGGAC	TCAACTAATA	TTGGATCTCA	CATTATTAAT	GTAGTAAGAG	ACCACCAACC	AGTTTATATC	CaCCGGGCAT	ATTATCCTTG	ATAGGTCAGG	GACAGACATT	GTGGGGGTCG	CACAATATGA	ACTATTACTG	GCATCTGGTT	CCTATTTCAG	GGCCATATTA	GGTAAACCTT
Tambaqui07 Bonito-PA	CCTCCATCAC	AAAATTTTCC	ATGCaGGGAC	TCAACTAATA	TTGGATCTCA	CATTATTAAT	GTAGTAAGAG	ACCACCAACC	AGTTTATATC	CaCCGGGCAT	ATTATCCTTG	ATAGGTCAGG	GACAGACATT	GTGGGGGTCG	CACAATATGA	ACTATTACTG	GCATCTGGTT	CCTATTTCAG	GGCCATATTA	GGTAAACCTT
Tambaqui08 Bonito-PA	CCTCCATCAC	AAAATTTTCC	ATGCaGGGAC	TCAACTAATA	TTGGATCTCA	CATTATTAAT	GTAGTAAGAG	ACCACCAACC	AGTTTATATC	CACCGGGCAT	ATTATCCTTG	ATAGGTCAGG	GACAGACATT	GTGGGGGTCG	CACAATATGA	ACTATTACTG	GCATCTGGTT	CCTATTTCAG	GGCCATATTA	GGTAAACCTT
Tambacu01 Boito-PA	CCTCCATCAC	AAAATTTTCC	aTGcaGGGAC	TCAACTAATA	TTGGATCTCA	CATTATTAaT	GTAGTAAGAG	ACCACCAACC	AGTTTATATC	CACCGGGcAT	ATTATCCTTG	ATAGGTCAGG	GACAGACATT	GTGGGGGTCG	CACAATATGA	ACTATTAcTG	GCATCTGGTT	CCTATTTCaG	GGcCATATtA	GGtAAACCTT
Tambacu02 Bonito-PA	CCTCCATCAC	AAAATTTTCC	ATGCaGGGAC	TCAACTAATA	TTGGATCTCA	CATTATTAAT	GTAGTAAGAG	ACCACCAACC	AGTTTATATC	CaCCGGGCAT	ATTATCCTTG	ATAGGTCAGG	GACAGACATT	GTGGGGGTCG	CACAATATGA	ACTATTACTG	GCATCTGGTT	CCTATTTCAG	GGCCATATTA	GGTAAACCTT
Tambacu03 Bonito-PA	CCTCCATCAC	AAAATTTTCC	ATGCaGGGAC	TCAACTAATA	TTGGATCTCA	CATTATTAAT	GTAGTAAGAG	ACCACCAACC	AGTTTATATC	CACCGGGCAT	ATTATCCTTG	ATAGGTCAGG	GACAGACATT	GTGGGGGTCG	CACAATATGA	ACTATTACTG	GCATCTGGTT	CCTATTTCAG	GGCCATATTA	GGTAAACCTT
Tambacu04 Bonito-PA	CCTCCATCAC	AAAATTTTCC	ATGCaGGGAC	TCAACTAATA	TTGGATCTCA	CATTATTAAT	GTAGTAAGAG	ACCACCAACC	AGTTTATATC	CaCCGGGCAT	ATTATCCTTG	ATAGGTCAGG	GACAGACATT	GTGGGGGTCG	CACAATATGA	ACTATTACTG	GCATCTGGTT	CCTATTTCAG	GGCCATATTA	GGTAAACCTT
Tambacu05 Bonito-PA	CCTCCATCAC	AAAATTTTCC	ATGCaGGGAC	TCAACTAATA	TTGGATCTCA	CATTATTAAT	GTAGTAAGAG	ACCACCAACC	AGTTTATATC	CACCGGGCAT	ATTATCCTTG	ATAGGTCAGG	GACAGACATT	GTGGGGGTCG	CACAATATGA	ACTATTACTG	GCATCTGGTT	CCTATTTCAG	GGCCATATTA	GGTAAACCTT
Tambacu06 Bonito-PA	CCTCCATCAC	AAAATTTTCC	ATGCaGGGAC	TCAACTAATA	TTGGATCTCA	CATTATTAAT	GTAGTAAGAG	ACCaCCAACC	AGTTTATATC	CaCCGGGCAT	ATTATCCTTG	ATAGGTCAGG	GACAgACATT	GTGGGGGTCG	CACAATATGA	ACTATTACTG	GCATCTGGTT	cCTATTTCAG	GGCCATATTA	GGTAAACCTt
Tambacu07 Bonito-PA	CCTCCATCAC	AAAATTTTCC	ATGCaGGGAC	TCAACTAATA	TTGGATCTCA	CATTATTAAT	GTAGTAAGAG	ACCaCCAACC	AGTTTATATC	CaCCGGGCAT	ATTATCCTTG	ATAGGTCAGG	GACAGACATT	GTGGGGGTCG	CACAATATGA	ACTATTACTG	GCATCTGGTT	CCTATTTCAG	GGCCATATTA	gGtAAACCTT
Tambacu08 Bonito-PA	CCTCCATCAC	AAAATTTTCC	ATGCaGGGAC	TCAACTAATA	TTGGATCTCA	CATTATTAAT	GTAGTAAGAG	ACCACCAACC	AGTTTATATC	CACCGGGCAT	ATTATCCTTG	ATAGGTCAGG	GACAGACATT	GTGGGGGTCG	CACAATATGA	ACTATTACTG	GCATCTGGTT	CCTATTTCAG	GGCCATATTA	GGTAAACCTT
	....|....|	....|....|	....|....|	....|....|	....|....|	...
	405	415	425	435	445
C.macropomumDQ480074	CCCCCCCCGG	ATAATTATAT	CTGGCATTTG	ATTATTGGTG	TTGTATCGAT	TGT
P.mesopotamicusAF283959	CCCCCCCGGA	TAATTATATC	TGGCATTTGA	TTATTGGTGT	TAGTATCGAT	TGT
Tambaqui01 Bonito-PA	CCCCCCCCGG	ATAATTATAT	CTGGCATTTG	ATTATTGGTG	TTGTATCGAT	TGT
Tambaqui02 Bonito-PA	CCCCCCCCGG	ATAATTATAT	CTGGCATTTG	ATTATTGGTG	TTGTATCGAT	TGT
Tambaqui03 Bonito-PA	CCCCCCCCGG	ATAATTATAT	CTGGCATTTG	ATTATTGGTG	TTGTATCGAT	TGT
Tambaqui04 Bonito-PA	CCCCCCCCGG	ATAATTATAT	CTGGCATTTG	ATTATTGGTG	TTGTATCGAT	TGT
Tambaqui05 Bonito-PA	CCCCCCCCGG	ATAATTATAT	CTGGcATTTG	ATTATTGGTG	TTGTATCGAT	TGT
Tambaqui06 Bonito-PA	CCCCCCCCGG	ATAATTATAT	CTGGCATTTG	ATTATTGGTG	TTGTATCGAT	TGT
Tambaqui07 Bonito-PA	CCCCCCCCGG	ATAATTATAT	CTGGCATTTG	ATTATTGGTG	TTGTATCGAT	TGT
Tambaqui08 Bonito-PA	CCCCCCCCGG	ATAATTATAT	CTGGCATTTG	ATTATTGGTG	TTGTATCgAT	TGT
Tambacu01 Boito-PA	CCCCCCCCGG	ATAATTATAT	CTGGCATTTG	ATTATTGGTG	TTGTATCGAT	TGT
Tambacu02 Bonito-PA	CCCCCCCCGG	ATAATTATAT	CTGGCATTTG	ATTATTGGTG	TTGTATCGAT	TGT
Tambacu03 Bonito-PA	CCCCCCCCGG	ATAATTATAT	CTGGCATTTG	ATTATTGGTG	TTGTATCGAT	TGT
Tambacu04 Bonito-PA	CCCCCCCCGG	ATAATTATAT	CTGGCATTTG	ATTATTGGTG	TTGTATCGAT	TGT
Tambacu05 Bonito-PA	CCCCCCCCGG	ATAATTATAT	CTGGCATTTG	ATTATTGGTG	TTGTATCgAT	TGT
Tambacu06 Bonito-PA	CCCCCCCCGG	ATAATTATAT	CTGGCATTTG	ATTATTGGTG	TTGTATCGAT	TGT
Tambacu07 Bonito-PA	CCCCCCCCgG	ATAATTATAT	CTGGCATTTG	ATTATTGGTG	TTGTATCGAT	TGT
Tambacu08 Bonito-PA	CCCCCCCCGG	ATAATTATAT	CTGGCATTTG	ATTATTGGTG	TTGTATCGAT	TGT
