# Supplementary material for: Comparative analysis of the transcriptome of the Amazonian fish species Colossoma macropomum (tambaqui) and hybrid tambacu by next generation sequencing
Source: PLoS One. 2019 Feb 25;14(2):e0212755. doi: 10.1371/journal.pone.0212755 (PMC6388931; doi:10.1371/journal.pone.0212755)
Supplement: S2 Table — (XLSX) [file pone.0212755.s009.xlsx]

## Sheet: KEGG-Tambaqui Muscle and Skin
Pathway	Seqs in Pathway	Enzyme	Ezyme ID	Seqs of Enzyme	Seqs	Pathway ID
alpha-Linolenic acid metabolism	47	A2	ec:3.1.1.4	14	MIRA_PELE_CMA_60538, MIRA_PELE_CMA_90807, NEWBLER_PELE_CMA_46196, NEWBLER_PELE_CMA_69896, NEWBLER_MUSCULO_CMA_13409, NEWBLER_PELE_CMA_75516, NEWBLER_PELE_CMA_77934, MIRA_PELE_CMA_23503, MIRA_PELE_CMA_24657, NEWBLER_MUSCULO_CMA_15705, MIRA_MUSCULO_CMA_752, MIRA_MUSCULO_CMA_1204, MIRA_PELE_CMA_20926, NEWBLER_PELE_CMA_54860	map00592
alpha-Linolenic acid metabolism	47	dehydrogenase	ec:1.1.1.1	4	MIRA_MUSCULO_CMA_2395, MIRA_PELE_CMA_9170, NEWBLER_PELE_CMA_76910, NEWBLER_MUSCULO_CMA_15873	map00592
alpha-Linolenic acid metabolism	47	C-acyltransferase	ec:2.3.1.16	8	MIRA_MUSCULO_CMA_7105, NEWBLER_MUSCULO_CMA_15807, NEWBLER_MUSCULO_CMA_11117, MIRA_MUSCULO_CMA_22922, MIRA_MUSCULO_CMA_2339, MIRA_PELE_CMA_59965, MIRA_PELE_CMA_66113, MIRA_MUSCULO_CMA_3450	map00592
alpha-Linolenic acid metabolism	47	13S-lipoxygenase	ec:1.13.11.12	5	NEWBLER_PELE_CMA_32114, MIRA_MUSCULO_CMA_24651, MIRA_PELE_CMA_15880, NEWBLER_MUSCULO_CMA_3587, NEWBLER_PELE_CMA_28881	map00592
alpha-Linolenic acid metabolism	47	A1	ec:3.1.1.32	4	MIRA_PELE_CMA_30421, NEWBLER_PELE_CMA_146496, NEWBLER_PELE_CMA_148524, NEWBLER_PELE_CMA_33384	map00592
alpha-Linolenic acid metabolism	47	hydratase	ec:4.2.1.17	15	MIRA_MUSCULO_CMA_2020, NEWBLER_MUSCULO_CMA_16251, NEWBLER_PELE_CMA_61256, MIRA_MUSCULO_CMA_5473, MIRA_MUSCULO_CMA_11198, MIRA_PELE_CMA_81597, NEWBLER_MUSCULO_CMA_11117, MIRA_MUSCULO_CMA_1438, MIRA_PELE_CMA_15414, MIRA_MUSCULO_CMA_22922, NEWBLER_PELE_CMA_45723, NEWBLER_MUSCULO_CMA_33233, MIRA_MUSCULO_CMA_2339, NEWBLER_PELE_CMA_98422, MIRA_MUSCULO_CMA_22189	map00592
Biosynthesis of unsaturated fatty acids	34	reductase	ec:1.1.1.100	3	NEWBLER_MUSCULO_CMA_21514, MIRA_PELE_CMA_70233, MIRA_PELE_CMA_42419	map01040
Biosynthesis of unsaturated fatty acids	34	reductase (NADPH)	ec:1.3.1.38	4	NEWBLER_PELE_CMA_47798, MIRA_PELE_CMA_13588, MIRA_MUSCULO_CMA_4868, MIRA_MUSCULO_CMA_2539	map01040
Biosynthesis of unsaturated fatty acids	34	C-acyltransferase	ec:2.3.1.16	8	MIRA_MUSCULO_CMA_7105, NEWBLER_MUSCULO_CMA_15807, NEWBLER_MUSCULO_CMA_11117, MIRA_MUSCULO_CMA_22922, MIRA_MUSCULO_CMA_2339, MIRA_PELE_CMA_59965, MIRA_PELE_CMA_66113, MIRA_MUSCULO_CMA_3450	map01040
Biosynthesis of unsaturated fatty acids	34	hydrolase	ec:3.1.2.2	4	MIRA_MUSCULO_CMA_18694, NEWBLER_PELE_CMA_131192, MIRA_PELE_CMA_33585, NEWBLER_PELE_CMA_80079	map01040
Biosynthesis of unsaturated fatty acids	34	hydratase	ec:4.2.1.17	15	MIRA_MUSCULO_CMA_2020, NEWBLER_MUSCULO_CMA_16251, NEWBLER_PELE_CMA_61256, MIRA_MUSCULO_CMA_5473, MIRA_MUSCULO_CMA_11198, MIRA_PELE_CMA_81597, NEWBLER_MUSCULO_CMA_11117, MIRA_MUSCULO_CMA_1438, MIRA_PELE_CMA_15414, MIRA_MUSCULO_CMA_22922, NEWBLER_PELE_CMA_45723, NEWBLER_MUSCULO_CMA_33233, MIRA_MUSCULO_CMA_2339, NEWBLER_PELE_CMA_98422, MIRA_MUSCULO_CMA_22189	map01040
Biosynthesis of unsaturated fatty acids	34	dehydrogenase	ec:1.1.1.211	7	MIRA_MUSCULO_CMA_2020, NEWBLER_MUSCULO_CMA_11117, MIRA_MUSCULO_CMA_22922, MIRA_MUSCULO_CMA_2339, NEWBLER_PELE_CMA_61256, MIRA_MUSCULO_CMA_5473, MIRA_MUSCULO_CMA_22189	map01040
Biosynthesis of unsaturated fatty acids	34	9-desaturase	ec:1.14.19.1	3	NEWBLER_MUSCULO_CMA_16978, NEWBLER_PELE_CMA_109254, NEWBLER_PELE_CMA_93884	map01040
Linoleic acid metabolism	56	A2	ec:3.1.1.4	14	MIRA_PELE_CMA_60538, MIRA_PELE_CMA_90807, NEWBLER_PELE_CMA_46196, NEWBLER_PELE_CMA_69896, NEWBLER_MUSCULO_CMA_13409, NEWBLER_PELE_CMA_75516, NEWBLER_PELE_CMA_77934, MIRA_PELE_CMA_23503, MIRA_PELE_CMA_24657, NEWBLER_MUSCULO_CMA_15705, MIRA_MUSCULO_CMA_752, MIRA_MUSCULO_CMA_1204, MIRA_PELE_CMA_20926, NEWBLER_PELE_CMA_54860	map00591
Linoleic acid metabolism	56	monooxygenase	ec:1.14.14.1	34	NEWBLER_MUSCULO_CMA_11184, NEWBLER_MUSCULO_CMA_16032, MIRA_PELE_CMA_48743, NEWBLER_PELE_CMA_29830, MIRA_PELE_CMA_62346, NEWBLER_PELE_CMA_68234, MIRA_PELE_CMA_83841, NEWBLER_PELE_CMA_78736, MIRA_PELE_CMA_92209, MIRA_PELE_CMA_23666, NEWBLER_PELE_CMA_90788, NEWBLER_PELE_CMA_76557, NEWBLER_MUSCULO_CMA_34312, MIRA_MUSCULO_CMA_7886, MIRA_PELE_CMA_30248, NEWBLER_PELE_CMA_5272, NEWBLER_PELE_CMA_12788, NE…	map00591
Linoleic acid metabolism	56	15-lipoxygenase	ec:1.13.11.33	6	NEWBLER_PELE_CMA_32114, MIRA_PELE_CMA_39978, MIRA_PELE_CMA_30252, MIRA_MUSCULO_CMA_24651, MIRA_PELE_CMA_16991, NEWBLER_PELE_CMA_28881	map00591
Linoleic acid metabolism	56	13S-lipoxygenase	ec:1.13.11.12	5	NEWBLER_PELE_CMA_32114, MIRA_MUSCULO_CMA_24651, MIRA_PELE_CMA_15880, NEWBLER_MUSCULO_CMA_3587, NEWBLER_PELE_CMA_28881	map00591
Arachidonic acid metabolism	97	reductase (NADPH)	ec:1.1.1.184	4	NEWBLER_MUSCULO_CMA_29344, NEWBLER_PELE_CMA_94150, NEWBLER_PELE_CMA_130760, NEWBLER_PELE_CMA_137567	map00590
Arachidonic acid metabolism	97	synthase	ec:1.14.99.1	6	NEWBLER_MUSCULO_CMA_32348, NEWBLER_PELE_CMA_78736, MIRA_PELE_CMA_57222, MIRA_PELE_CMA_30252, MIRA_PELE_CMA_20760, MIRA_PELE_CMA_16991	map00590
Arachidonic acid metabolism	97	dehydrogenase (NADP+)	ec:1.1.1.196	1	MIRA_PELE_CMA_55770	map00590
Arachidonic acid metabolism	97	A2	ec:3.1.1.4	14	MIRA_PELE_CMA_60538, MIRA_PELE_CMA_90807, NEWBLER_PELE_CMA_46196, NEWBLER_PELE_CMA_69896, NEWBLER_MUSCULO_CMA_13409, NEWBLER_PELE_CMA_75516, NEWBLER_PELE_CMA_77934, MIRA_PELE_CMA_23503, MIRA_PELE_CMA_24657, NEWBLER_MUSCULO_CMA_15705, MIRA_MUSCULO_CMA_752, MIRA_MUSCULO_CMA_1204, MIRA_PELE_CMA_20926, NEWBLER_PELE_CMA_54860	map00590
Arachidonic acid metabolism	97	synthase	ec:5.3.99.3	7	MIRA_MUSCULO_CMA_10850, MIRA_PELE_CMA_63097, MIRA_MUSCULO_CMA_7635, MIRA_PELE_CMA_11237, MIRA_MUSCULO_CMA_6916, MIRA_PELE_CMA_22120, MIRA_MUSCULO_CMA_9653	map00590
Arachidonic acid metabolism	97	synthase	ec:5.3.99.4	1	NEWBLER_PELE_CMA_152302	map00590
Arachidonic acid metabolism	97	monooxygenase	ec:1.14.14.1	34	NEWBLER_MUSCULO_CMA_11184, NEWBLER_MUSCULO_CMA_16032, MIRA_PELE_CMA_48743, NEWBLER_PELE_CMA_29830, MIRA_PELE_CMA_62346, NEWBLER_PELE_CMA_68234, MIRA_PELE_CMA_83841, NEWBLER_PELE_CMA_78736, MIRA_PELE_CMA_92209, MIRA_PELE_CMA_23666, NEWBLER_PELE_CMA_90788, NEWBLER_PELE_CMA_76557, NEWBLER_MUSCULO_CMA_34312, MIRA_MUSCULO_CMA_7886, MIRA_PELE_CMA_30248, NEWBLER_PELE_CMA_5272, NEWBLER_PELE_CMA_12788, NE…	map00590
Arachidonic acid metabolism	97	synthase	ec:4.4.1.20	2	MIRA_MUSCULO_CMA_27023, NEWBLER_MUSCULO_CMA_16643	map00590
Arachidonic acid metabolism	97	peroxidase	ec:1.11.1.9	18	MIRA_PELE_CMA_5588, MIRA_PELE_CMA_5610, MIRA_MUSCULO_CMA_4795, NEWBLER_PELE_CMA_111509, MIRA_MUSCULO_CMA_10458, MIRA_MUSCULO_CMA_7979, NEWBLER_PELE_CMA_75083, NEWBLER_MUSCULO_CMA_16184, NEWBLER_MUSCULO_CMA_22347, MIRA_PELE_CMA_60299, NEWBLER_PELE_CMA_75516, MIRA_MUSCULO_CMA_28901, NEWBLER_PELE_CMA_70158, MIRA_MUSCULO_CMA_752, NEWBLER_MUSCULO_CMA_11358, MIRA_MUSCULO_CMA_27023, NEWBLER_MUSCULO_CMA_…	map00590
Arachidonic acid metabolism	97	epoxide hydrolase	ec:3.3.2.10	5	MIRA_MUSCULO_CMA_6698, MIRA_PELE_CMA_33811, NEWBLER_MUSCULO_CMA_9456, MIRA_PELE_CMA_43187, NEWBLER_PELE_CMA_131311	map00590
Arachidonic acid metabolism	97	5-lipoxygenase	ec:1.13.11.34	4	NEWBLER_PELE_CMA_61114, MIRA_PELE_CMA_44137, MIRA_PELE_CMA_14049, MIRA_PELE_CMA_37181	map00590
Arachidonic acid metabolism	97	15-lipoxygenase	ec:1.13.11.33	6	NEWBLER_PELE_CMA_32114, MIRA_PELE_CMA_39978, MIRA_PELE_CMA_30252, MIRA_MUSCULO_CMA_24651, MIRA_PELE_CMA_16991, NEWBLER_PELE_CMA_28881	map00590
Arachidonic acid metabolism	97	12-lipoxygenase	ec:1.13.11.31	10	NEWBLER_PELE_CMA_61114, MIRA_PELE_CMA_44137, MIRA_PELE_CMA_14049, NEWBLER_PELE_CMA_32114, MIRA_PELE_CMA_37181, MIRA_PELE_CMA_39978, MIRA_MUSCULO_CMA_24651, MIRA_PELE_CMA_15880, NEWBLER_MUSCULO_CMA_3587, NEWBLER_PELE_CMA_28881	map00590
Arachidonic acid metabolism	97	hydrolase	ec:3.3.2.6	2	MIRA_MUSCULO_CMA_6698, MIRA_PELE_CMA_43187	map00590
Taurine and hypotaurine metabolism	34	decarboxylase	ec:4.1.1.29	4	NEWBLER_PELE_CMA_145040, NEWBLER_MUSCULO_CMA_17293, MIRA_MUSCULO_CMA_22088, NEWBLER_MUSCULO_CMA_22345	map00430
Taurine and hypotaurine metabolism	34	decarboxylase	ec:4.1.1.15	17	NEWBLER_PELE_CMA_145040, NEWBLER_MUSCULO_CMA_22700, NEWBLER_MUSCULO_CMA_35384, MIRA_PELE_CMA_1773, MIRA_PELE_CMA_3994, MIRA_MUSCULO_CMA_2303, NEWBLER_MUSCULO_CMA_7772, MIRA_PELE_CMA_11789, MIRA_MUSCULO_CMA_8630, MIRA_PELE_CMA_83698, NEWBLER_MUSCULO_CMA_26294, MIRA_PELE_CMA_11279, NEWBLER_PELE_CMA_53336, NEWBLER_PELE_CMA_53335, NEWBLER_PELE_CMA_60958, NEWBLER_PELE_CMA_77721, NEWBLER_PELE_CMA_96205	map00430
Taurine and hypotaurine metabolism	34	dehydrogenase	ec:1.4.1.2	8	MIRA_MUSCULO_CMA_19396, MIRA_PELE_CMA_69091, NEWBLER_PELE_CMA_58868, NEWBLER_PELE_CMA_58867, MIRA_MUSCULO_CMA_10791, MIRA_PELE_CMA_75820, NEWBLER_PELE_CMA_98566, NEWBLER_MUSCULO_CMA_31762	map00430
Taurine and hypotaurine metabolism	34	dioxygenase	ec:1.13.11.20	1	NEWBLER_PELE_CMA_151248	map00430
Taurine and hypotaurine metabolism	34	glutamyl transpeptidase	ec:2.3.2.2	5	NEWBLER_PELE_CMA_68617, MIRA_MUSCULO_CMA_30877, MIRA_PELE_CMA_93608, MIRA_MUSCULO_CMA_22060, NEWBLER_PELE_CMA_106391	map00430
Sulfur metabolism	6	desulfhydrase	ec:4.4.1.2	2	MIRA_PELE_CMA_57326, MIRA_PELE_CMA_60714	map00920
Sulfur metabolism	6	sulfurtransferase	ec:2.8.1.1	2	MIRA_PELE_CMA_23722, MIRA_MUSCULO_CMA_15288	map00920
Sulfur metabolism	6	oxidase	ec:1.8.3.1	1	MIRA_PELE_CMA_62852	map00920
Sulfur metabolism	6	dioxygenase	ec:1.13.11.18	1	MIRA_PELE_CMA_89658	map00920
Steroid degradation	7	dehydrogenase	ec:1.1.1.145	3	NEWBLER_PELE_CMA_113935, MIRA_MUSCULO_CMA_19338, MIRA_PELE_CMA_78257	map00984
Steroid degradation	7	4-dehydrogenase (acceptor)	ec:1.3.99.5	2	MIRA_PELE_CMA_20234, NEWBLER_PELE_CMA_75599	map00984
Steroid degradation	7	17)beta-hydroxysteroid dehydrogenase	ec:1.1.1.51	2	NEWBLER_MUSCULO_CMA_31677, NEWBLER_PELE_CMA_84759	map00984
Drug metabolism - other enzymes	88	hydantoinase	ec:3.5.2.2	7	MIRA_PELE_CMA_54622, NEWBLER_PELE_CMA_99171, MIRA_PELE_CMA_11880, MIRA_PELE_CMA_62857, MIRA_MUSCULO_CMA_21669, MIRA_PELE_CMA_24248, NEWBLER_PELE_CMA_150018	map00983
Drug metabolism - other enzymes	88	kinase	ec:2.7.1.48	7	MIRA_MUSCULO_CMA_21309, NEWBLER_PELE_CMA_78146, MIRA_MUSCULO_CMA_3083, MIRA_MUSCULO_CMA_27793, MIRA_PELE_CMA_50490, MIRA_PELE_CMA_65155, NEWBLER_PELE_CMA_78810	map00983
Drug metabolism - other enzymes	88	deaminase	ec:3.5.4.5	2	MIRA_PELE_CMA_41987, NEWBLER_MUSCULO_CMA_15260	map00983
Drug metabolism - other enzymes	88	kinase	ec:2.7.1.21	1	MIRA_MUSCULO_CMA_29877	map00983
Drug metabolism - other enzymes	88	oxidase	ec:1.17.3.2	2	MIRA_PELE_CMA_17652, MIRA_PELE_CMA_94212	map00983
Drug metabolism - other enzymes	88	ali-esterase	ec:3.1.1.1	10	MIRA_PELE_CMA_19836, MIRA_MUSCULO_CMA_16956, MIRA_MUSCULO_CMA_26947, NEWBLER_PELE_CMA_56924, NEWBLER_PELE_CMA_79190, MIRA_MUSCULO_CMA_27034, MIRA_MUSCULO_CMA_20224, MIRA_MUSCULO_CMA_28514, MIRA_PELE_CMA_69017, NEWBLER_MUSCULO_CMA_11563	map00983
Drug metabolism - other enzymes	88	S-methyltransferase	ec:2.1.1.67	1	MIRA_PELE_CMA_59018	map00983
Drug metabolism - other enzymes	88	N-acetyltransferase	ec:2.3.1.5	5	MIRA_MUSCULO_CMA_8906, MIRA_PELE_CMA_62279, NEWBLER_PELE_CMA_111650, MIRA_PELE_CMA_54289, NEWBLER_MUSCULO_CMA_23059	map00983
Drug metabolism - other enzymes	88	dehydrogenase (NADP+)	ec:1.3.1.2	1	NEWBLER_PELE_CMA_77146	map00983
Drug metabolism - other enzymes	88	synthase (glutamine-hydrolysing)	ec:6.3.5.2	2	NEWBLER_MUSCULO_CMA_27628, MIRA_MUSCULO_CMA_13828	map00983
Drug metabolism - other enzymes	88	1-naphthol glucuronyltransferase	ec:2.4.1.17	18	MIRA_PELE_CMA_11214, NEWBLER_PELE_CMA_33626, NEWBLER_PELE_CMA_116075, MIRA_PELE_CMA_15725, NEWBLER_PELE_CMA_33627, NEWBLER_PELE_CMA_33629, NEWBLER_PELE_CMA_113357, MIRA_PELE_CMA_15620, NEWBLER_PELE_CMA_118967, MIRA_PELE_CMA_19768, MIRA_PELE_CMA_10278, NEWBLER_MUSCULO_CMA_36774, MIRA_PELE_CMA_10651, NEWBLER_PELE_CMA_55512, NEWBLER_PELE_CMA_103351, MIRA_PELE_CMA_54564, NEWBLER_PELE_CMA_55510, NEWBL…	map00983
Drug metabolism - other enzymes	88	N-carbamoyl-beta-alanine amidohydrolase	ec:3.5.1.6	2	MIRA_PELE_CMA_72226, MIRA_MUSCULO_CMA_5155	map00983
Drug metabolism - other enzymes	88	diphosphatase	ec:3.6.1.19	13	NEWBLER_MUSCULO_CMA_39299, MIRA_MUSCULO_CMA_14227, MIRA_MUSCULO_CMA_15613, MIRA_PELE_CMA_31511, NEWBLER_MUSCULO_CMA_22187, MIRA_PELE_CMA_68685, NEWBLER_PELE_CMA_63399, MIRA_PELE_CMA_47649, NEWBLER_PELE_CMA_92591, MIRA_MUSCULO_CMA_21218, NEWBLER_PELE_CMA_94833, MIRA_MUSCULO_CMA_25197, MIRA_MUSCULO_CMA_26962	map00983
Drug metabolism - other enzymes	88	dehydrogenase	ec:1.1.1.205	3	MIRA_MUSCULO_CMA_27428, MIRA_MUSCULO_CMA_9372, NEWBLER_MUSCULO_CMA_11475	map00983
Drug metabolism - other enzymes	88	phosphoribosyltransferase	ec:2.4.2.8	5	MIRA_MUSCULO_CMA_5203, NEWBLER_MUSCULO_CMA_25584, MIRA_PELE_CMA_66373, NEWBLER_MUSCULO_CMA_7854, MIRA_PELE_CMA_91388	map00983
Drug metabolism - other enzymes	88	phosphorylase	ec:2.4.2.3	4	MIRA_PELE_CMA_57458, MIRA_PELE_CMA_93290, NEWBLER_PELE_CMA_158114, NEWBLER_PELE_CMA_136697	map00983
Drug metabolism - other enzymes	88	phosphorylase	ec:2.4.2.4	5	MIRA_PELE_CMA_30475, MIRA_PELE_CMA_93171, MIRA_MUSCULO_CMA_6604, NEWBLER_MUSCULO_CMA_11028, MIRA_MUSCULO_CMA_5000	map00983
Drug metabolism - cytochrome P450	124	transferase	ec:2.5.1.18	49	MIRA_PELE_CMA_30159, MIRA_MUSCULO_CMA_13962, NEWBLER_PELE_CMA_13867, MIRA_MUSCULO_CMA_7979, MIRA_MUSCULO_CMA_13968, MIRA_MUSCULO_CMA_12673, NEWBLER_MUSCULO_CMA_10929, MIRA_PELE_CMA_93414, MIRA_MUSCULO_CMA_28901, MIRA_MUSCULO_CMA_1945, MIRA_MUSCULO_CMA_186, MIRA_MUSCULO_CMA_21031, MIRA_PELE_CMA_49683, MIRA_MUSCULO_CMA_12169, NEWBLER_PELE_CMA_32996, NEWBLER_MUSCULO_CMA_16184, NEWBLER_PELE_CMA_75818…	map00982
Drug metabolism - cytochrome P450	124	dehydrogenase	ec:1.1.1.1	4	MIRA_MUSCULO_CMA_2395, MIRA_PELE_CMA_9170, NEWBLER_PELE_CMA_76910, NEWBLER_MUSCULO_CMA_15873	map00982
Drug metabolism - cytochrome P450	124	monooxygenase	ec:1.14.14.1	34	NEWBLER_MUSCULO_CMA_11184, NEWBLER_MUSCULO_CMA_16032, MIRA_PELE_CMA_48743, NEWBLER_PELE_CMA_29830, MIRA_PELE_CMA_62346, NEWBLER_PELE_CMA_68234, MIRA_PELE_CMA_83841, NEWBLER_PELE_CMA_78736, MIRA_PELE_CMA_92209, MIRA_PELE_CMA_23666, NEWBLER_PELE_CMA_90788, NEWBLER_PELE_CMA_76557, NEWBLER_MUSCULO_CMA_34312, MIRA_MUSCULO_CMA_7886, MIRA_PELE_CMA_30248, NEWBLER_PELE_CMA_5272, NEWBLER_PELE_CMA_12788, NE…	map00982
Drug metabolism - cytochrome P450	124	dehydrogenase [NAD(P)+]	ec:1.2.1.5	10	MIRA_PELE_CMA_88102, MIRA_MUSCULO_CMA_27912, NEWBLER_MUSCULO_CMA_32800, MIRA_MUSCULO_CMA_8776, NEWBLER_MUSCULO_CMA_33859, MIRA_PELE_CMA_5944, NEWBLER_MUSCULO_CMA_15399, MIRA_MUSCULO_CMA_8067, MIRA_PELE_CMA_20914, MIRA_PELE_CMA_32472	map00982
Drug metabolism - cytochrome P450	124	oxidase	ec:1.2.3.1	4	NEWBLER_PELE_CMA_141973, NEWBLER_PELE_CMA_160450, NEWBLER_PELE_CMA_26723, NEWBLER_PELE_CMA_147994	map00982
Drug metabolism - cytochrome P450	124	1-naphthol glucuronyltransferase	ec:2.4.1.17	18	MIRA_PELE_CMA_11214, NEWBLER_PELE_CMA_33626, NEWBLER_PELE_CMA_116075, MIRA_PELE_CMA_15725, NEWBLER_PELE_CMA_33627, NEWBLER_PELE_CMA_33629, NEWBLER_PELE_CMA_113357, MIRA_PELE_CMA_15620, NEWBLER_PELE_CMA_118967, MIRA_PELE_CMA_19768, MIRA_PELE_CMA_10278, NEWBLER_MUSCULO_CMA_36774, MIRA_PELE_CMA_10651, NEWBLER_PELE_CMA_55512, NEWBLER_PELE_CMA_103351, MIRA_PELE_CMA_54564, NEWBLER_PELE_CMA_55510, NEWBL…	map00982
Drug metabolism - cytochrome P450	124	monooxygenase	ec:1.14.13.8	5	MIRA_MUSCULO_CMA_7114, MIRA_MUSCULO_CMA_3851, MIRA_PELE_CMA_20301, MIRA_PELE_CMA_34878, MIRA_MUSCULO_CMA_1996	map00982
Carbapenem biosynthesis	3	dehydrogenase	ec:1.2.1.41	3	MIRA_MUSCULO_CMA_19801, MIRA_MUSCULO_CMA_27986, NEWBLER_PELE_CMA_137238	map00332
Carbapenem biosynthesis	3	5-kinase	ec:2.7.2.11	3	MIRA_MUSCULO_CMA_19801, MIRA_MUSCULO_CMA_27986, NEWBLER_PELE_CMA_137238	map00332
Insect hormone biosynthesis	2	reductase	ec:1.3.1.21	1	MIRA_PELE_CMA_4151	map00981
Insect hormone biosynthesis	2	dehydrogenase (NADP+)	ec:1.1.1.216	1	NEWBLER_MUSCULO_CMA_19964	map00981
Metabolism of xenobiotics by cytochrome P450	122	reductase (NADPH)	ec:1.1.1.184	4	NEWBLER_MUSCULO_CMA_29344, NEWBLER_PELE_CMA_94150, NEWBLER_PELE_CMA_130760, NEWBLER_PELE_CMA_137567	map00980
Metabolism of xenobiotics by cytochrome P450	122	transferase	ec:2.5.1.18	49	MIRA_PELE_CMA_30159, MIRA_MUSCULO_CMA_13962, NEWBLER_PELE_CMA_13867, MIRA_MUSCULO_CMA_7979, MIRA_MUSCULO_CMA_13968, MIRA_MUSCULO_CMA_12673, NEWBLER_MUSCULO_CMA_10929, MIRA_PELE_CMA_93414, MIRA_MUSCULO_CMA_28901, MIRA_MUSCULO_CMA_1945, MIRA_MUSCULO_CMA_186, MIRA_MUSCULO_CMA_21031, MIRA_PELE_CMA_49683, MIRA_MUSCULO_CMA_12169, NEWBLER_PELE_CMA_32996, NEWBLER_MUSCULO_CMA_16184, NEWBLER_PELE_CMA_75818…	map00980
Metabolism of xenobiotics by cytochrome P450	122	dehydrogenase	ec:1.1.1.1	4	MIRA_MUSCULO_CMA_2395, MIRA_PELE_CMA_9170, NEWBLER_PELE_CMA_76910, NEWBLER_MUSCULO_CMA_15873	map00980
Metabolism of xenobiotics by cytochrome P450	122	monooxygenase	ec:1.14.14.1	34	NEWBLER_MUSCULO_CMA_11184, NEWBLER_MUSCULO_CMA_16032, MIRA_PELE_CMA_48743, NEWBLER_PELE_CMA_29830, MIRA_PELE_CMA_62346, NEWBLER_PELE_CMA_68234, MIRA_PELE_CMA_83841, NEWBLER_PELE_CMA_78736, MIRA_PELE_CMA_92209, MIRA_PELE_CMA_23666, NEWBLER_PELE_CMA_90788, NEWBLER_PELE_CMA_76557, NEWBLER_MUSCULO_CMA_34312, MIRA_MUSCULO_CMA_7886, MIRA_PELE_CMA_30248, NEWBLER_PELE_CMA_5272, NEWBLER_PELE_CMA_12788, NE…	map00980
Metabolism of xenobiotics by cytochrome P450	122	dehydrogenase	ec:1.3.1.20	1	NEWBLER_PELE_CMA_21772	map00980
Metabolism of xenobiotics by cytochrome P450	122	dehydrogenase [NAD(P)+]	ec:1.2.1.5	10	MIRA_PELE_CMA_88102, MIRA_MUSCULO_CMA_27912, NEWBLER_MUSCULO_CMA_32800, MIRA_MUSCULO_CMA_8776, NEWBLER_MUSCULO_CMA_33859, MIRA_PELE_CMA_5944, NEWBLER_MUSCULO_CMA_15399, MIRA_MUSCULO_CMA_8067, MIRA_PELE_CMA_20914, MIRA_PELE_CMA_32472	map00980
Metabolism of xenobiotics by cytochrome P450	122	1-naphthol glucuronyltransferase	ec:2.4.1.17	18	MIRA_PELE_CMA_11214, NEWBLER_PELE_CMA_33626, NEWBLER_PELE_CMA_116075, MIRA_PELE_CMA_15725, NEWBLER_PELE_CMA_33627, NEWBLER_PELE_CMA_33629, NEWBLER_PELE_CMA_113357, MIRA_PELE_CMA_15620, NEWBLER_PELE_CMA_118967, MIRA_PELE_CMA_19768, MIRA_PELE_CMA_10278, NEWBLER_MUSCULO_CMA_36774, MIRA_PELE_CMA_10651, NEWBLER_PELE_CMA_55512, NEWBLER_PELE_CMA_103351, MIRA_PELE_CMA_54564, NEWBLER_PELE_CMA_55510, NEWBL…	map00980
Metabolism of xenobiotics by cytochrome P450	122	epoxide hydrolase	ec:3.3.2.9	2	MIRA_PELE_CMA_33811, NEWBLER_MUSCULO_CMA_9456	map00980
Arginine and proline metabolism	238	aminotransferase	ec:2.6.1.13	5	MIRA_MUSCULO_CMA_5101, MIRA_PELE_CMA_8525, NEWBLER_PELE_CMA_94012, MIRA_MUSCULO_CMA_20418, MIRA_PELE_CMA_81423	map00330
Arginine and proline metabolism	238	decarboxylase	ec:4.1.1.50	2	NEWBLER_MUSCULO_CMA_18210, MIRA_PELE_CMA_60601	map00330
Arginine and proline metabolism	238	N-methyltransferase	ec:2.1.1.2	3	MIRA_MUSCULO_CMA_1510, NEWBLER_MUSCULO_CMA_17678, MIRA_MUSCULO_CMA_21990	map00330
Arginine and proline metabolism	238	dehydrogenase	ec:1.2.1.41	3	MIRA_MUSCULO_CMA_19801, MIRA_MUSCULO_CMA_27986, NEWBLER_PELE_CMA_137238	map00330
Arginine and proline metabolism	238	aldolase	ec:4.1.3.16	1	NEWBLER_PELE_CMA_76103	map00330
Arginine and proline metabolism	238	dioxygenase	ec:1.14.11.2	14	MIRA_MUSCULO_CMA_9977, MIRA_PELE_CMA_36719, NEWBLER_PELE_CMA_77022, MIRA_MUSCULO_CMA_2532, NEWBLER_PELE_CMA_112727, MIRA_PELE_CMA_13945, MIRA_PELE_CMA_83088, MIRA_PELE_CMA_15981, MIRA_PELE_CMA_12013, NEWBLER_MUSCULO_CMA_15969, MIRA_PELE_CMA_31780, NEWBLER_PELE_CMA_75343, NEWBLER_MUSCULO_CMA_18615, NEWBLER_MUSCULO_CMA_15598	map00330
Arginine and proline metabolism	238	synthase	ec:2.5.1.16	1	MIRA_MUSCULO_CMA_15154	map00330
Arginine and proline metabolism	238	synthase	ec:2.5.1.22	2	MIRA_MUSCULO_CMA_4346, MIRA_MUSCULO_CMA_4625	map00330
Arginine and proline metabolism	238	dehydrogenase	ec:1.2.1.19	5	NEWBLER_PELE_CMA_55030, MIRA_PELE_CMA_2415, MIRA_MUSCULO_CMA_6737, MIRA_MUSCULO_CMA_19548, MIRA_PELE_CMA_1490	map00330
Arginine and proline metabolism	238	decarboxylase	ec:4.1.1.17	12	MIRA_PELE_CMA_1670, MIRA_PELE_CMA_56405, NEWBLER_PELE_CMA_36502, NEWBLER_MUSCULO_CMA_26100, MIRA_PELE_CMA_32852, NEWBLER_PELE_CMA_35637, MIRA_PELE_CMA_51623, MIRA_MUSCULO_CMA_11141, MIRA_PELE_CMA_32288, MIRA_PELE_CMA_28492, MIRA_PELE_CMA_29113, MIRA_PELE_CMA_39112	map00330
Arginine and proline metabolism	238	transaminase	ec:2.6.1.1	8	NEWBLER_PELE_CMA_104731, MIRA_PELE_CMA_51057, MIRA_PELE_CMA_82238, NEWBLER_MUSCULO_CMA_15184, MIRA_PELE_CMA_8234, NEWBLER_PELE_CMA_145098, MIRA_MUSCULO_CMA_18128, MIRA_PELE_CMA_80001	map00330
Arginine and proline metabolism	238	cyclodeaminase	ec:4.3.1.12	1	MIRA_PELE_CMA_49710	map00330
Arginine and proline metabolism	238	dehydrogenase (NAD+)	ec:1.2.1.3	21	NEWBLER_PELE_CMA_63306, NEWBLER_PELE_CMA_129357, MIRA_MUSCULO_CMA_13864, MIRA_PELE_CMA_50486, MIRA_MUSCULO_CMA_8776, NEWBLER_PELE_CMA_153310, MIRA_PELE_CMA_45871, MIRA_PELE_CMA_5944, MIRA_PELE_CMA_49115, MIRA_MUSCULO_CMA_8067, NEWBLER_PELE_CMA_89127, MIRA_PELE_CMA_2724, MIRA_PELE_CMA_88102, MIRA_MUSCULO_CMA_27912, NEWBLER_MUSCULO_CMA_32800, MIRA_PELE_CMA_18356, NEWBLER_MUSCULO_CMA_33859, MIRA_PEL…	map00330
Arginine and proline metabolism	238	agmatine ureohydrolase	ec:3.5.3.11	1	MIRA_MUSCULO_CMA_3160	map00330
Arginine and proline metabolism	238	reductase	ec:1.5.1.2	1	NEWBLER_MUSCULO_CMA_11733	map00330
Arginine and proline metabolism	238	acylamidase	ec:3.5.1.4	1	MIRA_PELE_CMA_63345	map00330
Arginine and proline metabolism	238	synthase (NADPH)	ec:1.14.13.39	4	NEWBLER_PELE_CMA_157483, NEWBLER_MUSCULO_CMA_34067, MIRA_PELE_CMA_17970, NEWBLER_MUSCULO_CMA_37701	map00330
Arginine and proline metabolism	238	kinase	ec:2.7.3.2	136	MIRA_MUSCULO_CMA_6246, MIRA_MUSCULO_CMA_5431, NEWBLER_MUSCULO_CMA_36280, MIRA_MUSCULO_CMA_4345, MIRA_MUSCULO_CMA_6401, MIRA_MUSCULO_CMA_3015, MIRA_MUSCULO_CMA_6404, NEWBLER_PELE_CMA_77890, MIRA_MUSCULO_CMA_6406, MIRA_PELE_CMA_51414, MIRA_MUSCULO_CMA_15101, MIRA_MUSCULO_CMA_10, MIRA_PELE_CMA_155, MIRA_MUSCULO_CMA_3250, MIRA_MUSCULO_CMA_5031, MIRA_MUSCULO_CMA_6365, MIRA_MUSCULO_CMA_15180, MIRA_MUSC…	map00330
Arginine and proline metabolism	238	arginine amidinase	ec:3.5.3.1	5	MIRA_MUSCULO_CMA_11900, NEWBLER_MUSCULO_CMA_18160, MIRA_MUSCULO_CMA_8157, MIRA_PELE_CMA_9916, MIRA_PELE_CMA_88734	map00330
Arginine and proline metabolism	238	gamma-guanidobutyrase	ec:3.5.3.7	1	MIRA_MUSCULO_CMA_3160	map00330
Arginine and proline metabolism	238	amidinotransferase	ec:2.1.4.1	3	MIRA_MUSCULO_CMA_11886, MIRA_MUSCULO_CMA_8016, MIRA_MUSCULO_CMA_825	map00330
Arginine and proline metabolism	238	5-kinase	ec:2.7.2.11	3	MIRA_MUSCULO_CMA_19801, MIRA_MUSCULO_CMA_27986, NEWBLER_PELE_CMA_137238	map00330
Arginine and proline metabolism	238	polyamine oxidase	ec:1.5.3.17	2	MIRA_PELE_CMA_59666, MIRA_MUSCULO_CMA_28888	map00330
Arginine and proline metabolism	238	oxidase	ec:1.5.3.16	2	MIRA_PELE_CMA_59666, MIRA_MUSCULO_CMA_28888	map00330
Arginine and proline metabolism	238	N-acetyltransferase	ec:2.3.1.57	7	MIRA_MUSCULO_CMA_7429, MIRA_PELE_CMA_93195, NEWBLER_PELE_CMA_18522, MIRA_PELE_CMA_32333, MIRA_PELE_CMA_93133, NEWBLER_PELE_CMA_18531, NEWBLER_MUSCULO_CMA_36886	map00330
Caffeine metabolism	41	oxidase	ec:1.17.3.2	2	MIRA_PELE_CMA_17652, MIRA_PELE_CMA_94212	map00232
Caffeine metabolism	41	monooxygenase	ec:1.14.14.1	34	NEWBLER_MUSCULO_CMA_11184, NEWBLER_MUSCULO_CMA_16032, MIRA_PELE_CMA_48743, NEWBLER_PELE_CMA_29830, MIRA_PELE_CMA_62346, NEWBLER_PELE_CMA_68234, MIRA_PELE_CMA_83841, NEWBLER_PELE_CMA_78736, MIRA_PELE_CMA_92209, MIRA_PELE_CMA_23666, NEWBLER_PELE_CMA_90788, NEWBLER_PELE_CMA_76557, NEWBLER_MUSCULO_CMA_34312, MIRA_MUSCULO_CMA_7886, MIRA_PELE_CMA_30248, NEWBLER_PELE_CMA_5272, NEWBLER_PELE_CMA_12788, NE…	map00232
Caffeine metabolism	41	N-acetyltransferase	ec:2.3.1.5	5	MIRA_MUSCULO_CMA_8906, MIRA_PELE_CMA_62279, NEWBLER_PELE_CMA_111650, MIRA_PELE_CMA_54289, NEWBLER_MUSCULO_CMA_23059	map00232
Aminobenzoate degradation	104	dehydrogenase (NAD+)	ec:1.2.1.28	2	MIRA_MUSCULO_CMA_2124, MIRA_PELE_CMA_20914	map00627
Aminobenzoate degradation	104	phosphatase	ec:3.1.3.2	12	MIRA_PELE_CMA_16037, MIRA_MUSCULO_CMA_16272, MIRA_PELE_CMA_36417, NEWBLER_PELE_CMA_36968, MIRA_MUSCULO_CMA_25051, MIRA_PELE_CMA_65480, NEWBLER_PELE_CMA_47717, NEWBLER_MUSCULO_CMA_38105, MIRA_PELE_CMA_77459, NEWBLER_MUSCULO_CMA_35844, NEWBLER_PELE_CMA_89339, NEWBLER_PELE_CMA_46673	map00627
Aminobenzoate degradation	104	phosphatase	ec:3.1.3.1	16	NEWBLER_PELE_CMA_124075, MIRA_MUSCULO_CMA_5202, MIRA_PELE_CMA_8995, MIRA_PELE_CMA_29855, NEWBLER_PELE_CMA_31633, NEWBLER_PELE_CMA_31635, NEWBLER_PELE_CMA_31636, MIRA_PELE_CMA_50946, MIRA_MUSCULO_CMA_5042, MIRA_MUSCULO_CMA_15037, NEWBLER_PELE_CMA_97831, NEWBLER_PELE_CMA_88062, MIRA_PELE_CMA_59061, NEWBLER_PELE_CMA_76039, NEWBLER_MUSCULO_CMA_15545, MIRA_PELE_CMA_75246	map00627
Aminobenzoate degradation	104	monooxygenase	ec:1.14.14.1	34	NEWBLER_MUSCULO_CMA_11184, NEWBLER_MUSCULO_CMA_16032, MIRA_PELE_CMA_48743, NEWBLER_PELE_CMA_29830, MIRA_PELE_CMA_62346, NEWBLER_PELE_CMA_68234, MIRA_PELE_CMA_83841, NEWBLER_PELE_CMA_78736, MIRA_PELE_CMA_92209, MIRA_PELE_CMA_23666, NEWBLER_PELE_CMA_90788, NEWBLER_PELE_CMA_76557, NEWBLER_MUSCULO_CMA_34312, MIRA_MUSCULO_CMA_7886, MIRA_PELE_CMA_30248, NEWBLER_PELE_CMA_5272, NEWBLER_PELE_CMA_12788, NE…	map00627
Aminobenzoate degradation	104	acylamidase	ec:3.5.1.4	1	MIRA_PELE_CMA_63345	map00627
Aminobenzoate degradation	104	acetylphosphatase	ec:3.6.1.7	4	MIRA_PELE_CMA_44739, MIRA_MUSCULO_CMA_2161, MIRA_MUSCULO_CMA_3030, NEWBLER_MUSCULO_CMA_21002	map00627
Aminobenzoate degradation	104	nitrophenyl phosphatase	ec:3.1.3.41	16	MIRA_PELE_CMA_31623, MIRA_MUSCULO_CMA_9117, MIRA_PELE_CMA_33617, NEWBLER_PELE_CMA_55382, NEWBLER_PELE_CMA_55383, NEWBLER_PELE_CMA_55381, MIRA_PELE_CMA_32953, MIRA_PELE_CMA_8620, NEWBLER_PELE_CMA_43147, MIRA_PELE_CMA_8519, NEWBLER_PELE_CMA_80411, NEWBLER_PELE_CMA_135314, MIRA_PELE_CMA_82075, MIRA_PELE_CMA_88160, MIRA_PELE_CMA_58369, NEWBLER_PELE_CMA_96657	map00627
Aminobenzoate degradation	104	acetonitrilase	ec:3.5.5.1	2	NEWBLER_MUSCULO_CMA_24449, MIRA_PELE_CMA_46087	map00627
Aminobenzoate degradation	104	hydratase	ec:4.2.1.17	15	MIRA_MUSCULO_CMA_2020, NEWBLER_MUSCULO_CMA_16251, NEWBLER_PELE_CMA_61256, MIRA_MUSCULO_CMA_5473, MIRA_MUSCULO_CMA_11198, MIRA_PELE_CMA_81597, NEWBLER_MUSCULO_CMA_11117, MIRA_MUSCULO_CMA_1438, MIRA_PELE_CMA_15414, MIRA_MUSCULO_CMA_22922, NEWBLER_PELE_CMA_45723, NEWBLER_MUSCULO_CMA_33233, MIRA_MUSCULO_CMA_2339, NEWBLER_PELE_CMA_98422, MIRA_MUSCULO_CMA_22189	map00627
Aminobenzoate degradation	104	organophosphate hydrolase	ec:3.1.8.1	2	MIRA_MUSCULO_CMA_7634, NEWBLER_MUSCULO_CMA_5012	map00627
Purine metabolism	689	kinase	ec:2.7.4.8	28	MIRA_PELE_CMA_26793, NEWBLER_PELE_CMA_153742, MIRA_MUSCULO_CMA_3115, MIRA_PELE_CMA_16092, MIRA_PELE_CMA_38814, NEWBLER_MUSCULO_CMA_6498, MIRA_PELE_CMA_9618, MIRA_PELE_CMA_87006, MIRA_PELE_CMA_44700, NEWBLER_PELE_CMA_46521, NEWBLER_PELE_CMA_161451, NEWBLER_PELE_CMA_113263, NEWBLER_PELE_CMA_117714, NEWBLER_PELE_CMA_96460, NEWBLER_PELE_CMA_40908, NEWBLER_PELE_CMA_79564, MIRA_PELE_CMA_16265, NEWBLER_…	map00230
Purine metabolism	689	kinase	ec:2.7.4.6	22	MIRA_MUSCULO_CMA_6235, MIRA_PELE_CMA_2143, MIRA_MUSCULO_CMA_181, MIRA_PELE_CMA_21072, NEWBLER_PELE_CMA_58022, MIRA_MUSCULO_CMA_4357, MIRA_MUSCULO_CMA_6128, MIRA_PELE_CMA_69472, MIRA_PELE_CMA_33624, MIRA_PELE_CMA_1782, NEWBLER_MUSCULO_CMA_15290, MIRA_PELE_CMA_1369, NEWBLER_PELE_CMA_137924, MIRA_MUSCULO_CMA_6088, MIRA_PELE_CMA_394, MIRA_PELE_CMA_46098, MIRA_MUSCULO_CMA_1121, NEWBLER_PELE_CMA_51347,…	map00230
Purine metabolism	689	kinase	ec:2.7.4.3	20	MIRA_MUSCULO_CMA_6235, MIRA_PELE_CMA_2143, MIRA_MUSCULO_CMA_181, MIRA_PELE_CMA_1131, NEWBLER_PELE_CMA_58022, MIRA_MUSCULO_CMA_4357, MIRA_MUSCULO_CMA_6128, MIRA_PELE_CMA_69472, MIRA_PELE_CMA_1782, NEWBLER_MUSCULO_CMA_15290, MIRA_PELE_CMA_1369, MIRA_MUSCULO_CMA_1366, NEWBLER_PELE_CMA_137924, MIRA_MUSCULO_CMA_6088, MIRA_PELE_CMA_46098, NEWBLER_MUSCULO_CMA_29416, NEWBLER_PELE_CMA_51347, MIRA_MUSCULO_…	map00230
Purine metabolism	689	kinase	ec:2.7.1.74	1	MIRA_MUSCULO_CMA_29877	map00230
Purine metabolism	689	carboxylase	ec:4.1.1.21	2	MIRA_MUSCULO_CMA_13518, NEWBLER_PELE_CMA_77038	map00230
Purine metabolism	689	2'-phosphodiesterase	ec:3.1.4.16	1	MIRA_PELE_CMA_17429	map00230
Purine metabolism	689	phosphodiesterase	ec:3.1.4.17	6	MIRA_PELE_CMA_23648, MIRA_PELE_CMA_81667, NEWBLER_PELE_CMA_148640, NEWBLER_PELE_CMA_147589, MIRA_PELE_CMA_51806, MIRA_PELE_CMA_15570	map00230
Purine metabolism	689	deaminase	ec:3.5.4.4	4	NEWBLER_PELE_CMA_83784, NEWBLER_PELE_CMA_86762, NEWBLER_PELE_CMA_128657, NEWBLER_PELE_CMA_87237	map00230
Purine metabolism	689	lyase	ec:4.3.2.2	1	NEWBLER_MUSCULO_CMA_10015	map00230
Purine metabolism	689	deaminase	ec:3.5.4.3	2	MIRA_PELE_CMA_32633, NEWBLER_PELE_CMA_123752	map00230
Purine metabolism	689	kinase	ec:2.7.1.40	12	MIRA_MUSCULO_CMA_736, NEWBLER_PELE_CMA_153598, MIRA_PELE_CMA_75671, NEWBLER_MUSCULO_CMA_23938, MIRA_MUSCULO_CMA_0, NEWBLER_MUSCULO_CMA_9066, MIRA_MUSCULO_CMA_477, MIRA_PELE_CMA_5289, MIRA_PELE_CMA_60503, NEWBLER_MUSCULO_CMA_10909, NEWBLER_MUSCULO_CMA_10908, MIRA_MUSCULO_CMA_16663	map00230
Purine metabolism	689	deaminase	ec:3.5.4.6	20	MIRA_MUSCULO_CMA_27281, MIRA_PELE_CMA_50001, NEWBLER_PELE_CMA_56782, MIRA_MUSCULO_CMA_2210, MIRA_MUSCULO_CMA_4993, MIRA_MUSCULO_CMA_12148, MIRA_PELE_CMA_9537, MIRA_MUSCULO_CMA_11052, MIRA_MUSCULO_CMA_75, MIRA_MUSCULO_CMA_7030, NEWBLER_PELE_CMA_61342, MIRA_PELE_CMA_69118, MIRA_MUSCULO_CMA_14360, MIRA_PELE_CMA_41875, MIRA_PELE_CMA_11059, NEWBLER_MUSCULO_CMA_14985, MIRA_PELE_CMA_73668, MIRA_MUSCULO_…	map00230
Purine metabolism	689	phosphodiesterase	ec:3.1.4.35	9	MIRA_PELE_CMA_64752, NEWBLER_PELE_CMA_107417, NEWBLER_PELE_CMA_18192, MIRA_PELE_CMA_22863, NEWBLER_PELE_CMA_122027, NEWBLER_PELE_CMA_149347, NEWBLER_PELE_CMA_105464, MIRA_PELE_CMA_77535, NEWBLER_PELE_CMA_64247	map00230
Purine metabolism	689	kinase	ec:2.7.1.20	1	NEWBLER_MUSCULO_CMA_29416	map00230
Purine metabolism	689	oxidase	ec:1.17.3.2	2	MIRA_PELE_CMA_17652, MIRA_PELE_CMA_94212	map00230
Purine metabolism	689	diphosphokinase	ec:2.7.6.5	3	NEWBLER_PELE_CMA_36994, MIRA_PELE_CMA_62106, NEWBLER_PELE_CMA_36992	map00230
Purine metabolism	689	diphosphokinase	ec:2.7.6.1	8	MIRA_MUSCULO_CMA_2792, MIRA_PELE_CMA_18747, NEWBLER_PELE_CMA_146120, NEWBLER_MUSCULO_CMA_35355, MIRA_MUSCULO_CMA_21703, NEWBLER_PELE_CMA_155792, NEWBLER_PELE_CMA_160598, NEWBLER_PELE_CMA_73341	map00230
Purine metabolism	689	dehydrogenase	ec:1.17.1.4	4	NEWBLER_PELE_CMA_141973, MIRA_PELE_CMA_17652, NEWBLER_PELE_CMA_160450, MIRA_PELE_CMA_94212	map00230
Purine metabolism	689	cyclase	ec:4.6.1.1	10	MIRA_MUSCULO_CMA_10431, MIRA_PELE_CMA_71705, NEWBLER_MUSCULO_CMA_18278, MIRA_PELE_CMA_20291, MIRA_PELE_CMA_11077, MIRA_MUSCULO_CMA_10788, MIRA_MUSCULO_CMA_14065, NEWBLER_PELE_CMA_141222, MIRA_PELE_CMA_61242, MIRA_PELE_CMA_34110	map00230
Purine metabolism	689	cyclase	ec:4.6.1.2	7	MIRA_PELE_CMA_74174, NEWBLER_PELE_CMA_53185, MIRA_PELE_CMA_23614, MIRA_PELE_CMA_14369, NEWBLER_PELE_CMA_161042, NEWBLER_PELE_CMA_105394, NEWBLER_PELE_CMA_85410	map00230
Purine metabolism	689	3'-mononucleotidase	ec:3.1.3.6	1	NEWBLER_MUSCULO_CMA_25195	map00230
Purine metabolism	689	uridine 5'-nucleotidase	ec:3.1.3.5	12	MIRA_MUSCULO_CMA_10995, MIRA_MUSCULO_CMA_13863, MIRA_MUSCULO_CMA_24546, MIRA_MUSCULO_CMA_2664, MIRA_MUSCULO_CMA_2665, MIRA_MUSCULO_CMA_11128, MIRA_PELE_CMA_1771, NEWBLER_MUSCULO_CMA_29529, NEWBLER_MUSCULO_CMA_17638, NEWBLER_PELE_CMA_158314, MIRA_MUSCULO_CMA_4174, NEWBLER_MUSCULO_CMA_20145	map00230
Purine metabolism	689	reductase	ec:1.7.1.7	4	MIRA_PELE_CMA_63033, MIRA_MUSCULO_CMA_7095, MIRA_MUSCULO_CMA_5087, MIRA_PELE_CMA_42541	map00230
Purine metabolism	689	deoxy-GTPase	ec:3.1.5.1	2	MIRA_PELE_CMA_61367, MIRA_PELE_CMA_11922	map00230
Purine metabolism	689	3'-diphosphatase	ec:3.1.7.2	3	NEWBLER_PELE_CMA_36994, MIRA_PELE_CMA_62106, NEWBLER_PELE_CMA_36992	map00230
Purine metabolism	689	synthase (glutamine-hydrolysing)	ec:6.3.5.2	2	NEWBLER_MUSCULO_CMA_27628, MIRA_MUSCULO_CMA_13828	map00230
Purine metabolism	689	synthase	ec:6.3.5.3	2	MIRA_PELE_CMA_57364, MIRA_PELE_CMA_74761	map00230
Purine metabolism	689	formyltransferase	ec:2.1.2.3	2	NEWBLER_PELE_CMA_143988, MIRA_PELE_CMA_34562	map00230
Purine metabolism	689	synthase	ec:6.3.4.4	8	NEWBLER_MUSCULO_CMA_18357, NEWBLER_PELE_CMA_139334, NEWBLER_MUSCULO_CMA_4692, NEWBLER_MUSCULO_CMA_25272, MIRA_PELE_CMA_56254, MIRA_PELE_CMA_66750, MIRA_MUSCULO_CMA_1791, MIRA_MUSCULO_CMA_6562	map00230
Purine metabolism	689	adenylpyrophosphatase	ec:3.6.1.3	390	MIRA_MUSCULO_CMA_11303, MIRA_PELE_CMA_56303, MIRA_MUSCULO_CMA_4866, MIRA_PELE_CMA_29040, MIRA_PELE_CMA_67687, NEWBLER_MUSCULO_CMA_24697, NEWBLER_PELE_CMA_42151, NEWBLER_PELE_CMA_42152, NEWBLER_PELE_CMA_91790, MIRA_PELE_CMA_45415, MIRA_MUSCULO_CMA_4617, MIRA_MUSCULO_CMA_23891, MIRA_MUSCULO_CMA_2455, MIRA_MUSCULO_CMA_3546, MIRA_MUSCULO_CMA_13972, NEWBLER_MUSCULO_CMA_7777, NEWBLER_PELE_CMA_152402, M…	map00230
Purine metabolism	689	diphosphate phosphatase	ec:3.6.1.6	8	MIRA_MUSCULO_CMA_19087, MIRA_PELE_CMA_45864, MIRA_PELE_CMA_47649, NEWBLER_PELE_CMA_94833, MIRA_PELE_CMA_71501, MIRA_PELE_CMA_62576, NEWBLER_MUSCULO_CMA_32467, NEWBLER_MUSCULO_CMA_24697	map00230
Purine metabolism	689	diphosphatase	ec:3.6.1.9	16	MIRA_PELE_CMA_79427, MIRA_MUSCULO_CMA_5202, MIRA_PELE_CMA_31511, MIRA_MUSCULO_CMA_6944, MIRA_PELE_CMA_52723, MIRA_PELE_CMA_46488, MIRA_PELE_CMA_50946, MIRA_MUSCULO_CMA_5042, MIRA_MUSCULO_CMA_15037, MIRA_PELE_CMA_68817, MIRA_PELE_CMA_59061, NEWBLER_PELE_CMA_92591, MIRA_PELE_CMA_94178, MIRA_MUSCULO_CMA_25197, MIRA_PELE_CMA_91794, NEWBLER_MUSCULO_CMA_15545	map00230
Purine metabolism	689	reductase	ec:1.17.4.1	2	MIRA_PELE_CMA_60101, MIRA_PELE_CMA_63541	map00230
Purine metabolism	689	synthase	ec:6.3.2.6	2	MIRA_MUSCULO_CMA_13518, NEWBLER_PELE_CMA_77038	map00230
Purine metabolism	689	metaphosphatase	ec:3.6.1.11	1	NEWBLER_PELE_CMA_87038	map00230
Purine metabolism	689	diphosphatase	ec:3.6.1.13	8	MIRA_MUSCULO_CMA_14227, NEWBLER_MUSCULO_CMA_26987, MIRA_PELE_CMA_17429, NEWBLER_PELE_CMA_96427, NEWBLER_MUSCULO_CMA_22841, MIRA_PELE_CMA_35134, NEWBLER_PELE_CMA_45571, MIRA_PELE_CMA_59102	map00230
Purine metabolism	689	phosphatase	ec:3.6.1.15	15	MIRA_MUSCULO_CMA_10443, MIRA_PELE_CMA_70151, MIRA_MUSCULO_CMA_5645, MIRA_MUSCULO_CMA_10977, MIRA_PELE_CMA_74083, NEWBLER_PELE_CMA_60745, NEWBLER_PELE_CMA_132255, MIRA_PELE_CMA_68453, MIRA_PELE_CMA_47649, MIRA_PELE_CMA_32275, MIRA_MUSCULO_CMA_4867, MIRA_PELE_CMA_54480, NEWBLER_PELE_CMA_94833, MIRA_PELE_CMA_10681, MIRA_PELE_CMA_71990	map00230
Purine metabolism	689	diphosphatase	ec:3.6.1.19	13	NEWBLER_MUSCULO_CMA_39299, MIRA_MUSCULO_CMA_14227, MIRA_MUSCULO_CMA_15613, MIRA_PELE_CMA_31511, NEWBLER_MUSCULO_CMA_22187, MIRA_PELE_CMA_68685, NEWBLER_PELE_CMA_63399, MIRA_PELE_CMA_47649, NEWBLER_PELE_CMA_92591, MIRA_MUSCULO_CMA_21218, NEWBLER_PELE_CMA_94833, MIRA_MUSCULO_CMA_25197, MIRA_MUSCULO_CMA_26962	map00230
Purine metabolism	689	diphosphatase	ec:3.6.1.21	2	MIRA_MUSCULO_CMA_14227, NEWBLER_MUSCULO_CMA_26987	map00230
Purine metabolism	689	dinucleosidetriphosphatase	ec:3.6.1.29	3	NEWBLER_MUSCULO_CMA_24449, NEWBLER_MUSCULO_CMA_23146, MIRA_PELE_CMA_46087	map00230
Purine metabolism	689	RNA polymerase	ec:2.7.7.6	6	MIRA_MUSCULO_CMA_23107, MIRA_PELE_CMA_37050, MIRA_PELE_CMA_90328, NEWBLER_MUSCULO_CMA_25095, MIRA_PELE_CMA_52053, MIRA_PELE_CMA_63432	map00230
Purine metabolism	689	DNA polymerase	ec:2.7.7.7	31	NEWBLER_PELE_CMA_148074, NEWBLER_PELE_CMA_88869, NEWBLER_PELE_CMA_13589, NEWBLER_MUSCULO_CMA_20098, MIRA_PELE_CMA_62349, MIRA_MUSCULO_CMA_14396, MIRA_PELE_CMA_13911, MIRA_PELE_CMA_72709, NEWBLER_MUSCULO_CMA_28910, MIRA_PELE_CMA_63112, NEWBLER_PELE_CMA_113460, NEWBLER_PELE_CMA_81715, NEWBLER_MUSCULO_CMA_17518, NEWBLER_PELE_CMA_74231, NEWBLER_PELE_CMA_128867, NEWBLER_PELE_CMA_125237, NEWBLER_PELE_C…	map00230
Purine metabolism	689	nucleotidyltransferase	ec:2.7.7.8	2	NEWBLER_PELE_CMA_88296, NEWBLER_PELE_CMA_156503	map00230
Purine metabolism	689	nucleosidase	ec:3.2.2.2	2	MIRA_PELE_CMA_53201, NEWBLER_PELE_CMA_158375	map00230
Purine metabolism	689	dehydrogenase	ec:1.1.1.205	3	MIRA_MUSCULO_CMA_27428, MIRA_MUSCULO_CMA_9372, NEWBLER_MUSCULO_CMA_11475	map00230
Purine metabolism	689	(alpha-D-glucose-1,6-bisphosphate-dependent)	ec:5.4.2.2	16	MIRA_MUSCULO_CMA_4387, MIRA_PELE_CMA_8637, MIRA_PELE_CMA_57618, MIRA_MUSCULO_CMA_816, MIRA_MUSCULO_CMA_4481, MIRA_MUSCULO_CMA_1790, MIRA_MUSCULO_CMA_15082, NEWBLER_PELE_CMA_49921, MIRA_MUSCULO_CMA_3415, MIRA_MUSCULO_CMA_4328, MIRA_MUSCULO_CMA_145, MIRA_MUSCULO_CMA_2637, NEWBLER_PELE_CMA_49917, MIRA_PELE_CMA_28719, MIRA_PELE_CMA_75498, NEWBLER_MUSCULO_CMA_19666	map00230
Purine metabolism	689	phosphodeoxyribomutase	ec:5.4.2.7	1	NEWBLER_MUSCULO_CMA_19666	map00230
Purine metabolism	689	cyclohydrolase	ec:3.5.4.10	2	NEWBLER_PELE_CMA_143988, MIRA_PELE_CMA_34562	map00230
Purine metabolism	689	phosphoribosyltransferase	ec:2.4.2.8	5	MIRA_MUSCULO_CMA_5203, NEWBLER_MUSCULO_CMA_25584, MIRA_PELE_CMA_66373, NEWBLER_MUSCULO_CMA_7854, MIRA_PELE_CMA_91388	map00230
Purine metabolism	689	phosphorylase	ec:2.4.2.1	5	MIRA_MUSCULO_CMA_14724, MIRA_PELE_CMA_63093, NEWBLER_PELE_CMA_158375, NEWBLER_PELE_CMA_149084, NEWBLER_PELE_CMA_152920	map00230
Purine metabolism	689	kinase	ec:2.7.4.10	1	MIRA_PELE_CMA_1782	map00230
Naphthalene degradation	4	dehydrogenase	ec:1.1.1.1	4	MIRA_MUSCULO_CMA_2395, MIRA_PELE_CMA_9170, NEWBLER_PELE_CMA_76910, NEWBLER_MUSCULO_CMA_15873	map00626
Carbon fixation pathways in prokaryotes	104	carboxylase	ec:6.4.1.1	4	MIRA_MUSCULO_CMA_23632, MIRA_PELE_CMA_44864, MIRA_PELE_CMA_17613, NEWBLER_PELE_CMA_57401	map00720
Carbon fixation pathways in prokaryotes	104	carboxylase	ec:6.4.1.2	8	MIRA_MUSCULO_CMA_6532, NEWBLER_PELE_CMA_155316, MIRA_PELE_CMA_65932, MIRA_PELE_CMA_57096, NEWBLER_PELE_CMA_62583, NEWBLER_PELE_CMA_6107, MIRA_MUSCULO_CMA_14962, NEWBLER_PELE_CMA_158865	map00720
Carbon fixation pathways in prokaryotes	104	carboxylase	ec:6.4.1.3	9	MIRA_MUSCULO_CMA_6532, NEWBLER_PELE_CMA_155316, MIRA_PELE_CMA_82988, MIRA_PELE_CMA_65932, MIRA_MUSCULO_CMA_25967, NEWBLER_PELE_CMA_116816, NEWBLER_MUSCULO_CMA_34671, MIRA_MUSCULO_CMA_18647, NEWBLER_PELE_CMA_6107	map00720
Carbon fixation pathways in prokaryotes	104	dehydrogenase	ec:1.3.5.1	4	MIRA_MUSCULO_CMA_2064, NEWBLER_PELE_CMA_91060, MIRA_MUSCULO_CMA_5384, NEWBLER_PELE_CMA_99313	map00720
Carbon fixation pathways in prokaryotes	104	cyclohydrolase	ec:3.5.4.9	10	NEWBLER_PELE_CMA_69267, MIRA_MUSCULO_CMA_6963, MIRA_PELE_CMA_24637, NEWBLER_MUSCULO_CMA_29045, MIRA_PELE_CMA_67859, NEWBLER_PELE_CMA_79623, MIRA_PELE_CMA_76788, NEWBLER_MUSCULO_CMA_7632, NEWBLER_PELE_CMA_55411, MIRA_PELE_CMA_61385	map00720
Carbon fixation pathways in prokaryotes	104	ligase (ADP-forming)	ec:6.2.1.5	5	NEWBLER_MUSCULO_CMA_22667, MIRA_MUSCULO_CMA_10367, NEWBLER_MUSCULO_CMA_15901, MIRA_MUSCULO_CMA_8152, MIRA_MUSCULO_CMA_25377	map00720
Carbon fixation pathways in prokaryotes	104	ligase	ec:6.2.1.1	9	NEWBLER_PELE_CMA_64835, NEWBLER_MUSCULO_CMA_16154, MIRA_PELE_CMA_21448, NEWBLER_MUSCULO_CMA_13936, MIRA_PELE_CMA_90408, MIRA_MUSCULO_CMA_28118, MIRA_PELE_CMA_70394, NEWBLER_PELE_CMA_92300, MIRA_MUSCULO_CMA_25368	map00720
Carbon fixation pathways in prokaryotes	104	C-acetyltransferase	ec:2.3.1.9	7	MIRA_MUSCULO_CMA_2020, MIRA_PELE_CMA_15414, MIRA_MUSCULO_CMA_1585, NEWBLER_PELE_CMA_61256, MIRA_MUSCULO_CMA_5473, MIRA_MUSCULO_CMA_22189, MIRA_PELE_CMA_15905	map00720
Carbon fixation pathways in prokaryotes	104	dehydrogenase (NADP+)	ec:1.5.1.5	9	NEWBLER_PELE_CMA_69267, MIRA_MUSCULO_CMA_6963, MIRA_PELE_CMA_24637, MIRA_PELE_CMA_67859, NEWBLER_PELE_CMA_79623, MIRA_PELE_CMA_76788, NEWBLER_MUSCULO_CMA_7632, NEWBLER_PELE_CMA_55411, MIRA_PELE_CMA_61385	map00720
Carbon fixation pathways in prokaryotes	104	citrate synthase	ec:2.3.3.8	4	MIRA_MUSCULO_CMA_23445, NEWBLER_PELE_CMA_37128, MIRA_PELE_CMA_11218, NEWBLER_PELE_CMA_87864	map00720
Carbon fixation pathways in prokaryotes	104	ligase	ec:6.3.4.3	10	NEWBLER_PELE_CMA_69267, MIRA_MUSCULO_CMA_6963, MIRA_PELE_CMA_24637, NEWBLER_MUSCULO_CMA_29045, MIRA_PELE_CMA_67859, NEWBLER_PELE_CMA_79623, MIRA_PELE_CMA_76788, NEWBLER_MUSCULO_CMA_7632, NEWBLER_PELE_CMA_55411, MIRA_PELE_CMA_61385	map00720
Carbon fixation pathways in prokaryotes	104	reductase [NAD(P)H]	ec:1.5.1.20	1	MIRA_MUSCULO_CMA_11758	map00720
Carbon fixation pathways in prokaryotes	104	hydratase	ec:4.2.1.3	5	NEWBLER_PELE_CMA_59017, MIRA_MUSCULO_CMA_10543, MIRA_PELE_CMA_48780, NEWBLER_MUSCULO_CMA_971, MIRA_PELE_CMA_76422	map00720
Carbon fixation pathways in prokaryotes	104	hydratase	ec:4.2.1.2	4	MIRA_MUSCULO_CMA_5577, MIRA_PELE_CMA_84966, MIRA_PELE_CMA_59017, NEWBLER_PELE_CMA_47132	map00720
Carbon fixation pathways in prokaryotes	104	mutase	ec:5.4.99.2	6	NEWBLER_PELE_CMA_99009, NEWBLER_PELE_CMA_75912, NEWBLER_PELE_CMA_128075, MIRA_MUSCULO_CMA_7848, MIRA_PELE_CMA_12317, MIRA_MUSCULO_CMA_4607	map00720
Carbon fixation pathways in prokaryotes	104	hydratase	ec:4.2.1.17	15	MIRA_MUSCULO_CMA_2020, NEWBLER_MUSCULO_CMA_16251, NEWBLER_PELE_CMA_61256, MIRA_MUSCULO_CMA_5473, MIRA_MUSCULO_CMA_11198, MIRA_PELE_CMA_81597, NEWBLER_MUSCULO_CMA_11117, MIRA_MUSCULO_CMA_1438, MIRA_PELE_CMA_15414, MIRA_MUSCULO_CMA_22922, NEWBLER_PELE_CMA_45723, NEWBLER_MUSCULO_CMA_33233, MIRA_MUSCULO_CMA_2339, NEWBLER_PELE_CMA_98422, MIRA_MUSCULO_CMA_22189	map00720
Carbon fixation pathways in prokaryotes	104	dehydrogenase	ec:1.1.1.37	12	MIRA_PELE_CMA_16478, NEWBLER_MUSCULO_CMA_16374, MIRA_MUSCULO_CMA_1209, MIRA_PELE_CMA_64049, MIRA_MUSCULO_CMA_1208, MIRA_MUSCULO_CMA_600, MIRA_MUSCULO_CMA_1732, MIRA_PELE_CMA_21665, MIRA_MUSCULO_CMA_15673, NEWBLER_PELE_CMA_91325, NEWBLER_PELE_CMA_28412, NEWBLER_MUSCULO_CMA_16007	map00720
Carbon fixation pathways in prokaryotes	104	dehydrogenase	ec:1.1.1.35	7	NEWBLER_MUSCULO_CMA_31677, MIRA_PELE_CMA_15414, NEWBLER_PELE_CMA_53888, NEWBLER_PELE_CMA_84759, NEWBLER_MUSCULO_CMA_32432, NEWBLER_PELE_CMA_98422, MIRA_PELE_CMA_53909	map00720
Carbon fixation pathways in prokaryotes	104	dehydrogenase (NADP+)	ec:1.1.1.42	5	NEWBLER_PELE_CMA_144998, MIRA_MUSCULO_CMA_531, MIRA_MUSCULO_CMA_8285, NEWBLER_PELE_CMA_85375, MIRA_MUSCULO_CMA_16486	map00720
Lipoic acid metabolism	1	synthase	ec:2.8.1.8	1	MIRA_MUSCULO_CMA_13028	map00785
Chloroalkane and chloroalkene degradation	30	dehydrogenase	ec:1.1.1.1	4	MIRA_MUSCULO_CMA_2395, MIRA_PELE_CMA_9170, NEWBLER_PELE_CMA_76910, NEWBLER_MUSCULO_CMA_15873	map00625
Chloroalkane and chloroalkene degradation	30	dehydrogenase (NAD+)	ec:1.2.1.3	21	NEWBLER_PELE_CMA_63306, NEWBLER_PELE_CMA_129357, MIRA_MUSCULO_CMA_13864, MIRA_PELE_CMA_50486, MIRA_MUSCULO_CMA_8776, NEWBLER_PELE_CMA_153310, MIRA_PELE_CMA_45871, MIRA_PELE_CMA_5944, MIRA_PELE_CMA_49115, MIRA_MUSCULO_CMA_8067, NEWBLER_PELE_CMA_89127, MIRA_PELE_CMA_2724, MIRA_PELE_CMA_88102, MIRA_MUSCULO_CMA_27912, NEWBLER_MUSCULO_CMA_32800, MIRA_PELE_CMA_18356, NEWBLER_MUSCULO_CMA_33859, MIRA_PEL…	map00625
Chloroalkane and chloroalkene degradation	30	epoxide hydrolase	ec:3.3.2.10	5	MIRA_MUSCULO_CMA_6698, MIRA_PELE_CMA_33811, NEWBLER_MUSCULO_CMA_9456, MIRA_PELE_CMA_43187, NEWBLER_PELE_CMA_131311	map00625
Toluene degradation	9	dehydrogenase (NAD+)	ec:1.2.1.28	2	MIRA_MUSCULO_CMA_2124, MIRA_PELE_CMA_20914	map00623
Toluene degradation	9	dehydrogenase	ec:1.1.1.35	7	NEWBLER_MUSCULO_CMA_31677, MIRA_PELE_CMA_15414, NEWBLER_PELE_CMA_53888, NEWBLER_PELE_CMA_84759, NEWBLER_MUSCULO_CMA_32432, NEWBLER_PELE_CMA_98422, MIRA_PELE_CMA_53909	map00623
Xylene degradation	2	dehydrogenase (NAD+)	ec:1.2.1.28	2	MIRA_MUSCULO_CMA_2124, MIRA_PELE_CMA_20914	map00622
Valine, leucine and isoleucine biosynthesis	3	transaminase	ec:2.6.1.42	3	NEWBLER_MUSCULO_CMA_16174, MIRA_PELE_CMA_63427, MIRA_PELE_CMA_49366	map00290
Ubiquinone and other terpenoid-quinone biosynthesis	20	dehydrogenase (quinone)	ec:1.6.5.2	14	MIRA_PELE_CMA_53058, MIRA_MUSCULO_CMA_5334, MIRA_PELE_CMA_46251, NEWBLER_PELE_CMA_57182, NEWBLER_PELE_CMA_57181, NEWBLER_PELE_CMA_97041, MIRA_MUSCULO_CMA_5195, MIRA_MUSCULO_CMA_7277, MIRA_MUSCULO_CMA_435, MIRA_PELE_CMA_12521, MIRA_MUSCULO_CMA_184, NEWBLER_MUSCULO_CMA_11056, NEWBLER_MUSCULO_CMA_38413, MIRA_MUSCULO_CMA_183	map00130
Ubiquinone and other terpenoid-quinone biosynthesis	20	transaminase	ec:2.6.1.5	6	MIRA_PELE_CMA_51057, MIRA_PELE_CMA_82238, NEWBLER_MUSCULO_CMA_15184, MIRA_PELE_CMA_8234, NEWBLER_PELE_CMA_145098, MIRA_MUSCULO_CMA_18128	map00130
Biotin metabolism	4	reductase	ec:1.1.1.100	3	NEWBLER_MUSCULO_CMA_21514, MIRA_PELE_CMA_70233, MIRA_PELE_CMA_42419	map00780
Biotin metabolism	4	dehydratase	ec:4.2.1.59	3	NEWBLER_MUSCULO_CMA_21514, MIRA_PELE_CMA_70233, MIRA_PELE_CMA_42419	map00780
Biotin metabolism	4	reductase (NADPH, Si-specific)	ec:1.3.1.10	3	NEWBLER_MUSCULO_CMA_21514, MIRA_PELE_CMA_70233, MIRA_PELE_CMA_42419	map00780
Biotin metabolism	4	(ATP-hydrolysing)] ligase	ec:6.3.4.10	1	MIRA_PELE_CMA_81130	map00780
Biotin metabolism	4	synthase I	ec:2.3.1.41	3	NEWBLER_MUSCULO_CMA_21514, MIRA_PELE_CMA_70233, MIRA_PELE_CMA_42419	map00780
Pyruvate metabolism	127	carboxylase	ec:6.4.1.1	4	MIRA_MUSCULO_CMA_23632, MIRA_PELE_CMA_44864, MIRA_PELE_CMA_17613, NEWBLER_PELE_CMA_57401	map00620
Pyruvate metabolism	127	carboxylase	ec:6.4.1.2	8	MIRA_MUSCULO_CMA_6532, NEWBLER_PELE_CMA_155316, MIRA_PELE_CMA_65932, MIRA_PELE_CMA_57096, NEWBLER_PELE_CMA_62583, NEWBLER_PELE_CMA_6107, MIRA_MUSCULO_CMA_14962, NEWBLER_PELE_CMA_158865	map00620
Pyruvate metabolism	127	carboxykinase (GTP)	ec:4.1.1.32	2	MIRA_PELE_CMA_61026, MIRA_PELE_CMA_94567	map00620
Pyruvate metabolism	127	kinase	ec:2.7.1.40	12	MIRA_MUSCULO_CMA_736, NEWBLER_PELE_CMA_153598, MIRA_PELE_CMA_75671, NEWBLER_MUSCULO_CMA_23938, MIRA_MUSCULO_CMA_0, NEWBLER_MUSCULO_CMA_9066, MIRA_MUSCULO_CMA_477, MIRA_PELE_CMA_5289, MIRA_PELE_CMA_60503, NEWBLER_MUSCULO_CMA_10909, NEWBLER_MUSCULO_CMA_10908, MIRA_MUSCULO_CMA_16663	map00620
Pyruvate metabolism	127	ligase	ec:6.2.1.1	9	NEWBLER_PELE_CMA_64835, NEWBLER_MUSCULO_CMA_16154, MIRA_PELE_CMA_21448, NEWBLER_MUSCULO_CMA_13936, MIRA_PELE_CMA_90408, MIRA_MUSCULO_CMA_28118, MIRA_PELE_CMA_70394, NEWBLER_PELE_CMA_92300, MIRA_MUSCULO_CMA_25368	map00620
Pyruvate metabolism	127	ligase (ADP-forming)	ec:6.2.1.13	3	NEWBLER_MUSCULO_CMA_13936, MIRA_PELE_CMA_90408, MIRA_MUSCULO_CMA_28118	map00620
Pyruvate metabolism	127	dehydrogenase	ec:1.8.1.4	2	MIRA_MUSCULO_CMA_7426, NEWBLER_MUSCULO_CMA_19022	map00620
Pyruvate metabolism	127	dehydrogenase (NAD+)	ec:1.2.1.3	21	NEWBLER_PELE_CMA_63306, NEWBLER_PELE_CMA_129357, MIRA_MUSCULO_CMA_13864, MIRA_PELE_CMA_50486, MIRA_MUSCULO_CMA_8776, NEWBLER_PELE_CMA_153310, MIRA_PELE_CMA_45871, MIRA_PELE_CMA_5944, MIRA_PELE_CMA_49115, MIRA_MUSCULO_CMA_8067, NEWBLER_PELE_CMA_89127, MIRA_PELE_CMA_2724, MIRA_PELE_CMA_88102, MIRA_MUSCULO_CMA_27912, NEWBLER_MUSCULO_CMA_32800, MIRA_PELE_CMA_18356, NEWBLER_MUSCULO_CMA_33859, MIRA_PEL…	map00620
Pyruvate metabolism	127	C-acetyltransferase	ec:2.3.1.9	7	MIRA_MUSCULO_CMA_2020, MIRA_PELE_CMA_15414, MIRA_MUSCULO_CMA_1585, NEWBLER_PELE_CMA_61256, MIRA_MUSCULO_CMA_5473, MIRA_MUSCULO_CMA_22189, MIRA_PELE_CMA_15905	map00620
Pyruvate metabolism	127	lyase	ec:4.4.1.5	3	MIRA_MUSCULO_CMA_2100, NEWBLER_MUSCULO_CMA_18280, NEWBLER_PELE_CMA_47680	map00620
Pyruvate metabolism	127	synthase	ec:2.3.3.9	1	MIRA_PELE_CMA_34351	map00620
Pyruvate metabolism	127	acetylphosphatase	ec:3.6.1.7	4	MIRA_PELE_CMA_44739, MIRA_MUSCULO_CMA_2161, MIRA_MUSCULO_CMA_3030, NEWBLER_MUSCULO_CMA_21002	map00620
Pyruvate metabolism	127	hydratase	ec:4.2.1.2	4	MIRA_MUSCULO_CMA_5577, MIRA_PELE_CMA_84966, MIRA_PELE_CMA_59017, NEWBLER_PELE_CMA_47132	map00620
Pyruvate metabolism	127	decarboxylase	ec:4.1.1.3	4	NEWBLER_PELE_CMA_72114, NEWBLER_MUSCULO_CMA_9990, MIRA_MUSCULO_CMA_14131, NEWBLER_MUSCULO_CMA_16115	map00620
Pyruvate metabolism	127	acetyltransferase	ec:2.3.1.12	3	NEWBLER_MUSCULO_CMA_19319, MIRA_MUSCULO_CMA_7999, MIRA_MUSCULO_CMA_27244	map00620
Pyruvate metabolism	127	hydrolase	ec:3.1.2.1	4	NEWBLER_MUSCULO_CMA_22957, NEWBLER_PELE_CMA_5711, MIRA_MUSCULO_CMA_14940, MIRA_MUSCULO_CMA_20224	map00620
Pyruvate metabolism	127	hydrolase	ec:3.1.2.6	2	NEWBLER_MUSCULO_CMA_29781, MIRA_PELE_CMA_89658	map00620
Pyruvate metabolism	127	dehydrogenase (cytochrome)	ec:1.1.2.4	2	MIRA_PELE_CMA_37104, NEWBLER_PELE_CMA_130101	map00620
Pyruvate metabolism	127	reductase (NADP+)	ec:1.1.1.79	1	MIRA_PELE_CMA_53084	map00620
Pyruvate metabolism	127	dehydrogenase (NADP+)	ec:1.1.1.82	5	MIRA_MUSCULO_CMA_600, MIRA_MUSCULO_CMA_1732, MIRA_MUSCULO_CMA_15673, NEWBLER_PELE_CMA_91325, NEWBLER_MUSCULO_CMA_16007	map00620
Pyruvate metabolism	127	dehydrogenase	ec:1.1.1.37	12	MIRA_PELE_CMA_16478, NEWBLER_MUSCULO_CMA_16374, MIRA_MUSCULO_CMA_1209, MIRA_PELE_CMA_64049, MIRA_MUSCULO_CMA_1208, MIRA_MUSCULO_CMA_600, MIRA_MUSCULO_CMA_1732, MIRA_PELE_CMA_21665, MIRA_MUSCULO_CMA_15673, NEWBLER_PELE_CMA_91325, NEWBLER_PELE_CMA_28412, NEWBLER_MUSCULO_CMA_16007	map00620
Pyruvate metabolism	127	dehydrogenase (decarboxylating)	ec:1.1.1.39	4	NEWBLER_PELE_CMA_72114, NEWBLER_MUSCULO_CMA_9990, MIRA_MUSCULO_CMA_14131, NEWBLER_MUSCULO_CMA_16115	map00620
Pyruvate metabolism	127	dehydrogenase (oxaloacetate-decarboxylating)	ec:1.1.1.38	4	NEWBLER_PELE_CMA_72114, NEWBLER_MUSCULO_CMA_9990, MIRA_MUSCULO_CMA_14131, NEWBLER_MUSCULO_CMA_16115	map00620
Pyruvate metabolism	127	dehydrogenase (oxaloacetate-decarboxylating) (NADP+)	ec:1.1.1.40	4	NEWBLER_PELE_CMA_72114, NEWBLER_MUSCULO_CMA_9990, MIRA_MUSCULO_CMA_14131, NEWBLER_MUSCULO_CMA_16115	map00620
Pyruvate metabolism	127	dehydrogenase	ec:1.1.1.28	2	MIRA_PELE_CMA_37104, NEWBLER_PELE_CMA_130101	map00620
Pyruvate metabolism	127	dehydrogenase	ec:1.1.1.27	19	MIRA_MUSCULO_CMA_3341, MIRA_MUSCULO_CMA_5553, MIRA_MUSCULO_CMA_5652, MIRA_MUSCULO_CMA_10234, MIRA_MUSCULO_CMA_3024, MIRA_MUSCULO_CMA_2257, MIRA_MUSCULO_CMA_3610, NEWBLER_MUSCULO_CMA_24759, NEWBLER_PELE_CMA_75040, MIRA_PELE_CMA_4738, MIRA_MUSCULO_CMA_6000, MIRA_MUSCULO_CMA_3580, MIRA_PELE_CMA_923, NEWBLER_MUSCULO_CMA_5373, MIRA_MUSCULO_CMA_793, MIRA_MUSCULO_CMA_222, MIRA_MUSCULO_CMA_252, MIRA_MUSC…	map00620
Pyruvate metabolism	127	dehydrogenase (acetyl-transferring)	ec:1.2.4.1	3	MIRA_MUSCULO_CMA_7017, MIRA_PELE_CMA_15203, MIRA_PELE_CMA_47216	map00620
Butirosin and neomycin biosynthesis	5	glucokinase (phosphorylating)	ec:2.7.1.2	4	MIRA_PELE_CMA_29466, NEWBLER_PELE_CMA_69374, MIRA_PELE_CMA_56309, MIRA_PELE_CMA_89470	map00524
Butirosin and neomycin biosynthesis	5	hexokinase type IV glucokinase	ec:2.7.1.1	1	NEWBLER_PELE_CMA_143482	map00524
Oxidative phosphorylation	156	dehydrogenase	ec:1.3.5.1	4	MIRA_MUSCULO_CMA_2064, NEWBLER_PELE_CMA_91060, MIRA_MUSCULO_CMA_5384, NEWBLER_PELE_CMA_99313	map00190
Oxidative phosphorylation	156	reductase (H+-translocating)	ec:1.6.5.3	65	MIRA_MUSCULO_CMA_2085, MIRA_MUSCULO_CMA_2363, NEWBLER_PELE_CMA_134967, MIRA_PELE_CMA_25883, NEWBLER_MUSCULO_CMA_20935, NEWBLER_MUSCULO_CMA_33053, MIRA_PELE_CMA_31962, MIRA_MUSCULO_CMA_1312, MIRA_MUSCULO_CMA_5150, NEWBLER_MUSCULO_CMA_8610, NEWBLER_MUSCULO_CMA_25146, NEWBLER_MUSCULO_CMA_20573, NEWBLER_MUSCULO_CMA_21145, NEWBLER_MUSCULO_CMA_21025, NEWBLER_MUSCULO_CMA_29037, MIRA_PELE_CMA_516, NEWBLE…	map00190
Oxidative phosphorylation	156	diphosphatase	ec:3.6.1.1	4	MIRA_MUSCULO_CMA_8866, MIRA_PELE_CMA_15111, MIRA_MUSCULO_CMA_2202, NEWBLER_PELE_CMA_87038	map00190
Oxidative phosphorylation	156	ATPase	ec:3.6.3.6	10	MIRA_PELE_CMA_49484, NEWBLER_MUSCULO_CMA_17365, NEWBLER_MUSCULO_CMA_18860, MIRA_PELE_CMA_4633, MIRA_PELE_CMA_8038, NEWBLER_PELE_CMA_125969, MIRA_MUSCULO_CMA_7228, NEWBLER_MUSCULO_CMA_31141, NEWBLER_PELE_CMA_157059, MIRA_MUSCULO_CMA_2627	map00190
Oxidative phosphorylation	156	oxidase	ec:1.9.3.1	49	MIRA_PELE_CMA_4587, MIRA_PELE_CMA_85505, MIRA_PELE_CMA_31962, MIRA_PELE_CMA_1313, MIRA_PELE_CMA_20034, MIRA_MUSCULO_CMA_1197, MIRA_MUSCULO_CMA_1628, MIRA_MUSCULO_CMA_1226, MIRA_MUSCULO_CMA_25670, MIRA_PELE_CMA_6599, MIRA_MUSCULO_CMA_7620, MIRA_PELE_CMA_80665, MIRA_MUSCULO_CMA_3985, MIRA_PELE_CMA_1067, MIRA_PELE_CMA_4616, MIRA_MUSCULO_CMA_1488, MIRA_MUSCULO_CMA_5560, MIRA_PELE_CMA_489, NEWBLER_PEL…	map00190
Oxidative phosphorylation	156	ATPase	ec:3.6.3.10	6	MIRA_PELE_CMA_29534, NEWBLER_PELE_CMA_71432, NEWBLER_PELE_CMA_100380, MIRA_PELE_CMA_21112, NEWBLER_PELE_CMA_49220, MIRA_PELE_CMA_31837	map00190
Oxidative phosphorylation	156	reductase	ec:1.10.2.2	16	MIRA_PELE_CMA_5940, MIRA_PELE_CMA_6742, MIRA_MUSCULO_CMA_2073, NEWBLER_MUSCULO_CMA_16383, MIRA_MUSCULO_CMA_5843, NEWBLER_MUSCULO_CMA_19518, NEWBLER_PELE_CMA_103527, MIRA_PELE_CMA_65271, MIRA_MUSCULO_CMA_12178, MIRA_MUSCULO_CMA_14269, MIRA_PELE_CMA_78909, NEWBLER_MUSCULO_CMA_26142, MIRA_PELE_CMA_863, MIRA_MUSCULO_CMA_6726, NEWBLER_PELE_CMA_143244, MIRA_PELE_CMA_44927	map00190
Oxidative phosphorylation	156	dehydrogenase	ec:1.6.99.3	4	MIRA_MUSCULO_CMA_23730, MIRA_PELE_CMA_62241, NEWBLER_PELE_CMA_119822, MIRA_MUSCULO_CMA_1177	map00190
Biosynthesis of antibiotics	638	transaminase	ec:2.6.1.11	4	MIRA_MUSCULO_CMA_5101, MIRA_PELE_CMA_8525, MIRA_MUSCULO_CMA_20418, MIRA_PELE_CMA_81423	map01130
Biosynthesis of antibiotics	638	aminotransferase	ec:2.6.1.13	5	MIRA_MUSCULO_CMA_5101, MIRA_PELE_CMA_8525, NEWBLER_PELE_CMA_94012, MIRA_MUSCULO_CMA_20418, MIRA_PELE_CMA_81423	map01130
Biosynthesis of antibiotics	638	carboxylase	ec:6.4.1.2	8	MIRA_MUSCULO_CMA_6532, NEWBLER_PELE_CMA_155316, MIRA_PELE_CMA_65932, MIRA_PELE_CMA_57096, NEWBLER_PELE_CMA_62583, NEWBLER_PELE_CMA_6107, MIRA_MUSCULO_CMA_14962, NEWBLER_PELE_CMA_158865	map01130
Biosynthesis of antibiotics	638	transaminase (isomerizing)	ec:2.6.1.16	2	NEWBLER_PELE_CMA_39119, NEWBLER_PELE_CMA_97415	map01130
Biosynthesis of antibiotics	638	carboxylase	ec:6.4.1.3	9	MIRA_MUSCULO_CMA_6532, NEWBLER_PELE_CMA_155316, MIRA_PELE_CMA_82988, MIRA_PELE_CMA_65932, MIRA_MUSCULO_CMA_25967, NEWBLER_PELE_CMA_116816, NEWBLER_MUSCULO_CMA_34671, MIRA_MUSCULO_CMA_18647, NEWBLER_PELE_CMA_6107	map01130
Biosynthesis of antibiotics	638	kinase	ec:2.7.4.6	22	MIRA_MUSCULO_CMA_6235, MIRA_PELE_CMA_2143, MIRA_MUSCULO_CMA_181, MIRA_PELE_CMA_21072, NEWBLER_PELE_CMA_58022, MIRA_MUSCULO_CMA_4357, MIRA_MUSCULO_CMA_6128, MIRA_PELE_CMA_69472, MIRA_PELE_CMA_33624, MIRA_PELE_CMA_1782, NEWBLER_MUSCULO_CMA_15290, MIRA_PELE_CMA_1369, NEWBLER_PELE_CMA_137924, MIRA_MUSCULO_CMA_6088, MIRA_PELE_CMA_394, MIRA_PELE_CMA_46098, MIRA_MUSCULO_CMA_1121, NEWBLER_PELE_CMA_51347,…	map01130
Biosynthesis of antibiotics	638	kinase	ec:2.7.4.3	20	MIRA_MUSCULO_CMA_6235, MIRA_PELE_CMA_2143, MIRA_MUSCULO_CMA_181, MIRA_PELE_CMA_1131, NEWBLER_PELE_CMA_58022, MIRA_MUSCULO_CMA_4357, MIRA_MUSCULO_CMA_6128, MIRA_PELE_CMA_69472, MIRA_PELE_CMA_1782, NEWBLER_MUSCULO_CMA_15290, MIRA_PELE_CMA_1369, MIRA_MUSCULO_CMA_1366, NEWBLER_PELE_CMA_137924, MIRA_MUSCULO_CMA_6088, MIRA_PELE_CMA_46098, NEWBLER_MUSCULO_CMA_29416, NEWBLER_PELE_CMA_51347, MIRA_MUSCULO_…	map01130
Biosynthesis of antibiotics	638	decarboxylase	ec:4.1.1.33	1	MIRA_PELE_CMA_79861	map01130
Biosynthesis of antibiotics	638	dehydrogenase	ec:1.3.5.1	4	MIRA_MUSCULO_CMA_2064, NEWBLER_PELE_CMA_91060, MIRA_MUSCULO_CMA_5384, NEWBLER_PELE_CMA_99313	map01130
Biosynthesis of antibiotics	638	carboxykinase (GTP)	ec:4.1.1.32	2	MIRA_PELE_CMA_61026, MIRA_PELE_CMA_94567	map01130
Biosynthesis of antibiotics	638	transaminase	ec:2.6.1.57	6	MIRA_PELE_CMA_51057, MIRA_PELE_CMA_82238, NEWBLER_MUSCULO_CMA_15184, MIRA_PELE_CMA_8234, NEWBLER_PELE_CMA_145098, MIRA_MUSCULO_CMA_18128	map01130
Biosynthesis of antibiotics	638	transaminase	ec:2.6.1.58	2	NEWBLER_MUSCULO_CMA_15360, MIRA_MUSCULO_CMA_10747	map01130
Biosynthesis of antibiotics	638	dihydroxyacetonetransferase	ec:2.2.1.2	2	MIRA_MUSCULO_CMA_2671, MIRA_PELE_CMA_3235	map01130
Biosynthesis of antibiotics	638	glycolaldehydetransferase	ec:2.2.1.1	2	MIRA_PELE_CMA_31757, MIRA_MUSCULO_CMA_21504	map01130
Biosynthesis of antibiotics	638	kinase	ec:2.7.2.8	1	NEWBLER_MUSCULO_CMA_11405	map01130
Biosynthesis of antibiotics	638	kinase	ec:2.7.2.3	10	MIRA_MUSCULO_CMA_317, MIRA_MUSCULO_CMA_23356, MIRA_MUSCULO_CMA_4136, MIRA_PELE_CMA_71163, MIRA_MUSCULO_CMA_511, MIRA_MUSCULO_CMA_16389, MIRA_MUSCULO_CMA_990, MIRA_MUSCULO_CMA_11848, NEWBLER_MUSCULO_CMA_15355, MIRA_MUSCULO_CMA_4781	map01130
Biosynthesis of antibiotics	638	lyase	ec:4.3.2.1	1	MIRA_PELE_CMA_14655	map01130
Biosynthesis of antibiotics	638	lyase	ec:4.3.2.2	1	NEWBLER_MUSCULO_CMA_10015	map01130
Biosynthesis of antibiotics	638	dehydrogenase	ec:1.2.1.31	2	MIRA_MUSCULO_CMA_3999, NEWBLER_MUSCULO_CMA_26498	map01130
Biosynthesis of antibiotics	638	kinase	ec:2.7.1.40	12	MIRA_MUSCULO_CMA_736, NEWBLER_PELE_CMA_153598, MIRA_PELE_CMA_75671, NEWBLER_MUSCULO_CMA_23938, MIRA_MUSCULO_CMA_0, NEWBLER_MUSCULO_CMA_9066, MIRA_MUSCULO_CMA_477, MIRA_PELE_CMA_5289, MIRA_PELE_CMA_60503, NEWBLER_MUSCULO_CMA_10909, NEWBLER_MUSCULO_CMA_10908, MIRA_MUSCULO_CMA_16663	map01130
Biosynthesis of antibiotics	638	deaminase	ec:3.5.4.6	20	MIRA_MUSCULO_CMA_27281, MIRA_PELE_CMA_50001, NEWBLER_PELE_CMA_56782, MIRA_MUSCULO_CMA_2210, MIRA_MUSCULO_CMA_4993, MIRA_MUSCULO_CMA_12148, MIRA_PELE_CMA_9537, MIRA_MUSCULO_CMA_11052, MIRA_MUSCULO_CMA_75, MIRA_MUSCULO_CMA_7030, NEWBLER_PELE_CMA_61342, MIRA_PELE_CMA_69118, MIRA_MUSCULO_CMA_14360, MIRA_PELE_CMA_41875, MIRA_PELE_CMA_11059, NEWBLER_MUSCULO_CMA_14985, MIRA_PELE_CMA_73668, MIRA_MUSCULO_…	map01130
Biosynthesis of antibiotics	638	dehydrogenase	ec:1.2.1.41	3	MIRA_MUSCULO_CMA_19801, MIRA_MUSCULO_CMA_27986, NEWBLER_PELE_CMA_137238	map01130
Biosynthesis of antibiotics	638	carbamoyltransferase	ec:2.1.3.3	1	NEWBLER_MUSCULO_CMA_21223	map01130
Biosynthesis of antibiotics	638	3-kinase	ec:2.7.1.31	3	MIRA_PELE_CMA_46858, NEWBLER_PELE_CMA_136452, MIRA_PELE_CMA_20830	map01130
Biosynthesis of antibiotics	638	transaminase	ec:2.6.1.42	3	NEWBLER_MUSCULO_CMA_16174, MIRA_PELE_CMA_63427, MIRA_PELE_CMA_49366	map01130
Biosynthesis of antibiotics	638	gluconokinase (phosphorylating)	ec:2.7.1.12	1	NEWBLER_MUSCULO_CMA_38385	map01130
Biosynthesis of antibiotics	638	phosphohexokinase	ec:2.7.1.11	40	MIRA_MUSCULO_CMA_1096, MIRA_PELE_CMA_29304, NEWBLER_MUSCULO_CMA_8271, MIRA_MUSCULO_CMA_4644, MIRA_MUSCULO_CMA_2621, NEWBLER_PELE_CMA_124040, MIRA_MUSCULO_CMA_6160, NEWBLER_MUSCULO_CMA_25982, MIRA_MUSCULO_CMA_14850, MIRA_PELE_CMA_3919, NEWBLER_PELE_CMA_224, MIRA_MUSCULO_CMA_689, NEWBLER_PELE_CMA_29905, MIRA_MUSCULO_CMA_1569, NEWBLER_PELE_CMA_135252, MIRA_MUSCULO_CMA_268, NEWBLER_PELE_CMA_225, MIRA…	map01130
Biosynthesis of antibiotics	638	diphosphate synthase	ec:2.5.1.10	1	MIRA_MUSCULO_CMA_12433	map01130
Biosynthesis of antibiotics	638	ligase (ADP-forming)	ec:6.2.1.5	5	NEWBLER_MUSCULO_CMA_22667, MIRA_MUSCULO_CMA_10367, NEWBLER_MUSCULO_CMA_15901, MIRA_MUSCULO_CMA_8152, MIRA_MUSCULO_CMA_25377	map01130
Biosynthesis of antibiotics	638	ligase (GDP-forming)	ec:6.2.1.4	3	NEWBLER_MUSCULO_CMA_22667, MIRA_MUSCULO_CMA_10367, MIRA_MUSCULO_CMA_25377	map01130
Biosynthesis of antibiotics	638	ligase	ec:6.2.1.1	9	NEWBLER_PELE_CMA_64835, NEWBLER_MUSCULO_CMA_16154, MIRA_PELE_CMA_21448, NEWBLER_MUSCULO_CMA_13936, MIRA_PELE_CMA_90408, MIRA_MUSCULO_CMA_28118, MIRA_PELE_CMA_70394, NEWBLER_PELE_CMA_92300, MIRA_MUSCULO_CMA_25368	map01130
Biosynthesis of antibiotics	638	(2-methylpropanoyl)transferase	ec:2.3.1.168	1	NEWBLER_PELE_CMA_65426	map01130
Biosynthesis of antibiotics	638	synthase	ec:2.5.1.21	2	MIRA_MUSCULO_CMA_17359, NEWBLER_PELE_CMA_151357	map01130
Biosynthesis of antibiotics	638	diphosphate synthase	ec:2.5.1.29	1	MIRA_MUSCULO_CMA_12433	map01130
Biosynthesis of antibiotics	638	dehydrogenase (phosphorylating)	ec:1.2.1.12	32	NEWBLER_MUSCULO_CMA_16079, MIRA_MUSCULO_CMA_4641, MIRA_MUSCULO_CMA_9859, MIRA_MUSCULO_CMA_4723, MIRA_MUSCULO_CMA_2180, MIRA_MUSCULO_CMA_5033, MIRA_MUSCULO_CMA_961, MIRA_MUSCULO_CMA_2799, MIRA_MUSCULO_CMA_2856, MIRA_PELE_CMA_8351, MIRA_MUSCULO_CMA_3562, MIRA_MUSCULO_CMA_3202, MIRA_MUSCULO_CMA_3367, MIRA_MUSCULO_CMA_5502, MIRA_MUSCULO_CMA_6316, MIRA_MUSCULO_CMA_2874, MIRA_MUSCULO_CMA_2896, MIRA_MUS…	map01130
Biosynthesis of antibiotics	638	decarboxylase	ec:4.1.1.17	12	MIRA_PELE_CMA_1670, MIRA_PELE_CMA_56405, NEWBLER_PELE_CMA_36502, NEWBLER_MUSCULO_CMA_26100, MIRA_PELE_CMA_32852, NEWBLER_PELE_CMA_35637, MIRA_PELE_CMA_51623, MIRA_MUSCULO_CMA_11141, MIRA_PELE_CMA_32288, MIRA_PELE_CMA_28492, MIRA_PELE_CMA_29113, MIRA_PELE_CMA_39112	map01130
Biosynthesis of antibiotics	638	diphosphokinase	ec:2.7.6.1	8	MIRA_MUSCULO_CMA_2792, MIRA_PELE_CMA_18747, NEWBLER_PELE_CMA_146120, NEWBLER_MUSCULO_CMA_35355, MIRA_MUSCULO_CMA_21703, NEWBLER_PELE_CMA_155792, NEWBLER_PELE_CMA_160598, NEWBLER_PELE_CMA_73341	map01130
Biosynthesis of antibiotics	638	3-dehydrogenase (decarboxylating)	ec:1.1.1.170	1	MIRA_PELE_CMA_78257	map01130
Biosynthesis of antibiotics	638	dehydrogenase	ec:1.1.1.178	2	NEWBLER_MUSCULO_CMA_31677, NEWBLER_PELE_CMA_84759	map01130
Biosynthesis of antibiotics	638	dehydrogenase	ec:1.8.1.4	2	MIRA_MUSCULO_CMA_7426, NEWBLER_MUSCULO_CMA_19022	map01130
Biosynthesis of antibiotics	638	geranyl-diphosphate synthase	ec:2.5.1.1	3	MIRA_MUSCULO_CMA_12433, NEWBLER_MUSCULO_CMA_20625, MIRA_PELE_CMA_43081	map01130
Biosynthesis of antibiotics	638	isomerase	ec:5.3.1.1	14	MIRA_PELE_CMA_5650, MIRA_MUSCULO_CMA_2731, MIRA_PELE_CMA_3751, MIRA_PELE_CMA_60797, MIRA_MUSCULO_CMA_43, MIRA_MUSCULO_CMA_1433, MIRA_MUSCULO_CMA_6240, MIRA_PELE_CMA_39608, MIRA_MUSCULO_CMA_4880, MIRA_MUSCULO_CMA_28219, NEWBLER_MUSCULO_CMA_15805, MIRA_MUSCULO_CMA_974, MIRA_MUSCULO_CMA_466, MIRA_MUSCULO_CMA_492	map01130
Biosynthesis of antibiotics	638	isomerase	ec:5.3.1.9	24	MIRA_MUSCULO_CMA_3463, MIRA_MUSCULO_CMA_5750, NEWBLER_PELE_CMA_59468, MIRA_MUSCULO_CMA_3960, MIRA_MUSCULO_CMA_5028, MIRA_MUSCULO_CMA_4799, MIRA_PELE_CMA_2711, MIRA_MUSCULO_CMA_15841, MIRA_MUSCULO_CMA_948, MIRA_MUSCULO_CMA_6297, MIRA_MUSCULO_CMA_1099, MIRA_MUSCULO_CMA_3273, MIRA_MUSCULO_CMA_5672, MIRA_MUSCULO_CMA_2196, MIRA_MUSCULO_CMA_5143, MIRA_PELE_CMA_16400, MIRA_PELE_CMA_44326, MIRA_MUSCULO_C…	map01130
Biosynthesis of antibiotics	638	4-phosphate cytidylyltransferase	ec:2.7.7.60	1	NEWBLER_MUSCULO_CMA_17082	map01130
Biosynthesis of antibiotics	638	phosphatase	ec:3.1.3.3	3	NEWBLER_PELE_CMA_34933, MIRA_MUSCULO_CMA_10858, MIRA_PELE_CMA_67395	map01130
Biosynthesis of antibiotics	638	dehydrogenase (NADP+)	ec:1.1.1.2	1	MIRA_PELE_CMA_20914	map01130
Biosynthesis of antibiotics	638	dehydrogenase	ec:1.1.1.1	4	MIRA_MUSCULO_CMA_2395, MIRA_PELE_CMA_9170, NEWBLER_PELE_CMA_76910, NEWBLER_MUSCULO_CMA_15873	map01130
Biosynthesis of antibiotics	638	transaminase	ec:2.6.1.5	6	MIRA_PELE_CMA_51057, MIRA_PELE_CMA_82238, NEWBLER_MUSCULO_CMA_15184, MIRA_PELE_CMA_8234, NEWBLER_PELE_CMA_145098, MIRA_MUSCULO_CMA_18128	map01130
Biosynthesis of antibiotics	638	transaminase	ec:2.6.1.9	6	MIRA_PELE_CMA_51057, MIRA_PELE_CMA_82238, NEWBLER_MUSCULO_CMA_15184, MIRA_PELE_CMA_8234, NEWBLER_PELE_CMA_145098, MIRA_MUSCULO_CMA_18128	map01130
Biosynthesis of antibiotics	638	transaminase	ec:2.6.1.1	8	NEWBLER_PELE_CMA_104731, MIRA_PELE_CMA_51057, MIRA_PELE_CMA_82238, NEWBLER_MUSCULO_CMA_15184, MIRA_PELE_CMA_8234, NEWBLER_PELE_CMA_145098, MIRA_MUSCULO_CMA_18128, MIRA_PELE_CMA_80001	map01130
Biosynthesis of antibiotics	638	transaminase	ec:2.6.1.4	1	NEWBLER_MUSCULO_CMA_21216	map01130
Biosynthesis of antibiotics	638	Delta-isomerase	ec:5.3.3.2	1	MIRA_MUSCULO_CMA_11642	map01130
Biosynthesis of antibiotics	638	diphosphorylase	ec:2.7.7.23	2	NEWBLER_PELE_CMA_75989, NEWBLER_PELE_CMA_130497	map01130
Biosynthesis of antibiotics	638	cyclodeaminase	ec:4.3.1.12	1	MIRA_PELE_CMA_49710	map01130
Biosynthesis of antibiotics	638	dehydrogenase (NAD+)	ec:1.2.1.3	21	NEWBLER_PELE_CMA_63306, NEWBLER_PELE_CMA_129357, MIRA_MUSCULO_CMA_13864, MIRA_PELE_CMA_50486, MIRA_MUSCULO_CMA_8776, NEWBLER_PELE_CMA_153310, MIRA_PELE_CMA_45871, MIRA_PELE_CMA_5944, MIRA_PELE_CMA_49115, MIRA_MUSCULO_CMA_8067, NEWBLER_PELE_CMA_89127, MIRA_PELE_CMA_2724, MIRA_PELE_CMA_88102, MIRA_MUSCULO_CMA_27912, NEWBLER_MUSCULO_CMA_32800, MIRA_PELE_CMA_18356, NEWBLER_MUSCULO_CMA_33859, MIRA_PEL…	map01130
Biosynthesis of antibiotics	638	acid amidohydrolase	ec:3.5.1.14	14	MIRA_MUSCULO_CMA_5178, MIRA_MUSCULO_CMA_6514, NEWBLER_PELE_CMA_118282, NEWBLER_MUSCULO_CMA_26924, MIRA_MUSCULO_CMA_21859, MIRA_MUSCULO_CMA_26939, MIRA_MUSCULO_CMA_19395, MIRA_MUSCULO_CMA_28913, NEWBLER_PELE_CMA_87392, MIRA_PELE_CMA_90726, MIRA_MUSCULO_CMA_4868, MIRA_PELE_CMA_31353, NEWBLER_MUSCULO_CMA_15544, NEWBLER_MUSCULO_CMA_18107	map01130
Biosynthesis of antibiotics	638	C-acetyltransferase	ec:2.3.1.9	7	MIRA_MUSCULO_CMA_2020, MIRA_PELE_CMA_15414, MIRA_MUSCULO_CMA_1585, NEWBLER_PELE_CMA_61256, MIRA_MUSCULO_CMA_5473, MIRA_MUSCULO_CMA_22189, MIRA_PELE_CMA_15905	map01130
Biosynthesis of antibiotics	638	N-acetyltransferase	ec:2.3.1.1	3	NEWBLER_MUSCULO_CMA_11405, MIRA_PELE_CMA_38834, MIRA_MUSCULO_CMA_7164	map01130
Biosynthesis of antibiotics	638	gamma-lyase	ec:4.4.1.1	6	NEWBLER_PELE_CMA_47951, MIRA_PELE_CMA_87473, MIRA_PELE_CMA_57326, MIRA_PELE_CMA_60714, NEWBLER_MUSCULO_CMA_29749, NEWBLER_PELE_CMA_47947	map01130
Biosynthesis of antibiotics	638	synthase	ec:6.3.5.3	2	MIRA_PELE_CMA_57364, MIRA_PELE_CMA_74761	map01130
Biosynthesis of antibiotics	638	monooxygenase	ec:1.14.13.72	1	NEWBLER_PELE_CMA_142145	map01130
Biosynthesis of antibiotics	638	citrate synthase	ec:2.3.3.8	4	MIRA_MUSCULO_CMA_23445, NEWBLER_PELE_CMA_37128, MIRA_PELE_CMA_11218, NEWBLER_PELE_CMA_87864	map01130
Biosynthesis of antibiotics	638	reductase	ec:1.5.1.2	1	NEWBLER_MUSCULO_CMA_11733	map01130
Biosynthesis of antibiotics	638	(Si)-synthase	ec:2.3.3.1	3	MIRA_MUSCULO_CMA_1417, MIRA_PELE_CMA_11177, NEWBLER_PELE_CMA_67749	map01130
Biosynthesis of antibiotics	638	dehydrogenase (NADP+, L-lysine-forming)	ec:1.5.1.8	2	NEWBLER_PELE_CMA_87442, MIRA_MUSCULO_CMA_10708	map01130
Biosynthesis of antibiotics	638	dehydrogenase (NAD+, L-glutamate-forming)	ec:1.5.1.9	2	NEWBLER_PELE_CMA_87442, MIRA_MUSCULO_CMA_10708	map01130
Biosynthesis of antibiotics	638	synthase	ec:2.3.3.10	1	MIRA_PELE_CMA_62385	map01130
Biosynthesis of antibiotics	638	formyltransferase	ec:2.1.2.3	2	NEWBLER_PELE_CMA_143988, MIRA_PELE_CMA_34562	map01130
Biosynthesis of antibiotics	638	hydroxymethyltransferase	ec:2.1.2.1	1	NEWBLER_PELE_CMA_50013	map01130
Biosynthesis of antibiotics	638	synthase (NADPH)	ec:1.14.13.39	4	NEWBLER_PELE_CMA_157483, NEWBLER_MUSCULO_CMA_34067, MIRA_PELE_CMA_17970, NEWBLER_MUSCULO_CMA_37701	map01130
Biosynthesis of antibiotics	638	succinyltransferase	ec:2.3.1.61	6	MIRA_PELE_CMA_24063, MIRA_MUSCULO_CMA_1426, MIRA_PELE_CMA_83282, NEWBLER_PELE_CMA_75750, NEWBLER_PELE_CMA_90573, NEWBLER_MUSCULO_CMA_15312	map01130
Biosynthesis of antibiotics	638	aldolase	ec:4.1.2.13	39	MIRA_MUSCULO_CMA_12634, MIRA_MUSCULO_CMA_6008, MIRA_MUSCULO_CMA_6405, MIRA_MUSCULO_CMA_1896, MIRA_MUSCULO_CMA_15364, MIRA_MUSCULO_CMA_14951, MIRA_PELE_CMA_493, MIRA_MUSCULO_CMA_6087, NEWBLER_PELE_CMA_132542, MIRA_PELE_CMA_21923, MIRA_MUSCULO_CMA_502, MIRA_MUSCULO_CMA_503, MIRA_PELE_CMA_57294, MIRA_MUSCULO_CMA_5627, MIRA_MUSCULO_CMA_5406, MIRA_MUSCULO_CMA_142, MIRA_PELE_CMA_37763, MIRA_MUSCULO_CMA…	map01130
Biosynthesis of antibiotics	638	synthase	ec:6.3.4.5	3	MIRA_MUSCULO_CMA_2230, MIRA_PELE_CMA_76719, MIRA_PELE_CMA_93083	map01130
Biosynthesis of antibiotics	638	hydratase	ec:4.2.1.3	5	NEWBLER_PELE_CMA_59017, MIRA_MUSCULO_CMA_10543, MIRA_PELE_CMA_48780, NEWBLER_MUSCULO_CMA_971, MIRA_PELE_CMA_76422	map01130
Biosynthesis of antibiotics	638	hydratase	ec:4.2.1.2	4	MIRA_MUSCULO_CMA_5577, MIRA_PELE_CMA_84966, MIRA_PELE_CMA_59017, NEWBLER_PELE_CMA_47132	map01130
Biosynthesis of antibiotics	638	arginine amidinase	ec:3.5.3.1	5	MIRA_MUSCULO_CMA_11900, NEWBLER_MUSCULO_CMA_18160, MIRA_MUSCULO_CMA_8157, MIRA_PELE_CMA_9916, MIRA_PELE_CMA_88734	map01130
Biosynthesis of antibiotics	638	epimerase	ec:5.1.1.17	2	MIRA_PELE_CMA_10724, NEWBLER_PELE_CMA_89884	map01130
Biosynthesis of antibiotics	638	equilase	ec:1.11.1.6	5	NEWBLER_PELE_CMA_38290, MIRA_MUSCULO_CMA_5178, MIRA_PELE_CMA_53336, MIRA_MUSCULO_CMA_10458, MIRA_MUSCULO_CMA_4868	map01130
Biosynthesis of antibiotics	638	5-kinase	ec:2.7.2.11	3	MIRA_MUSCULO_CMA_19801, MIRA_MUSCULO_CMA_27986, NEWBLER_PELE_CMA_137238	map01130
Biosynthesis of antibiotics	638	synthase	ec:6.3.2.6	2	MIRA_MUSCULO_CMA_13518, NEWBLER_PELE_CMA_77038	map01130
Biosynthesis of antibiotics	638	glucokinase (phosphorylating)	ec:2.7.1.2	4	MIRA_PELE_CMA_29466, NEWBLER_PELE_CMA_69374, MIRA_PELE_CMA_56309, MIRA_PELE_CMA_89470	map01130
Biosynthesis of antibiotics	638	hexokinase type IV glucokinase	ec:2.7.1.1	1	NEWBLER_PELE_CMA_143482	map01130
Biosynthesis of antibiotics	638	1-epimerase	ec:5.1.3.3	1	MIRA_PELE_CMA_62445	map01130
Biosynthesis of antibiotics	638	3-epimerase	ec:5.1.3.1	1	NEWBLER_PELE_CMA_133533	map01130
Biosynthesis of antibiotics	638	phosphatase	ec:3.1.3.18	3	MIRA_MUSCULO_CMA_17275, NEWBLER_PELE_CMA_140625, MIRA_PELE_CMA_65384	map01130
Biosynthesis of antibiotics	638	acetyltransferase	ec:2.3.1.12	3	NEWBLER_MUSCULO_CMA_19319, MIRA_MUSCULO_CMA_7999, MIRA_MUSCULO_CMA_27244	map01130
Biosynthesis of antibiotics	638	hexose diphosphatase	ec:3.1.3.11	4	MIRA_MUSCULO_CMA_685, MIRA_MUSCULO_CMA_273, MIRA_MUSCULO_CMA_4462, MIRA_MUSCULO_CMA_10077	map01130
Biosynthesis of antibiotics	638	C-acyltransferase	ec:2.3.1.16	8	MIRA_MUSCULO_CMA_7105, NEWBLER_MUSCULO_CMA_15807, NEWBLER_MUSCULO_CMA_11117, MIRA_MUSCULO_CMA_22922, MIRA_MUSCULO_CMA_2339, MIRA_PELE_CMA_59965, MIRA_PELE_CMA_66113, MIRA_MUSCULO_CMA_3450	map01130
Biosynthesis of antibiotics	638	phosphatase	ec:3.1.3.25	5	MIRA_PELE_CMA_76474, NEWBLER_MUSCULO_CMA_25195, NEWBLER_PELE_CMA_75947, MIRA_PELE_CMA_38512, NEWBLER_PELE_CMA_120927	map01130
Biosynthesis of antibiotics	638	uridylyltransferase	ec:2.7.7.9	4	MIRA_MUSCULO_CMA_10024, MIRA_MUSCULO_CMA_4281, NEWBLER_MUSCULO_CMA_15206, MIRA_MUSCULO_CMA_14356	map01130
Biosynthesis of antibiotics	638	oxidase	ec:1.8.3.5	6	NEWBLER_PELE_CMA_78824, NEWBLER_PELE_CMA_102303, MIRA_MUSCULO_CMA_17716, MIRA_MUSCULO_CMA_19602, MIRA_PELE_CMA_45003, MIRA_MUSCULO_CMA_4749	map01130
Biosynthesis of antibiotics	638	3-dehydrogenase	ec:1.1.1.270	3	NEWBLER_PELE_CMA_26515, NEWBLER_PELE_CMA_94150, MIRA_PELE_CMA_33695	map01130
Biosynthesis of antibiotics	638	phosphogluconolactonase	ec:3.1.1.31	9	MIRA_MUSCULO_CMA_12897, MIRA_PELE_CMA_28213, MIRA_PELE_CMA_2362, MIRA_PELE_CMA_3609, MIRA_PELE_CMA_86243, MIRA_MUSCULO_CMA_76, MIRA_MUSCULO_CMA_13362, MIRA_PELE_CMA_18493, MIRA_PELE_CMA_74025	map01130
Biosynthesis of antibiotics	638	O-methyltransferase	ec:2.1.1.100	1	MIRA_MUSCULO_CMA_26185	map01130
Biosynthesis of antibiotics	638	beta-synthase	ec:4.2.1.22	18	MIRA_MUSCULO_CMA_7029, NEWBLER_PELE_CMA_13207, MIRA_MUSCULO_CMA_2674, MIRA_MUSCULO_CMA_2675, NEWBLER_PELE_CMA_11752, NEWBLER_PELE_CMA_11774, NEWBLER_PELE_CMA_61889, NEWBLER_MUSCULO_CMA_8420, NEWBLER_MUSCULO_CMA_8422, NEWBLER_PELE_CMA_133193, NEWBLER_MUSCULO_CMA_8419, NEWBLER_PELE_CMA_123977, MIRA_MUSCULO_CMA_21624, MIRA_PELE_CMA_20479, MIRA_PELE_CMA_14160, NEWBLER_PELE_CMA_13222, MIRA_MUSCULO_CMA…	map01130
Biosynthesis of antibiotics	638	dehydrogenase	ec:1.1.1.95	3	NEWBLER_PELE_CMA_134903, MIRA_PELE_CMA_51300, MIRA_MUSCULO_CMA_13852	map01130
Biosynthesis of antibiotics	638	hydratase	ec:4.2.1.11	35	MIRA_MUSCULO_CMA_3132, MIRA_MUSCULO_CMA_1392, MIRA_MUSCULO_CMA_14976, NEWBLER_MUSCULO_CMA_37870, MIRA_MUSCULO_CMA_1379, MIRA_MUSCULO_CMA_1354, MIRA_MUSCULO_CMA_23905, MIRA_MUSCULO_CMA_5394, MIRA_MUSCULO_CMA_34, MIRA_MUSCULO_CMA_1606, MIRA_MUSCULO_CMA_3702, MIRA_MUSCULO_CMA_4977, MIRA_MUSCULO_CMA_3802, MIRA_PELE_CMA_55030, MIRA_MUSCULO_CMA_21175, MIRA_MUSCULO_CMA_28249, NEWBLER_MUSCULO_CMA_35566, …	map01130
Biosynthesis of antibiotics	638	hydratase	ec:4.2.1.17	15	MIRA_MUSCULO_CMA_2020, NEWBLER_MUSCULO_CMA_16251, NEWBLER_PELE_CMA_61256, MIRA_MUSCULO_CMA_5473, MIRA_MUSCULO_CMA_11198, MIRA_PELE_CMA_81597, NEWBLER_MUSCULO_CMA_11117, MIRA_MUSCULO_CMA_1438, MIRA_PELE_CMA_15414, MIRA_MUSCULO_CMA_22922, NEWBLER_PELE_CMA_45723, NEWBLER_MUSCULO_CMA_33233, MIRA_MUSCULO_CMA_2339, NEWBLER_PELE_CMA_98422, MIRA_MUSCULO_CMA_22189	map01130
Biosynthesis of antibiotics	638	farnesyltransferase	ec:2.5.1.58	1	MIRA_MUSCULO_CMA_17931	map01130
Biosynthesis of antibiotics	638	reductase	ec:1.1.1.88	3	MIRA_MUSCULO_CMA_10205, NEWBLER_PELE_CMA_155267, NEWBLER_MUSCULO_CMA_17326	map01130
Biosynthesis of antibiotics	638	dehydrogenase	ec:1.1.1.37	12	MIRA_PELE_CMA_16478, NEWBLER_MUSCULO_CMA_16374, MIRA_MUSCULO_CMA_1209, MIRA_PELE_CMA_64049, MIRA_MUSCULO_CMA_1208, MIRA_MUSCULO_CMA_600, MIRA_MUSCULO_CMA_1732, MIRA_PELE_CMA_21665, MIRA_MUSCULO_CMA_15673, NEWBLER_PELE_CMA_91325, NEWBLER_PELE_CMA_28412, NEWBLER_MUSCULO_CMA_16007	map01130
Biosynthesis of antibiotics	638	dehydrogenase	ec:1.1.1.35	7	NEWBLER_MUSCULO_CMA_31677, MIRA_PELE_CMA_15414, NEWBLER_PELE_CMA_53888, NEWBLER_PELE_CMA_84759, NEWBLER_MUSCULO_CMA_32432, NEWBLER_PELE_CMA_98422, MIRA_PELE_CMA_53909	map01130
Biosynthesis of antibiotics	638	reductase (NADPH)	ec:1.1.1.34	3	MIRA_MUSCULO_CMA_10205, NEWBLER_PELE_CMA_155267, NEWBLER_MUSCULO_CMA_17326	map01130
Biosynthesis of antibiotics	638	dehydrogenase (NADP+-dependent, decarboxylating)	ec:1.1.1.44	14	NEWBLER_PELE_CMA_134903, MIRA_MUSCULO_CMA_13852, NEWBLER_PELE_CMA_129233, MIRA_PELE_CMA_13956, NEWBLER_MUSCULO_CMA_3985, MIRA_MUSCULO_CMA_948, MIRA_MUSCULO_CMA_7684, MIRA_PELE_CMA_27681, NEWBLER_PELE_CMA_114112, MIRA_PELE_CMA_44326, MIRA_PELE_CMA_12343, NEWBLER_PELE_CMA_36273, MIRA_PELE_CMA_4460, MIRA_PELE_CMA_58148	map01130
Biosynthesis of antibiotics	638	dehydrogenase (NADP+)	ec:1.1.1.42	5	NEWBLER_PELE_CMA_144998, MIRA_MUSCULO_CMA_531, MIRA_MUSCULO_CMA_8285, NEWBLER_PELE_CMA_85375, MIRA_MUSCULO_CMA_16486	map01130
Biosynthesis of antibiotics	638	dehydrogenase (NAD+)	ec:1.1.1.41	6	NEWBLER_MUSCULO_CMA_16894, MIRA_PELE_CMA_22579, MIRA_MUSCULO_CMA_14718, MIRA_PELE_CMA_13804, NEWBLER_MUSCULO_CMA_20541, MIRA_PELE_CMA_79435	map01130
Biosynthesis of antibiotics	638	dehydrogenase (NADP+)	ec:1.1.1.49	9	MIRA_MUSCULO_CMA_12897, MIRA_PELE_CMA_28213, MIRA_PELE_CMA_2362, MIRA_PELE_CMA_3609, MIRA_PELE_CMA_86243, MIRA_MUSCULO_CMA_76, MIRA_MUSCULO_CMA_13362, MIRA_PELE_CMA_18493, MIRA_PELE_CMA_74025	map01130
Biosynthesis of antibiotics	638	(alpha-D-glucose-1,6-bisphosphate-dependent)	ec:5.4.2.2	16	MIRA_MUSCULO_CMA_4387, MIRA_PELE_CMA_8637, MIRA_PELE_CMA_57618, MIRA_MUSCULO_CMA_816, MIRA_MUSCULO_CMA_4481, MIRA_MUSCULO_CMA_1790, MIRA_MUSCULO_CMA_15082, NEWBLER_PELE_CMA_49921, MIRA_MUSCULO_CMA_3415, MIRA_MUSCULO_CMA_4328, MIRA_MUSCULO_CMA_145, MIRA_MUSCULO_CMA_2637, NEWBLER_PELE_CMA_49917, MIRA_PELE_CMA_28719, MIRA_PELE_CMA_75498, NEWBLER_MUSCULO_CMA_19666	map01130
Biosynthesis of antibiotics	638	mutase	ec:5.4.2.3	3	NEWBLER_PELE_CMA_49921, MIRA_PELE_CMA_57618, NEWBLER_PELE_CMA_49917	map01130
Biosynthesis of antibiotics	638	dehydrogenase	ec:1.1.1.29	1	MIRA_PELE_CMA_53084	map01130
Biosynthesis of antibiotics	638	dehydrogenase	ec:1.1.1.27	19	MIRA_MUSCULO_CMA_3341, MIRA_MUSCULO_CMA_5553, MIRA_MUSCULO_CMA_5652, MIRA_MUSCULO_CMA_10234, MIRA_MUSCULO_CMA_3024, MIRA_MUSCULO_CMA_2257, MIRA_MUSCULO_CMA_3610, NEWBLER_MUSCULO_CMA_24759, NEWBLER_PELE_CMA_75040, MIRA_PELE_CMA_4738, MIRA_MUSCULO_CMA_6000, MIRA_MUSCULO_CMA_3580, MIRA_PELE_CMA_923, NEWBLER_MUSCULO_CMA_5373, MIRA_MUSCULO_CMA_793, MIRA_MUSCULO_CMA_222, MIRA_MUSCULO_CMA_252, MIRA_MUSC…	map01130
Biosynthesis of antibiotics	638	dehydrogenase (succinyl-transferring)	ec:1.2.4.2	6	MIRA_PELE_CMA_77466, NEWBLER_MUSCULO_CMA_19618, MIRA_MUSCULO_CMA_8339, MIRA_MUSCULO_CMA_5349, MIRA_MUSCULO_CMA_7713, NEWBLER_PELE_CMA_121783	map01130
Biosynthesis of antibiotics	638	dehydrogenase (acetyl-transferring)	ec:1.2.4.1	3	MIRA_MUSCULO_CMA_7017, MIRA_PELE_CMA_15203, MIRA_PELE_CMA_47216	map01130
Biosynthesis of antibiotics	638	dehydrogenase (2-methylpropanoyl-transferring)	ec:1.2.4.4	3	MIRA_PELE_CMA_18361, NEWBLER_MUSCULO_CMA_29415, MIRA_PELE_CMA_26330	map01130
Biosynthesis of antibiotics	638	cyclohydrolase	ec:3.5.4.10	2	NEWBLER_PELE_CMA_143988, MIRA_PELE_CMA_34562	map01130
Biosynthesis of antibiotics	638	kinase	ec:2.7.4.10	1	MIRA_PELE_CMA_1782	map01130
Streptomycin biosynthesis	26	glucokinase (phosphorylating)	ec:2.7.1.2	4	MIRA_PELE_CMA_29466, NEWBLER_PELE_CMA_69374, MIRA_PELE_CMA_56309, MIRA_PELE_CMA_89470	map00521
Streptomycin biosynthesis	26	hexokinase type IV glucokinase	ec:2.7.1.1	1	NEWBLER_PELE_CMA_143482	map00521
Streptomycin biosynthesis	26	phosphatase	ec:3.1.3.25	5	MIRA_PELE_CMA_76474, NEWBLER_MUSCULO_CMA_25195, NEWBLER_PELE_CMA_75947, MIRA_PELE_CMA_38512, NEWBLER_PELE_CMA_120927	map00521
Streptomycin biosynthesis	26	(alpha-D-glucose-1,6-bisphosphate-dependent)	ec:5.4.2.2	16	MIRA_MUSCULO_CMA_4387, MIRA_PELE_CMA_8637, MIRA_PELE_CMA_57618, MIRA_MUSCULO_CMA_816, MIRA_MUSCULO_CMA_4481, MIRA_MUSCULO_CMA_1790, MIRA_MUSCULO_CMA_15082, NEWBLER_PELE_CMA_49921, MIRA_MUSCULO_CMA_3415, MIRA_MUSCULO_CMA_4328, MIRA_MUSCULO_CMA_145, MIRA_MUSCULO_CMA_2637, NEWBLER_PELE_CMA_49917, MIRA_PELE_CMA_28719, MIRA_PELE_CMA_75498, NEWBLER_MUSCULO_CMA_19666	map00521
Pentose phosphate pathway	159	dihydroxyacetonetransferase	ec:2.2.1.2	2	MIRA_MUSCULO_CMA_2671, MIRA_PELE_CMA_3235	map00030
Pentose phosphate pathway	159	glycolaldehydetransferase	ec:2.2.1.1	2	MIRA_PELE_CMA_31757, MIRA_MUSCULO_CMA_21504	map00030
Pentose phosphate pathway	159	gluconokinase (phosphorylating)	ec:2.7.1.12	1	NEWBLER_MUSCULO_CMA_38385	map00030
Pentose phosphate pathway	159	phosphohexokinase	ec:2.7.1.11	40	MIRA_MUSCULO_CMA_1096, MIRA_PELE_CMA_29304, NEWBLER_MUSCULO_CMA_8271, MIRA_MUSCULO_CMA_4644, MIRA_MUSCULO_CMA_2621, NEWBLER_PELE_CMA_124040, MIRA_MUSCULO_CMA_6160, NEWBLER_MUSCULO_CMA_25982, MIRA_MUSCULO_CMA_14850, MIRA_PELE_CMA_3919, NEWBLER_PELE_CMA_224, MIRA_MUSCULO_CMA_689, NEWBLER_PELE_CMA_29905, MIRA_MUSCULO_CMA_1569, NEWBLER_PELE_CMA_135252, MIRA_MUSCULO_CMA_268, NEWBLER_PELE_CMA_225, MIRA…	map00030
Pentose phosphate pathway	159	aldolase	ec:4.1.2.4	1	NEWBLER_PELE_CMA_142993	map00030
Pentose phosphate pathway	159	diphosphokinase	ec:2.7.6.1	8	MIRA_MUSCULO_CMA_2792, MIRA_PELE_CMA_18747, NEWBLER_PELE_CMA_146120, NEWBLER_MUSCULO_CMA_35355, MIRA_MUSCULO_CMA_21703, NEWBLER_PELE_CMA_155792, NEWBLER_PELE_CMA_160598, NEWBLER_PELE_CMA_73341	map00030
Pentose phosphate pathway	159	isomerase	ec:5.3.1.9	24	MIRA_MUSCULO_CMA_3463, MIRA_MUSCULO_CMA_5750, NEWBLER_PELE_CMA_59468, MIRA_MUSCULO_CMA_3960, MIRA_MUSCULO_CMA_5028, MIRA_MUSCULO_CMA_4799, MIRA_PELE_CMA_2711, MIRA_MUSCULO_CMA_15841, MIRA_MUSCULO_CMA_948, MIRA_MUSCULO_CMA_6297, MIRA_MUSCULO_CMA_1099, MIRA_MUSCULO_CMA_3273, MIRA_MUSCULO_CMA_5672, MIRA_MUSCULO_CMA_2196, MIRA_MUSCULO_CMA_5143, MIRA_PELE_CMA_16400, MIRA_PELE_CMA_44326, MIRA_MUSCULO_C…	map00030
Pentose phosphate pathway	159	aldolase	ec:4.1.2.13	39	MIRA_MUSCULO_CMA_12634, MIRA_MUSCULO_CMA_6008, MIRA_MUSCULO_CMA_6405, MIRA_MUSCULO_CMA_1896, MIRA_MUSCULO_CMA_15364, MIRA_MUSCULO_CMA_14951, MIRA_PELE_CMA_493, MIRA_MUSCULO_CMA_6087, NEWBLER_PELE_CMA_132542, MIRA_PELE_CMA_21923, MIRA_MUSCULO_CMA_502, MIRA_MUSCULO_CMA_503, MIRA_PELE_CMA_57294, MIRA_MUSCULO_CMA_5627, MIRA_MUSCULO_CMA_5406, MIRA_MUSCULO_CMA_142, MIRA_PELE_CMA_37763, MIRA_MUSCULO_CMA…	map00030
Pentose phosphate pathway	159	3-epimerase	ec:5.1.3.1	1	NEWBLER_PELE_CMA_133533	map00030
Pentose phosphate pathway	159	hexose diphosphatase	ec:3.1.3.11	4	MIRA_MUSCULO_CMA_685, MIRA_MUSCULO_CMA_273, MIRA_MUSCULO_CMA_4462, MIRA_MUSCULO_CMA_10077	map00030
Pentose phosphate pathway	159	phosphogluconolactonase	ec:3.1.1.31	9	MIRA_MUSCULO_CMA_12897, MIRA_PELE_CMA_28213, MIRA_PELE_CMA_2362, MIRA_PELE_CMA_3609, MIRA_PELE_CMA_86243, MIRA_MUSCULO_CMA_76, MIRA_MUSCULO_CMA_13362, MIRA_PELE_CMA_18493, MIRA_PELE_CMA_74025	map00030
Pentose phosphate pathway	159	1-dehydrogenase [NAD(P)+]	ec:1.1.1.47	6	MIRA_MUSCULO_CMA_12897, MIRA_PELE_CMA_2362, MIRA_PELE_CMA_86243, MIRA_MUSCULO_CMA_76, MIRA_PELE_CMA_18493, MIRA_PELE_CMA_74025	map00030
Pentose phosphate pathway	159	dehydrogenase (NADP+-dependent, decarboxylating)	ec:1.1.1.44	14	NEWBLER_PELE_CMA_134903, MIRA_MUSCULO_CMA_13852, NEWBLER_PELE_CMA_129233, MIRA_PELE_CMA_13956, NEWBLER_MUSCULO_CMA_3985, MIRA_MUSCULO_CMA_948, MIRA_MUSCULO_CMA_7684, MIRA_PELE_CMA_27681, NEWBLER_PELE_CMA_114112, MIRA_PELE_CMA_44326, MIRA_PELE_CMA_12343, NEWBLER_PELE_CMA_36273, MIRA_PELE_CMA_4460, MIRA_PELE_CMA_58148	map00030
Pentose phosphate pathway	159	2-dehydrogenase	ec:1.1.1.43	2	NEWBLER_PELE_CMA_134903, MIRA_MUSCULO_CMA_13852	map00030
Pentose phosphate pathway	159	dehydrogenase (NADP+)	ec:1.1.1.49	9	MIRA_MUSCULO_CMA_12897, MIRA_PELE_CMA_28213, MIRA_PELE_CMA_2362, MIRA_PELE_CMA_3609, MIRA_PELE_CMA_86243, MIRA_MUSCULO_CMA_76, MIRA_MUSCULO_CMA_13362, MIRA_PELE_CMA_18493, MIRA_PELE_CMA_74025	map00030
Pentose phosphate pathway	159	(alpha-D-glucose-1,6-bisphosphate-dependent)	ec:5.4.2.2	16	MIRA_MUSCULO_CMA_4387, MIRA_PELE_CMA_8637, MIRA_PELE_CMA_57618, MIRA_MUSCULO_CMA_816, MIRA_MUSCULO_CMA_4481, MIRA_MUSCULO_CMA_1790, MIRA_MUSCULO_CMA_15082, NEWBLER_PELE_CMA_49921, MIRA_MUSCULO_CMA_3415, MIRA_MUSCULO_CMA_4328, MIRA_MUSCULO_CMA_145, MIRA_MUSCULO_CMA_2637, NEWBLER_PELE_CMA_49917, MIRA_PELE_CMA_28719, MIRA_PELE_CMA_75498, NEWBLER_MUSCULO_CMA_19666	map00030
Pentose phosphate pathway	159	phosphodeoxyribomutase	ec:5.4.2.7	1	NEWBLER_MUSCULO_CMA_19666	map00030
Methane metabolism	153	kinase	ec:2.7.1.29	1	NEWBLER_PELE_CMA_79176	map00680
Methane metabolism	153	phosphohexokinase	ec:2.7.1.11	40	MIRA_MUSCULO_CMA_1096, MIRA_PELE_CMA_29304, NEWBLER_MUSCULO_CMA_8271, MIRA_MUSCULO_CMA_4644, MIRA_MUSCULO_CMA_2621, NEWBLER_PELE_CMA_124040, MIRA_MUSCULO_CMA_6160, NEWBLER_MUSCULO_CMA_25982, MIRA_MUSCULO_CMA_14850, MIRA_PELE_CMA_3919, NEWBLER_PELE_CMA_224, MIRA_MUSCULO_CMA_689, NEWBLER_PELE_CMA_29905, MIRA_MUSCULO_CMA_1569, NEWBLER_PELE_CMA_135252, MIRA_MUSCULO_CMA_268, NEWBLER_PELE_CMA_225, MIRA…	map00680
Methane metabolism	153	ligase	ec:6.2.1.1	9	NEWBLER_PELE_CMA_64835, NEWBLER_MUSCULO_CMA_16154, MIRA_PELE_CMA_21448, NEWBLER_MUSCULO_CMA_13936, MIRA_PELE_CMA_90408, MIRA_MUSCULO_CMA_28118, MIRA_PELE_CMA_70394, NEWBLER_PELE_CMA_92300, MIRA_MUSCULO_CMA_25368	map00680
Methane metabolism	153	hydrolase	ec:3.1.2.12	2	MIRA_MUSCULO_CMA_6924, MIRA_PELE_CMA_87545	map00680
Methane metabolism	153	phosphatase	ec:3.1.3.3	3	NEWBLER_PELE_CMA_34933, MIRA_MUSCULO_CMA_10858, MIRA_PELE_CMA_67395	map00680
Methane metabolism	153	hydroxymethyltransferase	ec:2.1.2.1	1	NEWBLER_PELE_CMA_50013	map00680
Methane metabolism	153	aldolase	ec:4.1.2.13	39	MIRA_MUSCULO_CMA_12634, MIRA_MUSCULO_CMA_6008, MIRA_MUSCULO_CMA_6405, MIRA_MUSCULO_CMA_1896, MIRA_MUSCULO_CMA_15364, MIRA_MUSCULO_CMA_14951, MIRA_PELE_CMA_493, MIRA_MUSCULO_CMA_6087, NEWBLER_PELE_CMA_132542, MIRA_PELE_CMA_21923, MIRA_MUSCULO_CMA_502, MIRA_MUSCULO_CMA_503, MIRA_PELE_CMA_57294, MIRA_MUSCULO_CMA_5627, MIRA_MUSCULO_CMA_5406, MIRA_MUSCULO_CMA_142, MIRA_PELE_CMA_37763, MIRA_MUSCULO_CMA…	map00680
Methane metabolism	153	hexose diphosphatase	ec:3.1.3.11	4	MIRA_MUSCULO_CMA_685, MIRA_MUSCULO_CMA_273, MIRA_MUSCULO_CMA_4462, MIRA_MUSCULO_CMA_10077	map00680
Methane metabolism	153	dehydrogenase	ec:1.1.1.284	3	MIRA_MUSCULO_CMA_2395, MIRA_PELE_CMA_9170, NEWBLER_PELE_CMA_76910	map00680
Methane metabolism	153	dehydrogenase	ec:1.1.1.95	3	NEWBLER_PELE_CMA_134903, MIRA_PELE_CMA_51300, MIRA_MUSCULO_CMA_13852	map00680
Methane metabolism	153	hydratase	ec:4.2.1.11	35	MIRA_MUSCULO_CMA_3132, MIRA_MUSCULO_CMA_1392, MIRA_MUSCULO_CMA_14976, NEWBLER_MUSCULO_CMA_37870, MIRA_MUSCULO_CMA_1379, MIRA_MUSCULO_CMA_1354, MIRA_MUSCULO_CMA_23905, MIRA_MUSCULO_CMA_5394, MIRA_MUSCULO_CMA_34, MIRA_MUSCULO_CMA_1606, MIRA_MUSCULO_CMA_3702, MIRA_MUSCULO_CMA_4977, MIRA_MUSCULO_CMA_3802, MIRA_PELE_CMA_55030, MIRA_MUSCULO_CMA_21175, MIRA_MUSCULO_CMA_28249, NEWBLER_MUSCULO_CMA_35566, …	map00680
Methane metabolism	153	dehydrogenase	ec:1.1.1.37	12	MIRA_PELE_CMA_16478, NEWBLER_MUSCULO_CMA_16374, MIRA_MUSCULO_CMA_1209, MIRA_PELE_CMA_64049, MIRA_MUSCULO_CMA_1208, MIRA_MUSCULO_CMA_600, MIRA_MUSCULO_CMA_1732, MIRA_PELE_CMA_21665, MIRA_MUSCULO_CMA_15673, NEWBLER_PELE_CMA_91325, NEWBLER_PELE_CMA_28412, NEWBLER_MUSCULO_CMA_16007	map00680
Methane metabolism	153	dehydrogenase	ec:1.1.1.29	1	MIRA_PELE_CMA_53084	map00680
Amino sugar and nucleotide sugar metabolism	96	transaminase (isomerizing)	ec:2.6.1.16	2	NEWBLER_PELE_CMA_39119, NEWBLER_PELE_CMA_97415	map00520
Amino sugar and nucleotide sugar metabolism	96	decarboxylase	ec:4.1.1.35	1	MIRA_MUSCULO_CMA_4404	map00520
Amino sugar and nucleotide sugar metabolism	96	kinase	ec:2.7.1.60	3	MIRA_PELE_CMA_88025, NEWBLER_PELE_CMA_47577, NEWBLER_PELE_CMA_47578	map00520
Amino sugar and nucleotide sugar metabolism	96	isomerase	ec:5.3.1.8	1	MIRA_PELE_CMA_41949	map00520
Amino sugar and nucleotide sugar metabolism	96	isomerase	ec:5.3.1.9	24	MIRA_MUSCULO_CMA_3463, MIRA_MUSCULO_CMA_5750, NEWBLER_PELE_CMA_59468, MIRA_MUSCULO_CMA_3960, MIRA_MUSCULO_CMA_5028, MIRA_MUSCULO_CMA_4799, MIRA_PELE_CMA_2711, MIRA_MUSCULO_CMA_15841, MIRA_MUSCULO_CMA_948, MIRA_MUSCULO_CMA_6297, MIRA_MUSCULO_CMA_1099, MIRA_MUSCULO_CMA_3273, MIRA_MUSCULO_CMA_5672, MIRA_MUSCULO_CMA_2196, MIRA_MUSCULO_CMA_5143, MIRA_PELE_CMA_16400, MIRA_PELE_CMA_44326, MIRA_MUSCULO_C…	map00520
Amino sugar and nucleotide sugar metabolism	96	hexosaminidase	ec:3.2.1.52	1	NEWBLER_MUSCULO_CMA_16983	map00520
Amino sugar and nucleotide sugar metabolism	96	cytidylyltransferase	ec:2.7.7.43	4	MIRA_PELE_CMA_39664, NEWBLER_PELE_CMA_134092, NEWBLER_MUSCULO_CMA_23882, MIRA_PELE_CMA_78500	map00520
Amino sugar and nucleotide sugar metabolism	96	end alpha-L-arabinofuranosidase	ec:3.2.1.55	2	MIRA_PELE_CMA_89521, NEWBLER_PELE_CMA_76658	map00520
Amino sugar and nucleotide sugar metabolism	96	diphosphorylase	ec:2.7.7.23	2	NEWBLER_PELE_CMA_75989, NEWBLER_PELE_CMA_130497	map00520
Amino sugar and nucleotide sugar metabolism	96	uridylyltransferase	ec:2.7.7.12	1	NEWBLER_MUSCULO_CMA_38385	map00520
Amino sugar and nucleotide sugar metabolism	96	monooxygenase	ec:1.14.18.2	1	MIRA_PELE_CMA_61990	map00520
Amino sugar and nucleotide sugar metabolism	96	2-epimerase (non-hydrolysing)	ec:5.1.3.14	3	MIRA_PELE_CMA_88025, NEWBLER_PELE_CMA_47577, NEWBLER_PELE_CMA_47578	map00520
Amino sugar and nucleotide sugar metabolism	96	5'-epimerase	ec:5.1.3.12	1	NEWBLER_MUSCULO_CMA_19171	map00520
Amino sugar and nucleotide sugar metabolism	96	chitodextrinase	ec:3.2.1.14	1	MIRA_PELE_CMA_69711	map00520
Amino sugar and nucleotide sugar metabolism	96	glucokinase (phosphorylating)	ec:2.7.1.2	4	MIRA_PELE_CMA_29466, NEWBLER_PELE_CMA_69374, MIRA_PELE_CMA_56309, MIRA_PELE_CMA_89470	map00520
Amino sugar and nucleotide sugar metabolism	96	hexokinase type IV glucokinase	ec:2.7.1.1	1	NEWBLER_PELE_CMA_143482	map00520
Amino sugar and nucleotide sugar metabolism	96	mannokinase (phosphorylating)	ec:2.7.1.7	3	NEWBLER_PELE_CMA_69374, MIRA_PELE_CMA_56309, MIRA_PELE_CMA_89470	map00520
Amino sugar and nucleotide sugar metabolism	96	galactokinase (phosphorylating)	ec:2.7.1.6	2	MIRA_PELE_CMA_74494, MIRA_PELE_CMA_33244	map00520
Amino sugar and nucleotide sugar metabolism	96	fructokinase (phosphorylating)	ec:2.7.1.4	3	NEWBLER_PELE_CMA_69374, MIRA_PELE_CMA_56309, MIRA_PELE_CMA_89470	map00520
Amino sugar and nucleotide sugar metabolism	96	uridylyltransferase	ec:2.7.7.9	4	MIRA_MUSCULO_CMA_10024, MIRA_MUSCULO_CMA_4281, NEWBLER_MUSCULO_CMA_15206, MIRA_MUSCULO_CMA_14356	map00520
Amino sugar and nucleotide sugar metabolism	96	deaminase	ec:3.5.99.6	1	NEWBLER_PELE_CMA_81170	map00520
Amino sugar and nucleotide sugar metabolism	96	synthase	ec:2.5.1.56	2	NEWBLER_PELE_CMA_134092, NEWBLER_MUSCULO_CMA_23882	map00520
Amino sugar and nucleotide sugar metabolism	96	synthase	ec:2.5.1.57	2	NEWBLER_PELE_CMA_134092, NEWBLER_MUSCULO_CMA_23882	map00520
Amino sugar and nucleotide sugar metabolism	96	4,6-dehydratase	ec:4.2.1.47	3	NEWBLER_PELE_CMA_142009, MIRA_PELE_CMA_23578, MIRA_PELE_CMA_60137	map00520
Amino sugar and nucleotide sugar metabolism	96	reductase	ec:1.6.2.2	20	MIRA_PELE_CMA_27530, NEWBLER_MUSCULO_CMA_17111, MIRA_PELE_CMA_32754, NEWBLER_PELE_CMA_76151, MIRA_MUSCULO_CMA_5195, MIRA_PELE_CMA_17902, MIRA_MUSCULO_CMA_7277, MIRA_MUSCULO_CMA_27536, NEWBLER_PELE_CMA_98439, NEWBLER_PELE_CMA_120601, MIRA_MUSCULO_CMA_435, MIRA_PELE_CMA_12521, MIRA_PELE_CMA_12577, NEWBLER_PELE_CMA_157331, MIRA_PELE_CMA_82929, MIRA_MUSCULO_CMA_184, NEWBLER_MUSCULO_CMA_16103, NEWBLER…	map00520
Amino sugar and nucleotide sugar metabolism	96	(alpha-D-glucose-1,6-bisphosphate-dependent)	ec:5.4.2.2	16	MIRA_MUSCULO_CMA_4387, MIRA_PELE_CMA_8637, MIRA_PELE_CMA_57618, MIRA_MUSCULO_CMA_816, MIRA_MUSCULO_CMA_4481, MIRA_MUSCULO_CMA_1790, MIRA_MUSCULO_CMA_15082, NEWBLER_PELE_CMA_49921, MIRA_MUSCULO_CMA_3415, MIRA_MUSCULO_CMA_4328, MIRA_MUSCULO_CMA_145, MIRA_MUSCULO_CMA_2637, NEWBLER_PELE_CMA_49917, MIRA_PELE_CMA_28719, MIRA_PELE_CMA_75498, NEWBLER_MUSCULO_CMA_19666	map00520
Amino sugar and nucleotide sugar metabolism	96	mutase	ec:5.4.2.3	3	NEWBLER_PELE_CMA_49921, MIRA_PELE_CMA_57618, NEWBLER_PELE_CMA_49917	map00520
Amino sugar and nucleotide sugar metabolism	96	6-dehydrogenase	ec:1.1.1.22	1	MIRA_MUSCULO_CMA_11340	map00520
Nitrogen metabolism	59	ligase	ec:6.3.1.2	15	NEWBLER_MUSCULO_CMA_22700, MIRA_PELE_CMA_1773, MIRA_PELE_CMA_3994, MIRA_MUSCULO_CMA_2303, NEWBLER_MUSCULO_CMA_7772, MIRA_PELE_CMA_11789, MIRA_MUSCULO_CMA_8630, MIRA_PELE_CMA_83698, NEWBLER_MUSCULO_CMA_26294, MIRA_PELE_CMA_11279, MIRA_PELE_CMA_30693, NEWBLER_PELE_CMA_53336, NEWBLER_PELE_CMA_53335, NEWBLER_PELE_CMA_60958, NEWBLER_PELE_CMA_96205	map00910
Nitrogen metabolism	59	dehydrogenase [NAD(P)+]	ec:1.4.1.3	8	MIRA_MUSCULO_CMA_19396, MIRA_PELE_CMA_69091, NEWBLER_PELE_CMA_58868, NEWBLER_PELE_CMA_58867, MIRA_MUSCULO_CMA_10791, MIRA_PELE_CMA_75820, NEWBLER_PELE_CMA_98566, NEWBLER_MUSCULO_CMA_31762	map00910
Nitrogen metabolism	59	dehydrogenase	ec:1.4.1.2	8	MIRA_MUSCULO_CMA_19396, MIRA_PELE_CMA_69091, NEWBLER_PELE_CMA_58868, NEWBLER_PELE_CMA_58867, MIRA_MUSCULO_CMA_10791, MIRA_PELE_CMA_75820, NEWBLER_PELE_CMA_98566, NEWBLER_MUSCULO_CMA_31762	map00910
Nitrogen metabolism	59	dehydratase	ec:4.2.1.1	7	MIRA_MUSCULO_CMA_16812, NEWBLER_MUSCULO_CMA_13869, NEWBLER_PELE_CMA_53339, MIRA_PELE_CMA_84425, MIRA_MUSCULO_CMA_28089, MIRA_PELE_CMA_70698, MIRA_PELE_CMA_91362	map00910
Nitrogen metabolism	59	acetonitrilase	ec:3.5.5.1	2	NEWBLER_MUSCULO_CMA_24449, MIRA_PELE_CMA_46087	map00910
Nitrogen metabolism	59	synthase (ammonia)	ec:6.3.4.16	7	NEWBLER_MUSCULO_CMA_37691, NEWBLER_MUSCULO_CMA_25736, MIRA_PELE_CMA_40149, NEWBLER_PELE_CMA_24854, MIRA_PELE_CMA_65739, MIRA_PELE_CMA_79661, NEWBLER_PELE_CMA_152456	map00910
Nitrogen metabolism	59	reductase	ec:1.7.99.4	2	NEWBLER_MUSCULO_CMA_15209, MIRA_MUSCULO_CMA_17301	map00910
Nitrogen metabolism	59	reductase (NO-forming)	ec:1.7.2.1	18	MIRA_MUSCULO_CMA_7029, NEWBLER_PELE_CMA_13207, MIRA_MUSCULO_CMA_2674, MIRA_MUSCULO_CMA_2675, NEWBLER_PELE_CMA_11752, NEWBLER_PELE_CMA_11774, NEWBLER_PELE_CMA_61889, NEWBLER_MUSCULO_CMA_8420, NEWBLER_MUSCULO_CMA_8422, NEWBLER_PELE_CMA_133193, NEWBLER_MUSCULO_CMA_8419, NEWBLER_PELE_CMA_123977, MIRA_MUSCULO_CMA_21624, MIRA_PELE_CMA_20479, MIRA_PELE_CMA_14160, NEWBLER_PELE_CMA_13222, MIRA_MUSCULO_CMA…	map00910
Glutathione metabolism	127	(ATP-hydrolysing)	ec:3.5.2.9	2	MIRA_PELE_CMA_74206, MIRA_PELE_CMA_18046	map00480
Glutathione metabolism	127	synthase	ec:2.5.1.16	1	MIRA_MUSCULO_CMA_15154	map00480
Glutathione metabolism	127	transferase	ec:2.5.1.18	49	MIRA_PELE_CMA_30159, MIRA_MUSCULO_CMA_13962, NEWBLER_PELE_CMA_13867, MIRA_MUSCULO_CMA_7979, MIRA_MUSCULO_CMA_13968, MIRA_MUSCULO_CMA_12673, NEWBLER_MUSCULO_CMA_10929, MIRA_PELE_CMA_93414, MIRA_MUSCULO_CMA_28901, MIRA_MUSCULO_CMA_1945, MIRA_MUSCULO_CMA_186, MIRA_MUSCULO_CMA_21031, MIRA_PELE_CMA_49683, MIRA_MUSCULO_CMA_12169, NEWBLER_PELE_CMA_32996, NEWBLER_MUSCULO_CMA_16184, NEWBLER_PELE_CMA_75818…	map00480
Glutathione metabolism	127	synthase	ec:2.5.1.22	2	MIRA_MUSCULO_CMA_4346, MIRA_MUSCULO_CMA_4625	map00480
Glutathione metabolism	127	reductase (glutathione)	ec:1.8.4.2	9	MIRA_MUSCULO_CMA_7479, NEWBLER_PELE_CMA_75009, MIRA_PELE_CMA_48692, MIRA_MUSCULO_CMA_12825, NEWBLER_MUSCULO_CMA_19272, MIRA_PELE_CMA_40748, NEWBLER_PELE_CMA_50273, NEWBLER_MUSCULO_CMA_11402, NEWBLER_MUSCULO_CMA_18090	map00480
Glutathione metabolism	127	decarboxylase	ec:4.1.1.17	12	MIRA_PELE_CMA_1670, MIRA_PELE_CMA_56405, NEWBLER_PELE_CMA_36502, NEWBLER_MUSCULO_CMA_26100, MIRA_PELE_CMA_32852, NEWBLER_PELE_CMA_35637, MIRA_PELE_CMA_51623, MIRA_MUSCULO_CMA_11141, MIRA_PELE_CMA_32288, MIRA_PELE_CMA_28492, MIRA_PELE_CMA_29113, MIRA_PELE_CMA_39112	map00480
Glutathione metabolism	127	reductase	ec:1.8.1.7	4	MIRA_PELE_CMA_13167, MIRA_PELE_CMA_22732, MIRA_MUSCULO_CMA_11097, NEWBLER_PELE_CMA_17322	map00480
Glutathione metabolism	127	N-acetyltransferase	ec:2.3.1.80	1	MIRA_PELE_CMA_32973	map00480
Glutathione metabolism	127	hydrolase	ec:3.4.19.13	5	NEWBLER_PELE_CMA_68617, MIRA_MUSCULO_CMA_30877, MIRA_PELE_CMA_93608, MIRA_MUSCULO_CMA_22060, NEWBLER_PELE_CMA_106391	map00480
Glutathione metabolism	127	peroxidase	ec:1.11.1.9	18	MIRA_PELE_CMA_5588, MIRA_PELE_CMA_5610, MIRA_MUSCULO_CMA_4795, NEWBLER_PELE_CMA_111509, MIRA_MUSCULO_CMA_10458, MIRA_MUSCULO_CMA_7979, NEWBLER_PELE_CMA_75083, NEWBLER_MUSCULO_CMA_16184, NEWBLER_MUSCULO_CMA_22347, MIRA_PELE_CMA_60299, NEWBLER_PELE_CMA_75516, MIRA_MUSCULO_CMA_28901, NEWBLER_PELE_CMA_70158, MIRA_MUSCULO_CMA_752, NEWBLER_MUSCULO_CMA_11358, MIRA_MUSCULO_CMA_27023, NEWBLER_MUSCULO_CMA_…	map00480
Glutathione metabolism	127	reductase	ec:1.17.4.1	2	MIRA_PELE_CMA_60101, MIRA_PELE_CMA_63541	map00480
Glutathione metabolism	127	ligase	ec:6.3.2.2	2	MIRA_PELE_CMA_33946, NEWBLER_PELE_CMA_78577	map00480
Glutathione metabolism	127	dehydrogenase (NADP+-dependent, decarboxylating)	ec:1.1.1.44	14	NEWBLER_PELE_CMA_134903, MIRA_MUSCULO_CMA_13852, NEWBLER_PELE_CMA_129233, MIRA_PELE_CMA_13956, NEWBLER_MUSCULO_CMA_3985, MIRA_MUSCULO_CMA_948, MIRA_MUSCULO_CMA_7684, MIRA_PELE_CMA_27681, NEWBLER_PELE_CMA_114112, MIRA_PELE_CMA_44326, MIRA_PELE_CMA_12343, NEWBLER_PELE_CMA_36273, MIRA_PELE_CMA_4460, MIRA_PELE_CMA_58148	map00480
Glutathione metabolism	127	2-dehydrogenase	ec:1.1.1.43	2	NEWBLER_PELE_CMA_134903, MIRA_MUSCULO_CMA_13852	map00480
Glutathione metabolism	127	dehydrogenase (NADP+)	ec:1.1.1.42	5	NEWBLER_PELE_CMA_144998, MIRA_MUSCULO_CMA_531, MIRA_MUSCULO_CMA_8285, NEWBLER_PELE_CMA_85375, MIRA_MUSCULO_CMA_16486	map00480
Glutathione metabolism	127	gamma-glutamyl-amino acid cyclotransferase	ec:2.3.2.4	3	MIRA_MUSCULO_CMA_931, MIRA_PELE_CMA_892, NEWBLER_PELE_CMA_137763	map00480
Glutathione metabolism	127	glutamyl transpeptidase	ec:2.3.2.2	5	NEWBLER_PELE_CMA_68617, MIRA_MUSCULO_CMA_30877, MIRA_PELE_CMA_93608, MIRA_MUSCULO_CMA_22060, NEWBLER_PELE_CMA_106391	map00480
Glutathione metabolism	127	dehydrogenase (NADP+)	ec:1.1.1.49	9	MIRA_MUSCULO_CMA_12897, MIRA_PELE_CMA_28213, MIRA_PELE_CMA_2362, MIRA_PELE_CMA_3609, MIRA_PELE_CMA_86243, MIRA_MUSCULO_CMA_76, MIRA_MUSCULO_CMA_13362, MIRA_PELE_CMA_18493, MIRA_PELE_CMA_74025	map00480
Glutathione metabolism	127	glutathione peroxidase	ec:1.11.1.12	1	MIRA_PELE_CMA_5588	map00480
Glutathione metabolism	127	thioredoxin peroxidase	ec:1.11.1.15	4	NEWBLER_PELE_CMA_75516, MIRA_MUSCULO_CMA_752, MIRA_MUSCULO_CMA_672, MIRA_PELE_CMA_24486	map00480
Aminoacyl-tRNA biosynthesis	73	ligase	ec:6.1.1.6	3	MIRA_MUSCULO_CMA_11426, MIRA_MUSCULO_CMA_18568, NEWBLER_PELE_CMA_45908	map00970
Aminoacyl-tRNA biosynthesis	73	ligase	ec:6.1.1.7	5	NEWBLER_PELE_CMA_139443, MIRA_MUSCULO_CMA_2572, MIRA_MUSCULO_CMA_4013, MIRA_MUSCULO_CMA_7423, NEWBLER_MUSCULO_CMA_15322	map00970
Aminoacyl-tRNA biosynthesis	73	ligase	ec:6.1.1.9	1	MIRA_PELE_CMA_15413	map00970
Aminoacyl-tRNA biosynthesis	73	ligase	ec:6.1.1.2	5	MIRA_MUSCULO_CMA_10454, MIRA_PELE_CMA_66469, NEWBLER_PELE_CMA_90844, MIRA_PELE_CMA_43459, MIRA_MUSCULO_CMA_8661	map00970
Aminoacyl-tRNA biosynthesis	73	ligase	ec:6.1.1.3	6	MIRA_MUSCULO_CMA_5277, NEWBLER_PELE_CMA_148174, NEWBLER_PELE_CMA_152144, NEWBLER_MUSCULO_CMA_34729, MIRA_MUSCULO_CMA_26293, NEWBLER_PELE_CMA_149986	map00970
Aminoacyl-tRNA biosynthesis	73	ligase	ec:6.1.1.4	1	NEWBLER_PELE_CMA_132872	map00970
Aminoacyl-tRNA biosynthesis	73	ligase	ec:6.1.1.5	10	MIRA_MUSCULO_CMA_2243, NEWBLER_MUSCULO_CMA_39004, MIRA_PELE_CMA_41149, NEWBLER_MUSCULO_CMA_34970, NEWBLER_PELE_CMA_81900, NEWBLER_PELE_CMA_86101, MIRA_MUSCULO_CMA_2045, MIRA_MUSCULO_CMA_9532, MIRA_MUSCULO_CMA_18288, MIRA_PELE_CMA_42035	map00970
Aminoacyl-tRNA biosynthesis	73	ligase	ec:6.1.1.1	4	MIRA_MUSCULO_CMA_2243, NEWBLER_MUSCULO_CMA_34970, MIRA_MUSCULO_CMA_2045, MIRA_PELE_CMA_42035	map00970
Aminoacyl-tRNA biosynthesis	73	synthase (glutamine-hydrolysing)	ec:6.3.5.7	5	MIRA_MUSCULO_CMA_13018, NEWBLER_PELE_CMA_105038, NEWBLER_PELE_CMA_158506, MIRA_PELE_CMA_70447, NEWBLER_PELE_CMA_122319	map00970
Aminoacyl-tRNA biosynthesis	73	ligase	ec:6.1.1.18	1	NEWBLER_PELE_CMA_34896	map00970
Aminoacyl-tRNA biosynthesis	73	ligase	ec:6.1.1.17	6	MIRA_PELE_CMA_44303, NEWBLER_PELE_CMA_34896, NEWBLER_PELE_CMA_90844, MIRA_PELE_CMA_33211, MIRA_MUSCULO_CMA_13708, NEWBLER_PELE_CMA_53685	map00970
Aminoacyl-tRNA biosynthesis	73	ligase	ec:6.1.1.19	2	MIRA_PELE_CMA_67162, MIRA_MUSCULO_CMA_24574	map00970
Aminoacyl-tRNA biosynthesis	73	ligase	ec:6.1.1.14	7	NEWBLER_MUSCULO_CMA_15695, MIRA_MUSCULO_CMA_12621, NEWBLER_PELE_CMA_20543, NEWBLER_PELE_CMA_20544, NEWBLER_PELE_CMA_20547, NEWBLER_MUSCULO_CMA_22017, MIRA_MUSCULO_CMA_7550	map00970
Aminoacyl-tRNA biosynthesis	73	ligase	ec:6.1.1.16	2	NEWBLER_MUSCULO_CMA_13261, NEWBLER_MUSCULO_CMA_13259	map00970
Aminoacyl-tRNA biosynthesis	73	ligase	ec:6.1.1.15	6	MIRA_PELE_CMA_44303, NEWBLER_PELE_CMA_34896, NEWBLER_PELE_CMA_90844, MIRA_PELE_CMA_33211, MIRA_MUSCULO_CMA_13708, NEWBLER_PELE_CMA_53685	map00970
Aminoacyl-tRNA biosynthesis	73	ligase	ec:6.1.1.10	4	MIRA_MUSCULO_CMA_2243, MIRA_MUSCULO_CMA_14744, NEWBLER_MUSCULO_CMA_16371, MIRA_MUSCULO_CMA_2045	map00970
Aminoacyl-tRNA biosynthesis	73	ligase	ec:6.1.1.12	5	MIRA_MUSCULO_CMA_28913, NEWBLER_PELE_CMA_78705, NEWBLER_PELE_CMA_118282, MIRA_PELE_CMA_31353, NEWBLER_MUSCULO_CMA_15544	map00970
Aminoacyl-tRNA biosynthesis	73	ligase	ec:6.1.1.11	3	MIRA_MUSCULO_CMA_12247, NEWBLER_PELE_CMA_147432, NEWBLER_MUSCULO_CMA_16017	map00970
Aminoacyl-tRNA biosynthesis	73	ligase	ec:6.1.1.21	1	MIRA_MUSCULO_CMA_19675	map00970
Aminoacyl-tRNA biosynthesis	73	ligase	ec:6.1.1.20	7	MIRA_MUSCULO_CMA_2907, NEWBLER_PELE_CMA_123148, NEWBLER_PELE_CMA_123677, MIRA_PELE_CMA_79145, NEWBLER_PELE_CMA_121252, MIRA_PELE_CMA_26904, MIRA_MUSCULO_CMA_24488	map00970
Aminoacyl-tRNA biosynthesis	73	ligase	ec:6.1.1.22	4	NEWBLER_PELE_CMA_78705, MIRA_MUSCULO_CMA_7983, MIRA_MUSCULO_CMA_5532, NEWBLER_PELE_CMA_150064	map00970
Tryptophan metabolism	113	O-methyltransferase	ec:2.1.1.4	1	MIRA_PELE_CMA_46334	map00380
Tryptophan metabolism	113	oxidase	ec:1.4.3.2	1	MIRA_MUSCULO_CMA_18724	map00380
Tryptophan metabolism	113	3,4-dioxygenase	ec:1.13.11.6	1	NEWBLER_MUSCULO_CMA_32438	map00380
Tryptophan metabolism	113	monooxygenase	ec:1.14.14.1	34	NEWBLER_MUSCULO_CMA_11184, NEWBLER_MUSCULO_CMA_16032, MIRA_PELE_CMA_48743, NEWBLER_PELE_CMA_29830, MIRA_PELE_CMA_62346, NEWBLER_PELE_CMA_68234, MIRA_PELE_CMA_83841, NEWBLER_PELE_CMA_78736, MIRA_PELE_CMA_92209, MIRA_PELE_CMA_23666, NEWBLER_PELE_CMA_90788, NEWBLER_PELE_CMA_76557, NEWBLER_MUSCULO_CMA_34312, MIRA_MUSCULO_CMA_7886, MIRA_PELE_CMA_30248, NEWBLER_PELE_CMA_5272, NEWBLER_PELE_CMA_12788, NE…	map00380
Tryptophan metabolism	113	transaminase	ec:2.6.1.7	10	MIRA_MUSCULO_CMA_16284, NEWBLER_MUSCULO_CMA_24352, MIRA_PELE_CMA_82238, NEWBLER_MUSCULO_CMA_15184, NEWBLER_MUSCULO_CMA_15360, MIRA_PELE_CMA_8234, MIRA_MUSCULO_CMA_18128, MIRA_MUSCULO_CMA_10747, MIRA_MUSCULO_CMA_7491, NEWBLER_PELE_CMA_119697	map00380
Tryptophan metabolism	113	dehydrogenase (NAD+)	ec:1.2.1.3	21	NEWBLER_PELE_CMA_63306, NEWBLER_PELE_CMA_129357, MIRA_MUSCULO_CMA_13864, MIRA_PELE_CMA_50486, MIRA_MUSCULO_CMA_8776, NEWBLER_PELE_CMA_153310, MIRA_PELE_CMA_45871, MIRA_PELE_CMA_5944, MIRA_PELE_CMA_49115, MIRA_MUSCULO_CMA_8067, NEWBLER_PELE_CMA_89127, MIRA_PELE_CMA_2724, MIRA_PELE_CMA_88102, MIRA_MUSCULO_CMA_27912, NEWBLER_MUSCULO_CMA_32800, MIRA_PELE_CMA_18356, NEWBLER_MUSCULO_CMA_33859, MIRA_PEL…	map00380
Tryptophan metabolism	113	C-acetyltransferase	ec:2.3.1.9	7	MIRA_MUSCULO_CMA_2020, MIRA_PELE_CMA_15414, MIRA_MUSCULO_CMA_1585, NEWBLER_PELE_CMA_61256, MIRA_MUSCULO_CMA_5473, MIRA_MUSCULO_CMA_22189, MIRA_PELE_CMA_15905	map00380
Tryptophan metabolism	113	oxidase	ec:1.2.3.1	4	NEWBLER_PELE_CMA_141973, NEWBLER_PELE_CMA_160450, NEWBLER_PELE_CMA_26723, NEWBLER_PELE_CMA_147994	map00380
Tryptophan metabolism	113	5-monooxygenase	ec:1.14.16.4	2	MIRA_PELE_CMA_57990, NEWBLER_PELE_CMA_27032	map00380
Tryptophan metabolism	113	acylamidase	ec:3.5.1.4	1	MIRA_PELE_CMA_63345	map00380
Tryptophan metabolism	113	N-acetyltransferase	ec:2.3.1.87	2	MIRA_PELE_CMA_62279, NEWBLER_PELE_CMA_111650	map00380
Tryptophan metabolism	113	equilase	ec:1.11.1.6	5	NEWBLER_PELE_CMA_38290, MIRA_MUSCULO_CMA_5178, MIRA_PELE_CMA_53336, MIRA_MUSCULO_CMA_10458, MIRA_MUSCULO_CMA_4868	map00380
Tryptophan metabolism	113	acetonitrilase	ec:3.5.5.1	2	NEWBLER_MUSCULO_CMA_24449, MIRA_PELE_CMA_46087	map00380
Tryptophan metabolism	113	2,3-dioxygenase	ec:1.13.11.52	1	MIRA_PELE_CMA_51826	map00380
Tryptophan metabolism	113	2,3-dioxygenase	ec:1.13.11.11	1	MIRA_PELE_CMA_51826	map00380
Tryptophan metabolism	113	hydratase	ec:4.2.1.17	15	MIRA_MUSCULO_CMA_2020, NEWBLER_MUSCULO_CMA_16251, NEWBLER_PELE_CMA_61256, MIRA_MUSCULO_CMA_5473, MIRA_MUSCULO_CMA_11198, MIRA_PELE_CMA_81597, NEWBLER_MUSCULO_CMA_11117, MIRA_MUSCULO_CMA_1438, MIRA_PELE_CMA_15414, MIRA_MUSCULO_CMA_22922, NEWBLER_PELE_CMA_45723, NEWBLER_MUSCULO_CMA_33233, MIRA_MUSCULO_CMA_2339, NEWBLER_PELE_CMA_98422, MIRA_MUSCULO_CMA_22189	map00380
Tryptophan metabolism	113	dehydrogenase	ec:1.1.1.35	7	NEWBLER_MUSCULO_CMA_31677, MIRA_PELE_CMA_15414, NEWBLER_PELE_CMA_53888, NEWBLER_PELE_CMA_84759, NEWBLER_MUSCULO_CMA_32432, NEWBLER_PELE_CMA_98422, MIRA_PELE_CMA_53909	map00380
Tryptophan metabolism	113	dehydrogenase (succinyl-transferring)	ec:1.2.4.2	6	MIRA_PELE_CMA_77466, NEWBLER_MUSCULO_CMA_19618, MIRA_MUSCULO_CMA_8339, MIRA_MUSCULO_CMA_5349, MIRA_MUSCULO_CMA_7713, NEWBLER_PELE_CMA_121783	map00380
Arginine biosynthesis	95	transaminase	ec:2.6.1.11	4	MIRA_MUSCULO_CMA_5101, MIRA_PELE_CMA_8525, MIRA_MUSCULO_CMA_20418, MIRA_PELE_CMA_81423	map00220
Arginine biosynthesis	95	ligase	ec:6.3.1.2	15	NEWBLER_MUSCULO_CMA_22700, MIRA_PELE_CMA_1773, MIRA_PELE_CMA_3994, MIRA_MUSCULO_CMA_2303, NEWBLER_MUSCULO_CMA_7772, MIRA_PELE_CMA_11789, MIRA_MUSCULO_CMA_8630, MIRA_PELE_CMA_83698, NEWBLER_MUSCULO_CMA_26294, MIRA_PELE_CMA_11279, MIRA_PELE_CMA_30693, NEWBLER_PELE_CMA_53336, NEWBLER_PELE_CMA_53335, NEWBLER_PELE_CMA_60958, NEWBLER_PELE_CMA_96205	map00220
Arginine biosynthesis	95	kinase	ec:2.7.2.8	1	NEWBLER_MUSCULO_CMA_11405	map00220
Arginine biosynthesis	95	lyase	ec:4.3.2.1	1	MIRA_PELE_CMA_14655	map00220
Arginine biosynthesis	95	carbamoyltransferase	ec:2.1.3.3	1	NEWBLER_MUSCULO_CMA_21223	map00220
Arginine biosynthesis	95	transaminase	ec:2.6.1.2	11	NEWBLER_MUSCULO_CMA_24470, NEWBLER_MUSCULO_CMA_21216, NEWBLER_PELE_CMA_57692, NEWBLER_MUSCULO_CMA_38002, MIRA_MUSCULO_CMA_3346, MIRA_MUSCULO_CMA_13275, MIRA_MUSCULO_CMA_12948, MIRA_PELE_CMA_38435, NEWBLER_PELE_CMA_60969, NEWBLER_MUSCULO_CMA_11187, NEWBLER_PELE_CMA_136699	map00220
Arginine biosynthesis	95	transaminase	ec:2.6.1.1	8	NEWBLER_PELE_CMA_104731, MIRA_PELE_CMA_51057, MIRA_PELE_CMA_82238, NEWBLER_MUSCULO_CMA_15184, MIRA_PELE_CMA_8234, NEWBLER_PELE_CMA_145098, MIRA_MUSCULO_CMA_18128, MIRA_PELE_CMA_80001	map00220
Arginine biosynthesis	95	acid amidohydrolase	ec:3.5.1.14	14	MIRA_MUSCULO_CMA_5178, MIRA_MUSCULO_CMA_6514, NEWBLER_PELE_CMA_118282, NEWBLER_MUSCULO_CMA_26924, MIRA_MUSCULO_CMA_21859, MIRA_MUSCULO_CMA_26939, MIRA_MUSCULO_CMA_19395, MIRA_MUSCULO_CMA_28913, NEWBLER_PELE_CMA_87392, MIRA_PELE_CMA_90726, MIRA_MUSCULO_CMA_4868, MIRA_PELE_CMA_31353, NEWBLER_MUSCULO_CMA_15544, NEWBLER_MUSCULO_CMA_18107	map00220
Arginine biosynthesis	95	N-acetyltransferase	ec:2.3.1.1	3	NEWBLER_MUSCULO_CMA_11405, MIRA_PELE_CMA_38834, MIRA_MUSCULO_CMA_7164	map00220
Arginine biosynthesis	95	dehydrogenase [NAD(P)+]	ec:1.4.1.3	8	MIRA_MUSCULO_CMA_19396, MIRA_PELE_CMA_69091, NEWBLER_PELE_CMA_58868, NEWBLER_PELE_CMA_58867, MIRA_MUSCULO_CMA_10791, MIRA_PELE_CMA_75820, NEWBLER_PELE_CMA_98566, NEWBLER_MUSCULO_CMA_31762	map00220
Arginine biosynthesis	95	dehydrogenase	ec:1.4.1.2	8	MIRA_MUSCULO_CMA_19396, MIRA_PELE_CMA_69091, NEWBLER_PELE_CMA_58868, NEWBLER_PELE_CMA_58867, MIRA_MUSCULO_CMA_10791, MIRA_PELE_CMA_75820, NEWBLER_PELE_CMA_98566, NEWBLER_MUSCULO_CMA_31762	map00220
Arginine biosynthesis	95	glutaminase I	ec:3.5.1.2	11	MIRA_MUSCULO_CMA_8335, MIRA_MUSCULO_CMA_4743, MIRA_PELE_CMA_80638, MIRA_PELE_CMA_84713, NEWBLER_PELE_CMA_129, MIRA_MUSCULO_CMA_11390, NEWBLER_MUSCULO_CMA_23480, MIRA_MUSCULO_CMA_1222, MIRA_MUSCULO_CMA_7860, MIRA_MUSCULO_CMA_29218, NEWBLER_PELE_CMA_28188	map00220
Arginine biosynthesis	95	synthase (NADPH)	ec:1.14.13.39	4	NEWBLER_PELE_CMA_157483, NEWBLER_MUSCULO_CMA_34067, MIRA_PELE_CMA_17970, NEWBLER_MUSCULO_CMA_37701	map00220
Arginine biosynthesis	95	synthase	ec:6.3.4.5	3	MIRA_MUSCULO_CMA_2230, MIRA_PELE_CMA_76719, MIRA_PELE_CMA_93083	map00220
Arginine biosynthesis	95	arginine amidinase	ec:3.5.3.1	5	MIRA_MUSCULO_CMA_11900, NEWBLER_MUSCULO_CMA_18160, MIRA_MUSCULO_CMA_8157, MIRA_PELE_CMA_9916, MIRA_PELE_CMA_88734	map00220
Arginine biosynthesis	95	synthase (ammonia)	ec:6.3.4.16	7	NEWBLER_MUSCULO_CMA_37691, NEWBLER_MUSCULO_CMA_25736, MIRA_PELE_CMA_40149, NEWBLER_PELE_CMA_24854, MIRA_PELE_CMA_65739, MIRA_PELE_CMA_79661, NEWBLER_PELE_CMA_152456	map00220
Carbon fixation in photosynthetic organisms	138	glycolaldehydetransferase	ec:2.2.1.1	2	MIRA_PELE_CMA_31757, MIRA_MUSCULO_CMA_21504	map00710
Carbon fixation in photosynthetic organisms	138	kinase	ec:2.7.2.3	10	MIRA_MUSCULO_CMA_317, MIRA_MUSCULO_CMA_23356, MIRA_MUSCULO_CMA_4136, MIRA_PELE_CMA_71163, MIRA_MUSCULO_CMA_511, MIRA_MUSCULO_CMA_16389, MIRA_MUSCULO_CMA_990, MIRA_MUSCULO_CMA_11848, NEWBLER_MUSCULO_CMA_15355, MIRA_MUSCULO_CMA_4781	map00710
Carbon fixation in photosynthetic organisms	138	heptulokinase	ec:2.7.1.14	1	MIRA_PELE_CMA_64143	map00710
Carbon fixation in photosynthetic organisms	138	dehydrogenase (phosphorylating)	ec:1.2.1.12	32	NEWBLER_MUSCULO_CMA_16079, MIRA_MUSCULO_CMA_4641, MIRA_MUSCULO_CMA_9859, MIRA_MUSCULO_CMA_4723, MIRA_MUSCULO_CMA_2180, MIRA_MUSCULO_CMA_5033, MIRA_MUSCULO_CMA_961, MIRA_MUSCULO_CMA_2799, MIRA_MUSCULO_CMA_2856, MIRA_PELE_CMA_8351, MIRA_MUSCULO_CMA_3562, MIRA_MUSCULO_CMA_3202, MIRA_MUSCULO_CMA_3367, MIRA_MUSCULO_CMA_5502, MIRA_MUSCULO_CMA_6316, MIRA_MUSCULO_CMA_2874, MIRA_MUSCULO_CMA_2896, MIRA_MUS…	map00710
Carbon fixation in photosynthetic organisms	138	isomerase	ec:5.3.1.1	14	MIRA_PELE_CMA_5650, MIRA_MUSCULO_CMA_2731, MIRA_PELE_CMA_3751, MIRA_PELE_CMA_60797, MIRA_MUSCULO_CMA_43, MIRA_MUSCULO_CMA_1433, MIRA_MUSCULO_CMA_6240, MIRA_PELE_CMA_39608, MIRA_MUSCULO_CMA_4880, MIRA_MUSCULO_CMA_28219, NEWBLER_MUSCULO_CMA_15805, MIRA_MUSCULO_CMA_974, MIRA_MUSCULO_CMA_466, MIRA_MUSCULO_CMA_492	map00710
Carbon fixation in photosynthetic organisms	138	transaminase	ec:2.6.1.2	11	NEWBLER_MUSCULO_CMA_24470, NEWBLER_MUSCULO_CMA_21216, NEWBLER_PELE_CMA_57692, NEWBLER_MUSCULO_CMA_38002, MIRA_MUSCULO_CMA_3346, MIRA_MUSCULO_CMA_13275, MIRA_MUSCULO_CMA_12948, MIRA_PELE_CMA_38435, NEWBLER_PELE_CMA_60969, NEWBLER_MUSCULO_CMA_11187, NEWBLER_PELE_CMA_136699	map00710
Carbon fixation in photosynthetic organisms	138	transaminase	ec:2.6.1.1	8	NEWBLER_PELE_CMA_104731, MIRA_PELE_CMA_51057, MIRA_PELE_CMA_82238, NEWBLER_MUSCULO_CMA_15184, MIRA_PELE_CMA_8234, NEWBLER_PELE_CMA_145098, MIRA_MUSCULO_CMA_18128, MIRA_PELE_CMA_80001	map00710
Carbon fixation in photosynthetic organisms	138	aldolase	ec:4.1.2.13	39	MIRA_MUSCULO_CMA_12634, MIRA_MUSCULO_CMA_6008, MIRA_MUSCULO_CMA_6405, MIRA_MUSCULO_CMA_1896, MIRA_MUSCULO_CMA_15364, MIRA_MUSCULO_CMA_14951, MIRA_PELE_CMA_493, MIRA_MUSCULO_CMA_6087, NEWBLER_PELE_CMA_132542, MIRA_PELE_CMA_21923, MIRA_MUSCULO_CMA_502, MIRA_MUSCULO_CMA_503, MIRA_PELE_CMA_57294, MIRA_MUSCULO_CMA_5627, MIRA_MUSCULO_CMA_5406, MIRA_MUSCULO_CMA_142, MIRA_PELE_CMA_37763, MIRA_MUSCULO_CMA…	map00710
Carbon fixation in photosynthetic organisms	138	3-epimerase	ec:5.1.3.1	1	NEWBLER_PELE_CMA_133533	map00710
Carbon fixation in photosynthetic organisms	138	hexose diphosphatase	ec:3.1.3.11	4	MIRA_MUSCULO_CMA_685, MIRA_MUSCULO_CMA_273, MIRA_MUSCULO_CMA_4462, MIRA_MUSCULO_CMA_10077	map00710
Carbon fixation in photosynthetic organisms	138	dehydrogenase (NADP+)	ec:1.1.1.82	5	MIRA_MUSCULO_CMA_600, MIRA_MUSCULO_CMA_1732, MIRA_MUSCULO_CMA_15673, NEWBLER_PELE_CMA_91325, NEWBLER_MUSCULO_CMA_16007	map00710
Carbon fixation in photosynthetic organisms	138	dehydrogenase	ec:1.1.1.37	12	MIRA_PELE_CMA_16478, NEWBLER_MUSCULO_CMA_16374, MIRA_MUSCULO_CMA_1209, MIRA_PELE_CMA_64049, MIRA_MUSCULO_CMA_1208, MIRA_MUSCULO_CMA_600, MIRA_MUSCULO_CMA_1732, MIRA_PELE_CMA_21665, MIRA_MUSCULO_CMA_15673, NEWBLER_PELE_CMA_91325, NEWBLER_PELE_CMA_28412, NEWBLER_MUSCULO_CMA_16007	map00710
Carbon fixation in photosynthetic organisms	138	dehydrogenase (decarboxylating)	ec:1.1.1.39	4	NEWBLER_PELE_CMA_72114, NEWBLER_MUSCULO_CMA_9990, MIRA_MUSCULO_CMA_14131, NEWBLER_MUSCULO_CMA_16115	map00710
Carbon fixation in photosynthetic organisms	138	dehydrogenase (oxaloacetate-decarboxylating) (NADP+)	ec:1.1.1.40	4	NEWBLER_PELE_CMA_72114, NEWBLER_MUSCULO_CMA_9990, MIRA_MUSCULO_CMA_14131, NEWBLER_MUSCULO_CMA_16115	map00710
Melanogenesis	2	isomerase	ec:5.3.3.12	2	MIRA_PELE_CMA_52995, NEWBLER_PELE_CMA_59427	map04916
Geraniol degradation	25	C-acyltransferase	ec:2.3.1.16	8	MIRA_MUSCULO_CMA_7105, NEWBLER_MUSCULO_CMA_15807, NEWBLER_MUSCULO_CMA_11117, MIRA_MUSCULO_CMA_22922, MIRA_MUSCULO_CMA_2339, MIRA_PELE_CMA_59965, MIRA_PELE_CMA_66113, MIRA_MUSCULO_CMA_3450	map00281
Geraniol degradation	25	hydratase	ec:4.2.1.17	15	MIRA_MUSCULO_CMA_2020, NEWBLER_MUSCULO_CMA_16251, NEWBLER_PELE_CMA_61256, MIRA_MUSCULO_CMA_5473, MIRA_MUSCULO_CMA_11198, MIRA_PELE_CMA_81597, NEWBLER_MUSCULO_CMA_11117, MIRA_MUSCULO_CMA_1438, MIRA_PELE_CMA_15414, MIRA_MUSCULO_CMA_22922, NEWBLER_PELE_CMA_45723, NEWBLER_MUSCULO_CMA_33233, MIRA_MUSCULO_CMA_2339, NEWBLER_PELE_CMA_98422, MIRA_MUSCULO_CMA_22189	map00281
Geraniol degradation	25	dehydrogenase	ec:1.1.1.35	7	NEWBLER_MUSCULO_CMA_31677, MIRA_PELE_CMA_15414, NEWBLER_PELE_CMA_53888, NEWBLER_PELE_CMA_84759, NEWBLER_MUSCULO_CMA_32432, NEWBLER_PELE_CMA_98422, MIRA_PELE_CMA_53909	map00281
Valine, leucine and isoleucine degradation	94	transaminase	ec:2.6.1.18	1	MIRA_MUSCULO_CMA_5595	map00280
Valine, leucine and isoleucine degradation	94	carboxylase	ec:6.4.1.3	9	MIRA_MUSCULO_CMA_6532, NEWBLER_PELE_CMA_155316, MIRA_PELE_CMA_82988, MIRA_PELE_CMA_65932, MIRA_MUSCULO_CMA_25967, NEWBLER_PELE_CMA_116816, NEWBLER_MUSCULO_CMA_34671, MIRA_MUSCULO_CMA_18647, NEWBLER_PELE_CMA_6107	map00280
Valine, leucine and isoleucine degradation	94	carboxylase	ec:6.4.1.4	5	MIRA_PELE_CMA_82988, NEWBLER_PELE_CMA_141207, MIRA_PELE_CMA_12523, NEWBLER_PELE_CMA_116816, MIRA_MUSCULO_CMA_18647	map00280
Valine, leucine and isoleucine degradation	94	transaminase	ec:2.6.1.22	1	NEWBLER_PELE_CMA_151272	map00280
Valine, leucine and isoleucine degradation	94	oxidase	ec:1.4.3.2	1	MIRA_MUSCULO_CMA_18724	map00280
Valine, leucine and isoleucine degradation	94	dehydrogenase (CoA-acylating)	ec:1.2.1.27	3	MIRA_PELE_CMA_18356, NEWBLER_MUSCULO_CMA_15348, MIRA_PELE_CMA_49115	map00280
Valine, leucine and isoleucine degradation	94	transaminase	ec:2.6.1.42	3	NEWBLER_MUSCULO_CMA_16174, MIRA_PELE_CMA_63427, MIRA_PELE_CMA_49366	map00280
Valine, leucine and isoleucine degradation	94	(2-methylpropanoyl)transferase	ec:2.3.1.168	1	NEWBLER_PELE_CMA_65426	map00280
Valine, leucine and isoleucine degradation	94	ligase	ec:6.2.1.16	1	MIRA_PELE_CMA_61154	map00280
Valine, leucine and isoleucine degradation	94	dehydrogenase	ec:1.1.1.178	2	NEWBLER_MUSCULO_CMA_31677, NEWBLER_PELE_CMA_84759	map00280
Valine, leucine and isoleucine degradation	94	dehydrogenase	ec:1.8.1.4	2	MIRA_MUSCULO_CMA_7426, NEWBLER_MUSCULO_CMA_19022	map00280
Valine, leucine and isoleucine degradation	94	dehydrogenase (NAD+)	ec:1.2.1.3	21	NEWBLER_PELE_CMA_63306, NEWBLER_PELE_CMA_129357, MIRA_MUSCULO_CMA_13864, MIRA_PELE_CMA_50486, MIRA_MUSCULO_CMA_8776, NEWBLER_PELE_CMA_153310, MIRA_PELE_CMA_45871, MIRA_PELE_CMA_5944, MIRA_PELE_CMA_49115, MIRA_MUSCULO_CMA_8067, NEWBLER_PELE_CMA_89127, MIRA_PELE_CMA_2724, MIRA_PELE_CMA_88102, MIRA_MUSCULO_CMA_27912, NEWBLER_MUSCULO_CMA_32800, MIRA_PELE_CMA_18356, NEWBLER_MUSCULO_CMA_33859, MIRA_PEL…	map00280
Valine, leucine and isoleucine degradation	94	C-acetyltransferase	ec:2.3.1.9	7	MIRA_MUSCULO_CMA_2020, MIRA_PELE_CMA_15414, MIRA_MUSCULO_CMA_1585, NEWBLER_PELE_CMA_61256, MIRA_MUSCULO_CMA_5473, MIRA_MUSCULO_CMA_22189, MIRA_PELE_CMA_15905	map00280
Valine, leucine and isoleucine degradation	94	oxidase	ec:1.2.3.1	4	NEWBLER_PELE_CMA_141973, NEWBLER_PELE_CMA_160450, NEWBLER_PELE_CMA_26723, NEWBLER_PELE_CMA_147994	map00280
Valine, leucine and isoleucine degradation	94	synthase	ec:2.3.3.10	1	MIRA_PELE_CMA_62385	map00280
Valine, leucine and isoleucine degradation	94	acyl-CoA dehydrogenase	ec:1.3.8.1	1	MIRA_MUSCULO_CMA_25777	map00280
Valine, leucine and isoleucine degradation	94	C-acyltransferase	ec:2.3.1.16	8	MIRA_MUSCULO_CMA_7105, NEWBLER_MUSCULO_CMA_15807, NEWBLER_MUSCULO_CMA_11117, MIRA_MUSCULO_CMA_22922, MIRA_MUSCULO_CMA_2339, MIRA_PELE_CMA_59965, MIRA_PELE_CMA_66113, MIRA_MUSCULO_CMA_3450	map00280
Valine, leucine and isoleucine degradation	94	mutase	ec:5.4.99.2	6	NEWBLER_PELE_CMA_99009, NEWBLER_PELE_CMA_75912, NEWBLER_PELE_CMA_128075, MIRA_MUSCULO_CMA_7848, MIRA_PELE_CMA_12317, MIRA_MUSCULO_CMA_4607	map00280
Valine, leucine and isoleucine degradation	94	CoA-transferase	ec:2.8.3.5	6	MIRA_PELE_CMA_84295, MIRA_PELE_CMA_59719, MIRA_MUSCULO_CMA_1648, MIRA_MUSCULO_CMA_13605, NEWBLER_PELE_CMA_150638, NEWBLER_PELE_CMA_74482	map00280
Valine, leucine and isoleucine degradation	94	hydrolase	ec:3.1.2.4	2	NEWBLER_MUSCULO_CMA_18763, NEWBLER_PELE_CMA_85849	map00280
Valine, leucine and isoleucine degradation	94	hydratase	ec:4.2.1.18	2	NEWBLER_MUSCULO_CMA_33233, MIRA_MUSCULO_CMA_11198	map00280
Valine, leucine and isoleucine degradation	94	hydratase	ec:4.2.1.17	15	MIRA_MUSCULO_CMA_2020, NEWBLER_MUSCULO_CMA_16251, NEWBLER_PELE_CMA_61256, MIRA_MUSCULO_CMA_5473, MIRA_MUSCULO_CMA_11198, MIRA_PELE_CMA_81597, NEWBLER_MUSCULO_CMA_11117, MIRA_MUSCULO_CMA_1438, MIRA_PELE_CMA_15414, MIRA_MUSCULO_CMA_22922, NEWBLER_PELE_CMA_45723, NEWBLER_MUSCULO_CMA_33233, MIRA_MUSCULO_CMA_2339, NEWBLER_PELE_CMA_98422, MIRA_MUSCULO_CMA_22189	map00280
Valine, leucine and isoleucine degradation	94	dehydrogenase	ec:1.1.1.35	7	NEWBLER_MUSCULO_CMA_31677, MIRA_PELE_CMA_15414, NEWBLER_PELE_CMA_53888, NEWBLER_PELE_CMA_84759, NEWBLER_MUSCULO_CMA_32432, NEWBLER_PELE_CMA_98422, MIRA_PELE_CMA_53909	map00280
Valine, leucine and isoleucine degradation	94	dehydrogenase	ec:1.1.1.31	2	MIRA_MUSCULO_CMA_8409, MIRA_PELE_CMA_27681	map00280
Valine, leucine and isoleucine degradation	94	dehydrogenase (2-methylpropanoyl-transferring)	ec:1.2.4.4	3	MIRA_PELE_CMA_18361, NEWBLER_MUSCULO_CMA_29415, MIRA_PELE_CMA_26330	map00280
Primary bile acid biosynthesis	20	3beta-dehydrogenase	ec:1.1.1.181	1	MIRA_MUSCULO_CMA_19338	map00120
Primary bile acid biosynthesis	20	racemase	ec:5.1.99.4	2	MIRA_PELE_CMA_10724, NEWBLER_PELE_CMA_89884	map00120
Primary bile acid biosynthesis	20	C-acyltransferase	ec:2.3.1.176	3	MIRA_MUSCULO_CMA_7105, NEWBLER_MUSCULO_CMA_15807, MIRA_PELE_CMA_66113	map00120
Primary bile acid biosynthesis	20	5beta-reductase	ec:1.3.1.3	2	MIRA_PELE_CMA_14669, MIRA_PELE_CMA_55770	map00120
Primary bile acid biosynthesis	20	7alpha-monooxygenase	ec:1.14.13.17	4	MIRA_MUSCULO_CMA_19684, MIRA_PELE_CMA_29967, MIRA_PELE_CMA_21763, MIRA_PELE_CMA_39001	map00120
Primary bile acid biosynthesis	20	hydratase	ec:4.2.1.107	1	MIRA_PELE_CMA_53909	map00120
Primary bile acid biosynthesis	20	3-dehydrogenase (Si-specific)	ec:1.1.1.50	1	NEWBLER_PELE_CMA_21772	map00120
Primary bile acid biosynthesis	20	dehydrogenase	ec:1.1.1.35	7	NEWBLER_MUSCULO_CMA_31677, MIRA_PELE_CMA_15414, NEWBLER_PELE_CMA_53888, NEWBLER_PELE_CMA_84759, NEWBLER_MUSCULO_CMA_32432, NEWBLER_PELE_CMA_98422, MIRA_PELE_CMA_53909	map00120
Pantothenate and CoA biosynthesis	38	hydantoinase	ec:3.5.2.2	7	MIRA_PELE_CMA_54622, NEWBLER_PELE_CMA_99171, MIRA_PELE_CMA_11880, MIRA_PELE_CMA_62857, MIRA_MUSCULO_CMA_21669, MIRA_PELE_CMA_24248, NEWBLER_PELE_CMA_150018	map00770
Pantothenate and CoA biosynthesis	38	kinase	ec:2.7.1.33	7	NEWBLER_PELE_CMA_126122, MIRA_PELE_CMA_59757, NEWBLER_MUSCULO_CMA_19580, MIRA_PELE_CMA_59623, NEWBLER_PELE_CMA_72142, MIRA_PELE_CMA_17040, MIRA_PELE_CMA_94265	map00770
Pantothenate and CoA biosynthesis	38	transaminase	ec:2.6.1.42	3	NEWBLER_MUSCULO_CMA_16174, MIRA_PELE_CMA_63427, MIRA_PELE_CMA_49366	map00770
Pantothenate and CoA biosynthesis	38	1-decarboxylase	ec:4.1.1.11	2	MIRA_MUSCULO_CMA_22088, NEWBLER_MUSCULO_CMA_22345	map00770
Pantothenate and CoA biosynthesis	38	dehydrogenase (NADP+)	ec:1.3.1.2	1	NEWBLER_PELE_CMA_77146	map00770
Pantothenate and CoA biosynthesis	38	N-carbamoyl-beta-alanine amidohydrolase	ec:3.5.1.6	2	MIRA_PELE_CMA_72226, MIRA_MUSCULO_CMA_5155	map00770
Pantothenate and CoA biosynthesis	38	diphosphatase	ec:3.6.1.9	16	MIRA_PELE_CMA_79427, MIRA_MUSCULO_CMA_5202, MIRA_PELE_CMA_31511, MIRA_MUSCULO_CMA_6944, MIRA_PELE_CMA_52723, MIRA_PELE_CMA_46488, MIRA_PELE_CMA_50946, MIRA_MUSCULO_CMA_5042, MIRA_MUSCULO_CMA_15037, MIRA_PELE_CMA_68817, MIRA_PELE_CMA_59061, NEWBLER_PELE_CMA_92591, MIRA_PELE_CMA_94178, MIRA_MUSCULO_CMA_25197, MIRA_PELE_CMA_91794, NEWBLER_MUSCULO_CMA_15545	map00770
Other types of O-glycan biosynthesis	32	3-beta-N-acetylglucosaminyltransferase	ec:2.4.1.222	6	NEWBLER_PELE_CMA_151189, MIRA_PELE_CMA_66830, MIRA_MUSCULO_CMA_26436, MIRA_MUSCULO_CMA_12360, MIRA_PELE_CMA_21141, NEWBLER_PELE_CMA_135801	map00514
Other types of O-glycan biosynthesis	32	GDP-L-fucose:polypeptide fucosyltransferase	ec:2.4.1.221	1	NEWBLER_PELE_CMA_16399	map00514
Other types of O-glycan biosynthesis	32	galactosyltransferase	ec:2.4.1.50	9	MIRA_PELE_CMA_30215, NEWBLER_PELE_CMA_95576, MIRA_PELE_CMA_21974, NEWBLER_PELE_CMA_82183, NEWBLER_MUSCULO_CMA_36643, MIRA_PELE_CMA_62885, MIRA_PELE_CMA_93886, NEWBLER_PELE_CMA_66850, MIRA_MUSCULO_CMA_17334	map00514
Other types of O-glycan biosynthesis	32	glucosyltransferase	ec:2.4.1.66	1	NEWBLER_MUSCULO_CMA_36643	map00514
Other types of O-glycan biosynthesis	32	mannosyltransferase	ec:2.4.1.109	5	NEWBLER_PELE_CMA_138531, MIRA_MUSCULO_CMA_9283, NEWBLER_MUSCULO_CMA_35372, MIRA_MUSCULO_CMA_27412, NEWBLER_PELE_CMA_80596	map00514
Other types of O-glycan biosynthesis	32	3-beta-glucuronosyltransferase	ec:2.4.1.135	4	MIRA_PELE_CMA_52774, MIRA_PELE_CMA_12061, MIRA_PELE_CMA_60560, NEWBLER_PELE_CMA_64334	map00514
Other types of O-glycan biosynthesis	32	alpha-2,3-sialyltransferase	ec:2.4.99.6	4	NEWBLER_PELE_CMA_122150, NEWBLER_MUSCULO_CMA_18562, MIRA_PELE_CMA_39096, MIRA_PELE_CMA_13867	map00514
Other types of O-glycan biosynthesis	32	alpha-2,6-sialyltransferase	ec:2.4.99.1	3	MIRA_PELE_CMA_51630, NEWBLER_PELE_CMA_2225, MIRA_MUSCULO_CMA_20427	map00514
Various types of N-glycan biosynthesis	36	4-beta-N-acetylgalactosaminyltransferase	ec:2.4.1.244	1	MIRA_PELE_CMA_54460	map00513
Various types of N-glycan biosynthesis	36	alpha-1,2-mannosyltransferase	ec:2.4.1.261	2	MIRA_PELE_CMA_65477, NEWBLER_PELE_CMA_19694	map00513
Various types of N-glycan biosynthesis	36	hexosaminidase	ec:3.2.1.52	1	NEWBLER_MUSCULO_CMA_16983	map00513
Various types of N-glycan biosynthesis	36	1,2-alpha-mannosidase	ec:3.2.1.113	5	MIRA_PELE_CMA_62161, NEWBLER_MUSCULO_CMA_25627, NEWBLER_PELE_CMA_145343, MIRA_PELE_CMA_45840, MIRA_MUSCULO_CMA_13442	map00513
Various types of N-glycan biosynthesis	36	1,3-1,6-alpha-mannosidase	ec:3.2.1.114	5	NEWBLER_PELE_CMA_77055, MIRA_PELE_CMA_58381, MIRA_PELE_CMA_43476, NEWBLER_PELE_CMA_58127, MIRA_PELE_CMA_47355	map00513
Various types of N-glycan biosynthesis	36	6-alpha-L-fucosyltransferase	ec:2.4.1.68	2	MIRA_PELE_CMA_59923, NEWBLER_PELE_CMA_120486	map00513
Various types of N-glycan biosynthesis	36	beta-1,4-galactosyltransferase	ec:2.4.1.38	12	NEWBLER_MUSCULO_CMA_38385, NEWBLER_PELE_CMA_116247, MIRA_PELE_CMA_78459, NEWBLER_MUSCULO_CMA_18342, MIRA_PELE_CMA_39711, MIRA_PELE_CMA_73753, MIRA_PELE_CMA_34841, MIRA_PELE_CMA_76911, NEWBLER_PELE_CMA_85363, NEWBLER_PELE_CMA_149715, NEWBLER_PELE_CMA_85554, NEWBLER_PELE_CMA_93622	map00513
Various types of N-glycan biosynthesis	36	2-beta-N-acetylglucosaminyltransferase	ec:2.4.1.101	1	MIRA_PELE_CMA_17550	map00513
Various types of N-glycan biosynthesis	36	2-beta-N-acetylglucosaminyltransferase	ec:2.4.1.143	1	NEWBLER_MUSCULO_CMA_22244	map00513
Various types of N-glycan biosynthesis	36	beta-mannosyltransferase	ec:2.4.1.142	1	MIRA_MUSCULO_CMA_30255	map00513
Various types of N-glycan biosynthesis	36	4-beta-N-acetylglucosaminyltransferase	ec:2.4.1.145	1	MIRA_PELE_CMA_50376	map00513
Various types of N-glycan biosynthesis	36	alpha-2,3-sialyltransferase	ec:2.4.99.6	4	NEWBLER_PELE_CMA_122150, NEWBLER_MUSCULO_CMA_18562, MIRA_PELE_CMA_39096, MIRA_PELE_CMA_13867	map00513
Sesquiterpenoid and triterpenoid biosynthesis	3	synthase	ec:2.5.1.21	2	MIRA_MUSCULO_CMA_17359, NEWBLER_PELE_CMA_151357	map00909
Sesquiterpenoid and triterpenoid biosynthesis	3	dehydrogenase (NADP+)	ec:1.1.1.216	1	NEWBLER_MUSCULO_CMA_19964	map00909
Mucin type O-Glycan biosynthesis	34	N-acetylgalactosaminyltransferase	ec:2.4.1.41	23	MIRA_MUSCULO_CMA_10751, MIRA_PELE_CMA_36769, NEWBLER_PELE_CMA_77285, NEWBLER_MUSCULO_CMA_23113, MIRA_PELE_CMA_49623, MIRA_PELE_CMA_66464, NEWBLER_PELE_CMA_86741, MIRA_MUSCULO_CMA_17037, MIRA_MUSCULO_CMA_23779, NEWBLER_PELE_CMA_23416, NEWBLER_PELE_CMA_37072, NEWBLER_PELE_CMA_109077, MIRA_PELE_CMA_22327, NEWBLER_PELE_CMA_37073, MIRA_PELE_CMA_74008, MIRA_PELE_CMA_75735, NEWBLER_PELE_CMA_94835, NEWBL…	map00512
Mucin type O-Glycan biosynthesis	34	3-beta-galactosyltransferase	ec:2.4.1.122	3	NEWBLER_MUSCULO_CMA_19427, MIRA_PELE_CMA_46012, NEWBLER_PELE_CMA_79017	map00512
Mucin type O-Glycan biosynthesis	34	alpha-2,3-sialyltransferase	ec:2.4.99.4	6	NEWBLER_PELE_CMA_122150, NEWBLER_MUSCULO_CMA_18562, MIRA_PELE_CMA_39096, MIRA_PELE_CMA_13867, NEWBLER_PELE_CMA_75583, NEWBLER_MUSCULO_CMA_29315	map00512
Mucin type O-Glycan biosynthesis	34	alpha-2,6-sialyltransferase	ec:2.4.99.3	2	NEWBLER_PELE_CMA_102624, MIRA_MUSCULO_CMA_18392	map00512
Zeatin biosynthesis	3	dimethylallyltransferase	ec:2.5.1.75	3	NEWBLER_MUSCULO_CMA_18003, MIRA_MUSCULO_CMA_10158, NEWBLER_PELE_CMA_150166	map00908
Other glycan degradation	17	psychosine hydrolase	ec:3.2.1.45	4	MIRA_PELE_CMA_93601, MIRA_PELE_CMA_42867, NEWBLER_PELE_CMA_59170, NEWBLER_PELE_CMA_59172	map00511
Other glycan degradation	17	alpha-fucosidase	ec:3.2.1.51	1	NEWBLER_PELE_CMA_108797	map00511
Other glycan degradation	17	hexosaminidase	ec:3.2.1.52	1	NEWBLER_MUSCULO_CMA_16983	map00511
Other glycan degradation	17	alpha-D-mannosidase	ec:3.2.1.24	3	NEWBLER_MUSCULO_CMA_39372, MIRA_PELE_CMA_75786, NEWBLER_PELE_CMA_138148	map00511
Other glycan degradation	17	mannanase	ec:3.2.1.25	2	NEWBLER_PELE_CMA_23694, NEWBLER_PELE_CMA_147090	map00511
Other glycan degradation	17	lactase (ambiguous)	ec:3.2.1.23	2	NEWBLER_PELE_CMA_81495, MIRA_PELE_CMA_84013	map00511
Other glycan degradation	17	neuraminidase	ec:3.2.1.18	4	MIRA_PELE_CMA_75929, NEWBLER_PELE_CMA_4774, MIRA_PELE_CMA_72078, NEWBLER_MUSCULO_CMA_35236	map00511
Citrate cycle (TCA cycle)	74	carboxylase	ec:6.4.1.1	4	MIRA_MUSCULO_CMA_23632, MIRA_PELE_CMA_44864, MIRA_PELE_CMA_17613, NEWBLER_PELE_CMA_57401	map00020
Citrate cycle (TCA cycle)	74	dehydrogenase	ec:1.3.5.1	4	MIRA_MUSCULO_CMA_2064, NEWBLER_PELE_CMA_91060, MIRA_MUSCULO_CMA_5384, NEWBLER_PELE_CMA_99313	map00020
Citrate cycle (TCA cycle)	74	carboxykinase (GTP)	ec:4.1.1.32	2	MIRA_PELE_CMA_61026, MIRA_PELE_CMA_94567	map00020
Citrate cycle (TCA cycle)	74	ligase (ADP-forming)	ec:6.2.1.5	5	NEWBLER_MUSCULO_CMA_22667, MIRA_MUSCULO_CMA_10367, NEWBLER_MUSCULO_CMA_15901, MIRA_MUSCULO_CMA_8152, MIRA_MUSCULO_CMA_25377	map00020
Citrate cycle (TCA cycle)	74	ligase (GDP-forming)	ec:6.2.1.4	3	NEWBLER_MUSCULO_CMA_22667, MIRA_MUSCULO_CMA_10367, MIRA_MUSCULO_CMA_25377	map00020
Citrate cycle (TCA cycle)	74	dehydrogenase	ec:1.8.1.4	2	MIRA_MUSCULO_CMA_7426, NEWBLER_MUSCULO_CMA_19022	map00020
Citrate cycle (TCA cycle)	74	citrate synthase	ec:2.3.3.8	4	MIRA_MUSCULO_CMA_23445, NEWBLER_PELE_CMA_37128, MIRA_PELE_CMA_11218, NEWBLER_PELE_CMA_87864	map00020
Citrate cycle (TCA cycle)	74	(Si)-synthase	ec:2.3.3.1	3	MIRA_MUSCULO_CMA_1417, MIRA_PELE_CMA_11177, NEWBLER_PELE_CMA_67749	map00020
Citrate cycle (TCA cycle)	74	succinyltransferase	ec:2.3.1.61	6	MIRA_PELE_CMA_24063, MIRA_MUSCULO_CMA_1426, MIRA_PELE_CMA_83282, NEWBLER_PELE_CMA_75750, NEWBLER_PELE_CMA_90573, NEWBLER_MUSCULO_CMA_15312	map00020
Citrate cycle (TCA cycle)	74	hydratase	ec:4.2.1.3	5	NEWBLER_PELE_CMA_59017, MIRA_MUSCULO_CMA_10543, MIRA_PELE_CMA_48780, NEWBLER_MUSCULO_CMA_971, MIRA_PELE_CMA_76422	map00020
Citrate cycle (TCA cycle)	74	hydratase	ec:4.2.1.2	4	MIRA_MUSCULO_CMA_5577, MIRA_PELE_CMA_84966, MIRA_PELE_CMA_59017, NEWBLER_PELE_CMA_47132	map00020
Citrate cycle (TCA cycle)	74	acetyltransferase	ec:2.3.1.12	3	NEWBLER_MUSCULO_CMA_19319, MIRA_MUSCULO_CMA_7999, MIRA_MUSCULO_CMA_27244	map00020
Citrate cycle (TCA cycle)	74	dehydrogenase	ec:1.1.1.37	12	MIRA_PELE_CMA_16478, NEWBLER_MUSCULO_CMA_16374, MIRA_MUSCULO_CMA_1209, MIRA_PELE_CMA_64049, MIRA_MUSCULO_CMA_1208, MIRA_MUSCULO_CMA_600, MIRA_MUSCULO_CMA_1732, MIRA_PELE_CMA_21665, MIRA_MUSCULO_CMA_15673, NEWBLER_PELE_CMA_91325, NEWBLER_PELE_CMA_28412, NEWBLER_MUSCULO_CMA_16007	map00020
Citrate cycle (TCA cycle)	74	dehydrogenase (NADP+)	ec:1.1.1.42	5	NEWBLER_PELE_CMA_144998, MIRA_MUSCULO_CMA_531, MIRA_MUSCULO_CMA_8285, NEWBLER_PELE_CMA_85375, MIRA_MUSCULO_CMA_16486	map00020
Citrate cycle (TCA cycle)	74	dehydrogenase (NAD+)	ec:1.1.1.41	6	NEWBLER_MUSCULO_CMA_16894, MIRA_PELE_CMA_22579, MIRA_MUSCULO_CMA_14718, MIRA_PELE_CMA_13804, NEWBLER_MUSCULO_CMA_20541, MIRA_PELE_CMA_79435	map00020
Citrate cycle (TCA cycle)	74	dehydrogenase (succinyl-transferring)	ec:1.2.4.2	6	MIRA_PELE_CMA_77466, NEWBLER_MUSCULO_CMA_19618, MIRA_MUSCULO_CMA_8339, MIRA_MUSCULO_CMA_5349, MIRA_MUSCULO_CMA_7713, NEWBLER_PELE_CMA_121783	map00020
Citrate cycle (TCA cycle)	74	dehydrogenase (acetyl-transferring)	ec:1.2.4.1	3	MIRA_MUSCULO_CMA_7017, MIRA_PELE_CMA_15203, MIRA_PELE_CMA_47216	map00020
One carbon pool by folate	24	cyclo-ligase	ec:6.3.3.2	1	MIRA_MUSCULO_CMA_22260	map00670
One carbon pool by folate	24	cyclohydrolase	ec:3.5.4.9	10	NEWBLER_PELE_CMA_69267, MIRA_MUSCULO_CMA_6963, MIRA_PELE_CMA_24637, NEWBLER_MUSCULO_CMA_29045, MIRA_PELE_CMA_67859, NEWBLER_PELE_CMA_79623, MIRA_PELE_CMA_76788, NEWBLER_MUSCULO_CMA_7632, NEWBLER_PELE_CMA_55411, MIRA_PELE_CMA_61385	map00670
One carbon pool by folate	24	dehydrogenase	ec:1.5.1.6	5	MIRA_PELE_CMA_88102, MIRA_MUSCULO_CMA_27912, NEWBLER_MUSCULO_CMA_32800, NEWBLER_MUSCULO_CMA_33859, MIRA_PELE_CMA_45871	map00670
One carbon pool by folate	24	dehydrogenase (NADP+)	ec:1.5.1.5	9	NEWBLER_PELE_CMA_69267, MIRA_MUSCULO_CMA_6963, MIRA_PELE_CMA_24637, MIRA_PELE_CMA_67859, NEWBLER_PELE_CMA_79623, MIRA_PELE_CMA_76788, NEWBLER_MUSCULO_CMA_7632, NEWBLER_PELE_CMA_55411, MIRA_PELE_CMA_61385	map00670
One carbon pool by folate	24	formyltransferase	ec:2.1.2.3	2	NEWBLER_PELE_CMA_143988, MIRA_PELE_CMA_34562	map00670
One carbon pool by folate	24	hydroxymethyltransferase	ec:2.1.2.1	1	NEWBLER_PELE_CMA_50013	map00670
One carbon pool by folate	24	formimidoyltransferase	ec:2.1.2.5	1	MIRA_PELE_CMA_54396	map00670
One carbon pool by folate	24	ligase	ec:6.3.4.3	10	NEWBLER_PELE_CMA_69267, MIRA_MUSCULO_CMA_6963, MIRA_PELE_CMA_24637, NEWBLER_MUSCULO_CMA_29045, MIRA_PELE_CMA_67859, NEWBLER_PELE_CMA_79623, MIRA_PELE_CMA_76788, NEWBLER_MUSCULO_CMA_7632, NEWBLER_PELE_CMA_55411, MIRA_PELE_CMA_61385	map00670
One carbon pool by folate	24	reductase [NAD(P)H]	ec:1.5.1.20	1	MIRA_MUSCULO_CMA_11758	map00670
One carbon pool by folate	24	dehydrogenase (NAD+)	ec:1.5.1.15	10	NEWBLER_PELE_CMA_69267, MIRA_MUSCULO_CMA_6963, MIRA_PELE_CMA_24637, NEWBLER_MUSCULO_CMA_29045, MIRA_PELE_CMA_67859, NEWBLER_PELE_CMA_79623, MIRA_PELE_CMA_76788, NEWBLER_MUSCULO_CMA_7632, NEWBLER_PELE_CMA_55411, MIRA_PELE_CMA_61385	map00670
One carbon pool by folate	24	cyclodeaminase	ec:4.3.1.4	1	MIRA_PELE_CMA_54396	map00670
One carbon pool by folate	24	S-aminomethyldihydrolipoylprotein:(6S)-tetrahydrofolate aminomethyltransferase (ammonia-forming)	ec:2.1.2.10	3	MIRA_MUSCULO_CMA_12851, MIRA_PELE_CMA_62947, NEWBLER_PELE_CMA_61287	map00670
N-Glycan biosynthesis	46	alpha-1,2-mannosyltransferase	ec:2.4.1.259	2	MIRA_PELE_CMA_65477, NEWBLER_PELE_CMA_19694	map00510
N-Glycan biosynthesis	46	alpha-1,2-mannosyltransferase	ec:2.4.1.261	2	MIRA_PELE_CMA_65477, NEWBLER_PELE_CMA_19694	map00510
N-Glycan biosynthesis	46	1,3-alpha-glucosidase	ec:3.2.1.84	2	NEWBLER_PELE_CMA_75898, MIRA_PELE_CMA_56891	map00510
N-Glycan biosynthesis	46	1,2-alpha-mannosidase	ec:3.2.1.113	5	MIRA_PELE_CMA_62161, NEWBLER_MUSCULO_CMA_25627, NEWBLER_PELE_CMA_145343, MIRA_PELE_CMA_45840, MIRA_MUSCULO_CMA_13442	map00510
N-Glycan biosynthesis	46	1,3-1,6-alpha-mannosidase	ec:3.2.1.114	5	NEWBLER_PELE_CMA_77055, MIRA_PELE_CMA_58381, MIRA_PELE_CMA_43476, NEWBLER_PELE_CMA_58127, MIRA_PELE_CMA_47355	map00510
N-Glycan biosynthesis	46	beta-D-mannosyltransferase	ec:2.4.1.83	4	NEWBLER_PELE_CMA_138531, MIRA_MUSCULO_CMA_9283, MIRA_PELE_CMA_51508, MIRA_MUSCULO_CMA_27412	map00510
N-Glycan biosynthesis	46	6-alpha-L-fucosyltransferase	ec:2.4.1.68	2	MIRA_PELE_CMA_59923, NEWBLER_PELE_CMA_120486	map00510
N-Glycan biosynthesis	46	beta-1,4-galactosyltransferase	ec:2.4.1.38	12	NEWBLER_MUSCULO_CMA_38385, NEWBLER_PELE_CMA_116247, MIRA_PELE_CMA_78459, NEWBLER_MUSCULO_CMA_18342, MIRA_PELE_CMA_39711, MIRA_PELE_CMA_73753, MIRA_PELE_CMA_34841, MIRA_PELE_CMA_76911, NEWBLER_PELE_CMA_85363, NEWBLER_PELE_CMA_149715, NEWBLER_PELE_CMA_85554, NEWBLER_PELE_CMA_93622	map00510
N-Glycan biosynthesis	46	2-beta-N-acetylglucosaminyltransferase	ec:2.4.1.101	1	MIRA_PELE_CMA_17550	map00510
N-Glycan biosynthesis	46	beta-glucosyltransferase	ec:2.4.1.117	1	MIRA_MUSCULO_CMA_9283	map00510
N-Glycan biosynthesis	46	2-beta-N-acetylglucosaminyltransferase	ec:2.4.1.143	1	NEWBLER_MUSCULO_CMA_22244	map00510
N-Glycan biosynthesis	46	beta-mannosyltransferase	ec:2.4.1.142	1	MIRA_MUSCULO_CMA_30255	map00510
N-Glycan biosynthesis	46	4-beta-N-acetylglucosaminyltransferase	ec:2.4.1.145	1	MIRA_PELE_CMA_50376	map00510
N-Glycan biosynthesis	46	4-beta-N-acetylglucosaminyltransferase	ec:2.4.1.144	1	MIRA_PELE_CMA_49064	map00510
N-Glycan biosynthesis	46	6-beta-N-acetylglucosaminyltransferase	ec:2.4.1.155	2	NEWBLER_PELE_CMA_157648, NEWBLER_PELE_CMA_101882	map00510
N-Glycan biosynthesis	46	alpha-2,6-sialyltransferase	ec:2.4.99.1	3	MIRA_PELE_CMA_51630, NEWBLER_PELE_CMA_2225, MIRA_MUSCULO_CMA_20427	map00510
N-Glycan biosynthesis	46	N-acetylglucosaminephosphotransferase	ec:2.7.8.15	4	MIRA_MUSCULO_CMA_3346, MIRA_MUSCULO_CMA_12948, MIRA_PELE_CMA_38435, NEWBLER_MUSCULO_CMA_11187	map00510
Brassinosteroid biosynthesis	1	4-dehydrogenase (NADP+)	ec:1.3.1.22	1	MIRA_PELE_CMA_20234	map00905
Diterpenoid biosynthesis	5	2beta-dioxygenase	ec:1.14.11.13	5	MIRA_PELE_CMA_75451, MIRA_MUSCULO_CMA_3877, MIRA_PELE_CMA_57494, MIRA_PELE_CMA_63432, MIRA_PELE_CMA_52880	map00904
Limonene and pinene degradation	36	dehydrogenase (NAD+)	ec:1.2.1.3	21	NEWBLER_PELE_CMA_63306, NEWBLER_PELE_CMA_129357, MIRA_MUSCULO_CMA_13864, MIRA_PELE_CMA_50486, MIRA_MUSCULO_CMA_8776, NEWBLER_PELE_CMA_153310, MIRA_PELE_CMA_45871, MIRA_PELE_CMA_5944, MIRA_PELE_CMA_49115, MIRA_MUSCULO_CMA_8067, NEWBLER_PELE_CMA_89127, MIRA_PELE_CMA_2724, MIRA_PELE_CMA_88102, MIRA_MUSCULO_CMA_27912, NEWBLER_MUSCULO_CMA_32800, MIRA_PELE_CMA_18356, NEWBLER_MUSCULO_CMA_33859, MIRA_PEL…	map00903
Limonene and pinene degradation	36	hydratase	ec:4.2.1.17	15	MIRA_MUSCULO_CMA_2020, NEWBLER_MUSCULO_CMA_16251, NEWBLER_PELE_CMA_61256, MIRA_MUSCULO_CMA_5473, MIRA_MUSCULO_CMA_11198, MIRA_PELE_CMA_81597, NEWBLER_MUSCULO_CMA_11117, MIRA_MUSCULO_CMA_1438, MIRA_PELE_CMA_15414, MIRA_MUSCULO_CMA_22922, NEWBLER_PELE_CMA_45723, NEWBLER_MUSCULO_CMA_33233, MIRA_MUSCULO_CMA_2339, NEWBLER_PELE_CMA_98422, MIRA_MUSCULO_CMA_22189	map00903
Indole alkaloid biosynthesis	3	synthase	ec:4.3.3.2	3	NEWBLER_PELE_CMA_74793, MIRA_PELE_CMA_41241, MIRA_PELE_CMA_56674	map00901
beta-Alanine metabolism	87	transaminase	ec:2.6.1.18	1	MIRA_MUSCULO_CMA_5595	map00410
beta-Alanine metabolism	87	transaminase	ec:2.6.1.19	1	NEWBLER_PELE_CMA_151272	map00410
beta-Alanine metabolism	87	hydantoinase	ec:3.5.2.2	7	MIRA_PELE_CMA_54622, NEWBLER_PELE_CMA_99171, MIRA_PELE_CMA_11880, MIRA_PELE_CMA_62857, MIRA_MUSCULO_CMA_21669, MIRA_PELE_CMA_24248, NEWBLER_PELE_CMA_150018	map00410
beta-Alanine metabolism	87	synthase	ec:2.5.1.16	1	MIRA_MUSCULO_CMA_15154	map00410
beta-Alanine metabolism	87	synthase	ec:2.5.1.22	2	MIRA_MUSCULO_CMA_4346, MIRA_MUSCULO_CMA_4625	map00410
beta-Alanine metabolism	87	dehydrogenase (acetylating)	ec:1.2.1.18	3	MIRA_PELE_CMA_18356, NEWBLER_MUSCULO_CMA_15348, MIRA_PELE_CMA_49115	map00410
beta-Alanine metabolism	87	dehydrogenase	ec:1.2.1.19	5	NEWBLER_PELE_CMA_55030, MIRA_PELE_CMA_2415, MIRA_MUSCULO_CMA_6737, MIRA_MUSCULO_CMA_19548, MIRA_PELE_CMA_1490	map00410
beta-Alanine metabolism	87	1-decarboxylase	ec:4.1.1.11	2	MIRA_MUSCULO_CMA_22088, NEWBLER_MUSCULO_CMA_22345	map00410
beta-Alanine metabolism	87	decarboxylase	ec:4.1.1.15	17	NEWBLER_PELE_CMA_145040, NEWBLER_MUSCULO_CMA_22700, NEWBLER_MUSCULO_CMA_35384, MIRA_PELE_CMA_1773, MIRA_PELE_CMA_3994, MIRA_MUSCULO_CMA_2303, NEWBLER_MUSCULO_CMA_7772, MIRA_PELE_CMA_11789, MIRA_MUSCULO_CMA_8630, MIRA_PELE_CMA_83698, NEWBLER_MUSCULO_CMA_26294, MIRA_PELE_CMA_11279, NEWBLER_PELE_CMA_53336, NEWBLER_PELE_CMA_53335, NEWBLER_PELE_CMA_60958, NEWBLER_PELE_CMA_77721, NEWBLER_PELE_CMA_96205	map00410
beta-Alanine metabolism	87	dehydrogenase [NAD(P)+]	ec:1.2.1.5	10	MIRA_PELE_CMA_88102, MIRA_MUSCULO_CMA_27912, NEWBLER_MUSCULO_CMA_32800, MIRA_MUSCULO_CMA_8776, NEWBLER_MUSCULO_CMA_33859, MIRA_PELE_CMA_5944, NEWBLER_MUSCULO_CMA_15399, MIRA_MUSCULO_CMA_8067, MIRA_PELE_CMA_20914, MIRA_PELE_CMA_32472	map00410
beta-Alanine metabolism	87	dehydrogenase (NAD+)	ec:1.2.1.3	21	NEWBLER_PELE_CMA_63306, NEWBLER_PELE_CMA_129357, MIRA_MUSCULO_CMA_13864, MIRA_PELE_CMA_50486, MIRA_MUSCULO_CMA_8776, NEWBLER_PELE_CMA_153310, MIRA_PELE_CMA_45871, MIRA_PELE_CMA_5944, MIRA_PELE_CMA_49115, MIRA_MUSCULO_CMA_8067, NEWBLER_PELE_CMA_89127, MIRA_PELE_CMA_2724, MIRA_PELE_CMA_88102, MIRA_MUSCULO_CMA_27912, NEWBLER_MUSCULO_CMA_32800, MIRA_PELE_CMA_18356, NEWBLER_MUSCULO_CMA_33859, MIRA_PEL…	map00410
beta-Alanine metabolism	87	dehydrogenase (NADP+)	ec:1.3.1.2	1	NEWBLER_PELE_CMA_77146	map00410
beta-Alanine metabolism	87	N-carbamoyl-beta-alanine amidohydrolase	ec:3.5.1.6	2	MIRA_PELE_CMA_72226, MIRA_MUSCULO_CMA_5155	map00410
beta-Alanine metabolism	87	polyamine oxidase	ec:1.5.3.17	2	MIRA_PELE_CMA_59666, MIRA_MUSCULO_CMA_28888	map00410
beta-Alanine metabolism	87	oxidase	ec:1.5.3.16	2	MIRA_PELE_CMA_59666, MIRA_MUSCULO_CMA_28888	map00410
beta-Alanine metabolism	87	hydrolase	ec:3.1.2.4	2	NEWBLER_MUSCULO_CMA_18763, NEWBLER_PELE_CMA_85849	map00410
beta-Alanine metabolism	87	hydratase	ec:4.2.1.17	15	MIRA_MUSCULO_CMA_2020, NEWBLER_MUSCULO_CMA_16251, NEWBLER_PELE_CMA_61256, MIRA_MUSCULO_CMA_5473, MIRA_MUSCULO_CMA_11198, MIRA_PELE_CMA_81597, NEWBLER_MUSCULO_CMA_11117, MIRA_MUSCULO_CMA_1438, MIRA_PELE_CMA_15414, MIRA_MUSCULO_CMA_22922, NEWBLER_PELE_CMA_45723, NEWBLER_MUSCULO_CMA_33233, MIRA_MUSCULO_CMA_2339, NEWBLER_PELE_CMA_98422, MIRA_MUSCULO_CMA_22189	map00410
beta-Alanine metabolism	87	oxidase	ec:1.4.3.21	6	NEWBLER_PELE_CMA_44708, MIRA_MUSCULO_CMA_24427, MIRA_PELE_CMA_16370, MIRA_PELE_CMA_88687, NEWBLER_MUSCULO_CMA_15411, MIRA_MUSCULO_CMA_18367	map00410
Glucosinolate biosynthesis	3	transaminase	ec:2.6.1.42	3	NEWBLER_MUSCULO_CMA_16174, MIRA_PELE_CMA_63427, MIRA_PELE_CMA_49366	map00966
Terpenoid backbone biosynthesis	27	decarboxylase	ec:4.1.1.33	1	MIRA_PELE_CMA_79861	map00900
Terpenoid backbone biosynthesis	27	diphosphate synthase	ec:2.5.1.10	1	MIRA_MUSCULO_CMA_12433	map00900
Terpenoid backbone biosynthesis	27	diphosphate synthase	ec:2.5.1.29	1	MIRA_MUSCULO_CMA_12433	map00900
Terpenoid backbone biosynthesis	27	geranyl-diphosphate synthase	ec:2.5.1.1	3	MIRA_MUSCULO_CMA_12433, NEWBLER_MUSCULO_CMA_20625, MIRA_PELE_CMA_43081	map00900
Terpenoid backbone biosynthesis	27	4-phosphate cytidylyltransferase	ec:2.7.7.60	1	NEWBLER_MUSCULO_CMA_17082	map00900
Terpenoid backbone biosynthesis	27	Delta-isomerase	ec:5.3.3.2	1	MIRA_MUSCULO_CMA_11642	map00900
Terpenoid backbone biosynthesis	27	C-acetyltransferase	ec:2.3.1.9	7	MIRA_MUSCULO_CMA_2020, MIRA_PELE_CMA_15414, MIRA_MUSCULO_CMA_1585, NEWBLER_PELE_CMA_61256, MIRA_MUSCULO_CMA_5473, MIRA_MUSCULO_CMA_22189, MIRA_PELE_CMA_15905	map00900
Terpenoid backbone biosynthesis	27	synthase	ec:2.3.3.10	1	MIRA_PELE_CMA_62385	map00900
Terpenoid backbone biosynthesis	27	dehydrogenase (NADP+)	ec:1.1.1.216	1	NEWBLER_MUSCULO_CMA_19964	map00900
Terpenoid backbone biosynthesis	27	oxidase	ec:1.8.3.5	6	NEWBLER_PELE_CMA_78824, NEWBLER_PELE_CMA_102303, MIRA_MUSCULO_CMA_17716, MIRA_MUSCULO_CMA_19602, MIRA_PELE_CMA_45003, MIRA_MUSCULO_CMA_4749	map00900
Terpenoid backbone biosynthesis	27	diphosphate synthase [geranylgeranyl-diphosphate specific]	ec:2.5.1.85	2	MIRA_PELE_CMA_43081, MIRA_PELE_CMA_33326	map00900
Terpenoid backbone biosynthesis	27	synthase [geranyl-diphosphate specific]	ec:2.5.1.84	2	MIRA_PELE_CMA_43081, MIRA_PELE_CMA_33326	map00900
Terpenoid backbone biosynthesis	27	O-methyltransferase	ec:2.1.1.100	1	MIRA_MUSCULO_CMA_26185	map00900
Terpenoid backbone biosynthesis	27	farnesyltransferase	ec:2.5.1.58	1	MIRA_MUSCULO_CMA_17931	map00900
Terpenoid backbone biosynthesis	27	reductase	ec:1.1.1.88	3	MIRA_MUSCULO_CMA_10205, NEWBLER_PELE_CMA_155267, NEWBLER_MUSCULO_CMA_17326	map00900
Terpenoid backbone biosynthesis	27	reductase (NADPH)	ec:1.1.1.34	3	MIRA_MUSCULO_CMA_10205, NEWBLER_PELE_CMA_155267, NEWBLER_MUSCULO_CMA_17326	map00900
Betalain biosynthesis	1	O-methyltransferase	ec:2.1.1.6	1	NEWBLER_PELE_CMA_123024	map00965
D-Glutamine and D-glutamate metabolism	19	dehydrogenase [NAD(P)+]	ec:1.4.1.3	8	MIRA_MUSCULO_CMA_19396, MIRA_PELE_CMA_69091, NEWBLER_PELE_CMA_58868, NEWBLER_PELE_CMA_58867, MIRA_MUSCULO_CMA_10791, MIRA_PELE_CMA_75820, NEWBLER_PELE_CMA_98566, NEWBLER_MUSCULO_CMA_31762	map00471
D-Glutamine and D-glutamate metabolism	19	glutaminase I	ec:3.5.1.2	11	MIRA_MUSCULO_CMA_8335, MIRA_MUSCULO_CMA_4743, MIRA_PELE_CMA_80638, MIRA_PELE_CMA_84713, NEWBLER_PELE_CMA_129, MIRA_MUSCULO_CMA_11390, NEWBLER_MUSCULO_CMA_23480, MIRA_MUSCULO_CMA_1222, MIRA_MUSCULO_CMA_7860, MIRA_MUSCULO_CMA_29218, NEWBLER_PELE_CMA_28188	map00471
Penicillin and cephalosporin biosynthesis	2	epimerase	ec:5.1.1.17	2	MIRA_PELE_CMA_10724, NEWBLER_PELE_CMA_89884	map00311
Lysine degradation	123	kinase	ec:2.7.1.81	5	NEWBLER_PELE_CMA_27749, NEWBLER_PELE_CMA_143823, MIRA_PELE_CMA_16391, MIRA_PELE_CMA_45324, MIRA_PELE_CMA_71352	map00310
Lysine degradation	123	dehydrogenase	ec:1.2.1.31	2	MIRA_MUSCULO_CMA_3999, NEWBLER_MUSCULO_CMA_26498	map00310
Lysine degradation	123	dehydrogenase	ec:1.2.1.47	5	NEWBLER_PELE_CMA_55030, MIRA_PELE_CMA_2415, MIRA_MUSCULO_CMA_6737, MIRA_MUSCULO_CMA_19548, MIRA_PELE_CMA_1490	map00310
Lysine degradation	123	dioxygenase	ec:1.14.11.1	1	NEWBLER_PELE_CMA_81006	map00310
Lysine degradation	123	5-dioxygenase	ec:1.14.11.4	4	MIRA_MUSCULO_CMA_24525, MIRA_PELE_CMA_35745, NEWBLER_MUSCULO_CMA_36643, NEWBLER_PELE_CMA_149885	map00310
Lysine degradation	123	N-methyltransferase	ec:2.1.1.43	28	MIRA_MUSCULO_CMA_14712, MIRA_MUSCULO_CMA_3795, MIRA_MUSCULO_CMA_4721, MIRA_PELE_CMA_25203, MIRA_PELE_CMA_3058, MIRA_PELE_CMA_12568, NEWBLER_PELE_CMA_150906, NEWBLER_MUSCULO_CMA_33729, MIRA_MUSCULO_CMA_29037, NEWBLER_PELE_CMA_109364, NEWBLER_PELE_CMA_145545, MIRA_MUSCULO_CMA_6016, MIRA_PELE_CMA_9348, NEWBLER_MUSCULO_CMA_19816, MIRA_MUSCULO_CMA_2951, MIRA_MUSCULO_CMA_85, MIRA_PELE_CMA_21592, NEWBLE…	map00310
Lysine degradation	123	dehydrogenase (NAD+)	ec:1.2.1.3	21	NEWBLER_PELE_CMA_63306, NEWBLER_PELE_CMA_129357, MIRA_MUSCULO_CMA_13864, MIRA_PELE_CMA_50486, MIRA_MUSCULO_CMA_8776, NEWBLER_PELE_CMA_153310, MIRA_PELE_CMA_45871, MIRA_PELE_CMA_5944, MIRA_PELE_CMA_49115, MIRA_MUSCULO_CMA_8067, NEWBLER_PELE_CMA_89127, MIRA_PELE_CMA_2724, MIRA_PELE_CMA_88102, MIRA_MUSCULO_CMA_27912, NEWBLER_MUSCULO_CMA_32800, MIRA_PELE_CMA_18356, NEWBLER_MUSCULO_CMA_33859, MIRA_PEL…	map00310
Lysine degradation	123	C-acetyltransferase	ec:2.3.1.9	7	MIRA_MUSCULO_CMA_2020, MIRA_PELE_CMA_15414, MIRA_MUSCULO_CMA_1585, NEWBLER_PELE_CMA_61256, MIRA_MUSCULO_CMA_5473, MIRA_MUSCULO_CMA_22189, MIRA_PELE_CMA_15905	map00310
Lysine degradation	123	oxidase	ec:1.5.3.7	3	MIRA_MUSCULO_CMA_8636, NEWBLER_PELE_CMA_142582, MIRA_PELE_CMA_24197	map00310
Lysine degradation	123	galactosyltransferase	ec:2.4.1.50	9	MIRA_PELE_CMA_30215, NEWBLER_PELE_CMA_95576, MIRA_PELE_CMA_21974, NEWBLER_PELE_CMA_82183, NEWBLER_MUSCULO_CMA_36643, MIRA_PELE_CMA_62885, MIRA_PELE_CMA_93886, NEWBLER_PELE_CMA_66850, MIRA_MUSCULO_CMA_17334	map00310
Lysine degradation	123	dehydrogenase (NADP+, L-lysine-forming)	ec:1.5.1.8	2	NEWBLER_PELE_CMA_87442, MIRA_MUSCULO_CMA_10708	map00310
Lysine degradation	123	dehydrogenase (NAD+, L-glutamate-forming)	ec:1.5.1.9	2	NEWBLER_PELE_CMA_87442, MIRA_MUSCULO_CMA_10708	map00310
Lysine degradation	123	succinyltransferase	ec:2.3.1.61	6	MIRA_PELE_CMA_24063, MIRA_MUSCULO_CMA_1426, MIRA_PELE_CMA_83282, NEWBLER_PELE_CMA_75750, NEWBLER_PELE_CMA_90573, NEWBLER_MUSCULO_CMA_15312	map00310
Lysine degradation	123	N-acetyltransferase	ec:2.3.1.32	10	MIRA_PELE_CMA_36230, NEWBLER_PELE_CMA_154313, MIRA_PELE_CMA_43533, MIRA_PELE_CMA_32973, MIRA_PELE_CMA_36768, MIRA_PELE_CMA_49699, NEWBLER_MUSCULO_CMA_37934, MIRA_MUSCULO_CMA_10818, MIRA_PELE_CMA_14917, NEWBLER_PELE_CMA_43067	map00310
Lysine degradation	123	hydratase	ec:4.2.1.17	15	MIRA_MUSCULO_CMA_2020, NEWBLER_MUSCULO_CMA_16251, NEWBLER_PELE_CMA_61256, MIRA_MUSCULO_CMA_5473, MIRA_MUSCULO_CMA_11198, MIRA_PELE_CMA_81597, NEWBLER_MUSCULO_CMA_11117, MIRA_MUSCULO_CMA_1438, MIRA_PELE_CMA_15414, MIRA_MUSCULO_CMA_22922, NEWBLER_PELE_CMA_45723, NEWBLER_MUSCULO_CMA_33233, MIRA_MUSCULO_CMA_2339, NEWBLER_PELE_CMA_98422, MIRA_MUSCULO_CMA_22189	map00310
Lysine degradation	123	dehydrogenase	ec:1.1.1.35	7	NEWBLER_MUSCULO_CMA_31677, MIRA_PELE_CMA_15414, NEWBLER_PELE_CMA_53888, NEWBLER_PELE_CMA_84759, NEWBLER_MUSCULO_CMA_32432, NEWBLER_PELE_CMA_98422, MIRA_PELE_CMA_53909	map00310
Lysine degradation	123	dehydrogenase (succinyl-transferring)	ec:1.2.4.2	6	MIRA_PELE_CMA_77466, NEWBLER_MUSCULO_CMA_19618, MIRA_MUSCULO_CMA_8339, MIRA_MUSCULO_CMA_5349, MIRA_MUSCULO_CMA_7713, NEWBLER_PELE_CMA_121783	map00310
Tropane, piperidine and pyridine alkaloid biosynthesis	16	transaminase	ec:2.6.1.57	6	MIRA_PELE_CMA_51057, MIRA_PELE_CMA_82238, NEWBLER_MUSCULO_CMA_15184, MIRA_PELE_CMA_8234, NEWBLER_PELE_CMA_145098, MIRA_MUSCULO_CMA_18128	map00960
Tropane, piperidine and pyridine alkaloid biosynthesis	16	transaminase	ec:2.6.1.58	2	NEWBLER_MUSCULO_CMA_15360, MIRA_MUSCULO_CMA_10747	map00960
Tropane, piperidine and pyridine alkaloid biosynthesis	16	transaminase	ec:2.6.1.5	6	MIRA_PELE_CMA_51057, MIRA_PELE_CMA_82238, NEWBLER_MUSCULO_CMA_15184, MIRA_PELE_CMA_8234, NEWBLER_PELE_CMA_145098, MIRA_MUSCULO_CMA_18128	map00960
Tropane, piperidine and pyridine alkaloid biosynthesis	16	transaminase	ec:2.6.1.9	6	MIRA_PELE_CMA_51057, MIRA_PELE_CMA_82238, NEWBLER_MUSCULO_CMA_15184, MIRA_PELE_CMA_8234, NEWBLER_PELE_CMA_145098, MIRA_MUSCULO_CMA_18128	map00960
Tropane, piperidine and pyridine alkaloid biosynthesis	16	transaminase	ec:2.6.1.1	8	NEWBLER_PELE_CMA_104731, MIRA_PELE_CMA_51057, MIRA_PELE_CMA_82238, NEWBLER_MUSCULO_CMA_15184, MIRA_PELE_CMA_8234, NEWBLER_PELE_CMA_145098, MIRA_MUSCULO_CMA_18128, MIRA_PELE_CMA_80001	map00960
Tropane, piperidine and pyridine alkaloid biosynthesis	16	oxidase	ec:1.4.3.21	6	NEWBLER_PELE_CMA_44708, MIRA_MUSCULO_CMA_24427, MIRA_PELE_CMA_16370, MIRA_PELE_CMA_88687, NEWBLER_MUSCULO_CMA_15411, MIRA_MUSCULO_CMA_18367	map00960
Porphyrin and chlorophyll metabolism	49	decarboxylase	ec:4.1.1.37	2	NEWBLER_PELE_CMA_84654, MIRA_MUSCULO_CMA_10838	map00860
Porphyrin and chlorophyll metabolism	49	ceruloplasmin	ec:1.16.3.1	16	MIRA_MUSCULO_CMA_3484, MIRA_PELE_CMA_50121, NEWBLER_PELE_CMA_128522, MIRA_PELE_CMA_6448, MIRA_PELE_CMA_44160, MIRA_PELE_CMA_4551, MIRA_PELE_CMA_2501, MIRA_PELE_CMA_121, MIRA_PELE_CMA_4306, MIRA_MUSCULO_CMA_21864, NEWBLER_PELE_CMA_46767, MIRA_PELE_CMA_18483, NEWBLER_MUSCULO_CMA_19220, NEWBLER_PELE_CMA_102182, NEWBLER_MUSCULO_CMA_31220, MIRA_MUSCULO_CMA_481	map00860
Porphyrin and chlorophyll metabolism	49	reductase	ec:1.16.1.3	2	NEWBLER_MUSCULO_CMA_30085, MIRA_MUSCULO_CMA_4628	map00860
Porphyrin and chlorophyll metabolism	49	reductase (NADPH)	ec:1.16.1.5	3	NEWBLER_MUSCULO_CMA_30085, NEWBLER_MUSCULO_CMA_11435, MIRA_MUSCULO_CMA_4628	map00860
Porphyrin and chlorophyll metabolism	49	reductase	ec:1.3.1.24	2	NEWBLER_MUSCULO_CMA_20572, NEWBLER_PELE_CMA_137659	map00860
Porphyrin and chlorophyll metabolism	49	1-naphthol glucuronyltransferase	ec:2.4.1.17	18	MIRA_PELE_CMA_11214, NEWBLER_PELE_CMA_33626, NEWBLER_PELE_CMA_116075, MIRA_PELE_CMA_15725, NEWBLER_PELE_CMA_33627, NEWBLER_PELE_CMA_33629, NEWBLER_PELE_CMA_113357, MIRA_PELE_CMA_15620, NEWBLER_PELE_CMA_118967, MIRA_PELE_CMA_19768, MIRA_PELE_CMA_10278, NEWBLER_MUSCULO_CMA_36774, MIRA_PELE_CMA_10651, NEWBLER_PELE_CMA_55512, NEWBLER_PELE_CMA_103351, MIRA_PELE_CMA_54564, NEWBLER_PELE_CMA_55510, NEWBL…	map00860
Porphyrin and chlorophyll metabolism	49	synthase	ec:2.3.1.37	2	MIRA_MUSCULO_CMA_27061, MIRA_MUSCULO_CMA_27824	map00860
Porphyrin and chlorophyll metabolism	49	ligase	ec:6.1.1.17	6	MIRA_PELE_CMA_44303, NEWBLER_PELE_CMA_34896, NEWBLER_PELE_CMA_90844, MIRA_PELE_CMA_33211, MIRA_MUSCULO_CMA_13708, NEWBLER_PELE_CMA_53685	map00860
Glycosphingolipid biosynthesis - ganglio series	13	hexosaminidase	ec:3.2.1.52	1	NEWBLER_MUSCULO_CMA_16983	map00604
Glycosphingolipid biosynthesis - ganglio series	13	lactase (ambiguous)	ec:3.2.1.23	2	NEWBLER_PELE_CMA_81495, MIRA_PELE_CMA_84013	map00604
Glycosphingolipid biosynthesis - ganglio series	13	N-acetylgalactosaminyltransferase	ec:2.4.1.92	1	MIRA_PELE_CMA_10168	map00604
Glycosphingolipid biosynthesis - ganglio series	13	alpha-2,3-sialyltransferase	ec:2.4.99.4	6	NEWBLER_PELE_CMA_122150, NEWBLER_MUSCULO_CMA_18562, MIRA_PELE_CMA_39096, MIRA_PELE_CMA_13867, NEWBLER_PELE_CMA_75583, NEWBLER_MUSCULO_CMA_29315	map00604
Glycosphingolipid biosynthesis - ganglio series	13	alpha-2,8-sialyltransferase	ec:2.4.99.8	3	MIRA_PELE_CMA_41761, NEWBLER_PELE_CMA_77030, MIRA_PELE_CMA_36896	map00604
Glycosphingolipid biosynthesis - ganglio series	13	alpha-2,3-sialyltransferase	ec:2.4.99.9	1	MIRA_PELE_CMA_39096	map00604
Glycosphingolipid biosynthesis - globo series	11	hexosaminidase	ec:3.2.1.52	1	NEWBLER_MUSCULO_CMA_16983	map00603
Glycosphingolipid biosynthesis - globo series	11	alpha-N-acetylgalactosaminyltransferase	ec:2.4.1.88	1	MIRA_MUSCULO_CMA_10786	map00603
Glycosphingolipid biosynthesis - globo series	11	alpha-2,3-sialyltransferase	ec:2.4.99.4	6	NEWBLER_PELE_CMA_122150, NEWBLER_MUSCULO_CMA_18562, MIRA_PELE_CMA_39096, MIRA_PELE_CMA_13867, NEWBLER_PELE_CMA_75583, NEWBLER_MUSCULO_CMA_29315	map00603
Glycosphingolipid biosynthesis - globo series	11	alpha-2,8-sialyltransferase	ec:2.4.99.8	3	MIRA_PELE_CMA_41761, NEWBLER_PELE_CMA_77030, MIRA_PELE_CMA_36896	map00603
Cysteine and methionine metabolism	108	decarboxylase	ec:4.1.1.50	2	NEWBLER_MUSCULO_CMA_18210, MIRA_PELE_CMA_60601	map00270
Cysteine and methionine metabolism	108	S-methyltransferase	ec:2.1.1.5	2	MIRA_PELE_CMA_3363, NEWBLER_MUSCULO_CMA_18492	map00270
Cysteine and methionine metabolism	108	oxidase	ec:1.4.3.2	1	MIRA_MUSCULO_CMA_18724	map00270
Cysteine and methionine metabolism	108	transaminase	ec:2.6.1.57	6	MIRA_PELE_CMA_51057, MIRA_PELE_CMA_82238, NEWBLER_MUSCULO_CMA_15184, MIRA_PELE_CMA_8234, NEWBLER_PELE_CMA_145098, MIRA_MUSCULO_CMA_18128	map00270
Cysteine and methionine metabolism	108	transaminase	ec:2.6.1.42	3	NEWBLER_MUSCULO_CMA_16174, MIRA_PELE_CMA_63427, MIRA_PELE_CMA_49366	map00270
Cysteine and methionine metabolism	108	transaminase	ec:2.6.1.44	2	NEWBLER_MUSCULO_CMA_21216, MIRA_MUSCULO_CMA_5595	map00270
Cysteine and methionine metabolism	108	synthase	ec:2.5.1.16	1	MIRA_MUSCULO_CMA_15154	map00270
Cysteine and methionine metabolism	108	synthase	ec:2.5.1.22	2	MIRA_MUSCULO_CMA_4346, MIRA_MUSCULO_CMA_4625	map00270
Cysteine and methionine metabolism	108	adenosyltransferase	ec:2.5.1.6	8	MIRA_PELE_CMA_46749, MIRA_MUSCULO_CMA_3841, MIRA_MUSCULO_CMA_21745, MIRA_MUSCULO_CMA_4218, MIRA_PELE_CMA_11315, NEWBLER_MUSCULO_CMA_17955, MIRA_MUSCULO_CMA_473, MIRA_MUSCULO_CMA_3903	map00270
Cysteine and methionine metabolism	108	transaminase	ec:2.6.1.5	6	MIRA_PELE_CMA_51057, MIRA_PELE_CMA_82238, NEWBLER_MUSCULO_CMA_15184, MIRA_PELE_CMA_8234, NEWBLER_PELE_CMA_145098, MIRA_MUSCULO_CMA_18128	map00270
Cysteine and methionine metabolism	108	S-adenosylhomocysteine synthase	ec:3.3.1.1	9	MIRA_MUSCULO_CMA_25888, NEWBLER_MUSCULO_CMA_28650, MIRA_MUSCULO_CMA_5332, MIRA_MUSCULO_CMA_5598, NEWBLER_MUSCULO_CMA_30615, NEWBLER_PELE_CMA_87683, MIRA_PELE_CMA_24323, MIRA_MUSCULO_CMA_30342, NEWBLER_PELE_CMA_133951	map00270
Cysteine and methionine metabolism	108	transaminase	ec:2.6.1.1	8	NEWBLER_PELE_CMA_104731, MIRA_PELE_CMA_51057, MIRA_PELE_CMA_82238, NEWBLER_MUSCULO_CMA_15184, MIRA_PELE_CMA_8234, NEWBLER_PELE_CMA_145098, MIRA_MUSCULO_CMA_18128, MIRA_PELE_CMA_80001	map00270
Cysteine and methionine metabolism	108	transaminase	ec:2.6.1.3	2	NEWBLER_PELE_CMA_104731, MIRA_PELE_CMA_80001	map00270
Cysteine and methionine metabolism	108	(cytosine-5-)-methyltransferase	ec:2.1.1.37	2	MIRA_MUSCULO_CMA_22862, NEWBLER_PELE_CMA_39742	map00270
Cysteine and methionine metabolism	108	beta-lyase	ec:4.4.1.8	2	MIRA_PELE_CMA_57326, MIRA_PELE_CMA_60714	map00270
Cysteine and methionine metabolism	108	gamma-lyase	ec:4.4.1.1	6	NEWBLER_PELE_CMA_47951, MIRA_PELE_CMA_87473, MIRA_PELE_CMA_57326, MIRA_PELE_CMA_60714, NEWBLER_MUSCULO_CMA_29749, NEWBLER_PELE_CMA_47947	map00270
Cysteine and methionine metabolism	108	sulfurtransferase	ec:2.8.1.2	2	MIRA_PELE_CMA_23722, MIRA_MUSCULO_CMA_15288	map00270
Cysteine and methionine metabolism	108	ligase	ec:6.3.2.2	2	MIRA_PELE_CMA_33946, NEWBLER_PELE_CMA_78577	map00270
Cysteine and methionine metabolism	108	dioxygenase [iron(II)-requiring]	ec:1.13.11.54	1	MIRA_MUSCULO_CMA_4392	map00270
Cysteine and methionine metabolism	108	dioxygenase	ec:1.13.11.20	1	NEWBLER_PELE_CMA_151248	map00270
Cysteine and methionine metabolism	108	beta-synthase	ec:4.2.1.22	18	MIRA_MUSCULO_CMA_7029, NEWBLER_PELE_CMA_13207, MIRA_MUSCULO_CMA_2674, MIRA_MUSCULO_CMA_2675, NEWBLER_PELE_CMA_11752, NEWBLER_PELE_CMA_11774, NEWBLER_PELE_CMA_61889, NEWBLER_MUSCULO_CMA_8420, NEWBLER_MUSCULO_CMA_8422, NEWBLER_PELE_CMA_133193, NEWBLER_MUSCULO_CMA_8419, NEWBLER_PELE_CMA_123977, MIRA_MUSCULO_CMA_21624, MIRA_PELE_CMA_20479, MIRA_PELE_CMA_14160, NEWBLER_PELE_CMA_13222, MIRA_MUSCULO_CMA…	map00270
Cysteine and methionine metabolism	108	1-phosphate dehydratase	ec:4.2.1.109	2	NEWBLER_MUSCULO_CMA_21261, NEWBLER_PELE_CMA_97549	map00270
Cysteine and methionine metabolism	108	dehydrogenase	ec:1.1.1.37	12	MIRA_PELE_CMA_16478, NEWBLER_MUSCULO_CMA_16374, MIRA_MUSCULO_CMA_1209, MIRA_PELE_CMA_64049, MIRA_MUSCULO_CMA_1208, MIRA_MUSCULO_CMA_600, MIRA_MUSCULO_CMA_1732, MIRA_PELE_CMA_21665, MIRA_MUSCULO_CMA_15673, NEWBLER_PELE_CMA_91325, NEWBLER_PELE_CMA_28412, NEWBLER_MUSCULO_CMA_16007	map00270
Cysteine and methionine metabolism	108	phosphorylase	ec:2.4.2.28	1	MIRA_MUSCULO_CMA_12290	map00270
Cysteine and methionine metabolism	108	dehydrogenase	ec:1.1.1.27	19	MIRA_MUSCULO_CMA_3341, MIRA_MUSCULO_CMA_5553, MIRA_MUSCULO_CMA_5652, MIRA_MUSCULO_CMA_10234, MIRA_MUSCULO_CMA_3024, MIRA_MUSCULO_CMA_2257, MIRA_MUSCULO_CMA_3610, NEWBLER_MUSCULO_CMA_24759, NEWBLER_PELE_CMA_75040, MIRA_PELE_CMA_4738, MIRA_MUSCULO_CMA_6000, MIRA_MUSCULO_CMA_3580, MIRA_PELE_CMA_923, NEWBLER_MUSCULO_CMA_5373, MIRA_MUSCULO_CMA_793, MIRA_MUSCULO_CMA_222, MIRA_MUSCULO_CMA_252, MIRA_MUSC…	map00270
Cysteine and methionine metabolism	108	isomerase	ec:5.3.1.23	4	NEWBLER_PELE_CMA_142866, NEWBLER_MUSCULO_CMA_18671, NEWBLER_MUSCULO_CMA_24540, NEWBLER_MUSCULO_CMA_23457	map00270
Glycosphingolipid biosynthesis - lacto and neolacto series	18	1,3-N-acetyl-beta-D-glucosaminyltransferase	ec:2.4.1.206	1	NEWBLER_PELE_CMA_98685	map00601
Glycosphingolipid biosynthesis - lacto and neolacto series	18	3-alpha-galactosyltransferase	ec:2.4.1.87	1	NEWBLER_MUSCULO_CMA_38385	map00601
Glycosphingolipid biosynthesis - lacto and neolacto series	18	beta-1,3-N-acetylglucosaminyltransferase	ec:2.4.1.149	6	MIRA_PELE_CMA_10278, MIRA_PELE_CMA_10651, MIRA_PELE_CMA_72766, NEWBLER_PELE_CMA_55512, NEWBLER_PELE_CMA_76353, NEWBLER_PELE_CMA_55510	map00601
Glycosphingolipid biosynthesis - lacto and neolacto series	18	beta-1,3-acetylglucosaminyltransferase	ec:2.4.1.163	2	MIRA_MUSCULO_CMA_10123, NEWBLER_PELE_CMA_98685	map00601
Glycosphingolipid biosynthesis - lacto and neolacto series	18	alpha-2,3-sialyltransferase	ec:2.4.99.10	1	MIRA_PELE_CMA_39096	map00601
Glycosphingolipid biosynthesis - lacto and neolacto series	18	alpha-2,3-sialyltransferase	ec:2.4.99.6	4	NEWBLER_PELE_CMA_122150, NEWBLER_MUSCULO_CMA_18562, MIRA_PELE_CMA_39096, MIRA_PELE_CMA_13867	map00601
Glycosphingolipid biosynthesis - lacto and neolacto series	18	alpha-2,3-sialyltransferase	ec:2.4.99.4	6	NEWBLER_PELE_CMA_122150, NEWBLER_MUSCULO_CMA_18562, MIRA_PELE_CMA_39096, MIRA_PELE_CMA_13867, NEWBLER_PELE_CMA_75583, NEWBLER_MUSCULO_CMA_29315	map00601
Glycosphingolipid biosynthesis - lacto and neolacto series	18	alpha-2,8-sialyltransferase	ec:2.4.99.8	3	MIRA_PELE_CMA_41761, NEWBLER_PELE_CMA_77030, MIRA_PELE_CMA_36896	map00601
Nicotinate and nicotinamide metabolism	65	N-methyltransferase	ec:2.1.1.1	1	NEWBLER_PELE_CMA_93122	map00760
Nicotinate and nicotinamide metabolism	65	synthase	ec:6.3.1.5	1	NEWBLER_PELE_CMA_28188	map00760
Nicotinate and nicotinamide metabolism	65	kinase	ec:2.7.1.23	2	NEWBLER_PELE_CMA_81523, MIRA_MUSCULO_CMA_25544	map00760
Nicotinate and nicotinamide metabolism	65	kinase	ec:2.7.1.22	7	MIRA_MUSCULO_CMA_3399, NEWBLER_PELE_CMA_136804, MIRA_MUSCULO_CMA_2511, MIRA_MUSCULO_CMA_26737, MIRA_MUSCULO_CMA_1474, MIRA_MUSCULO_CMA_1661, MIRA_MUSCULO_CMA_4806	map00760
Nicotinate and nicotinamide metabolism	65	uridine 5'-nucleotidase	ec:3.1.3.5	12	MIRA_MUSCULO_CMA_10995, MIRA_MUSCULO_CMA_13863, MIRA_MUSCULO_CMA_24546, MIRA_MUSCULO_CMA_2664, MIRA_MUSCULO_CMA_2665, MIRA_MUSCULO_CMA_11128, MIRA_PELE_CMA_1771, NEWBLER_MUSCULO_CMA_29529, NEWBLER_MUSCULO_CMA_17638, NEWBLER_PELE_CMA_158314, MIRA_MUSCULO_CMA_4174, NEWBLER_MUSCULO_CMA_20145	map00760
Nicotinate and nicotinamide metabolism	65	adenylyltransferase	ec:2.7.7.18	5	NEWBLER_PELE_CMA_55294, NEWBLER_MUSCULO_CMA_35071, MIRA_PELE_CMA_67668, MIRA_PELE_CMA_11530, NEWBLER_PELE_CMA_131594	map00760
Nicotinate and nicotinamide metabolism	65	transhydrogenase (Si-specific)	ec:1.6.1.1	8	MIRA_PELE_CMA_39421, NEWBLER_PELE_CMA_79981, NEWBLER_MUSCULO_CMA_15119, MIRA_PELE_CMA_20891, MIRA_PELE_CMA_19068, MIRA_PELE_CMA_84652, MIRA_PELE_CMA_44045, NEWBLER_PELE_CMA_137986	map00760
Nicotinate and nicotinamide metabolism	65	transhydrogenase (Re/Si-specific)	ec:1.6.1.2	8	MIRA_PELE_CMA_39421, NEWBLER_PELE_CMA_79981, NEWBLER_MUSCULO_CMA_15119, MIRA_PELE_CMA_20891, MIRA_PELE_CMA_19068, MIRA_PELE_CMA_84652, MIRA_PELE_CMA_44045, NEWBLER_PELE_CMA_137986	map00760
Nicotinate and nicotinamide metabolism	65	oxidase	ec:1.2.3.1	4	NEWBLER_PELE_CMA_141973, NEWBLER_PELE_CMA_160450, NEWBLER_PELE_CMA_26723, NEWBLER_PELE_CMA_147994	map00760
Nicotinate and nicotinamide metabolism	65	synthase (glutamine-hydrolysing)	ec:6.3.5.1	1	NEWBLER_PELE_CMA_28188	map00760
Nicotinate and nicotinamide metabolism	65	diphosphatase	ec:3.6.1.9	16	MIRA_PELE_CMA_79427, MIRA_MUSCULO_CMA_5202, MIRA_PELE_CMA_31511, MIRA_MUSCULO_CMA_6944, MIRA_PELE_CMA_52723, MIRA_PELE_CMA_46488, MIRA_PELE_CMA_50946, MIRA_MUSCULO_CMA_5042, MIRA_MUSCULO_CMA_15037, MIRA_PELE_CMA_68817, MIRA_PELE_CMA_59061, NEWBLER_PELE_CMA_92591, MIRA_PELE_CMA_94178, MIRA_MUSCULO_CMA_25197, MIRA_PELE_CMA_91794, NEWBLER_MUSCULO_CMA_15545	map00760
Nicotinate and nicotinamide metabolism	65	adenylyltransferase	ec:2.7.7.1	1	NEWBLER_PELE_CMA_131594	map00760
Nicotinate and nicotinamide metabolism	65	dehydrogenase	ec:1.4.1.21	1	MIRA_PELE_CMA_63328	map00760
Nicotinate and nicotinamide metabolism	65	glycohydrolase	ec:3.2.2.5	2	NEWBLER_PELE_CMA_1300, MIRA_MUSCULO_CMA_5108	map00760
Nicotinate and nicotinamide metabolism	65	phosphoribosyltransferase	ec:2.4.2.12	1	NEWBLER_MUSCULO_CMA_38935	map00760
Nicotinate and nicotinamide metabolism	65	phosphorylase	ec:2.4.2.1	5	MIRA_MUSCULO_CMA_14724, MIRA_PELE_CMA_63093, NEWBLER_PELE_CMA_158375, NEWBLER_PELE_CMA_149084, NEWBLER_PELE_CMA_152920	map00760
Sphingolipid metabolism	70	phosphodiesterase D	ec:3.1.4.41	4	NEWBLER_PELE_CMA_58000, MIRA_PELE_CMA_54979, NEWBLER_PELE_CMA_126815, NEWBLER_MUSCULO_CMA_35784	map00600
Sphingolipid metabolism	70	phosphodiesterase	ec:3.1.4.12	8	MIRA_PELE_CMA_16079, NEWBLER_PELE_CMA_58000, MIRA_PELE_CMA_54979, NEWBLER_PELE_CMA_148640, NEWBLER_PELE_CMA_126815, NEWBLER_MUSCULO_CMA_35784, NEWBLER_PELE_CMA_116728, MIRA_PELE_CMA_43848	map00600
Sphingolipid metabolism	70	cholinephosphotransferase	ec:2.7.8.3	3	MIRA_PELE_CMA_21569, MIRA_MUSCULO_CMA_23906, MIRA_PELE_CMA_74962	map00600
Sphingolipid metabolism	70	reductase	ec:1.1.1.102	1	NEWBLER_PELE_CMA_75584	map00600
Sphingolipid metabolism	70	kinase	ec:2.7.1.138	1	MIRA_PELE_CMA_62459	map00600
Sphingolipid metabolism	70	phosphatase	ec:3.1.3.4	20	MIRA_MUSCULO_CMA_6521, MIRA_PELE_CMA_2153, MIRA_PELE_CMA_51652, MIRA_MUSCULO_CMA_2721, NEWBLER_MUSCULO_CMA_23520, MIRA_PELE_CMA_40290, NEWBLER_MUSCULO_CMA_2657, MIRA_PELE_CMA_23254, MIRA_MUSCULO_CMA_12267, MIRA_PELE_CMA_87774, MIRA_PELE_CMA_45880, MIRA_PELE_CMA_11780, MIRA_PELE_CMA_21502, NEWBLER_MUSCULO_CMA_10943, MIRA_MUSCULO_CMA_21855, NEWBLER_PELE_CMA_26558, NEWBLER_MUSCULO_CMA_15879, NEWBLER…	map00600
Sphingolipid metabolism	70	cerebroside galactosidase	ec:3.2.1.46	1	NEWBLER_PELE_CMA_61712	map00600
Sphingolipid metabolism	70	psychosine hydrolase	ec:3.2.1.45	4	MIRA_PELE_CMA_93601, MIRA_PELE_CMA_42867, NEWBLER_PELE_CMA_59170, NEWBLER_PELE_CMA_59172	map00600
Sphingolipid metabolism	70	acylsphingosine deacylase	ec:3.5.1.23	6	MIRA_PELE_CMA_14276, MIRA_PELE_CMA_62273, NEWBLER_PELE_CMA_92908, MIRA_PELE_CMA_13589, NEWBLER_PELE_CMA_75807, MIRA_MUSCULO_CMA_19883	map00600
Sphingolipid metabolism	70	lactase (ambiguous)	ec:3.2.1.23	2	NEWBLER_PELE_CMA_81495, MIRA_PELE_CMA_84013	map00600
Sphingolipid metabolism	70	neuraminidase	ec:3.2.1.18	4	MIRA_PELE_CMA_75929, NEWBLER_PELE_CMA_4774, MIRA_PELE_CMA_72078, NEWBLER_MUSCULO_CMA_35236	map00600
Sphingolipid metabolism	70	aldolase	ec:4.1.2.27	2	MIRA_PELE_CMA_59839, MIRA_PELE_CMA_31145	map00600
Sphingolipid metabolism	70	N-acyltransferase	ec:2.3.1.24	4	NEWBLER_MUSCULO_CMA_21051, NEWBLER_PELE_CMA_39892, NEWBLER_MUSCULO_CMA_17657, NEWBLER_PELE_CMA_68313	map00600
Sphingolipid metabolism	70	C-palmitoyltransferase	ec:2.3.1.50	3	NEWBLER_PELE_CMA_79574, MIRA_PELE_CMA_53404, MIRA_MUSCULO_CMA_9034	map00600
Sphingolipid metabolism	70	sulfotransferase	ec:2.8.2.11	1	MIRA_PELE_CMA_72562	map00600
Sphingolipid metabolism	70	synthase	ec:2.7.8.27	3	MIRA_PELE_CMA_21569, MIRA_MUSCULO_CMA_23906, MIRA_PELE_CMA_74962	map00600
Sphingolipid metabolism	70	arylsulfatase A	ec:3.1.6.8	2	NEWBLER_PELE_CMA_70555, NEWBLER_PELE_CMA_70557	map00600
Sphingolipid metabolism	70	sulfatase	ec:3.1.6.1	10	NEWBLER_PELE_CMA_153235, NEWBLER_MUSCULO_CMA_25892, MIRA_PELE_CMA_18202, NEWBLER_PELE_CMA_70555, NEWBLER_PELE_CMA_139774, NEWBLER_PELE_CMA_70557, MIRA_PELE_CMA_59051, NEWBLER_PELE_CMA_149149, MIRA_PELE_CMA_59877, NEWBLER_PELE_CMA_92310	map00600
C5-Branched dibasic acid metabolism	5	ligase (ADP-forming)	ec:6.2.1.5	5	NEWBLER_MUSCULO_CMA_22667, MIRA_MUSCULO_CMA_10367, NEWBLER_MUSCULO_CMA_15901, MIRA_MUSCULO_CMA_8152, MIRA_MUSCULO_CMA_25377	map00660
Glycolysis / Gluconeogenesis	307	carboxykinase (GTP)	ec:4.1.1.32	2	MIRA_PELE_CMA_61026, MIRA_PELE_CMA_94567	map00010
Glycolysis / Gluconeogenesis	307	kinase	ec:2.7.2.3	10	MIRA_MUSCULO_CMA_317, MIRA_MUSCULO_CMA_23356, MIRA_MUSCULO_CMA_4136, MIRA_PELE_CMA_71163, MIRA_MUSCULO_CMA_511, MIRA_MUSCULO_CMA_16389, MIRA_MUSCULO_CMA_990, MIRA_MUSCULO_CMA_11848, NEWBLER_MUSCULO_CMA_15355, MIRA_MUSCULO_CMA_4781	map00010
Glycolysis / Gluconeogenesis	307	kinase	ec:2.7.1.40	12	MIRA_MUSCULO_CMA_736, NEWBLER_PELE_CMA_153598, MIRA_PELE_CMA_75671, NEWBLER_MUSCULO_CMA_23938, MIRA_MUSCULO_CMA_0, NEWBLER_MUSCULO_CMA_9066, MIRA_MUSCULO_CMA_477, MIRA_PELE_CMA_5289, MIRA_PELE_CMA_60503, NEWBLER_MUSCULO_CMA_10909, NEWBLER_MUSCULO_CMA_10908, MIRA_MUSCULO_CMA_16663	map00010
Glycolysis / Gluconeogenesis	307	phosphohexokinase	ec:2.7.1.11	40	MIRA_MUSCULO_CMA_1096, MIRA_PELE_CMA_29304, NEWBLER_MUSCULO_CMA_8271, MIRA_MUSCULO_CMA_4644, MIRA_MUSCULO_CMA_2621, NEWBLER_PELE_CMA_124040, MIRA_MUSCULO_CMA_6160, NEWBLER_MUSCULO_CMA_25982, MIRA_MUSCULO_CMA_14850, MIRA_PELE_CMA_3919, NEWBLER_PELE_CMA_224, MIRA_MUSCULO_CMA_689, NEWBLER_PELE_CMA_29905, MIRA_MUSCULO_CMA_1569, NEWBLER_PELE_CMA_135252, MIRA_MUSCULO_CMA_268, NEWBLER_PELE_CMA_225, MIRA…	map00010
Glycolysis / Gluconeogenesis	307	ligase	ec:6.2.1.1	9	NEWBLER_PELE_CMA_64835, NEWBLER_MUSCULO_CMA_16154, MIRA_PELE_CMA_21448, NEWBLER_MUSCULO_CMA_13936, MIRA_PELE_CMA_90408, MIRA_MUSCULO_CMA_28118, MIRA_PELE_CMA_70394, NEWBLER_PELE_CMA_92300, MIRA_MUSCULO_CMA_25368	map00010
Glycolysis / Gluconeogenesis	307	dehydrogenase (phosphorylating)	ec:1.2.1.12	32	NEWBLER_MUSCULO_CMA_16079, MIRA_MUSCULO_CMA_4641, MIRA_MUSCULO_CMA_9859, MIRA_MUSCULO_CMA_4723, MIRA_MUSCULO_CMA_2180, MIRA_MUSCULO_CMA_5033, MIRA_MUSCULO_CMA_961, MIRA_MUSCULO_CMA_2799, MIRA_MUSCULO_CMA_2856, MIRA_PELE_CMA_8351, MIRA_MUSCULO_CMA_3562, MIRA_MUSCULO_CMA_3202, MIRA_MUSCULO_CMA_3367, MIRA_MUSCULO_CMA_5502, MIRA_MUSCULO_CMA_6316, MIRA_MUSCULO_CMA_2874, MIRA_MUSCULO_CMA_2896, MIRA_MUS…	map00010
Glycolysis / Gluconeogenesis	307	ligase (ADP-forming)	ec:6.2.1.13	3	NEWBLER_MUSCULO_CMA_13936, MIRA_PELE_CMA_90408, MIRA_MUSCULO_CMA_28118	map00010
Glycolysis / Gluconeogenesis	307	dehydrogenase	ec:1.8.1.4	2	MIRA_MUSCULO_CMA_7426, NEWBLER_MUSCULO_CMA_19022	map00010
Glycolysis / Gluconeogenesis	307	isomerase	ec:5.3.1.1	14	MIRA_PELE_CMA_5650, MIRA_MUSCULO_CMA_2731, MIRA_PELE_CMA_3751, MIRA_PELE_CMA_60797, MIRA_MUSCULO_CMA_43, MIRA_MUSCULO_CMA_1433, MIRA_MUSCULO_CMA_6240, MIRA_PELE_CMA_39608, MIRA_MUSCULO_CMA_4880, MIRA_MUSCULO_CMA_28219, NEWBLER_MUSCULO_CMA_15805, MIRA_MUSCULO_CMA_974, MIRA_MUSCULO_CMA_466, MIRA_MUSCULO_CMA_492	map00010
Glycolysis / Gluconeogenesis	307	isomerase	ec:5.3.1.9	24	MIRA_MUSCULO_CMA_3463, MIRA_MUSCULO_CMA_5750, NEWBLER_PELE_CMA_59468, MIRA_MUSCULO_CMA_3960, MIRA_MUSCULO_CMA_5028, MIRA_MUSCULO_CMA_4799, MIRA_PELE_CMA_2711, MIRA_MUSCULO_CMA_15841, MIRA_MUSCULO_CMA_948, MIRA_MUSCULO_CMA_6297, MIRA_MUSCULO_CMA_1099, MIRA_MUSCULO_CMA_3273, MIRA_MUSCULO_CMA_5672, MIRA_MUSCULO_CMA_2196, MIRA_MUSCULO_CMA_5143, MIRA_PELE_CMA_16400, MIRA_PELE_CMA_44326, MIRA_MUSCULO_C…	map00010
Glycolysis / Gluconeogenesis	307	glucose 6-phosphate phosphatase	ec:3.1.3.9	2	MIRA_PELE_CMA_79618, MIRA_PELE_CMA_16370	map00010
Glycolysis / Gluconeogenesis	307	dehydrogenase (NADP+)	ec:1.1.1.2	1	MIRA_PELE_CMA_20914	map00010
Glycolysis / Gluconeogenesis	307	dehydrogenase	ec:1.1.1.1	4	MIRA_MUSCULO_CMA_2395, MIRA_PELE_CMA_9170, NEWBLER_PELE_CMA_76910, NEWBLER_MUSCULO_CMA_15873	map00010
Glycolysis / Gluconeogenesis	307	dehydrogenase [NAD(P)+]	ec:1.2.1.5	10	MIRA_PELE_CMA_88102, MIRA_MUSCULO_CMA_27912, NEWBLER_MUSCULO_CMA_32800, MIRA_MUSCULO_CMA_8776, NEWBLER_MUSCULO_CMA_33859, MIRA_PELE_CMA_5944, NEWBLER_MUSCULO_CMA_15399, MIRA_MUSCULO_CMA_8067, MIRA_PELE_CMA_20914, MIRA_PELE_CMA_32472	map00010
Glycolysis / Gluconeogenesis	307	dehydrogenase (NAD+)	ec:1.2.1.3	21	NEWBLER_PELE_CMA_63306, NEWBLER_PELE_CMA_129357, MIRA_MUSCULO_CMA_13864, MIRA_PELE_CMA_50486, MIRA_MUSCULO_CMA_8776, NEWBLER_PELE_CMA_153310, MIRA_PELE_CMA_45871, MIRA_PELE_CMA_5944, MIRA_PELE_CMA_49115, MIRA_MUSCULO_CMA_8067, NEWBLER_PELE_CMA_89127, MIRA_PELE_CMA_2724, MIRA_PELE_CMA_88102, MIRA_MUSCULO_CMA_27912, NEWBLER_MUSCULO_CMA_32800, MIRA_PELE_CMA_18356, NEWBLER_MUSCULO_CMA_33859, MIRA_PEL…	map00010
Glycolysis / Gluconeogenesis	307	aldolase	ec:4.1.2.13	39	MIRA_MUSCULO_CMA_12634, MIRA_MUSCULO_CMA_6008, MIRA_MUSCULO_CMA_6405, MIRA_MUSCULO_CMA_1896, MIRA_MUSCULO_CMA_15364, MIRA_MUSCULO_CMA_14951, MIRA_PELE_CMA_493, MIRA_MUSCULO_CMA_6087, NEWBLER_PELE_CMA_132542, MIRA_PELE_CMA_21923, MIRA_MUSCULO_CMA_502, MIRA_MUSCULO_CMA_503, MIRA_PELE_CMA_57294, MIRA_MUSCULO_CMA_5627, MIRA_MUSCULO_CMA_5406, MIRA_MUSCULO_CMA_142, MIRA_PELE_CMA_37763, MIRA_MUSCULO_CMA…	map00010
Glycolysis / Gluconeogenesis	307	glucokinase (phosphorylating)	ec:2.7.1.2	4	MIRA_PELE_CMA_29466, NEWBLER_PELE_CMA_69374, MIRA_PELE_CMA_56309, MIRA_PELE_CMA_89470	map00010
Glycolysis / Gluconeogenesis	307	hexokinase type IV glucokinase	ec:2.7.1.1	1	NEWBLER_PELE_CMA_143482	map00010
Glycolysis / Gluconeogenesis	307	1-epimerase	ec:5.1.3.3	1	MIRA_PELE_CMA_62445	map00010
Glycolysis / Gluconeogenesis	307	phosphatase	ec:3.1.3.13	8	MIRA_PELE_CMA_11494, MIRA_PELE_CMA_10019, MIRA_MUSCULO_CMA_4833, MIRA_MUSCULO_CMA_1028, MIRA_MUSCULO_CMA_1026, NEWBLER_MUSCULO_CMA_16327, MIRA_MUSCULO_CMA_3639, NEWBLER_MUSCULO_CMA_15116	map00010
Glycolysis / Gluconeogenesis	307	acetyltransferase	ec:2.3.1.12	3	NEWBLER_MUSCULO_CMA_19319, MIRA_MUSCULO_CMA_7999, MIRA_MUSCULO_CMA_27244	map00010
Glycolysis / Gluconeogenesis	307	hexose diphosphatase	ec:3.1.3.11	4	MIRA_MUSCULO_CMA_685, MIRA_MUSCULO_CMA_273, MIRA_MUSCULO_CMA_4462, MIRA_MUSCULO_CMA_10077	map00010
Glycolysis / Gluconeogenesis	307	hydratase	ec:4.2.1.11	35	MIRA_MUSCULO_CMA_3132, MIRA_MUSCULO_CMA_1392, MIRA_MUSCULO_CMA_14976, NEWBLER_MUSCULO_CMA_37870, MIRA_MUSCULO_CMA_1379, MIRA_MUSCULO_CMA_1354, MIRA_MUSCULO_CMA_23905, MIRA_MUSCULO_CMA_5394, MIRA_MUSCULO_CMA_34, MIRA_MUSCULO_CMA_1606, MIRA_MUSCULO_CMA_3702, MIRA_MUSCULO_CMA_4977, MIRA_MUSCULO_CMA_3802, MIRA_PELE_CMA_55030, MIRA_MUSCULO_CMA_21175, MIRA_MUSCULO_CMA_28249, NEWBLER_MUSCULO_CMA_35566, …	map00010
Glycolysis / Gluconeogenesis	307	(alpha-D-glucose-1,6-bisphosphate-dependent)	ec:5.4.2.2	16	MIRA_MUSCULO_CMA_4387, MIRA_PELE_CMA_8637, MIRA_PELE_CMA_57618, MIRA_MUSCULO_CMA_816, MIRA_MUSCULO_CMA_4481, MIRA_MUSCULO_CMA_1790, MIRA_MUSCULO_CMA_15082, NEWBLER_PELE_CMA_49921, MIRA_MUSCULO_CMA_3415, MIRA_MUSCULO_CMA_4328, MIRA_MUSCULO_CMA_145, MIRA_MUSCULO_CMA_2637, NEWBLER_PELE_CMA_49917, MIRA_PELE_CMA_28719, MIRA_PELE_CMA_75498, NEWBLER_MUSCULO_CMA_19666	map00010
Glycolysis / Gluconeogenesis	307	mutase	ec:5.4.2.4	8	MIRA_PELE_CMA_11494, MIRA_PELE_CMA_10019, MIRA_MUSCULO_CMA_4833, MIRA_MUSCULO_CMA_1028, MIRA_MUSCULO_CMA_1026, NEWBLER_MUSCULO_CMA_16327, MIRA_MUSCULO_CMA_3639, NEWBLER_MUSCULO_CMA_15116	map00010
Glycolysis / Gluconeogenesis	307	dehydrogenase	ec:1.1.1.27	19	MIRA_MUSCULO_CMA_3341, MIRA_MUSCULO_CMA_5553, MIRA_MUSCULO_CMA_5652, MIRA_MUSCULO_CMA_10234, MIRA_MUSCULO_CMA_3024, MIRA_MUSCULO_CMA_2257, MIRA_MUSCULO_CMA_3610, NEWBLER_MUSCULO_CMA_24759, NEWBLER_PELE_CMA_75040, MIRA_PELE_CMA_4738, MIRA_MUSCULO_CMA_6000, MIRA_MUSCULO_CMA_3580, MIRA_PELE_CMA_923, NEWBLER_MUSCULO_CMA_5373, MIRA_MUSCULO_CMA_793, MIRA_MUSCULO_CMA_222, MIRA_MUSCULO_CMA_252, MIRA_MUSC…	map00010
Glycolysis / Gluconeogenesis	307	dehydrogenase (acetyl-transferring)	ec:1.2.4.1	3	MIRA_MUSCULO_CMA_7017, MIRA_PELE_CMA_15203, MIRA_PELE_CMA_47216	map00010
Starch and sucrose metabolism	153	synthase	ec:2.7.1.106	1	NEWBLER_MUSCULO_CMA_19666	map00500
Starch and sucrose metabolism	153	decarboxylase	ec:4.1.1.35	1	MIRA_MUSCULO_CMA_4404	map00500
Starch and sucrose metabolism	153	1,4-alpha-glucosidase	ec:3.2.1.3	1	NEWBLER_PELE_CMA_134745	map00500
Starch and sucrose metabolism	153	glycogenase	ec:3.2.1.1	17	NEWBLER_MUSCULO_CMA_33790, MIRA_PELE_CMA_11479, MIRA_PELE_CMA_30428, NEWBLER_PELE_CMA_45152, NEWBLER_PELE_CMA_157039, MIRA_PELE_CMA_65771, NEWBLER_PELE_CMA_42076, NEWBLER_PELE_CMA_42074, NEWBLER_PELE_CMA_29705, NEWBLER_MUSCULO_CMA_3154, MIRA_PELE_CMA_44149, NEWBLER_PELE_CMA_42072, MIRA_PELE_CMA_18437, NEWBLER_PELE_CMA_29703, NEWBLER_MUSCULO_CMA_17208, NEWBLER_PELE_CMA_29709, MIRA_PELE_CMA_75740	map00500
Starch and sucrose metabolism	153	isomerase	ec:5.3.1.9	24	MIRA_MUSCULO_CMA_3463, MIRA_MUSCULO_CMA_5750, NEWBLER_PELE_CMA_59468, MIRA_MUSCULO_CMA_3960, MIRA_MUSCULO_CMA_5028, MIRA_MUSCULO_CMA_4799, MIRA_PELE_CMA_2711, MIRA_MUSCULO_CMA_15841, MIRA_MUSCULO_CMA_948, MIRA_MUSCULO_CMA_6297, MIRA_MUSCULO_CMA_1099, MIRA_MUSCULO_CMA_3273, MIRA_MUSCULO_CMA_5672, MIRA_MUSCULO_CMA_2196, MIRA_MUSCULO_CMA_5143, MIRA_PELE_CMA_16400, MIRA_PELE_CMA_44326, MIRA_MUSCULO_C…	map00500
Starch and sucrose metabolism	153	glucose 6-phosphate phosphatase	ec:3.1.3.9	2	MIRA_PELE_CMA_79618, MIRA_PELE_CMA_16370	map00500
Starch and sucrose metabolism	153	alpha-glucosidase	ec:3.2.1.48	1	NEWBLER_PELE_CMA_134745	map00500
Starch and sucrose metabolism	153	maltase	ec:3.2.1.20	11	MIRA_MUSCULO_CMA_7149, NEWBLER_MUSCULO_CMA_15530, NEWBLER_PELE_CMA_93087, MIRA_MUSCULO_CMA_4755, NEWBLER_PELE_CMA_42874, MIRA_PELE_CMA_56891, MIRA_PELE_CMA_79210, NEWBLER_MUSCULO_CMA_30791, MIRA_PELE_CMA_70478, NEWBLER_PELE_CMA_134745, MIRA_MUSCULO_CMA_4816	map00500
Starch and sucrose metabolism	153	gentiobiase	ec:3.2.1.21	3	NEWBLER_PELE_CMA_81495, MIRA_PELE_CMA_84013, NEWBLER_MUSCULO_CMA_17589	map00500
Starch and sucrose metabolism	153	trehalase	ec:3.2.1.28	2	MIRA_MUSCULO_CMA_10761, NEWBLER_MUSCULO_CMA_24795	map00500
Starch and sucrose metabolism	153	invertase	ec:3.2.1.26	3	NEWBLER_PELE_CMA_42874, MIRA_PELE_CMA_70478, NEWBLER_PELE_CMA_134745	map00500
Starch and sucrose metabolism	153	amylo-1,6-glucosidase	ec:3.2.1.33	18	NEWBLER_PELE_CMA_34200, NEWBLER_PELE_CMA_78111, NEWBLER_MUSCULO_CMA_8264, NEWBLER_MUSCULO_CMA_8266, NEWBLER_MUSCULO_CMA_15081, MIRA_PELE_CMA_82452, MIRA_MUSCULO_CMA_15325, NEWBLER_PELE_CMA_81269, MIRA_MUSCULO_CMA_1384, MIRA_MUSCULO_CMA_5661, NEWBLER_PELE_CMA_88984, MIRA_MUSCULO_CMA_20264, MIRA_MUSCULO_CMA_21543, MIRA_MUSCULO_CMA_25769, NEWBLER_PELE_CMA_57405, MIRA_MUSCULO_CMA_21065, MIRA_MUSCULO_…	map00500
Starch and sucrose metabolism	153	phosphorylase	ec:2.4.1.1	6	MIRA_PELE_CMA_30475, MIRA_PELE_CMA_93171, MIRA_MUSCULO_CMA_6604, MIRA_MUSCULO_CMA_12290, NEWBLER_MUSCULO_CMA_11028, MIRA_MUSCULO_CMA_5000	map00500
Starch and sucrose metabolism	153	branching enzyme	ec:2.4.1.18	5	NEWBLER_MUSCULO_CMA_28078, MIRA_PELE_CMA_66566, NEWBLER_PELE_CMA_108040, NEWBLER_PELE_CMA_75870, MIRA_PELE_CMA_35058	map00500
Starch and sucrose metabolism	153	1-naphthol glucuronyltransferase	ec:2.4.1.17	18	MIRA_PELE_CMA_11214, NEWBLER_PELE_CMA_33626, NEWBLER_PELE_CMA_116075, MIRA_PELE_CMA_15725, NEWBLER_PELE_CMA_33627, NEWBLER_PELE_CMA_33629, NEWBLER_PELE_CMA_113357, MIRA_PELE_CMA_15620, NEWBLER_PELE_CMA_118967, MIRA_PELE_CMA_19768, MIRA_PELE_CMA_10278, NEWBLER_MUSCULO_CMA_36774, MIRA_PELE_CMA_10651, NEWBLER_PELE_CMA_55512, NEWBLER_PELE_CMA_103351, MIRA_PELE_CMA_54564, NEWBLER_PELE_CMA_55510, NEWBL…	map00500
Starch and sucrose metabolism	153	synthase	ec:2.4.1.11	2	MIRA_MUSCULO_CMA_1172, MIRA_MUSCULO_CMA_2475	map00500
Starch and sucrose metabolism	153	limit dextrinase (erroneous)	ec:3.2.1.10	3	NEWBLER_PELE_CMA_42874, MIRA_PELE_CMA_70478, NEWBLER_PELE_CMA_134745	map00500
Starch and sucrose metabolism	153	disproportionating enzyme	ec:2.4.1.25	18	NEWBLER_PELE_CMA_34200, NEWBLER_PELE_CMA_78111, NEWBLER_MUSCULO_CMA_8264, NEWBLER_MUSCULO_CMA_8266, NEWBLER_MUSCULO_CMA_15081, MIRA_PELE_CMA_82452, MIRA_MUSCULO_CMA_15325, NEWBLER_PELE_CMA_81269, MIRA_MUSCULO_CMA_1384, MIRA_MUSCULO_CMA_5661, NEWBLER_PELE_CMA_88984, MIRA_MUSCULO_CMA_20264, MIRA_MUSCULO_CMA_21543, MIRA_MUSCULO_CMA_25769, NEWBLER_PELE_CMA_57405, MIRA_MUSCULO_CMA_21065, MIRA_MUSCULO_…	map00500
Starch and sucrose metabolism	153	diphosphatase	ec:3.6.1.9	16	MIRA_PELE_CMA_79427, MIRA_MUSCULO_CMA_5202, MIRA_PELE_CMA_31511, MIRA_MUSCULO_CMA_6944, MIRA_PELE_CMA_52723, MIRA_PELE_CMA_46488, MIRA_PELE_CMA_50946, MIRA_MUSCULO_CMA_5042, MIRA_MUSCULO_CMA_15037, MIRA_PELE_CMA_68817, MIRA_PELE_CMA_59061, NEWBLER_PELE_CMA_92591, MIRA_PELE_CMA_94178, MIRA_MUSCULO_CMA_25197, MIRA_PELE_CMA_91794, NEWBLER_MUSCULO_CMA_15545	map00500
Starch and sucrose metabolism	153	glucokinase (phosphorylating)	ec:2.7.1.2	4	MIRA_PELE_CMA_29466, NEWBLER_PELE_CMA_69374, MIRA_PELE_CMA_56309, MIRA_PELE_CMA_89470	map00500
Starch and sucrose metabolism	153	hexokinase type IV glucokinase	ec:2.7.1.1	1	NEWBLER_PELE_CMA_143482	map00500
Starch and sucrose metabolism	153	fructokinase (phosphorylating)	ec:2.7.1.4	3	NEWBLER_PELE_CMA_69374, MIRA_PELE_CMA_56309, MIRA_PELE_CMA_89470	map00500
Starch and sucrose metabolism	153	diphosphatase	ec:3.6.1.21	2	MIRA_MUSCULO_CMA_14227, NEWBLER_MUSCULO_CMA_26987	map00500
Starch and sucrose metabolism	153	uridylyltransferase	ec:2.7.7.9	4	MIRA_MUSCULO_CMA_10024, MIRA_MUSCULO_CMA_4281, NEWBLER_MUSCULO_CMA_15206, MIRA_MUSCULO_CMA_14356	map00500
Starch and sucrose metabolism	153	(alpha-D-glucose-1,6-bisphosphate-dependent)	ec:5.4.2.2	16	MIRA_MUSCULO_CMA_4387, MIRA_PELE_CMA_8637, MIRA_PELE_CMA_57618, MIRA_MUSCULO_CMA_816, MIRA_MUSCULO_CMA_4481, MIRA_MUSCULO_CMA_1790, MIRA_MUSCULO_CMA_15082, NEWBLER_PELE_CMA_49921, MIRA_MUSCULO_CMA_3415, MIRA_MUSCULO_CMA_4328, MIRA_MUSCULO_CMA_145, MIRA_MUSCULO_CMA_2637, NEWBLER_PELE_CMA_49917, MIRA_PELE_CMA_28719, MIRA_PELE_CMA_75498, NEWBLER_MUSCULO_CMA_19666	map00500
Starch and sucrose metabolism	153	6-dehydrogenase	ec:1.1.1.22	1	MIRA_MUSCULO_CMA_11340	map00500
Ether lipid metabolism	66	phosphodiesterase	ec:3.1.4.39	6	MIRA_PELE_CMA_79427, MIRA_PELE_CMA_68817, MIRA_PELE_CMA_31511, MIRA_PELE_CMA_52723, MIRA_PELE_CMA_94178, MIRA_PELE_CMA_91794	map00565
Ether lipid metabolism	66	EPT	ec:2.7.8.1	5	MIRA_MUSCULO_CMA_8678, MIRA_PELE_CMA_69208, NEWBLER_PELE_CMA_128650, MIRA_MUSCULO_CMA_8081, NEWBLER_MUSCULO_CMA_15801	map00565
Ether lipid metabolism	66	cholinephosphotransferase	ec:2.7.8.2	5	MIRA_MUSCULO_CMA_8678, MIRA_PELE_CMA_69208, NEWBLER_PELE_CMA_128650, MIRA_MUSCULO_CMA_8081, NEWBLER_MUSCULO_CMA_15801	map00565
Ether lipid metabolism	66	A2	ec:3.1.1.4	14	MIRA_PELE_CMA_60538, MIRA_PELE_CMA_90807, NEWBLER_PELE_CMA_46196, NEWBLER_PELE_CMA_69896, NEWBLER_MUSCULO_CMA_13409, NEWBLER_PELE_CMA_75516, NEWBLER_PELE_CMA_77934, MIRA_PELE_CMA_23503, MIRA_PELE_CMA_24657, NEWBLER_MUSCULO_CMA_15705, MIRA_MUSCULO_CMA_752, MIRA_MUSCULO_CMA_1204, MIRA_PELE_CMA_20926, NEWBLER_PELE_CMA_54860	map00565
Ether lipid metabolism	66	phosphatase	ec:3.1.3.4	20	MIRA_MUSCULO_CMA_6521, MIRA_PELE_CMA_2153, MIRA_PELE_CMA_51652, MIRA_MUSCULO_CMA_2721, NEWBLER_MUSCULO_CMA_23520, MIRA_PELE_CMA_40290, NEWBLER_MUSCULO_CMA_2657, MIRA_PELE_CMA_23254, MIRA_MUSCULO_CMA_12267, MIRA_PELE_CMA_87774, MIRA_PELE_CMA_45880, MIRA_PELE_CMA_11780, MIRA_PELE_CMA_21502, NEWBLER_MUSCULO_CMA_10943, MIRA_MUSCULO_CMA_21855, NEWBLER_PELE_CMA_26558, NEWBLER_MUSCULO_CMA_15879, NEWBLER…	map00565
Ether lipid metabolism	66	O-acyltransferase	ec:2.3.1.63	3	MIRA_PELE_CMA_19852, NEWBLER_PELE_CMA_119320, NEWBLER_PELE_CMA_52621	map00565
Ether lipid metabolism	66	O-acetyltransferase	ec:2.3.1.67	3	MIRA_PELE_CMA_19852, NEWBLER_PELE_CMA_119320, NEWBLER_PELE_CMA_52621	map00565
Ether lipid metabolism	66	esterase	ec:3.1.1.47	2	NEWBLER_PELE_CMA_151930, NEWBLER_MUSCULO_CMA_9559	map00565
Ether lipid metabolism	66	sulfotransferase	ec:2.8.2.11	1	MIRA_PELE_CMA_72562	map00565
Ether lipid metabolism	66	D	ec:3.1.4.4	15	MIRA_PELE_CMA_25640, MIRA_PELE_CMA_57459, MIRA_PELE_CMA_54319, MIRA_MUSCULO_CMA_17137, NEWBLER_PELE_CMA_135542, NEWBLER_MUSCULO_CMA_28863, NEWBLER_PELE_CMA_133238, MIRA_MUSCULO_CMA_18445, NEWBLER_PELE_CMA_131278, NEWBLER_PELE_CMA_29547, MIRA_PELE_CMA_90912, MIRA_PELE_CMA_40517, MIRA_MUSCULO_CMA_27970, MIRA_PELE_CMA_28649, NEWBLER_PELE_CMA_97404	map00565
Cutin, suberine and wax biosynthesis	13	reductase	ec:1.2.1.50	8	NEWBLER_MUSCULO_CMA_15651, MIRA_PELE_CMA_30574, MIRA_PELE_CMA_94272, MIRA_MUSCULO_CMA_7592, MIRA_MUSCULO_CMA_15794, MIRA_MUSCULO_CMA_22890, MIRA_MUSCULO_CMA_25893, NEWBLER_PELE_CMA_81201	map00073
Cutin, suberine and wax biosynthesis	13	O-acyltransferase	ec:2.3.1.20	5	NEWBLER_PELE_CMA_99637, MIRA_PELE_CMA_71129, MIRA_PELE_CMA_57787, MIRA_PELE_CMA_17550, MIRA_PELE_CMA_43819	map00073
Glycerophospholipid metabolism	154	phosphodiesterase	ec:3.1.4.46	5	NEWBLER_PELE_CMA_148640, MIRA_MUSCULO_CMA_6967, MIRA_MUSCULO_CMA_11250, NEWBLER_PELE_CMA_65722, NEWBLER_PELE_CMA_145091	map00564
Glycerophospholipid metabolism	154	kinase (ATP)	ec:2.7.1.107	15	MIRA_PELE_CMA_25000, MIRA_PELE_CMA_27898, NEWBLER_PELE_CMA_82570, NEWBLER_PELE_CMA_43549, NEWBLER_PELE_CMA_64441, MIRA_MUSCULO_CMA_11194, NEWBLER_PELE_CMA_119832, MIRA_PELE_CMA_15762, MIRA_PELE_CMA_65235, NEWBLER_PELE_CMA_92110, MIRA_PELE_CMA_36512, MIRA_PELE_CMA_92892, NEWBLER_MUSCULO_CMA_16226, MIRA_PELE_CMA_74356, NEWBLER_PELE_CMA_77236	map00564
Glycerophospholipid metabolism	154	kinase	ec:2.7.1.82	5	MIRA_MUSCULO_CMA_25629, MIRA_PELE_CMA_63391, MIRA_PELE_CMA_21112, NEWBLER_PELE_CMA_49220, NEWBLER_MUSCULO_CMA_29820	map00564
Glycerophospholipid metabolism	154	kinase	ec:2.7.1.32	5	MIRA_MUSCULO_CMA_25629, MIRA_PELE_CMA_63391, MIRA_PELE_CMA_21112, NEWBLER_PELE_CMA_49220, NEWBLER_MUSCULO_CMA_29820	map00564
Glycerophospholipid metabolism	154	decarboxylase	ec:4.1.1.65	3	NEWBLER_PELE_CMA_104731, NEWBLER_PELE_CMA_76809, MIRA_PELE_CMA_80001	map00564
Glycerophospholipid metabolism	154	EPT	ec:2.7.8.1	5	MIRA_MUSCULO_CMA_8678, MIRA_PELE_CMA_69208, NEWBLER_PELE_CMA_128650, MIRA_MUSCULO_CMA_8081, NEWBLER_MUSCULO_CMA_15801	map00564
Glycerophospholipid metabolism	154	cholinephosphotransferase	ec:2.7.8.2	5	MIRA_MUSCULO_CMA_8678, MIRA_PELE_CMA_69208, NEWBLER_PELE_CMA_128650, MIRA_MUSCULO_CMA_8081, NEWBLER_MUSCULO_CMA_15801	map00564
Glycerophospholipid metabolism	154	A2	ec:3.1.1.4	14	MIRA_PELE_CMA_60538, MIRA_PELE_CMA_90807, NEWBLER_PELE_CMA_46196, NEWBLER_PELE_CMA_69896, NEWBLER_MUSCULO_CMA_13409, NEWBLER_PELE_CMA_75516, NEWBLER_PELE_CMA_77934, MIRA_PELE_CMA_23503, MIRA_PELE_CMA_24657, NEWBLER_MUSCULO_CMA_15705, MIRA_MUSCULO_CMA_752, MIRA_MUSCULO_CMA_1204, MIRA_PELE_CMA_20926, NEWBLER_PELE_CMA_54860	map00564
Glycerophospholipid metabolism	154	lecithinase B	ec:3.1.1.5	21	MIRA_PELE_CMA_79427, MIRA_MUSCULO_CMA_8518, MIRA_PELE_CMA_30421, MIRA_PELE_CMA_31511, MIRA_PELE_CMA_52723, NEWBLER_PELE_CMA_82867, MIRA_MUSCULO_CMA_7630, MIRA_PELE_CMA_47198, NEWBLER_PELE_CMA_69895, NEWBLER_PELE_CMA_69896, NEWBLER_MUSCULO_CMA_32853, MIRA_PELE_CMA_87982, MIRA_PELE_CMA_68817, MIRA_MUSCULO_CMA_24284, MIRA_PELE_CMA_94178, NEWBLER_PELE_CMA_143189, NEWBLER_PELE_CMA_160024, MIRA_PELE_CM…	map00564
Glycerophospholipid metabolism	154	true cholinesterase	ec:3.1.1.7	3	MIRA_PELE_CMA_16224, NEWBLER_MUSCULO_CMA_21094, MIRA_PELE_CMA_42118	map00564
Glycerophospholipid metabolism	154	phosphatase	ec:3.1.3.4	20	MIRA_MUSCULO_CMA_6521, MIRA_PELE_CMA_2153, MIRA_PELE_CMA_51652, MIRA_MUSCULO_CMA_2721, NEWBLER_MUSCULO_CMA_23520, MIRA_PELE_CMA_40290, NEWBLER_MUSCULO_CMA_2657, MIRA_PELE_CMA_23254, MIRA_MUSCULO_CMA_12267, MIRA_PELE_CMA_87774, MIRA_PELE_CMA_45880, MIRA_PELE_CMA_11780, MIRA_PELE_CMA_21502, NEWBLER_MUSCULO_CMA_10943, MIRA_MUSCULO_CMA_21855, NEWBLER_PELE_CMA_26558, NEWBLER_MUSCULO_CMA_15879, NEWBLER…	map00564
Glycerophospholipid metabolism	154	N-methyltransferase	ec:2.1.1.71	1	MIRA_MUSCULO_CMA_14167	map00564
Glycerophospholipid metabolism	154	dehydrogenase (NAD+)	ec:1.1.1.8	12	MIRA_MUSCULO_CMA_12897, MIRA_PELE_CMA_2362, MIRA_PELE_CMA_86243, MIRA_MUSCULO_CMA_532, MIRA_MUSCULO_CMA_76, MIRA_MUSCULO_CMA_13362, MIRA_PELE_CMA_18493, MIRA_MUSCULO_CMA_7960, MIRA_MUSCULO_CMA_4362, NEWBLER_PELE_CMA_126312, NEWBLER_MUSCULO_CMA_10177, MIRA_PELE_CMA_74025	map00564
Glycerophospholipid metabolism	154	N-methyltransferase	ec:2.1.1.17	1	MIRA_MUSCULO_CMA_14167	map00564
Glycerophospholipid metabolism	154	cytidylyltransferase	ec:2.7.7.14	3	MIRA_PELE_CMA_46095, NEWBLER_PELE_CMA_37913, NEWBLER_MUSCULO_CMA_28528	map00564
Glycerophospholipid metabolism	154	cytidylyltransferase	ec:2.7.7.15	5	MIRA_PELE_CMA_40268, NEWBLER_PELE_CMA_39514, NEWBLER_MUSCULO_CMA_15097, NEWBLER_PELE_CMA_39511, MIRA_MUSCULO_CMA_9355	map00564
Glycerophospholipid metabolism	154	O-acetyltransferase	ec:2.3.1.6	2	MIRA_MUSCULO_CMA_2456, NEWBLER_MUSCULO_CMA_28119	map00564
Glycerophospholipid metabolism	154	dehydrogenase	ec:1.1.5.3	10	MIRA_MUSCULO_CMA_12897, MIRA_PELE_CMA_2362, MIRA_PELE_CMA_86243, MIRA_MUSCULO_CMA_76, MIRA_PELE_CMA_18493, MIRA_MUSCULO_CMA_7960, MIRA_MUSCULO_CMA_4362, NEWBLER_PELE_CMA_126312, NEWBLER_MUSCULO_CMA_10177, MIRA_PELE_CMA_74025	map00564
Glycerophospholipid metabolism	154	phospho-lyase	ec:4.2.3.2	1	MIRA_MUSCULO_CMA_9776	map00564
Glycerophospholipid metabolism	154	diphosphatase	ec:3.6.1.16	1	MIRA_PELE_CMA_17429	map00564
Glycerophospholipid metabolism	154	1-O-acyltransferase	ec:2.3.1.15	4	NEWBLER_MUSCULO_CMA_17894, MIRA_PELE_CMA_9503, MIRA_PELE_CMA_47748, MIRA_MUSCULO_CMA_10329	map00564
Glycerophospholipid metabolism	154	O-acyltransferase	ec:2.3.1.23	6	NEWBLER_PELE_CMA_84941, MIRA_PELE_CMA_19852, MIRA_PELE_CMA_28437, NEWBLER_PELE_CMA_119320, NEWBLER_PELE_CMA_52621, MIRA_MUSCULO_CMA_19676	map00564
Glycerophospholipid metabolism	154	A1	ec:3.1.1.32	4	MIRA_PELE_CMA_30421, NEWBLER_PELE_CMA_146496, NEWBLER_PELE_CMA_148524, NEWBLER_PELE_CMA_33384	map00564
Glycerophospholipid metabolism	154	O-acyltransferase	ec:2.3.1.51	9	NEWBLER_MUSCULO_CMA_29885, MIRA_MUSCULO_CMA_11831, MIRA_PELE_CMA_26431, MIRA_PELE_CMA_9503, NEWBLER_PELE_CMA_121361, NEWBLER_MUSCULO_CMA_38111, NEWBLER_MUSCULO_CMA_9159, MIRA_MUSCULO_CMA_10282, MIRA_MUSCULO_CMA_16755	map00564
Glycerophospholipid metabolism	154	O-acyltransferase	ec:2.3.1.42	1	MIRA_MUSCULO_CMA_18694	map00564
Glycerophospholipid metabolism	154	O-acyltransferase	ec:2.3.1.43	1	MIRA_PELE_CMA_24657	map00564
Glycerophospholipid metabolism	154	N-methyltransferase	ec:2.1.1.103	2	NEWBLER_PELE_CMA_53195, MIRA_PELE_CMA_21184	map00564
Glycerophospholipid metabolism	154	dehydrogenase [NAD(P)+]	ec:1.1.1.94	12	MIRA_MUSCULO_CMA_12897, MIRA_PELE_CMA_2362, MIRA_PELE_CMA_86243, MIRA_MUSCULO_CMA_532, MIRA_MUSCULO_CMA_76, MIRA_MUSCULO_CMA_13362, MIRA_PELE_CMA_18493, MIRA_MUSCULO_CMA_7960, MIRA_MUSCULO_CMA_4362, NEWBLER_PELE_CMA_126312, NEWBLER_MUSCULO_CMA_10177, MIRA_PELE_CMA_74025	map00564
Glycerophospholipid metabolism	154	phosphodiesterase	ec:3.1.4.2	3	NEWBLER_MUSCULO_CMA_14197, MIRA_MUSCULO_CMA_6967, MIRA_MUSCULO_CMA_11250	map00564
Glycerophospholipid metabolism	154	D	ec:3.1.4.4	15	MIRA_PELE_CMA_25640, MIRA_PELE_CMA_57459, MIRA_PELE_CMA_54319, MIRA_MUSCULO_CMA_17137, NEWBLER_PELE_CMA_135542, NEWBLER_MUSCULO_CMA_28863, NEWBLER_PELE_CMA_133238, MIRA_MUSCULO_CMA_18445, NEWBLER_PELE_CMA_131278, NEWBLER_PELE_CMA_29547, MIRA_PELE_CMA_90912, MIRA_PELE_CMA_40517, MIRA_MUSCULO_CMA_27970, MIRA_PELE_CMA_28649, NEWBLER_PELE_CMA_97404	map00564
Synthesis and degradation of ketone bodies	14	C-acetyltransferase	ec:2.3.1.9	7	MIRA_MUSCULO_CMA_2020, MIRA_PELE_CMA_15414, MIRA_MUSCULO_CMA_1585, NEWBLER_PELE_CMA_61256, MIRA_MUSCULO_CMA_5473, MIRA_MUSCULO_CMA_22189, MIRA_PELE_CMA_15905	map00072
Synthesis and degradation of ketone bodies	14	synthase	ec:2.3.3.10	1	MIRA_PELE_CMA_62385	map00072
Synthesis and degradation of ketone bodies	14	CoA-transferase	ec:2.8.3.5	6	MIRA_PELE_CMA_84295, MIRA_PELE_CMA_59719, MIRA_MUSCULO_CMA_1648, MIRA_MUSCULO_CMA_13605, NEWBLER_PELE_CMA_150638, NEWBLER_PELE_CMA_74482	map00072
Glycosylphosphatidylinositol(GPI)-anchor biosynthesis	9	N-acetylglucosaminyltransferase	ec:2.4.1.198	9	NEWBLER_PELE_CMA_59468, MIRA_MUSCULO_CMA_3960, MIRA_MUSCULO_CMA_263, NEWBLER_MUSCULO_CMA_14920, MIRA_MUSCULO_CMA_25022, MIRA_MUSCULO_CMA_151, MIRA_MUSCULO_CMA_6297, MIRA_PELE_CMA_63234, MIRA_MUSCULO_CMA_5143	map00563
Fatty acid degradation	126	dehydrogenase	ec:1.2.1.48	4	NEWBLER_PELE_CMA_86933, NEWBLER_MUSCULO_CMA_28340, MIRA_PELE_CMA_20914, MIRA_PELE_CMA_32472	map00071
Fatty acid degradation	126	ligase	ec:6.2.1.3	19	MIRA_MUSCULO_CMA_8931, NEWBLER_MUSCULO_CMA_16154, MIRA_PELE_CMA_54620, NEWBLER_PELE_CMA_59359, NEWBLER_PELE_CMA_61543, MIRA_PELE_CMA_90408, NEWBLER_PELE_CMA_41554, NEWBLER_PELE_CMA_62063, NEWBLER_PELE_CMA_96522, MIRA_PELE_CMA_64985, NEWBLER_PELE_CMA_72713, NEWBLER_PELE_CMA_89066, NEWBLER_MUSCULO_CMA_38717, NEWBLER_MUSCULO_CMA_13936, NEWBLER_MUSCULO_CMA_18827, MIRA_PELE_CMA_10982, MIRA_MUSCULO_CMA…	map00071
Fatty acid degradation	126	hydratase	ec:4.2.1.74	9	MIRA_MUSCULO_CMA_2020, NEWBLER_MUSCULO_CMA_11117, MIRA_MUSCULO_CMA_22922, MIRA_MUSCULO_CMA_2339, NEWBLER_MUSCULO_CMA_32432, NEWBLER_PELE_CMA_61256, MIRA_PELE_CMA_53909, MIRA_MUSCULO_CMA_5473, MIRA_MUSCULO_CMA_22189	map00071
Fatty acid degradation	126	dehydrogenase	ec:1.1.1.1	4	MIRA_MUSCULO_CMA_2395, MIRA_PELE_CMA_9170, NEWBLER_PELE_CMA_76910, NEWBLER_MUSCULO_CMA_15873	map00071
Fatty acid degradation	126	monooxygenase	ec:1.14.14.1	34	NEWBLER_MUSCULO_CMA_11184, NEWBLER_MUSCULO_CMA_16032, MIRA_PELE_CMA_48743, NEWBLER_PELE_CMA_29830, MIRA_PELE_CMA_62346, NEWBLER_PELE_CMA_68234, MIRA_PELE_CMA_83841, NEWBLER_PELE_CMA_78736, MIRA_PELE_CMA_92209, MIRA_PELE_CMA_23666, NEWBLER_PELE_CMA_90788, NEWBLER_PELE_CMA_76557, NEWBLER_MUSCULO_CMA_34312, MIRA_MUSCULO_CMA_7886, MIRA_PELE_CMA_30248, NEWBLER_PELE_CMA_5272, NEWBLER_PELE_CMA_12788, NE…	map00071
Fatty acid degradation	126	isomerase	ec:5.3.3.8	5	NEWBLER_PELE_CMA_79330, MIRA_MUSCULO_CMA_9481, MIRA_MUSCULO_CMA_1754, NEWBLER_MUSCULO_CMA_8465, NEWBLER_MUSCULO_CMA_19731	map00071
Fatty acid degradation	126	dehydrogenase (NAD+)	ec:1.2.1.3	21	NEWBLER_PELE_CMA_63306, NEWBLER_PELE_CMA_129357, MIRA_MUSCULO_CMA_13864, MIRA_PELE_CMA_50486, MIRA_MUSCULO_CMA_8776, NEWBLER_PELE_CMA_153310, MIRA_PELE_CMA_45871, MIRA_PELE_CMA_5944, MIRA_PELE_CMA_49115, MIRA_MUSCULO_CMA_8067, NEWBLER_PELE_CMA_89127, MIRA_PELE_CMA_2724, MIRA_PELE_CMA_88102, MIRA_MUSCULO_CMA_27912, NEWBLER_MUSCULO_CMA_32800, MIRA_PELE_CMA_18356, NEWBLER_MUSCULO_CMA_33859, MIRA_PEL…	map00071
Fatty acid degradation	126	C-acetyltransferase	ec:2.3.1.9	7	MIRA_MUSCULO_CMA_2020, MIRA_PELE_CMA_15414, MIRA_MUSCULO_CMA_1585, NEWBLER_PELE_CMA_61256, MIRA_MUSCULO_CMA_5473, MIRA_MUSCULO_CMA_22189, MIRA_PELE_CMA_15905	map00071
Fatty acid degradation	126	acyl-CoA dehydrogenase	ec:1.3.8.1	1	MIRA_MUSCULO_CMA_25777	map00071
Fatty acid degradation	126	C-acyltransferase	ec:2.3.1.16	8	MIRA_MUSCULO_CMA_7105, NEWBLER_MUSCULO_CMA_15807, NEWBLER_MUSCULO_CMA_11117, MIRA_MUSCULO_CMA_22922, MIRA_MUSCULO_CMA_2339, MIRA_PELE_CMA_59965, MIRA_PELE_CMA_66113, MIRA_MUSCULO_CMA_3450	map00071
Fatty acid degradation	126	O-palmitoyltransferase	ec:2.3.1.21	11	MIRA_MUSCULO_CMA_23687, MIRA_MUSCULO_CMA_18198, MIRA_MUSCULO_CMA_23743, NEWBLER_PELE_CMA_121513, NEWBLER_PELE_CMA_31751, NEWBLER_PELE_CMA_31752, NEWBLER_MUSCULO_CMA_16173, MIRA_PELE_CMA_35467, MIRA_MUSCULO_CMA_10060, MIRA_PELE_CMA_18591, MIRA_MUSCULO_CMA_10681	map00071
Fatty acid degradation	126	hydratase	ec:4.2.1.17	15	MIRA_MUSCULO_CMA_2020, NEWBLER_MUSCULO_CMA_16251, NEWBLER_PELE_CMA_61256, MIRA_MUSCULO_CMA_5473, MIRA_MUSCULO_CMA_11198, MIRA_PELE_CMA_81597, NEWBLER_MUSCULO_CMA_11117, MIRA_MUSCULO_CMA_1438, MIRA_PELE_CMA_15414, MIRA_MUSCULO_CMA_22922, NEWBLER_PELE_CMA_45723, NEWBLER_MUSCULO_CMA_33233, MIRA_MUSCULO_CMA_2339, NEWBLER_PELE_CMA_98422, MIRA_MUSCULO_CMA_22189	map00071
Fatty acid degradation	126	dehydrogenase	ec:1.1.1.211	7	MIRA_MUSCULO_CMA_2020, NEWBLER_MUSCULO_CMA_11117, MIRA_MUSCULO_CMA_22922, MIRA_MUSCULO_CMA_2339, NEWBLER_PELE_CMA_61256, MIRA_MUSCULO_CMA_5473, MIRA_MUSCULO_CMA_22189	map00071
Fatty acid degradation	126	dehydrogenase	ec:1.1.1.35	7	NEWBLER_MUSCULO_CMA_31677, MIRA_PELE_CMA_15414, NEWBLER_PELE_CMA_53888, NEWBLER_PELE_CMA_84759, NEWBLER_MUSCULO_CMA_32432, NEWBLER_PELE_CMA_98422, MIRA_PELE_CMA_53909	map00071
Inositol phosphate metabolism	215	3-kinase	ec:2.7.1.127	3	NEWBLER_MUSCULO_CMA_23349, MIRA_PELE_CMA_21673, MIRA_PELE_CMA_15109	map00562
Inositol phosphate metabolism	215	4-kinase	ec:2.7.1.67	5	NEWBLER_MUSCULO_CMA_22530, MIRA_PELE_CMA_76217, NEWBLER_PELE_CMA_154913, NEWBLER_PELE_CMA_47089, NEWBLER_PELE_CMA_141971	map00562
Inositol phosphate metabolism	215	5-kinase	ec:2.7.1.68	15	NEWBLER_MUSCULO_CMA_22659, MIRA_PELE_CMA_60627, NEWBLER_MUSCULO_CMA_38001, MIRA_PELE_CMA_48226, MIRA_MUSCULO_CMA_10087, NEWBLER_PELE_CMA_64687, MIRA_MUSCULO_CMA_16151, NEWBLER_PELE_CMA_25879, MIRA_MUSCULO_CMA_19265, MIRA_PELE_CMA_42333, MIRA_PELE_CMA_14631, NEWBLER_MUSCULO_CMA_18707, MIRA_PELE_CMA_76009, NEWBLER_MUSCULO_CMA_12963, MIRA_MUSCULO_CMA_20720	map00562
Inositol phosphate metabolism	215	phospholipase C	ec:3.1.4.11	92	MIRA_PELE_CMA_74297, MIRA_PELE_CMA_31565, MIRA_MUSCULO_CMA_6527, MIRA_MUSCULO_CMA_8109, NEWBLER_PELE_CMA_126060, MIRA_MUSCULO_CMA_22518, NEWBLER_PELE_CMA_110432, NEWBLER_PELE_CMA_68266, MIRA_PELE_CMA_90701, MIRA_PELE_CMA_90703, NEWBLER_PELE_CMA_18326, MIRA_PELE_CMA_31880, NEWBLER_PELE_CMA_53311, NEWBLER_MUSCULO_CMA_15579, NEWBLER_MUSCULO_CMA_33488, MIRA_PELE_CMA_72310, MIRA_PELE_CMA_31976, NEWBLE…	map00562
Inositol phosphate metabolism	215	dehydrogenase (acetylating)	ec:1.2.1.18	3	MIRA_PELE_CMA_18356, NEWBLER_MUSCULO_CMA_15348, MIRA_PELE_CMA_49115	map00562
Inositol phosphate metabolism	215	4-kinase	ec:2.7.1.149	4	NEWBLER_MUSCULO_CMA_22659, MIRA_MUSCULO_CMA_16151, MIRA_PELE_CMA_76009, NEWBLER_PELE_CMA_64687	map00562
Inositol phosphate metabolism	215	3-kinase	ec:2.7.1.137	31	MIRA_PELE_CMA_56502, NEWBLER_MUSCULO_CMA_15580, MIRA_MUSCULO_CMA_9232, NEWBLER_PELE_CMA_87476, NEWBLER_PELE_CMA_138748, NEWBLER_MUSCULO_CMA_32556, MIRA_PELE_CMA_67688, NEWBLER_PELE_CMA_76912, MIRA_PELE_CMA_49619, MIRA_PELE_CMA_13133, NEWBLER_MUSCULO_CMA_27470, NEWBLER_MUSCULO_CMA_33727, NEWBLER_PELE_CMA_160287, MIRA_PELE_CMA_11631, NEWBLER_MUSCULO_CMA_35783, NEWBLER_MUSCULO_CMA_32179, MIRA_MUSCUL…	map00562
Inositol phosphate metabolism	215	1-kinase	ec:2.7.1.134	2	MIRA_PELE_CMA_52520, NEWBLER_PELE_CMA_94930	map00562
Inositol phosphate metabolism	215	5/6-kinase	ec:2.7.1.159	2	MIRA_PELE_CMA_52520, NEWBLER_PELE_CMA_94930	map00562
Inositol phosphate metabolism	215	3-kinase	ec:2.7.1.154	16	MIRA_PELE_CMA_51641, MIRA_PELE_CMA_56502, MIRA_PELE_CMA_21597, MIRA_MUSCULO_CMA_8096, NEWBLER_PELE_CMA_87476, NEWBLER_MUSCULO_CMA_32556, NEWBLER_PELE_CMA_76912, MIRA_PELE_CMA_49619, MIRA_PELE_CMA_13133, NEWBLER_MUSCULO_CMA_27470, NEWBLER_PELE_CMA_160287, MIRA_PELE_CMA_11631, NEWBLER_PELE_CMA_90697, NEWBLER_MUSCULO_CMA_37653, NEWBLER_MUSCULO_CMA_32179, MIRA_MUSCULO_CMA_26630	map00562
Inositol phosphate metabolism	215	5-kinase	ec:2.7.1.150	1	NEWBLER_MUSCULO_CMA_38001	map00562
Inositol phosphate metabolism	215	3-kinase	ec:2.7.1.153	14	MIRA_PELE_CMA_51641, MIRA_PELE_CMA_21597, MIRA_MUSCULO_CMA_8096, NEWBLER_PELE_CMA_64121, MIRA_PELE_CMA_67566, NEWBLER_MUSCULO_CMA_32556, NEWBLER_PELE_CMA_76912, MIRA_PELE_CMA_13133, NEWBLER_MUSCULO_CMA_27470, MIRA_PELE_CMA_11631, NEWBLER_PELE_CMA_90697, NEWBLER_MUSCULO_CMA_37653, NEWBLER_MUSCULO_CMA_32179, MIRA_MUSCULO_CMA_26630	map00562
Inositol phosphate metabolism	215	isomerase	ec:5.3.1.1	14	MIRA_PELE_CMA_5650, MIRA_MUSCULO_CMA_2731, MIRA_PELE_CMA_3751, MIRA_PELE_CMA_60797, MIRA_MUSCULO_CMA_43, MIRA_MUSCULO_CMA_1433, MIRA_MUSCULO_CMA_6240, MIRA_PELE_CMA_39608, MIRA_MUSCULO_CMA_4880, MIRA_MUSCULO_CMA_28219, NEWBLER_MUSCULO_CMA_15805, MIRA_MUSCULO_CMA_974, MIRA_MUSCULO_CMA_466, MIRA_MUSCULO_CMA_492	map00562
Inositol phosphate metabolism	215	5-phosphatase	ec:3.1.3.36	14	MIRA_PELE_CMA_81768, NEWBLER_PELE_CMA_44723, NEWBLER_PELE_CMA_87088, MIRA_PELE_CMA_17518, MIRA_MUSCULO_CMA_7497, NEWBLER_MUSCULO_CMA_28016, MIRA_MUSCULO_CMA_19276, MIRA_PELE_CMA_68627, NEWBLER_PELE_CMA_88492, NEWBLER_PELE_CMA_115141, MIRA_PELE_CMA_19000, MIRA_PELE_CMA_50291, MIRA_PELE_CMA_59694, MIRA_PELE_CMA_56313	map00562
Inositol phosphate metabolism	215	5-phosphatase	ec:3.1.3.56	9	MIRA_PELE_CMA_81768, MIRA_MUSCULO_CMA_19276, NEWBLER_PELE_CMA_88492, NEWBLER_PELE_CMA_115141, NEWBLER_PELE_CMA_147753, NEWBLER_PELE_CMA_87088, MIRA_PELE_CMA_59694, NEWBLER_MUSCULO_CMA_28016, MIRA_PELE_CMA_56313	map00562
Inositol phosphate metabolism	215	3-phosphatase	ec:3.1.3.67	6	MIRA_PELE_CMA_54336, NEWBLER_PELE_CMA_129245, MIRA_MUSCULO_CMA_20107, NEWBLER_MUSCULO_CMA_35356, NEWBLER_MUSCULO_CMA_1002, MIRA_PELE_CMA_56696	map00562
Inositol phosphate metabolism	215	4-phosphatase	ec:3.1.3.66	5	NEWBLER_MUSCULO_CMA_20602, NEWBLER_MUSCULO_CMA_29321, MIRA_MUSCULO_CMA_19050, NEWBLER_PELE_CMA_149349, MIRA_PELE_CMA_49477	map00562
Inositol phosphate metabolism	215	inositol-1,3-bisphosphate 3-phosphatase	ec:3.1.3.64	21	MIRA_PELE_CMA_54336, MIRA_PELE_CMA_56765, NEWBLER_PELE_CMA_129245, MIRA_PELE_CMA_29538, MIRA_PELE_CMA_46279, MIRA_MUSCULO_CMA_16138, MIRA_PELE_CMA_29186, NEWBLER_PELE_CMA_86135, NEWBLER_MUSCULO_CMA_1002, MIRA_PELE_CMA_49720, NEWBLER_MUSCULO_CMA_22554, MIRA_MUSCULO_CMA_17185, MIRA_PELE_CMA_16057, MIRA_PELE_CMA_40001, MIRA_MUSCULO_CMA_19062, MIRA_MUSCULO_CMA_20107, NEWBLER_MUSCULO_CMA_35356, NEWBLE…	map00562
Inositol phosphate metabolism	215	phosphatase	ec:3.1.3.25	5	MIRA_PELE_CMA_76474, NEWBLER_MUSCULO_CMA_25195, NEWBLER_PELE_CMA_75947, MIRA_PELE_CMA_38512, NEWBLER_PELE_CMA_120927	map00562
Inositol phosphate metabolism	215	oxygenase	ec:1.13.99.1	2	NEWBLER_PELE_CMA_73154, NEWBLER_PELE_CMA_73155	map00562
Glycerolipid metabolism	122	kinase (ATP)	ec:2.7.1.107	15	MIRA_PELE_CMA_25000, MIRA_PELE_CMA_27898, NEWBLER_PELE_CMA_82570, NEWBLER_PELE_CMA_43549, NEWBLER_PELE_CMA_64441, MIRA_MUSCULO_CMA_11194, NEWBLER_PELE_CMA_119832, MIRA_PELE_CMA_15762, MIRA_PELE_CMA_65235, NEWBLER_PELE_CMA_92110, MIRA_PELE_CMA_36512, MIRA_PELE_CMA_92892, NEWBLER_MUSCULO_CMA_16226, MIRA_PELE_CMA_74356, NEWBLER_PELE_CMA_77236	map00561
Glycerolipid metabolism	122	3-kinase	ec:2.7.1.31	3	MIRA_PELE_CMA_46858, NEWBLER_PELE_CMA_136452, MIRA_PELE_CMA_20830	map00561
Glycerolipid metabolism	122	kinase	ec:2.7.1.29	1	NEWBLER_PELE_CMA_79176	map00561
Glycerolipid metabolism	122	lipase	ec:3.1.1.3	11	MIRA_MUSCULO_CMA_21597, MIRA_PELE_CMA_26431, MIRA_PELE_CMA_87982, MIRA_PELE_CMA_75341, NEWBLER_PELE_CMA_45974, NEWBLER_PELE_CMA_56925, MIRA_PELE_CMA_30421, NEWBLER_PELE_CMA_75909, NEWBLER_PELE_CMA_82867, MIRA_PELE_CMA_22031, NEWBLER_PELE_CMA_33384	map00561
Glycerolipid metabolism	122	phosphatase	ec:3.1.3.4	20	MIRA_MUSCULO_CMA_6521, MIRA_PELE_CMA_2153, MIRA_PELE_CMA_51652, MIRA_MUSCULO_CMA_2721, NEWBLER_MUSCULO_CMA_23520, MIRA_PELE_CMA_40290, NEWBLER_MUSCULO_CMA_2657, MIRA_PELE_CMA_23254, MIRA_MUSCULO_CMA_12267, MIRA_PELE_CMA_87774, MIRA_PELE_CMA_45880, MIRA_PELE_CMA_11780, MIRA_PELE_CMA_21502, NEWBLER_MUSCULO_CMA_10943, MIRA_MUSCULO_CMA_21855, NEWBLER_PELE_CMA_26558, NEWBLER_MUSCULO_CMA_15879, NEWBLER…	map00561
Glycerolipid metabolism	122	dehydrogenase (NADP+)	ec:1.1.1.2	1	MIRA_PELE_CMA_20914	map00561
Glycerolipid metabolism	122	dehydrogenase (NAD+)	ec:1.2.1.3	21	NEWBLER_PELE_CMA_63306, NEWBLER_PELE_CMA_129357, MIRA_MUSCULO_CMA_13864, MIRA_PELE_CMA_50486, MIRA_MUSCULO_CMA_8776, NEWBLER_PELE_CMA_153310, MIRA_PELE_CMA_45871, MIRA_PELE_CMA_5944, MIRA_PELE_CMA_49115, MIRA_MUSCULO_CMA_8067, NEWBLER_PELE_CMA_89127, MIRA_PELE_CMA_2724, MIRA_PELE_CMA_88102, MIRA_MUSCULO_CMA_27912, NEWBLER_MUSCULO_CMA_32800, MIRA_PELE_CMA_18356, NEWBLER_MUSCULO_CMA_33859, MIRA_PEL…	map00561
Glycerolipid metabolism	122	1-O-acyltransferase	ec:2.3.1.15	4	NEWBLER_MUSCULO_CMA_17894, MIRA_PELE_CMA_9503, MIRA_PELE_CMA_47748, MIRA_MUSCULO_CMA_10329	map00561
Glycerolipid metabolism	122	lipase	ec:3.1.1.23	7	NEWBLER_MUSCULO_CMA_32853, MIRA_PELE_CMA_87982, MIRA_PELE_CMA_75341, MIRA_PELE_CMA_30421, NEWBLER_PELE_CMA_75909, NEWBLER_MUSCULO_CMA_35600, NEWBLER_PELE_CMA_33384	map00561
Glycerolipid metabolism	122	galactolipid lipase	ec:3.1.1.26	1	NEWBLER_MUSCULO_CMA_35600	map00561
Glycerolipid metabolism	122	O-acyltransferase	ec:2.3.1.20	5	NEWBLER_PELE_CMA_99637, MIRA_PELE_CMA_71129, MIRA_PELE_CMA_57787, MIRA_PELE_CMA_17550, MIRA_PELE_CMA_43819	map00561
Glycerolipid metabolism	122	O-acyltransferase	ec:2.3.1.22	6	NEWBLER_PELE_CMA_99637, MIRA_PELE_CMA_71129, NEWBLER_MUSCULO_CMA_22244, MIRA_PELE_CMA_57787, MIRA_PELE_CMA_17550, MIRA_PELE_CMA_43819	map00561
Glycerolipid metabolism	122	lipase	ec:3.1.1.34	5	MIRA_MUSCULO_CMA_2168, MIRA_PELE_CMA_9622, MIRA_PELE_CMA_52524, NEWBLER_PELE_CMA_148524, MIRA_MUSCULO_CMA_12583	map00561
Glycerolipid metabolism	122	O-acyltransferase	ec:2.3.1.51	9	NEWBLER_MUSCULO_CMA_29885, MIRA_MUSCULO_CMA_11831, MIRA_PELE_CMA_26431, MIRA_PELE_CMA_9503, NEWBLER_PELE_CMA_121361, NEWBLER_MUSCULO_CMA_38111, NEWBLER_MUSCULO_CMA_9159, MIRA_MUSCULO_CMA_10282, MIRA_MUSCULO_CMA_16755	map00561
Glycerolipid metabolism	122	reductase	ec:1.1.1.21	26	MIRA_MUSCULO_CMA_5278, MIRA_MUSCULO_CMA_16914, MIRA_MUSCULO_CMA_3133, NEWBLER_PELE_CMA_104436, MIRA_PELE_CMA_37802, NEWBLER_PELE_CMA_21764, NEWBLER_PELE_CMA_21769, MIRA_PELE_CMA_19251, NEWBLER_PELE_CMA_21768, NEWBLER_MUSCULO_CMA_19654, MIRA_MUSCULO_CMA_7886, MIRA_PELE_CMA_9308, MIRA_MUSCULO_CMA_26090, MIRA_PELE_CMA_78505, MIRA_MUSCULO_CMA_19338, MIRA_MUSCULO_CMA_18688, NEWBLER_MUSCULO_CMA_6543, M…	map00561
Novobiocin biosynthesis	8	transaminase	ec:2.6.1.57	6	MIRA_PELE_CMA_51057, MIRA_PELE_CMA_82238, NEWBLER_MUSCULO_CMA_15184, MIRA_PELE_CMA_8234, NEWBLER_PELE_CMA_145098, MIRA_MUSCULO_CMA_18128	map00401
Novobiocin biosynthesis	8	transaminase	ec:2.6.1.5	6	MIRA_PELE_CMA_51057, MIRA_PELE_CMA_82238, NEWBLER_MUSCULO_CMA_15184, MIRA_PELE_CMA_8234, NEWBLER_PELE_CMA_145098, MIRA_MUSCULO_CMA_18128	map00401
Novobiocin biosynthesis	8	transaminase	ec:2.6.1.9	6	MIRA_PELE_CMA_51057, MIRA_PELE_CMA_82238, NEWBLER_MUSCULO_CMA_15184, MIRA_PELE_CMA_8234, NEWBLER_PELE_CMA_145098, MIRA_MUSCULO_CMA_18128	map00401
Novobiocin biosynthesis	8	transaminase	ec:2.6.1.1	8	NEWBLER_PELE_CMA_104731, MIRA_PELE_CMA_51057, MIRA_PELE_CMA_82238, NEWBLER_MUSCULO_CMA_15184, MIRA_PELE_CMA_8234, NEWBLER_PELE_CMA_145098, MIRA_MUSCULO_CMA_18128, MIRA_PELE_CMA_80001	map00401
Phenylalanine, tyrosine and tryptophan biosynthesis	11	oxidase	ec:1.4.3.2	1	MIRA_MUSCULO_CMA_18724	map00400
Phenylalanine, tyrosine and tryptophan biosynthesis	11	transaminase	ec:2.6.1.57	6	MIRA_PELE_CMA_51057, MIRA_PELE_CMA_82238, NEWBLER_MUSCULO_CMA_15184, MIRA_PELE_CMA_8234, NEWBLER_PELE_CMA_145098, MIRA_MUSCULO_CMA_18128	map00400
Phenylalanine, tyrosine and tryptophan biosynthesis	11	transaminase	ec:2.6.1.58	2	NEWBLER_MUSCULO_CMA_15360, MIRA_MUSCULO_CMA_10747	map00400
Phenylalanine, tyrosine and tryptophan biosynthesis	11	transaminase	ec:2.6.1.5	6	MIRA_PELE_CMA_51057, MIRA_PELE_CMA_82238, NEWBLER_MUSCULO_CMA_15184, MIRA_PELE_CMA_8234, NEWBLER_PELE_CMA_145098, MIRA_MUSCULO_CMA_18128	map00400
Phenylalanine, tyrosine and tryptophan biosynthesis	11	transaminase	ec:2.6.1.9	6	MIRA_PELE_CMA_51057, MIRA_PELE_CMA_82238, NEWBLER_MUSCULO_CMA_15184, MIRA_PELE_CMA_8234, NEWBLER_PELE_CMA_145098, MIRA_MUSCULO_CMA_18128	map00400
Phenylalanine, tyrosine and tryptophan biosynthesis	11	transaminase	ec:2.6.1.1	8	NEWBLER_PELE_CMA_104731, MIRA_PELE_CMA_51057, MIRA_PELE_CMA_82238, NEWBLER_MUSCULO_CMA_15184, MIRA_PELE_CMA_8234, NEWBLER_PELE_CMA_145098, MIRA_MUSCULO_CMA_18128, MIRA_PELE_CMA_80001	map00400
Cyanoamino acid metabolism	11	gentiobiase	ec:3.2.1.21	3	NEWBLER_PELE_CMA_81495, MIRA_PELE_CMA_84013, NEWBLER_MUSCULO_CMA_17589	map00460
Cyanoamino acid metabolism	11	hydroxymethyltransferase	ec:2.1.2.1	1	NEWBLER_PELE_CMA_50013	map00460
Cyanoamino acid metabolism	11	acetonitrilase	ec:3.5.5.1	2	NEWBLER_MUSCULO_CMA_24449, MIRA_PELE_CMA_46087	map00460
Cyanoamino acid metabolism	11	glutamyl transpeptidase	ec:2.3.2.2	5	NEWBLER_PELE_CMA_68617, MIRA_MUSCULO_CMA_30877, MIRA_PELE_CMA_93608, MIRA_MUSCULO_CMA_22060, NEWBLER_PELE_CMA_106391	map00460
Isoquinoline alkaloid biosynthesis	16	oxidase	ec:1.4.3.2	1	MIRA_MUSCULO_CMA_18724	map00950
Isoquinoline alkaloid biosynthesis	16	transaminase	ec:2.6.1.57	6	MIRA_PELE_CMA_51057, MIRA_PELE_CMA_82238, NEWBLER_MUSCULO_CMA_15184, MIRA_PELE_CMA_8234, NEWBLER_PELE_CMA_145098, MIRA_MUSCULO_CMA_18128	map00950
Isoquinoline alkaloid biosynthesis	16	transaminase	ec:2.6.1.5	6	MIRA_PELE_CMA_51057, MIRA_PELE_CMA_82238, NEWBLER_MUSCULO_CMA_15184, MIRA_PELE_CMA_8234, NEWBLER_PELE_CMA_145098, MIRA_MUSCULO_CMA_18128	map00950
Isoquinoline alkaloid biosynthesis	16	transaminase	ec:2.6.1.1	8	NEWBLER_PELE_CMA_104731, MIRA_PELE_CMA_51057, MIRA_PELE_CMA_82238, NEWBLER_MUSCULO_CMA_15184, MIRA_PELE_CMA_8234, NEWBLER_PELE_CMA_145098, MIRA_MUSCULO_CMA_18128, MIRA_PELE_CMA_80001	map00950
Isoquinoline alkaloid biosynthesis	16	3-monooxygenase	ec:1.14.16.2	1	NEWBLER_PELE_CMA_84804	map00950
Isoquinoline alkaloid biosynthesis	16	oxidase	ec:1.4.3.21	6	NEWBLER_PELE_CMA_44708, MIRA_MUSCULO_CMA_24427, MIRA_PELE_CMA_16370, MIRA_PELE_CMA_88687, NEWBLER_MUSCULO_CMA_15411, MIRA_MUSCULO_CMA_18367	map00950
Lysine biosynthesis	8	transaminase	ec:2.6.1.57	6	MIRA_PELE_CMA_51057, MIRA_PELE_CMA_82238, NEWBLER_MUSCULO_CMA_15184, MIRA_PELE_CMA_8234, NEWBLER_PELE_CMA_145098, MIRA_MUSCULO_CMA_18128	map00300
Lysine biosynthesis	8	dehydrogenase	ec:1.2.1.31	2	MIRA_MUSCULO_CMA_3999, NEWBLER_MUSCULO_CMA_26498	map00300
Bisphenol degradation	7	A-esterase	ec:3.1.1.2	7	MIRA_MUSCULO_CMA_7634, NEWBLER_MUSCULO_CMA_5012, MIRA_MUSCULO_CMA_16812, NEWBLER_MUSCULO_CMA_13869, NEWBLER_PELE_CMA_74793, MIRA_PELE_CMA_41241, MIRA_PELE_CMA_56674	map00363
Benzoate degradation	27	C-acetyltransferase	ec:2.3.1.9	7	MIRA_MUSCULO_CMA_2020, MIRA_PELE_CMA_15414, MIRA_MUSCULO_CMA_1585, NEWBLER_PELE_CMA_61256, MIRA_MUSCULO_CMA_5473, MIRA_MUSCULO_CMA_22189, MIRA_PELE_CMA_15905	map00362
Benzoate degradation	27	C-acyltransferase	ec:2.3.1.16	8	MIRA_MUSCULO_CMA_7105, NEWBLER_MUSCULO_CMA_15807, NEWBLER_MUSCULO_CMA_11117, MIRA_MUSCULO_CMA_22922, MIRA_MUSCULO_CMA_2339, MIRA_PELE_CMA_59965, MIRA_PELE_CMA_66113, MIRA_MUSCULO_CMA_3450	map00362
Benzoate degradation	27	hydratase	ec:4.2.1.17	15	MIRA_MUSCULO_CMA_2020, NEWBLER_MUSCULO_CMA_16251, NEWBLER_PELE_CMA_61256, MIRA_MUSCULO_CMA_5473, MIRA_MUSCULO_CMA_11198, MIRA_PELE_CMA_81597, NEWBLER_MUSCULO_CMA_11117, MIRA_MUSCULO_CMA_1438, MIRA_PELE_CMA_15414, MIRA_MUSCULO_CMA_22922, NEWBLER_PELE_CMA_45723, NEWBLER_MUSCULO_CMA_33233, MIRA_MUSCULO_CMA_2339, NEWBLER_PELE_CMA_98422, MIRA_MUSCULO_CMA_22189	map00362
Benzoate degradation	27	dehydrogenase	ec:1.1.1.35	7	NEWBLER_MUSCULO_CMA_31677, MIRA_PELE_CMA_15414, NEWBLER_PELE_CMA_53888, NEWBLER_PELE_CMA_84759, NEWBLER_MUSCULO_CMA_32432, NEWBLER_PELE_CMA_98422, MIRA_PELE_CMA_53909	map00362
Phenylalanine metabolism	43	oxidase	ec:1.4.3.2	1	MIRA_MUSCULO_CMA_18724	map00360
Phenylalanine metabolism	43	transaminase	ec:2.6.1.57	6	MIRA_PELE_CMA_51057, MIRA_PELE_CMA_82238, NEWBLER_MUSCULO_CMA_15184, MIRA_PELE_CMA_8234, NEWBLER_PELE_CMA_145098, MIRA_MUSCULO_CMA_18128	map00360
Phenylalanine metabolism	43	transaminase	ec:2.6.1.58	2	NEWBLER_MUSCULO_CMA_15360, MIRA_MUSCULO_CMA_10747	map00360
Phenylalanine metabolism	43	transaminase	ec:2.6.1.5	6	MIRA_PELE_CMA_51057, MIRA_PELE_CMA_82238, NEWBLER_MUSCULO_CMA_15184, MIRA_PELE_CMA_8234, NEWBLER_PELE_CMA_145098, MIRA_MUSCULO_CMA_18128	map00360
Phenylalanine metabolism	43	transaminase	ec:2.6.1.9	6	MIRA_PELE_CMA_51057, MIRA_PELE_CMA_82238, NEWBLER_MUSCULO_CMA_15184, MIRA_PELE_CMA_8234, NEWBLER_PELE_CMA_145098, MIRA_MUSCULO_CMA_18128	map00360
Phenylalanine metabolism	43	transaminase	ec:2.6.1.1	8	NEWBLER_PELE_CMA_104731, MIRA_PELE_CMA_51057, MIRA_PELE_CMA_82238, NEWBLER_MUSCULO_CMA_15184, MIRA_PELE_CMA_8234, NEWBLER_PELE_CMA_145098, MIRA_MUSCULO_CMA_18128, MIRA_PELE_CMA_80001	map00360
Phenylalanine metabolism	43	dehydrogenase [NAD(P)+]	ec:1.2.1.5	10	MIRA_PELE_CMA_88102, MIRA_MUSCULO_CMA_27912, NEWBLER_MUSCULO_CMA_32800, MIRA_MUSCULO_CMA_8776, NEWBLER_MUSCULO_CMA_33859, MIRA_PELE_CMA_5944, NEWBLER_MUSCULO_CMA_15399, MIRA_MUSCULO_CMA_8067, MIRA_PELE_CMA_20914, MIRA_PELE_CMA_32472	map00360
Phenylalanine metabolism	43	acylamidase	ec:3.5.1.4	1	MIRA_PELE_CMA_63345	map00360
Phenylalanine metabolism	43	hydratase	ec:4.2.1.17	15	MIRA_MUSCULO_CMA_2020, NEWBLER_MUSCULO_CMA_16251, NEWBLER_PELE_CMA_61256, MIRA_MUSCULO_CMA_5473, MIRA_MUSCULO_CMA_11198, MIRA_PELE_CMA_81597, NEWBLER_MUSCULO_CMA_11117, MIRA_MUSCULO_CMA_1438, MIRA_PELE_CMA_15414, MIRA_MUSCULO_CMA_22922, NEWBLER_PELE_CMA_45723, NEWBLER_MUSCULO_CMA_33233, MIRA_MUSCULO_CMA_2339, NEWBLER_PELE_CMA_98422, MIRA_MUSCULO_CMA_22189	map00360
Phenylalanine metabolism	43	oxidase	ec:1.4.3.21	6	NEWBLER_PELE_CMA_44708, MIRA_MUSCULO_CMA_24427, MIRA_PELE_CMA_16370, MIRA_PELE_CMA_88687, NEWBLER_MUSCULO_CMA_15411, MIRA_MUSCULO_CMA_18367	map00360
T cell receptor signaling pathway	139	protein-tyrosine kinase	ec:2.7.10.2	99	MIRA_PELE_CMA_48361, MIRA_PELE_CMA_47153, MIRA_PELE_CMA_72472, NEWBLER_MUSCULO_CMA_35071, MIRA_MUSCULO_CMA_14815, NEWBLER_PELE_CMA_60538, MIRA_MUSCULO_CMA_21989, MIRA_MUSCULO_CMA_4580, NEWBLER_PELE_CMA_86368, MIRA_PELE_CMA_20878, NEWBLER_PELE_CMA_44692, MIRA_PELE_CMA_34355, NEWBLER_PELE_CMA_74378, MIRA_PELE_CMA_45939, NEWBLER_MUSCULO_CMA_18204, NEWBLER_PELE_CMA_90586, NEWBLER_PELE_CMA_7072, NEWBL…	map04660
T cell receptor signaling pathway	139	phosphatase	ec:3.1.3.16	40	MIRA_MUSCULO_CMA_10355, NEWBLER_PELE_CMA_106897, MIRA_PELE_CMA_36417, MIRA_MUSCULO_CMA_6788, MIRA_MUSCULO_CMA_2721, NEWBLER_PELE_CMA_38901, MIRA_PELE_CMA_66592, NEWBLER_PELE_CMA_44723, MIRA_MUSCULO_CMA_5392, MIRA_MUSCULO_CMA_7297, MIRA_PELE_CMA_66338, NEWBLER_PELE_CMA_45412, MIRA_PELE_CMA_21502, NEWBLER_MUSCULO_CMA_10943, MIRA_MUSCULO_CMA_21778, MIRA_PELE_CMA_72219, NEWBLER_PELE_CMA_26558, NEWBLE…	map04660
Glycine, serine and threonine metabolism	80	S-methyltransferase	ec:2.1.1.5	2	MIRA_PELE_CMA_3363, NEWBLER_MUSCULO_CMA_18492	map00260
Glycine, serine and threonine metabolism	80	N-methyltransferase	ec:2.1.1.2	3	MIRA_MUSCULO_CMA_1510, NEWBLER_MUSCULO_CMA_17678, MIRA_MUSCULO_CMA_21990	map00260
Glycine, serine and threonine metabolism	80	3-kinase	ec:2.7.1.31	3	MIRA_PELE_CMA_46858, NEWBLER_PELE_CMA_136452, MIRA_PELE_CMA_20830	map00260
Glycine, serine and threonine metabolism	80	transaminase	ec:2.6.1.44	2	NEWBLER_MUSCULO_CMA_21216, MIRA_MUSCULO_CMA_5595	map00260
Glycine, serine and threonine metabolism	80	3-dehydrogenase	ec:1.1.1.103	1	MIRA_PELE_CMA_26172	map00260
Glycine, serine and threonine metabolism	80	dehydrogenase	ec:1.5.8.4	1	MIRA_PELE_CMA_24602	map00260
Glycine, serine and threonine metabolism	80	dehydrogenase	ec:1.5.8.3	3	MIRA_MUSCULO_CMA_12851, MIRA_PELE_CMA_62947, NEWBLER_PELE_CMA_61287	map00260
Glycine, serine and threonine metabolism	80	dehydrogenase	ec:1.8.1.4	2	MIRA_MUSCULO_CMA_7426, NEWBLER_MUSCULO_CMA_19022	map00260
Glycine, serine and threonine metabolism	80	phosphatase	ec:3.1.3.3	3	NEWBLER_PELE_CMA_34933, MIRA_MUSCULO_CMA_10858, MIRA_PELE_CMA_67395	map00260
Glycine, serine and threonine metabolism	80	dehydrogenase	ec:1.1.1.1	4	MIRA_MUSCULO_CMA_2395, MIRA_PELE_CMA_9170, NEWBLER_PELE_CMA_76910, NEWBLER_MUSCULO_CMA_15873	map00260
Glycine, serine and threonine metabolism	80	transaminase	ec:2.6.1.4	1	NEWBLER_MUSCULO_CMA_21216	map00260
Glycine, serine and threonine metabolism	80	N-methyltransferase	ec:2.1.1.20	3	NEWBLER_PELE_CMA_117579, MIRA_MUSCULO_CMA_4337, MIRA_MUSCULO_CMA_10736	map00260
Glycine, serine and threonine metabolism	80	dehydrogenase	ec:1.2.1.8	7	NEWBLER_PELE_CMA_55030, MIRA_PELE_CMA_2415, MIRA_MUSCULO_CMA_3999, MIRA_MUSCULO_CMA_6737, MIRA_MUSCULO_CMA_19548, NEWBLER_MUSCULO_CMA_26498, MIRA_PELE_CMA_1490	map00260
Glycine, serine and threonine metabolism	80	oxidase	ec:1.5.3.1	3	MIRA_MUSCULO_CMA_8636, NEWBLER_PELE_CMA_142582, MIRA_PELE_CMA_24197	map00260
Glycine, serine and threonine metabolism	80	gamma-lyase	ec:4.4.1.1	6	NEWBLER_PELE_CMA_47951, MIRA_PELE_CMA_87473, MIRA_PELE_CMA_57326, MIRA_PELE_CMA_60714, NEWBLER_MUSCULO_CMA_29749, NEWBLER_PELE_CMA_47947	map00260
Glycine, serine and threonine metabolism	80	dehydrogenase	ec:1.1.99.1	1	MIRA_MUSCULO_CMA_14518	map00260
Glycine, serine and threonine metabolism	80	hydroxymethyltransferase	ec:2.1.2.1	1	NEWBLER_PELE_CMA_50013	map00260
Glycine, serine and threonine metabolism	80	amidinotransferase	ec:2.1.4.1	3	MIRA_MUSCULO_CMA_11886, MIRA_MUSCULO_CMA_8016, MIRA_MUSCULO_CMA_825	map00260
Glycine, serine and threonine metabolism	80	dehydrogenase (aminomethyl-transferring)	ec:1.4.4.2	1	NEWBLER_PELE_CMA_83021	map00260
Glycine, serine and threonine metabolism	80	synthase	ec:4.2.3.1	1	MIRA_PELE_CMA_12304	map00260
Glycine, serine and threonine metabolism	80	synthase	ec:2.3.1.37	2	MIRA_MUSCULO_CMA_27061, MIRA_MUSCULO_CMA_27824	map00260
Glycine, serine and threonine metabolism	80	S-aminomethyldihydrolipoylprotein:(6S)-tetrahydrofolate aminomethyltransferase (ammonia-forming)	ec:2.1.2.10	3	MIRA_MUSCULO_CMA_12851, MIRA_PELE_CMA_62947, NEWBLER_PELE_CMA_61287	map00260
Glycine, serine and threonine metabolism	80	beta-synthase	ec:4.2.1.22	18	MIRA_MUSCULO_CMA_7029, NEWBLER_PELE_CMA_13207, MIRA_MUSCULO_CMA_2674, MIRA_MUSCULO_CMA_2675, NEWBLER_PELE_CMA_11752, NEWBLER_PELE_CMA_11774, NEWBLER_PELE_CMA_61889, NEWBLER_MUSCULO_CMA_8420, NEWBLER_MUSCULO_CMA_8422, NEWBLER_PELE_CMA_133193, NEWBLER_MUSCULO_CMA_8419, NEWBLER_PELE_CMA_123977, MIRA_MUSCULO_CMA_21624, MIRA_PELE_CMA_20479, MIRA_PELE_CMA_14160, NEWBLER_PELE_CMA_13222, MIRA_MUSCULO_CMA…	map00260
Glycine, serine and threonine metabolism	80	N-methyltransferase	ec:2.1.1.156	3	NEWBLER_PELE_CMA_117579, MIRA_MUSCULO_CMA_4337, MIRA_MUSCULO_CMA_10736	map00260
Glycine, serine and threonine metabolism	80	dehydrogenase	ec:1.1.1.95	3	NEWBLER_PELE_CMA_134903, MIRA_PELE_CMA_51300, MIRA_MUSCULO_CMA_13852	map00260
Glycine, serine and threonine metabolism	80	reductase	ec:1.1.1.81	1	MIRA_PELE_CMA_53084	map00260
Glycine, serine and threonine metabolism	80	dehydrogenase	ec:1.1.1.29	1	MIRA_PELE_CMA_53084	map00260
Glycine, serine and threonine metabolism	80	oxidase	ec:1.4.3.21	6	NEWBLER_PELE_CMA_44708, MIRA_MUSCULO_CMA_24427, MIRA_PELE_CMA_16370, MIRA_PELE_CMA_88687, NEWBLER_MUSCULO_CMA_15411, MIRA_MUSCULO_CMA_18367	map00260
Steroid biosynthesis	23	synthase	ec:2.5.1.21	2	MIRA_MUSCULO_CMA_17359, NEWBLER_PELE_CMA_151357	map00100
Steroid biosynthesis	23	3-dehydrogenase (decarboxylating)	ec:1.1.1.170	1	MIRA_PELE_CMA_78257	map00100
Steroid biosynthesis	23	Delta-isomerase	ec:5.3.3.5	1	MIRA_PELE_CMA_47176	map00100
Steroid biosynthesis	23	reductase	ec:1.3.1.21	1	MIRA_PELE_CMA_4151	map00100
Steroid biosynthesis	23	monooxygenase	ec:1.14.13.72	1	NEWBLER_PELE_CMA_142145	map00100
Steroid biosynthesis	23	1-monooxygenase	ec:1.14.13.13	2	NEWBLER_PELE_CMA_110796, NEWBLER_MUSCULO_CMA_22666	map00100
Steroid biosynthesis	23	esterase	ec:3.1.1.13	9	MIRA_PELE_CMA_67614, MIRA_PELE_CMA_87982, NEWBLER_PELE_CMA_45974, NEWBLER_PELE_CMA_56925, NEWBLER_PELE_CMA_82867, MIRA_PELE_CMA_56120, NEWBLER_PELE_CMA_94180, MIRA_PELE_CMA_57973, MIRA_PELE_CMA_22031	map00100
Steroid biosynthesis	23	3-dehydrogenase	ec:1.1.1.270	3	NEWBLER_PELE_CMA_26515, NEWBLER_PELE_CMA_94150, MIRA_PELE_CMA_33695	map00100
Steroid biosynthesis	23	O-acyltransferase	ec:2.3.1.26	3	MIRA_MUSCULO_CMA_1585, NEWBLER_PELE_CMA_80980, MIRA_PELE_CMA_15905	map00100
Vitamin B6 metabolism	7	kinase	ec:2.7.1.35	2	MIRA_PELE_CMA_8842, MIRA_MUSCULO_CMA_24542	map00750
Vitamin B6 metabolism	7	oxidase	ec:1.2.3.1	4	NEWBLER_PELE_CMA_141973, NEWBLER_PELE_CMA_160450, NEWBLER_PELE_CMA_26723, NEWBLER_PELE_CMA_147994	map00750
Vitamin B6 metabolism	7	synthase	ec:4.2.3.1	1	MIRA_PELE_CMA_12304	map00750
Phosphatidylinositol signaling system	249	kinase (ATP)	ec:2.7.1.107	15	MIRA_PELE_CMA_25000, MIRA_PELE_CMA_27898, NEWBLER_PELE_CMA_82570, NEWBLER_PELE_CMA_43549, NEWBLER_PELE_CMA_64441, MIRA_MUSCULO_CMA_11194, NEWBLER_PELE_CMA_119832, MIRA_PELE_CMA_15762, MIRA_PELE_CMA_65235, NEWBLER_PELE_CMA_92110, MIRA_PELE_CMA_36512, MIRA_PELE_CMA_92892, NEWBLER_MUSCULO_CMA_16226, MIRA_PELE_CMA_74356, NEWBLER_PELE_CMA_77236	map04070
Phosphatidylinositol signaling system	249	3-kinase	ec:2.7.1.127	3	NEWBLER_MUSCULO_CMA_23349, MIRA_PELE_CMA_21673, MIRA_PELE_CMA_15109	map04070
Phosphatidylinositol signaling system	249	4-kinase	ec:2.7.1.67	5	NEWBLER_MUSCULO_CMA_22530, MIRA_PELE_CMA_76217, NEWBLER_PELE_CMA_154913, NEWBLER_PELE_CMA_47089, NEWBLER_PELE_CMA_141971	map04070
Phosphatidylinositol signaling system	249	5-kinase	ec:2.7.1.68	15	NEWBLER_MUSCULO_CMA_22659, MIRA_PELE_CMA_60627, NEWBLER_MUSCULO_CMA_38001, MIRA_PELE_CMA_48226, MIRA_MUSCULO_CMA_10087, NEWBLER_PELE_CMA_64687, MIRA_MUSCULO_CMA_16151, NEWBLER_PELE_CMA_25879, MIRA_MUSCULO_CMA_19265, MIRA_PELE_CMA_42333, MIRA_PELE_CMA_14631, NEWBLER_MUSCULO_CMA_18707, MIRA_PELE_CMA_76009, NEWBLER_MUSCULO_CMA_12963, MIRA_MUSCULO_CMA_20720	map04070
Phosphatidylinositol signaling system	249	phospholipase C	ec:3.1.4.11	92	MIRA_PELE_CMA_74297, MIRA_PELE_CMA_31565, MIRA_MUSCULO_CMA_6527, MIRA_MUSCULO_CMA_8109, NEWBLER_PELE_CMA_126060, MIRA_MUSCULO_CMA_22518, NEWBLER_PELE_CMA_110432, NEWBLER_PELE_CMA_68266, MIRA_PELE_CMA_90701, MIRA_PELE_CMA_90703, NEWBLER_PELE_CMA_18326, MIRA_PELE_CMA_31880, NEWBLER_PELE_CMA_53311, NEWBLER_MUSCULO_CMA_15579, NEWBLER_MUSCULO_CMA_33488, MIRA_PELE_CMA_72310, MIRA_PELE_CMA_31976, NEWBLE…	map04070
Phosphatidylinositol signaling system	249	4-kinase	ec:2.7.1.149	4	NEWBLER_MUSCULO_CMA_22659, MIRA_MUSCULO_CMA_16151, MIRA_PELE_CMA_76009, NEWBLER_PELE_CMA_64687	map04070
Phosphatidylinositol signaling system	249	3-kinase	ec:2.7.1.137	31	MIRA_PELE_CMA_56502, NEWBLER_MUSCULO_CMA_15580, MIRA_MUSCULO_CMA_9232, NEWBLER_PELE_CMA_87476, NEWBLER_PELE_CMA_138748, NEWBLER_MUSCULO_CMA_32556, MIRA_PELE_CMA_67688, NEWBLER_PELE_CMA_76912, MIRA_PELE_CMA_49619, MIRA_PELE_CMA_13133, NEWBLER_MUSCULO_CMA_27470, NEWBLER_MUSCULO_CMA_33727, NEWBLER_PELE_CMA_160287, MIRA_PELE_CMA_11631, NEWBLER_MUSCULO_CMA_35783, NEWBLER_MUSCULO_CMA_32179, MIRA_MUSCUL…	map04070
Phosphatidylinositol signaling system	249	5/6-kinase	ec:2.7.1.159	2	MIRA_PELE_CMA_52520, NEWBLER_PELE_CMA_94930	map04070
Phosphatidylinositol signaling system	249	3-kinase	ec:2.7.1.154	16	MIRA_PELE_CMA_51641, MIRA_PELE_CMA_56502, MIRA_PELE_CMA_21597, MIRA_MUSCULO_CMA_8096, NEWBLER_PELE_CMA_87476, NEWBLER_MUSCULO_CMA_32556, NEWBLER_PELE_CMA_76912, MIRA_PELE_CMA_49619, MIRA_PELE_CMA_13133, NEWBLER_MUSCULO_CMA_27470, NEWBLER_PELE_CMA_160287, MIRA_PELE_CMA_11631, NEWBLER_PELE_CMA_90697, NEWBLER_MUSCULO_CMA_37653, NEWBLER_MUSCULO_CMA_32179, MIRA_MUSCULO_CMA_26630	map04070
Phosphatidylinositol signaling system	249	5-kinase	ec:2.7.1.150	1	NEWBLER_MUSCULO_CMA_38001	map04070
Phosphatidylinositol signaling system	249	3-kinase	ec:2.7.1.153	14	MIRA_PELE_CMA_51641, MIRA_PELE_CMA_21597, MIRA_MUSCULO_CMA_8096, NEWBLER_PELE_CMA_64121, MIRA_PELE_CMA_67566, NEWBLER_MUSCULO_CMA_32556, NEWBLER_PELE_CMA_76912, MIRA_PELE_CMA_13133, NEWBLER_MUSCULO_CMA_27470, MIRA_PELE_CMA_11631, NEWBLER_PELE_CMA_90697, NEWBLER_MUSCULO_CMA_37653, NEWBLER_MUSCULO_CMA_32179, MIRA_MUSCULO_CMA_26630	map04070
Phosphatidylinositol signaling system	249	kinase C	ec:2.7.11.13	30	NEWBLER_PELE_CMA_115805, MIRA_PELE_CMA_44961, NEWBLER_MUSCULO_CMA_20232, MIRA_PELE_CMA_11074, MIRA_PELE_CMA_21605, NEWBLER_MUSCULO_CMA_30314, NEWBLER_PELE_CMA_77808, NEWBLER_MUSCULO_CMA_19095, NEWBLER_MUSCULO_CMA_34959, MIRA_PELE_CMA_14567, MIRA_PELE_CMA_27869, MIRA_PELE_CMA_55697, MIRA_MUSCULO_CMA_25260, NEWBLER_PELE_CMA_64729, MIRA_PELE_CMA_15704, NEWBLER_MUSCULO_CMA_18084, NEWBLER_MUSCULO_CMA_…	map04070
Phosphatidylinositol signaling system	249	5-phosphatase	ec:3.1.3.36	14	MIRA_PELE_CMA_81768, NEWBLER_PELE_CMA_44723, NEWBLER_PELE_CMA_87088, MIRA_PELE_CMA_17518, MIRA_MUSCULO_CMA_7497, NEWBLER_MUSCULO_CMA_28016, MIRA_MUSCULO_CMA_19276, MIRA_PELE_CMA_68627, NEWBLER_PELE_CMA_88492, NEWBLER_PELE_CMA_115141, MIRA_PELE_CMA_19000, MIRA_PELE_CMA_50291, MIRA_PELE_CMA_59694, MIRA_PELE_CMA_56313	map04070
Phosphatidylinositol signaling system	249	5-phosphatase	ec:3.1.3.56	9	MIRA_PELE_CMA_81768, MIRA_MUSCULO_CMA_19276, NEWBLER_PELE_CMA_88492, NEWBLER_PELE_CMA_115141, NEWBLER_PELE_CMA_147753, NEWBLER_PELE_CMA_87088, MIRA_PELE_CMA_59694, NEWBLER_MUSCULO_CMA_28016, MIRA_PELE_CMA_56313	map04070
Phosphatidylinositol signaling system	249	3-phosphatase	ec:3.1.3.67	6	MIRA_PELE_CMA_54336, NEWBLER_PELE_CMA_129245, MIRA_MUSCULO_CMA_20107, NEWBLER_MUSCULO_CMA_35356, NEWBLER_MUSCULO_CMA_1002, MIRA_PELE_CMA_56696	map04070
Phosphatidylinositol signaling system	249	4-phosphatase	ec:3.1.3.66	5	NEWBLER_MUSCULO_CMA_20602, NEWBLER_MUSCULO_CMA_29321, MIRA_MUSCULO_CMA_19050, NEWBLER_PELE_CMA_149349, MIRA_PELE_CMA_49477	map04070
Phosphatidylinositol signaling system	249	inositol-1,3-bisphosphate 3-phosphatase	ec:3.1.3.64	21	MIRA_PELE_CMA_54336, MIRA_PELE_CMA_56765, NEWBLER_PELE_CMA_129245, MIRA_PELE_CMA_29538, MIRA_PELE_CMA_46279, MIRA_MUSCULO_CMA_16138, MIRA_PELE_CMA_29186, NEWBLER_PELE_CMA_86135, NEWBLER_MUSCULO_CMA_1002, MIRA_PELE_CMA_49720, NEWBLER_MUSCULO_CMA_22554, MIRA_MUSCULO_CMA_17185, MIRA_PELE_CMA_16057, MIRA_PELE_CMA_40001, MIRA_MUSCULO_CMA_19062, MIRA_MUSCULO_CMA_20107, NEWBLER_MUSCULO_CMA_35356, NEWBLE…	map04070
Phosphatidylinositol signaling system	249	phosphatase	ec:3.1.3.25	5	MIRA_PELE_CMA_76474, NEWBLER_MUSCULO_CMA_25195, NEWBLER_PELE_CMA_75947, MIRA_PELE_CMA_38512, NEWBLER_PELE_CMA_120927	map04070
Phosphatidylinositol signaling system	249	kinase	ec:2.7.4.24	8	MIRA_PELE_CMA_16037, MIRA_MUSCULO_CMA_16272, NEWBLER_PELE_CMA_36968, NEWBLER_MUSCULO_CMA_38105, MIRA_PELE_CMA_77459, NEWBLER_MUSCULO_CMA_35844, NEWBLER_PELE_CMA_89339, NEWBLER_PELE_CMA_46673	map04070
Phosphatidylinositol signaling system	249	kinase	ec:2.7.4.21	9	MIRA_PELE_CMA_16037, MIRA_MUSCULO_CMA_16272, NEWBLER_PELE_CMA_36968, MIRA_PELE_CMA_21673, NEWBLER_MUSCULO_CMA_38105, MIRA_PELE_CMA_77459, NEWBLER_MUSCULO_CMA_35844, NEWBLER_PELE_CMA_89339, NEWBLER_PELE_CMA_46673	map04070
Butanoate metabolism	56	transaminase	ec:2.6.1.19	1	NEWBLER_PELE_CMA_151272	map00650
Butanoate metabolism	56	dehydrogenase	ec:1.3.5.1	4	MIRA_MUSCULO_CMA_2064, NEWBLER_PELE_CMA_91060, MIRA_MUSCULO_CMA_5384, NEWBLER_PELE_CMA_99313	map00650
Butanoate metabolism	56	dehydrogenase (NAD+)	ec:1.2.1.24	2	NEWBLER_PELE_CMA_89127, MIRA_PELE_CMA_2724	map00650
Butanoate metabolism	56	ligase	ec:6.2.1.2	2	NEWBLER_PELE_CMA_94352, MIRA_PELE_CMA_61154	map00650
Butanoate metabolism	56	dehydrogenase [NAD(P)+]	ec:1.2.1.16	2	NEWBLER_PELE_CMA_89127, MIRA_PELE_CMA_2724	map00650
Butanoate metabolism	56	decarboxylase	ec:4.1.1.15	17	NEWBLER_PELE_CMA_145040, NEWBLER_MUSCULO_CMA_22700, NEWBLER_MUSCULO_CMA_35384, MIRA_PELE_CMA_1773, MIRA_PELE_CMA_3994, MIRA_MUSCULO_CMA_2303, NEWBLER_MUSCULO_CMA_7772, MIRA_PELE_CMA_11789, MIRA_MUSCULO_CMA_8630, MIRA_PELE_CMA_83698, NEWBLER_MUSCULO_CMA_26294, MIRA_PELE_CMA_11279, NEWBLER_PELE_CMA_53336, NEWBLER_PELE_CMA_53335, NEWBLER_PELE_CMA_60958, NEWBLER_PELE_CMA_77721, NEWBLER_PELE_CMA_96205	map00650
Butanoate metabolism	56	ligase	ec:6.2.1.16	1	MIRA_PELE_CMA_61154	map00650
Butanoate metabolism	56	C-acetyltransferase	ec:2.3.1.9	7	MIRA_MUSCULO_CMA_2020, MIRA_PELE_CMA_15414, MIRA_MUSCULO_CMA_1585, NEWBLER_PELE_CMA_61256, MIRA_MUSCULO_CMA_5473, MIRA_MUSCULO_CMA_22189, MIRA_PELE_CMA_15905	map00650
Butanoate metabolism	56	synthase	ec:2.3.3.10	1	MIRA_PELE_CMA_62385	map00650
Butanoate metabolism	56	acyl-CoA dehydrogenase	ec:1.3.8.1	1	MIRA_MUSCULO_CMA_25777	map00650
Butanoate metabolism	56	CoA-transferase	ec:2.8.3.5	6	MIRA_PELE_CMA_84295, MIRA_PELE_CMA_59719, MIRA_MUSCULO_CMA_1648, MIRA_MUSCULO_CMA_13605, NEWBLER_PELE_CMA_150638, NEWBLER_PELE_CMA_74482	map00650
Butanoate metabolism	56	hydratase	ec:4.2.1.17	15	MIRA_MUSCULO_CMA_2020, NEWBLER_MUSCULO_CMA_16251, NEWBLER_PELE_CMA_61256, MIRA_MUSCULO_CMA_5473, MIRA_MUSCULO_CMA_11198, MIRA_PELE_CMA_81597, NEWBLER_MUSCULO_CMA_11117, MIRA_MUSCULO_CMA_1438, MIRA_PELE_CMA_15414, MIRA_MUSCULO_CMA_22922, NEWBLER_PELE_CMA_45723, NEWBLER_MUSCULO_CMA_33233, MIRA_MUSCULO_CMA_2339, NEWBLER_PELE_CMA_98422, MIRA_MUSCULO_CMA_22189	map00650
Butanoate metabolism	56	reductase	ec:1.1.1.36	2	NEWBLER_MUSCULO_CMA_31677, NEWBLER_PELE_CMA_84759	map00650
Butanoate metabolism	56	dehydrogenase	ec:1.1.1.35	7	NEWBLER_MUSCULO_CMA_31677, MIRA_PELE_CMA_15414, NEWBLER_PELE_CMA_53888, NEWBLER_PELE_CMA_84759, NEWBLER_MUSCULO_CMA_32432, NEWBLER_PELE_CMA_98422, MIRA_PELE_CMA_53909	map00650
Fatty acid elongation	36	hydrolase	ec:3.1.2.22	3	NEWBLER_MUSCULO_CMA_33953, MIRA_MUSCULO_CMA_8518, MIRA_MUSCULO_CMA_27983	map00062
Fatty acid elongation	36	hydratase	ec:4.2.1.74	9	MIRA_MUSCULO_CMA_2020, NEWBLER_MUSCULO_CMA_11117, MIRA_MUSCULO_CMA_22922, MIRA_MUSCULO_CMA_2339, NEWBLER_MUSCULO_CMA_32432, NEWBLER_PELE_CMA_61256, MIRA_PELE_CMA_53909, MIRA_MUSCULO_CMA_5473, MIRA_MUSCULO_CMA_22189	map00062
Fatty acid elongation	36	reductase (NADPH)	ec:1.3.1.38	4	NEWBLER_PELE_CMA_47798, MIRA_PELE_CMA_13588, MIRA_MUSCULO_CMA_4868, MIRA_MUSCULO_CMA_2539	map00062
Fatty acid elongation	36	C-acyltransferase	ec:2.3.1.16	8	MIRA_MUSCULO_CMA_7105, NEWBLER_MUSCULO_CMA_15807, NEWBLER_MUSCULO_CMA_11117, MIRA_MUSCULO_CMA_22922, MIRA_MUSCULO_CMA_2339, MIRA_PELE_CMA_59965, MIRA_PELE_CMA_66113, MIRA_MUSCULO_CMA_3450	map00062
Fatty acid elongation	36	hydrolase	ec:3.1.2.2	4	MIRA_MUSCULO_CMA_18694, NEWBLER_PELE_CMA_131192, MIRA_PELE_CMA_33585, NEWBLER_PELE_CMA_80079	map00062
Fatty acid elongation	36	hydratase	ec:4.2.1.17	15	MIRA_MUSCULO_CMA_2020, NEWBLER_MUSCULO_CMA_16251, NEWBLER_PELE_CMA_61256, MIRA_MUSCULO_CMA_5473, MIRA_MUSCULO_CMA_11198, MIRA_PELE_CMA_81597, NEWBLER_MUSCULO_CMA_11117, MIRA_MUSCULO_CMA_1438, MIRA_PELE_CMA_15414, MIRA_MUSCULO_CMA_22922, NEWBLER_PELE_CMA_45723, NEWBLER_MUSCULO_CMA_33233, MIRA_MUSCULO_CMA_2339, NEWBLER_PELE_CMA_98422, MIRA_MUSCULO_CMA_22189	map00062
Fatty acid elongation	36	dehydrogenase	ec:1.1.1.211	7	MIRA_MUSCULO_CMA_2020, NEWBLER_MUSCULO_CMA_11117, MIRA_MUSCULO_CMA_22922, MIRA_MUSCULO_CMA_2339, NEWBLER_PELE_CMA_61256, MIRA_MUSCULO_CMA_5473, MIRA_MUSCULO_CMA_22189	map00062
Fatty acid elongation	36	dehydrogenase	ec:1.1.1.35	7	NEWBLER_MUSCULO_CMA_31677, MIRA_PELE_CMA_15414, NEWBLER_PELE_CMA_53888, NEWBLER_PELE_CMA_84759, NEWBLER_MUSCULO_CMA_32432, NEWBLER_PELE_CMA_98422, MIRA_PELE_CMA_53909	map00062
Fatty acid biosynthesis	33	carboxylase	ec:6.4.1.2	8	MIRA_MUSCULO_CMA_6532, NEWBLER_PELE_CMA_155316, MIRA_PELE_CMA_65932, MIRA_PELE_CMA_57096, NEWBLER_PELE_CMA_62583, NEWBLER_PELE_CMA_6107, MIRA_MUSCULO_CMA_14962, NEWBLER_PELE_CMA_158865	map00061
Fatty acid biosynthesis	33	reductase	ec:1.1.1.100	3	NEWBLER_MUSCULO_CMA_21514, MIRA_PELE_CMA_70233, MIRA_PELE_CMA_42419	map00061
Fatty acid biosynthesis	33	ligase	ec:6.2.1.3	19	MIRA_MUSCULO_CMA_8931, NEWBLER_MUSCULO_CMA_16154, MIRA_PELE_CMA_54620, NEWBLER_PELE_CMA_59359, NEWBLER_PELE_CMA_61543, MIRA_PELE_CMA_90408, NEWBLER_PELE_CMA_41554, NEWBLER_PELE_CMA_62063, NEWBLER_PELE_CMA_96522, MIRA_PELE_CMA_64985, NEWBLER_PELE_CMA_72713, NEWBLER_PELE_CMA_89066, NEWBLER_MUSCULO_CMA_38717, NEWBLER_MUSCULO_CMA_13936, NEWBLER_MUSCULO_CMA_18827, MIRA_PELE_CMA_10982, MIRA_MUSCULO_CMA…	map00061
Fatty acid biosynthesis	33	dehydratase	ec:4.2.1.59	3	NEWBLER_MUSCULO_CMA_21514, MIRA_PELE_CMA_70233, MIRA_PELE_CMA_42419	map00061
Fatty acid biosynthesis	33	hydrolase	ec:3.1.2.14	3	NEWBLER_MUSCULO_CMA_21514, MIRA_PELE_CMA_70233, MIRA_PELE_CMA_42419	map00061
Fatty acid biosynthesis	33	reductase (NADPH, Si-specific)	ec:1.3.1.10	3	NEWBLER_MUSCULO_CMA_21514, MIRA_PELE_CMA_70233, MIRA_PELE_CMA_42419	map00061
Fatty acid biosynthesis	33	synthase	ec:2.3.1.86	2	NEWBLER_PELE_CMA_94352, NEWBLER_PELE_CMA_89066	map00061
Fatty acid biosynthesis	33	synthase	ec:2.3.1.85	1	MIRA_MUSCULO_CMA_6791	map00061
Fatty acid biosynthesis	33	S-malonyltransferase	ec:2.3.1.39	4	NEWBLER_MUSCULO_CMA_21514, MIRA_PELE_CMA_70233, MIRA_PELE_CMA_42419, MIRA_PELE_CMA_24662	map00061
Fatty acid biosynthesis	33	synthase I	ec:2.3.1.41	3	NEWBLER_MUSCULO_CMA_21514, MIRA_PELE_CMA_70233, MIRA_PELE_CMA_42419	map00061
Peptidoglycan biosynthesis	5	glycosyltransferase	ec:2.4.1.129	4	NEWBLER_PELE_CMA_116075, MIRA_PELE_CMA_15725, NEWBLER_PELE_CMA_103351, NEWBLER_PELE_CMA_75169	map00550
Peptidoglycan biosynthesis	5	MraY transferase	ec:2.7.8.13	1	NEWBLER_MUSCULO_CMA_11187	map00550
Flavone and flavonol biosynthesis	3	3'-monooxygenase	ec:1.14.13.21	1	MIRA_PELE_CMA_9264	map00944
Flavone and flavonol biosynthesis	3	3-sulfotransferase	ec:2.8.2.25	2	MIRA_PELE_CMA_14357, MIRA_PELE_CMA_47201	map00944
Selenocompound metabolism	28	reductase	ec:1.8.1.9	9	NEWBLER_PELE_CMA_84478, MIRA_MUSCULO_CMA_10424, MIRA_PELE_CMA_1110, MIRA_PELE_CMA_22732, MIRA_MUSCULO_CMA_16840, MIRA_PELE_CMA_19572, MIRA_MUSCULO_CMA_11097, MIRA_PELE_CMA_1753, MIRA_MUSCULO_CMA_4493	map00450
Selenocompound metabolism	28	beta-lyase	ec:4.4.1.8	2	MIRA_PELE_CMA_57326, MIRA_PELE_CMA_60714	map00450
Selenocompound metabolism	28	gamma-lyase	ec:4.4.1.1	6	NEWBLER_PELE_CMA_47951, MIRA_PELE_CMA_87473, MIRA_PELE_CMA_57326, MIRA_PELE_CMA_60714, NEWBLER_MUSCULO_CMA_29749, NEWBLER_PELE_CMA_47947	map00450
Selenocompound metabolism	28	reductase	ec:1.97.1.9	1	MIRA_MUSCULO_CMA_16840	map00450
Selenocompound metabolism	28	beta-lyase	ec:4.4.1.13	4	MIRA_MUSCULO_CMA_16284, NEWBLER_MUSCULO_CMA_24352, MIRA_MUSCULO_CMA_10747, NEWBLER_PELE_CMA_119697	map00450
Selenocompound metabolism	28	water dikinase	ec:2.7.9.3	5	NEWBLER_MUSCULO_CMA_18919, MIRA_PELE_CMA_16338, NEWBLER_MUSCULO_CMA_24538, NEWBLER_PELE_CMA_156362, NEWBLER_PELE_CMA_154901	map00450
Selenocompound metabolism	28	ligase	ec:6.1.1.10	4	MIRA_MUSCULO_CMA_2243, MIRA_MUSCULO_CMA_14744, NEWBLER_MUSCULO_CMA_16371, MIRA_MUSCULO_CMA_2045	map00450
Flavonoid biosynthesis	1	3'-monooxygenase	ec:1.14.13.21	1	MIRA_PELE_CMA_9264	map00941
Phenylpropanoid biosynthesis	23	gentiobiase	ec:3.2.1.21	3	NEWBLER_PELE_CMA_81495, MIRA_PELE_CMA_84013, NEWBLER_MUSCULO_CMA_17589	map00940
Phenylpropanoid biosynthesis	23	lactoperoxidase	ec:1.11.1.7	20	MIRA_MUSCULO_CMA_7215, MIRA_PELE_CMA_28613, MIRA_MUSCULO_CMA_13968, NEWBLER_PELE_CMA_7541, NEWBLER_PELE_CMA_147244, NEWBLER_PELE_CMA_32996, NEWBLER_MUSCULO_CMA_19729, MIRA_PELE_CMA_20760, NEWBLER_PELE_CMA_115832, NEWBLER_PELE_CMA_137524, NEWBLER_MUSCULO_CMA_32348, MIRA_MUSCULO_CMA_25204, NEWBLER_PELE_CMA_78736, MIRA_PELE_CMA_74429, MIRA_PELE_CMA_57222, MIRA_PELE_CMA_30252, MIRA_PELE_CMA_74856, MI…	map00940
Tyrosine metabolism	48	oxidase	ec:1.4.3.2	1	MIRA_MUSCULO_CMA_18724	map00350
Tyrosine metabolism	48	O-methyltransferase	ec:2.1.1.6	1	NEWBLER_PELE_CMA_123024	map00350
Tyrosine metabolism	48	transaminase	ec:2.6.1.57	6	MIRA_PELE_CMA_51057, MIRA_PELE_CMA_82238, NEWBLER_MUSCULO_CMA_15184, MIRA_PELE_CMA_8234, NEWBLER_PELE_CMA_145098, MIRA_MUSCULO_CMA_18128	map00350
Tyrosine metabolism	48	transaminase	ec:2.6.1.58	2	NEWBLER_MUSCULO_CMA_15360, MIRA_MUSCULO_CMA_10747	map00350
Tyrosine metabolism	48	1,2-dioxygenase	ec:1.13.11.5	2	MIRA_PELE_CMA_1567, MIRA_PELE_CMA_1466	map00350
Tyrosine metabolism	48	dehydrogenase [NAD(P)+]	ec:1.2.1.16	2	NEWBLER_PELE_CMA_89127, MIRA_PELE_CMA_2724	map00350
Tyrosine metabolism	48	dehydrogenase	ec:1.1.1.1	4	MIRA_MUSCULO_CMA_2395, MIRA_PELE_CMA_9170, NEWBLER_PELE_CMA_76910, NEWBLER_MUSCULO_CMA_15873	map00350
Tyrosine metabolism	48	transaminase	ec:2.6.1.5	6	MIRA_PELE_CMA_51057, MIRA_PELE_CMA_82238, NEWBLER_MUSCULO_CMA_15184, MIRA_PELE_CMA_8234, NEWBLER_PELE_CMA_145098, MIRA_MUSCULO_CMA_18128	map00350
Tyrosine metabolism	48	transaminase	ec:2.6.1.9	6	MIRA_PELE_CMA_51057, MIRA_PELE_CMA_82238, NEWBLER_MUSCULO_CMA_15184, MIRA_PELE_CMA_8234, NEWBLER_PELE_CMA_145098, MIRA_MUSCULO_CMA_18128	map00350
Tyrosine metabolism	48	transaminase	ec:2.6.1.1	8	NEWBLER_PELE_CMA_104731, MIRA_PELE_CMA_51057, MIRA_PELE_CMA_82238, NEWBLER_MUSCULO_CMA_15184, MIRA_PELE_CMA_8234, NEWBLER_PELE_CMA_145098, MIRA_MUSCULO_CMA_18128, MIRA_PELE_CMA_80001	map00350
Tyrosine metabolism	48	dehydrogenase [NAD(P)+]	ec:1.2.1.5	10	MIRA_PELE_CMA_88102, MIRA_MUSCULO_CMA_27912, NEWBLER_MUSCULO_CMA_32800, MIRA_MUSCULO_CMA_8776, NEWBLER_MUSCULO_CMA_33859, MIRA_PELE_CMA_5944, NEWBLER_MUSCULO_CMA_15399, MIRA_MUSCULO_CMA_8067, MIRA_PELE_CMA_20914, MIRA_PELE_CMA_32472	map00350
Tyrosine metabolism	48	oxidase	ec:1.2.3.1	4	NEWBLER_PELE_CMA_141973, NEWBLER_PELE_CMA_160450, NEWBLER_PELE_CMA_26723, NEWBLER_PELE_CMA_147994	map00350
Tyrosine metabolism	48	3-monooxygenase	ec:1.14.16.2	1	NEWBLER_PELE_CMA_84804	map00350
Tyrosine metabolism	48	peroxidase	ec:1.11.1.8	2	MIRA_MUSCULO_CMA_22169, NEWBLER_PELE_CMA_98700	map00350
Tyrosine metabolism	48	beta-diketonase	ec:3.7.1.2	2	NEWBLER_PELE_CMA_115217, MIRA_PELE_CMA_68586	map00350
Tyrosine metabolism	48	isomerase	ec:5.2.1.2	1	NEWBLER_MUSCULO_CMA_22347	map00350
Tyrosine metabolism	48	isomerase	ec:5.3.3.12	2	MIRA_PELE_CMA_52995, NEWBLER_PELE_CMA_59427	map00350
Tyrosine metabolism	48	oxidase	ec:1.4.3.21	6	NEWBLER_PELE_CMA_44708, MIRA_MUSCULO_CMA_24427, MIRA_PELE_CMA_16370, MIRA_PELE_CMA_88687, NEWBLER_MUSCULO_CMA_15411, MIRA_MUSCULO_CMA_18367	map00350
Aflatoxin biosynthesis	8	carboxylase	ec:6.4.1.2	8	MIRA_MUSCULO_CMA_6532, NEWBLER_PELE_CMA_155316, MIRA_PELE_CMA_65932, MIRA_PELE_CMA_57096, NEWBLER_PELE_CMA_62583, NEWBLER_PELE_CMA_6107, MIRA_MUSCULO_CMA_14962, NEWBLER_PELE_CMA_158865	map00254
Tetracycline biosynthesis	8	carboxylase	ec:6.4.1.2	8	MIRA_MUSCULO_CMA_6532, NEWBLER_PELE_CMA_155316, MIRA_PELE_CMA_65932, MIRA_PELE_CMA_57096, NEWBLER_PELE_CMA_62583, NEWBLER_PELE_CMA_6107, MIRA_MUSCULO_CMA_14962, NEWBLER_PELE_CMA_158865	map00253
Alanine, aspartate and glutamate metabolism	94	transaminase	ec:2.6.1.15	2	NEWBLER_MUSCULO_CMA_15360, MIRA_MUSCULO_CMA_10747	map00250
Alanine, aspartate and glutamate metabolism	94	transaminase (isomerizing)	ec:2.6.1.16	2	NEWBLER_PELE_CMA_39119, NEWBLER_PELE_CMA_97415	map00250
Alanine, aspartate and glutamate metabolism	94	transaminase	ec:2.6.1.19	1	NEWBLER_PELE_CMA_151272	map00250
Alanine, aspartate and glutamate metabolism	94	oxidase	ec:1.4.3.2	1	MIRA_MUSCULO_CMA_18724	map00250
Alanine, aspartate and glutamate metabolism	94	oxidase	ec:1.4.3.1	2	MIRA_MUSCULO_CMA_10763, MIRA_PELE_CMA_20951	map00250
Alanine, aspartate and glutamate metabolism	94	ligase	ec:6.3.1.2	15	NEWBLER_MUSCULO_CMA_22700, MIRA_PELE_CMA_1773, MIRA_PELE_CMA_3994, MIRA_MUSCULO_CMA_2303, NEWBLER_MUSCULO_CMA_7772, MIRA_PELE_CMA_11789, MIRA_MUSCULO_CMA_8630, MIRA_PELE_CMA_83698, NEWBLER_MUSCULO_CMA_26294, MIRA_PELE_CMA_11279, MIRA_PELE_CMA_30693, NEWBLER_PELE_CMA_53336, NEWBLER_PELE_CMA_53335, NEWBLER_PELE_CMA_60958, NEWBLER_PELE_CMA_96205	map00250
Alanine, aspartate and glutamate metabolism	94	dehydrogenase (NAD+)	ec:1.2.1.24	2	NEWBLER_PELE_CMA_89127, MIRA_PELE_CMA_2724	map00250
Alanine, aspartate and glutamate metabolism	94	lyase	ec:4.3.2.1	1	MIRA_PELE_CMA_14655	map00250
Alanine, aspartate and glutamate metabolism	94	lyase	ec:4.3.2.2	1	NEWBLER_MUSCULO_CMA_10015	map00250
Alanine, aspartate and glutamate metabolism	94	carbamoyltransferase	ec:2.1.3.2	6	NEWBLER_MUSCULO_CMA_37691, NEWBLER_MUSCULO_CMA_25736, MIRA_PELE_CMA_40149, NEWBLER_PELE_CMA_24854, MIRA_PELE_CMA_65739, NEWBLER_PELE_CMA_152456	map00250
Alanine, aspartate and glutamate metabolism	94	transaminase	ec:2.6.1.44	2	NEWBLER_MUSCULO_CMA_21216, MIRA_MUSCULO_CMA_5595	map00250
Alanine, aspartate and glutamate metabolism	94	dehydrogenase [NAD(P)+]	ec:1.2.1.16	2	NEWBLER_PELE_CMA_89127, MIRA_PELE_CMA_2724	map00250
Alanine, aspartate and glutamate metabolism	94	decarboxylase	ec:4.1.1.15	17	NEWBLER_PELE_CMA_145040, NEWBLER_MUSCULO_CMA_22700, NEWBLER_MUSCULO_CMA_35384, MIRA_PELE_CMA_1773, MIRA_PELE_CMA_3994, MIRA_MUSCULO_CMA_2303, NEWBLER_MUSCULO_CMA_7772, MIRA_PELE_CMA_11789, MIRA_MUSCULO_CMA_8630, MIRA_PELE_CMA_83698, NEWBLER_MUSCULO_CMA_26294, MIRA_PELE_CMA_11279, NEWBLER_PELE_CMA_53336, NEWBLER_PELE_CMA_53335, NEWBLER_PELE_CMA_60958, NEWBLER_PELE_CMA_77721, NEWBLER_PELE_CMA_96205	map00250
Alanine, aspartate and glutamate metabolism	94	transaminase	ec:2.6.1.2	11	NEWBLER_MUSCULO_CMA_24470, NEWBLER_MUSCULO_CMA_21216, NEWBLER_PELE_CMA_57692, NEWBLER_MUSCULO_CMA_38002, MIRA_MUSCULO_CMA_3346, MIRA_MUSCULO_CMA_13275, MIRA_MUSCULO_CMA_12948, MIRA_PELE_CMA_38435, NEWBLER_PELE_CMA_60969, NEWBLER_MUSCULO_CMA_11187, NEWBLER_PELE_CMA_136699	map00250
Alanine, aspartate and glutamate metabolism	94	transaminase	ec:2.6.1.1	8	NEWBLER_PELE_CMA_104731, MIRA_PELE_CMA_51057, MIRA_PELE_CMA_82238, NEWBLER_MUSCULO_CMA_15184, MIRA_PELE_CMA_8234, NEWBLER_PELE_CMA_145098, MIRA_MUSCULO_CMA_18128, MIRA_PELE_CMA_80001	map00250
Alanine, aspartate and glutamate metabolism	94	aminoacylase II	ec:3.5.1.15	2	MIRA_MUSCULO_CMA_19395, MIRA_PELE_CMA_90726	map00250
Alanine, aspartate and glutamate metabolism	94	synthase (glutamine-hydrolysing)	ec:6.3.5.4	5	MIRA_MUSCULO_CMA_27008, NEWBLER_MUSCULO_CMA_15295, MIRA_MUSCULO_CMA_2946, MIRA_PELE_CMA_67025, NEWBLER_PELE_CMA_133049	map00250
Alanine, aspartate and glutamate metabolism	94	synthase (glutamine-hydrolysing)	ec:6.3.5.5	7	NEWBLER_MUSCULO_CMA_37691, NEWBLER_MUSCULO_CMA_25736, MIRA_PELE_CMA_40149, NEWBLER_PELE_CMA_24854, MIRA_PELE_CMA_65739, MIRA_PELE_CMA_79661, NEWBLER_PELE_CMA_152456	map00250
Alanine, aspartate and glutamate metabolism	94	dehydrogenase [NAD(P)+]	ec:1.4.1.3	8	MIRA_MUSCULO_CMA_19396, MIRA_PELE_CMA_69091, NEWBLER_PELE_CMA_58868, NEWBLER_PELE_CMA_58867, MIRA_MUSCULO_CMA_10791, MIRA_PELE_CMA_75820, NEWBLER_PELE_CMA_98566, NEWBLER_MUSCULO_CMA_31762	map00250
Alanine, aspartate and glutamate metabolism	94	dehydrogenase	ec:1.4.1.2	8	MIRA_MUSCULO_CMA_19396, MIRA_PELE_CMA_69091, NEWBLER_PELE_CMA_58868, NEWBLER_PELE_CMA_58867, MIRA_MUSCULO_CMA_10791, MIRA_PELE_CMA_75820, NEWBLER_PELE_CMA_98566, NEWBLER_MUSCULO_CMA_31762	map00250
Alanine, aspartate and glutamate metabolism	94	glutaminase I	ec:3.5.1.2	11	MIRA_MUSCULO_CMA_8335, MIRA_MUSCULO_CMA_4743, MIRA_PELE_CMA_80638, MIRA_PELE_CMA_84713, NEWBLER_PELE_CMA_129, MIRA_MUSCULO_CMA_11390, NEWBLER_MUSCULO_CMA_23480, MIRA_MUSCULO_CMA_1222, MIRA_MUSCULO_CMA_7860, MIRA_MUSCULO_CMA_29218, NEWBLER_PELE_CMA_28188	map00250
Alanine, aspartate and glutamate metabolism	94	synthase	ec:6.3.4.4	8	NEWBLER_MUSCULO_CMA_18357, NEWBLER_PELE_CMA_139334, NEWBLER_MUSCULO_CMA_4692, NEWBLER_MUSCULO_CMA_25272, MIRA_PELE_CMA_56254, MIRA_PELE_CMA_66750, MIRA_MUSCULO_CMA_1791, MIRA_MUSCULO_CMA_6562	map00250
Alanine, aspartate and glutamate metabolism	94	synthase	ec:6.3.4.5	3	MIRA_MUSCULO_CMA_2230, MIRA_PELE_CMA_76719, MIRA_PELE_CMA_93083	map00250
Alanine, aspartate and glutamate metabolism	94	synthase (ammonia)	ec:6.3.4.16	7	NEWBLER_MUSCULO_CMA_37691, NEWBLER_MUSCULO_CMA_25736, MIRA_PELE_CMA_40149, NEWBLER_PELE_CMA_24854, MIRA_PELE_CMA_65739, MIRA_PELE_CMA_79661, NEWBLER_PELE_CMA_152456	map00250
Riboflavin metabolism	4	kinase	ec:2.7.1.26	1	MIRA_PELE_CMA_36154	map00740
Riboflavin metabolism	4	synthetase	ec:2.7.7.2	2	MIRA_PELE_CMA_10604, NEWBLER_PELE_CMA_32699	map00740
Riboflavin metabolism	4	reductase [NAD(P)H]	ec:1.5.1.41	1	NEWBLER_MUSCULO_CMA_20572	map00740
Riboflavin metabolism	4	reductase (NADPH)	ec:1.5.1.30	1	NEWBLER_MUSCULO_CMA_20572	map00740
Styrene degradation	8	1,2-dioxygenase	ec:1.13.11.5	2	MIRA_PELE_CMA_1567, MIRA_PELE_CMA_1466	map00643
Styrene degradation	8	acylamidase	ec:3.5.1.4	1	MIRA_PELE_CMA_63345	map00643
Styrene degradation	8	beta-diketonase	ec:3.7.1.2	2	NEWBLER_PELE_CMA_115217, MIRA_PELE_CMA_68586	map00643
Styrene degradation	8	acetonitrilase	ec:3.5.5.1	2	NEWBLER_MUSCULO_CMA_24449, MIRA_PELE_CMA_46087	map00643
Styrene degradation	8	isomerase	ec:5.2.1.2	1	NEWBLER_MUSCULO_CMA_22347	map00643
Ethylbenzene degradation	8	C-acyltransferase	ec:2.3.1.16	8	MIRA_MUSCULO_CMA_7105, NEWBLER_MUSCULO_CMA_15807, NEWBLER_MUSCULO_CMA_11117, MIRA_MUSCULO_CMA_22922, MIRA_MUSCULO_CMA_2339, MIRA_PELE_CMA_59965, MIRA_PELE_CMA_66113, MIRA_MUSCULO_CMA_3450	map00642
Propanoate metabolism	82	carboxylase	ec:6.4.1.2	8	MIRA_MUSCULO_CMA_6532, NEWBLER_PELE_CMA_155316, MIRA_PELE_CMA_65932, MIRA_PELE_CMA_57096, NEWBLER_PELE_CMA_62583, NEWBLER_PELE_CMA_6107, MIRA_MUSCULO_CMA_14962, NEWBLER_PELE_CMA_158865	map00640
Propanoate metabolism	82	transaminase	ec:2.6.1.18	1	MIRA_MUSCULO_CMA_5595	map00640
Propanoate metabolism	82	transaminase	ec:2.6.1.19	1	NEWBLER_PELE_CMA_151272	map00640
Propanoate metabolism	82	carboxylase	ec:6.4.1.3	9	MIRA_MUSCULO_CMA_6532, NEWBLER_PELE_CMA_155316, MIRA_PELE_CMA_82988, MIRA_PELE_CMA_65932, MIRA_MUSCULO_CMA_25967, NEWBLER_PELE_CMA_116816, NEWBLER_MUSCULO_CMA_34671, MIRA_MUSCULO_CMA_18647, NEWBLER_PELE_CMA_6107	map00640
Propanoate metabolism	82	dehydrogenase (CoA-acylating)	ec:1.2.1.27	3	MIRA_PELE_CMA_18356, NEWBLER_MUSCULO_CMA_15348, MIRA_PELE_CMA_49115	map00640
Propanoate metabolism	82	ligase (ADP-forming)	ec:6.2.1.5	5	NEWBLER_MUSCULO_CMA_22667, MIRA_MUSCULO_CMA_10367, NEWBLER_MUSCULO_CMA_15901, MIRA_MUSCULO_CMA_8152, MIRA_MUSCULO_CMA_25377	map00640
Propanoate metabolism	82	ligase (GDP-forming)	ec:6.2.1.4	3	NEWBLER_MUSCULO_CMA_22667, MIRA_MUSCULO_CMA_10367, MIRA_MUSCULO_CMA_25377	map00640
Propanoate metabolism	82	ligase	ec:6.2.1.1	9	NEWBLER_PELE_CMA_64835, NEWBLER_MUSCULO_CMA_16154, MIRA_PELE_CMA_21448, NEWBLER_MUSCULO_CMA_13936, MIRA_PELE_CMA_90408, MIRA_MUSCULO_CMA_28118, MIRA_PELE_CMA_70394, NEWBLER_PELE_CMA_92300, MIRA_MUSCULO_CMA_25368	map00640
Propanoate metabolism	82	(2-methylpropanoyl)transferase	ec:2.3.1.168	1	NEWBLER_PELE_CMA_65426	map00640
Propanoate metabolism	82	dehydrogenase (acetylating)	ec:1.2.1.18	3	MIRA_PELE_CMA_18356, NEWBLER_MUSCULO_CMA_15348, MIRA_PELE_CMA_49115	map00640
Propanoate metabolism	82	ligase (ADP-forming)	ec:6.2.1.13	3	NEWBLER_MUSCULO_CMA_13936, MIRA_PELE_CMA_90408, MIRA_MUSCULO_CMA_28118	map00640
Propanoate metabolism	82	dehydrogenase	ec:1.8.1.4	2	MIRA_MUSCULO_CMA_7426, NEWBLER_MUSCULO_CMA_19022	map00640
Propanoate metabolism	82	C-acetyltransferase	ec:2.3.1.9	7	MIRA_MUSCULO_CMA_2020, MIRA_PELE_CMA_15414, MIRA_MUSCULO_CMA_1585, NEWBLER_PELE_CMA_61256, MIRA_MUSCULO_CMA_5473, MIRA_MUSCULO_CMA_22189, MIRA_PELE_CMA_15905	map00640
Propanoate metabolism	82	mutase	ec:5.4.99.2	6	NEWBLER_PELE_CMA_99009, NEWBLER_PELE_CMA_75912, NEWBLER_PELE_CMA_128075, MIRA_MUSCULO_CMA_7848, MIRA_PELE_CMA_12317, MIRA_MUSCULO_CMA_4607	map00640
Propanoate metabolism	82	hydrolase	ec:3.1.2.4	2	NEWBLER_MUSCULO_CMA_18763, NEWBLER_PELE_CMA_85849	map00640
Propanoate metabolism	82	hydratase	ec:4.2.1.17	15	MIRA_MUSCULO_CMA_2020, NEWBLER_MUSCULO_CMA_16251, NEWBLER_PELE_CMA_61256, MIRA_MUSCULO_CMA_5473, MIRA_MUSCULO_CMA_11198, MIRA_PELE_CMA_81597, NEWBLER_MUSCULO_CMA_11117, MIRA_MUSCULO_CMA_1438, MIRA_PELE_CMA_15414, MIRA_MUSCULO_CMA_22922, NEWBLER_PELE_CMA_45723, NEWBLER_MUSCULO_CMA_33233, MIRA_MUSCULO_CMA_2339, NEWBLER_PELE_CMA_98422, MIRA_MUSCULO_CMA_22189	map00640
Propanoate metabolism	82	dehydrogenase	ec:1.1.1.27	19	MIRA_MUSCULO_CMA_3341, MIRA_MUSCULO_CMA_5553, MIRA_MUSCULO_CMA_5652, MIRA_MUSCULO_CMA_10234, MIRA_MUSCULO_CMA_3024, MIRA_MUSCULO_CMA_2257, MIRA_MUSCULO_CMA_3610, NEWBLER_MUSCULO_CMA_24759, NEWBLER_PELE_CMA_75040, MIRA_PELE_CMA_4738, MIRA_MUSCULO_CMA_6000, MIRA_MUSCULO_CMA_3580, MIRA_PELE_CMA_923, NEWBLER_MUSCULO_CMA_5373, MIRA_MUSCULO_CMA_793, MIRA_MUSCULO_CMA_222, MIRA_MUSCULO_CMA_252, MIRA_MUSC…	map00640
Propanoate metabolism	82	dehydrogenase (2-methylpropanoyl-transferring)	ec:1.2.4.4	3	MIRA_PELE_CMA_18361, NEWBLER_MUSCULO_CMA_29415, MIRA_PELE_CMA_26330	map00640
Ascorbate and aldarate metabolism	43	dehydrogenase (NAD+)	ec:1.2.1.3	21	NEWBLER_PELE_CMA_63306, NEWBLER_PELE_CMA_129357, MIRA_MUSCULO_CMA_13864, MIRA_PELE_CMA_50486, MIRA_MUSCULO_CMA_8776, NEWBLER_PELE_CMA_153310, MIRA_PELE_CMA_45871, MIRA_PELE_CMA_5944, MIRA_PELE_CMA_49115, MIRA_MUSCULO_CMA_8067, NEWBLER_PELE_CMA_89127, MIRA_PELE_CMA_2724, MIRA_PELE_CMA_88102, MIRA_MUSCULO_CMA_27912, NEWBLER_MUSCULO_CMA_32800, MIRA_PELE_CMA_18356, NEWBLER_MUSCULO_CMA_33859, MIRA_PEL…	map00053
Ascorbate and aldarate metabolism	43	1-naphthol glucuronyltransferase	ec:2.4.1.17	18	MIRA_PELE_CMA_11214, NEWBLER_PELE_CMA_33626, NEWBLER_PELE_CMA_116075, MIRA_PELE_CMA_15725, NEWBLER_PELE_CMA_33627, NEWBLER_PELE_CMA_33629, NEWBLER_PELE_CMA_113357, MIRA_PELE_CMA_15620, NEWBLER_PELE_CMA_118967, MIRA_PELE_CMA_19768, MIRA_PELE_CMA_10278, NEWBLER_MUSCULO_CMA_36774, MIRA_PELE_CMA_10651, NEWBLER_PELE_CMA_55512, NEWBLER_PELE_CMA_103351, MIRA_PELE_CMA_54564, NEWBLER_PELE_CMA_55510, NEWBL…	map00053
Ascorbate and aldarate metabolism	43	reductase	ec:1.1.1.19	1	NEWBLER_MUSCULO_CMA_29323	map00053
Ascorbate and aldarate metabolism	43	6-dehydrogenase	ec:1.1.1.22	1	MIRA_MUSCULO_CMA_11340	map00053
Ascorbate and aldarate metabolism	43	oxygenase	ec:1.13.99.1	2	NEWBLER_PELE_CMA_73154, NEWBLER_PELE_CMA_73155	map00053
Galactose metabolism	115	phosphohexokinase	ec:2.7.1.11	40	MIRA_MUSCULO_CMA_1096, MIRA_PELE_CMA_29304, NEWBLER_MUSCULO_CMA_8271, MIRA_MUSCULO_CMA_4644, MIRA_MUSCULO_CMA_2621, NEWBLER_PELE_CMA_124040, MIRA_MUSCULO_CMA_6160, NEWBLER_MUSCULO_CMA_25982, MIRA_MUSCULO_CMA_14850, MIRA_PELE_CMA_3919, NEWBLER_PELE_CMA_224, MIRA_MUSCULO_CMA_689, NEWBLER_PELE_CMA_29905, MIRA_MUSCULO_CMA_1569, NEWBLER_PELE_CMA_135252, MIRA_MUSCULO_CMA_268, NEWBLER_PELE_CMA_225, MIRA…	map00052
Galactose metabolism	115	glucose 6-phosphate phosphatase	ec:3.1.3.9	2	MIRA_PELE_CMA_79618, MIRA_PELE_CMA_16370	map00052
Galactose metabolism	115	uridylyltransferase	ec:2.7.7.12	1	NEWBLER_MUSCULO_CMA_38385	map00052
Galactose metabolism	115	maltase	ec:3.2.1.20	11	MIRA_MUSCULO_CMA_7149, NEWBLER_MUSCULO_CMA_15530, NEWBLER_PELE_CMA_93087, MIRA_MUSCULO_CMA_4755, NEWBLER_PELE_CMA_42874, MIRA_PELE_CMA_56891, MIRA_PELE_CMA_79210, NEWBLER_MUSCULO_CMA_30791, MIRA_PELE_CMA_70478, NEWBLER_PELE_CMA_134745, MIRA_MUSCULO_CMA_4816	map00052
Galactose metabolism	115	invertase	ec:3.2.1.26	3	NEWBLER_PELE_CMA_42874, MIRA_PELE_CMA_70478, NEWBLER_PELE_CMA_134745	map00052
Galactose metabolism	115	lactase (ambiguous)	ec:3.2.1.23	2	NEWBLER_PELE_CMA_81495, MIRA_PELE_CMA_84013	map00052
Galactose metabolism	115	limit dextrinase (erroneous)	ec:3.2.1.10	3	NEWBLER_PELE_CMA_42874, MIRA_PELE_CMA_70478, NEWBLER_PELE_CMA_134745	map00052
Galactose metabolism	115	lactase-phlorizin hydrolase	ec:3.2.1.108	4	NEWBLER_PELE_CMA_81495, NEWBLER_PELE_CMA_72430, MIRA_PELE_CMA_84013, MIRA_PELE_CMA_68489	map00052
Galactose metabolism	115	synthase	ec:2.4.1.22	4	NEWBLER_MUSCULO_CMA_38385, NEWBLER_MUSCULO_CMA_18342, MIRA_PELE_CMA_76911, NEWBLER_PELE_CMA_85554	map00052
Galactose metabolism	115	glucokinase (phosphorylating)	ec:2.7.1.2	4	MIRA_PELE_CMA_29466, NEWBLER_PELE_CMA_69374, MIRA_PELE_CMA_56309, MIRA_PELE_CMA_89470	map00052
Galactose metabolism	115	hexokinase type IV glucokinase	ec:2.7.1.1	1	NEWBLER_PELE_CMA_143482	map00052
Galactose metabolism	115	galactokinase (phosphorylating)	ec:2.7.1.6	2	MIRA_PELE_CMA_74494, MIRA_PELE_CMA_33244	map00052
Galactose metabolism	115	1-epimerase	ec:5.1.3.3	1	MIRA_PELE_CMA_62445	map00052
Galactose metabolism	115	uridylyltransferase	ec:2.7.7.9	4	MIRA_MUSCULO_CMA_10024, MIRA_MUSCULO_CMA_4281, NEWBLER_MUSCULO_CMA_15206, MIRA_MUSCULO_CMA_14356	map00052
Galactose metabolism	115	(alpha-D-glucose-1,6-bisphosphate-dependent)	ec:5.4.2.2	16	MIRA_MUSCULO_CMA_4387, MIRA_PELE_CMA_8637, MIRA_PELE_CMA_57618, MIRA_MUSCULO_CMA_816, MIRA_MUSCULO_CMA_4481, MIRA_MUSCULO_CMA_1790, MIRA_MUSCULO_CMA_15082, NEWBLER_PELE_CMA_49921, MIRA_MUSCULO_CMA_3415, MIRA_MUSCULO_CMA_4328, MIRA_MUSCULO_CMA_145, MIRA_MUSCULO_CMA_2637, NEWBLER_PELE_CMA_49917, MIRA_PELE_CMA_28719, MIRA_PELE_CMA_75498, NEWBLER_MUSCULO_CMA_19666	map00052
Galactose metabolism	115	reductase	ec:1.1.1.21	26	MIRA_MUSCULO_CMA_5278, MIRA_MUSCULO_CMA_16914, MIRA_MUSCULO_CMA_3133, NEWBLER_PELE_CMA_104436, MIRA_PELE_CMA_37802, NEWBLER_PELE_CMA_21764, NEWBLER_PELE_CMA_21769, MIRA_PELE_CMA_19251, NEWBLER_PELE_CMA_21768, NEWBLER_MUSCULO_CMA_19654, MIRA_MUSCULO_CMA_7886, MIRA_PELE_CMA_9308, MIRA_MUSCULO_CMA_26090, MIRA_PELE_CMA_78505, MIRA_MUSCULO_CMA_19338, MIRA_MUSCULO_CMA_18688, NEWBLER_MUSCULO_CMA_6543, M…	map00052
Fructose and mannose metabolism	144	phosphofructokinase 2	ec:2.7.1.105	8	MIRA_MUSCULO_CMA_9702, MIRA_MUSCULO_CMA_27811, MIRA_PELE_CMA_65326, NEWBLER_PELE_CMA_24328, NEWBLER_MUSCULO_CMA_12950, NEWBLER_MUSCULO_CMA_17193, MIRA_PELE_CMA_21166, MIRA_MUSCULO_CMA_7256	map00051
Fructose and mannose metabolism	144	triose kinase	ec:2.7.1.28	1	NEWBLER_PELE_CMA_79176	map00051
Fructose and mannose metabolism	144	phosphohexokinase	ec:2.7.1.11	40	MIRA_MUSCULO_CMA_1096, MIRA_PELE_CMA_29304, NEWBLER_MUSCULO_CMA_8271, MIRA_MUSCULO_CMA_4644, MIRA_MUSCULO_CMA_2621, NEWBLER_PELE_CMA_124040, MIRA_MUSCULO_CMA_6160, NEWBLER_MUSCULO_CMA_25982, MIRA_MUSCULO_CMA_14850, MIRA_PELE_CMA_3919, NEWBLER_PELE_CMA_224, MIRA_MUSCULO_CMA_689, NEWBLER_PELE_CMA_29905, MIRA_MUSCULO_CMA_1569, NEWBLER_PELE_CMA_135252, MIRA_MUSCULO_CMA_268, NEWBLER_PELE_CMA_225, MIRA…	map00051
Fructose and mannose metabolism	144	isomerase	ec:5.3.1.1	14	MIRA_PELE_CMA_5650, MIRA_MUSCULO_CMA_2731, MIRA_PELE_CMA_3751, MIRA_PELE_CMA_60797, MIRA_MUSCULO_CMA_43, MIRA_MUSCULO_CMA_1433, MIRA_MUSCULO_CMA_6240, MIRA_PELE_CMA_39608, MIRA_MUSCULO_CMA_4880, MIRA_MUSCULO_CMA_28219, NEWBLER_MUSCULO_CMA_15805, MIRA_MUSCULO_CMA_974, MIRA_MUSCULO_CMA_466, MIRA_MUSCULO_CMA_492	map00051
Fructose and mannose metabolism	144	isomerase	ec:5.3.1.8	1	MIRA_PELE_CMA_41949	map00051
Fructose and mannose metabolism	144	isomerase	ec:5.3.1.5	1	NEWBLER_PELE_CMA_138685	map00051
Fructose and mannose metabolism	144	aldolase	ec:4.1.2.13	39	MIRA_MUSCULO_CMA_12634, MIRA_MUSCULO_CMA_6008, MIRA_MUSCULO_CMA_6405, MIRA_MUSCULO_CMA_1896, MIRA_MUSCULO_CMA_15364, MIRA_MUSCULO_CMA_14951, MIRA_PELE_CMA_493, MIRA_MUSCULO_CMA_6087, NEWBLER_PELE_CMA_132542, MIRA_PELE_CMA_21923, MIRA_MUSCULO_CMA_502, MIRA_MUSCULO_CMA_503, MIRA_PELE_CMA_57294, MIRA_MUSCULO_CMA_5627, MIRA_MUSCULO_CMA_5406, MIRA_MUSCULO_CMA_142, MIRA_PELE_CMA_37763, MIRA_MUSCULO_CMA…	map00051
Fructose and mannose metabolism	144	2-phosphatase	ec:3.1.3.46	16	MIRA_MUSCULO_CMA_9702, NEWBLER_PELE_CMA_32495, MIRA_PELE_CMA_29304, MIRA_MUSCULO_CMA_12246, NEWBLER_PELE_CMA_41568, NEWBLER_PELE_CMA_124040, NEWBLER_MUSCULO_CMA_17193, MIRA_PELE_CMA_21166, MIRA_MUSCULO_CMA_7256, MIRA_MUSCULO_CMA_14850, MIRA_MUSCULO_CMA_27811, MIRA_PELE_CMA_65326, NEWBLER_PELE_CMA_24328, MIRA_PELE_CMA_49704, NEWBLER_MUSCULO_CMA_12950, MIRA_MUSCULO_CMA_3848	map00051
Fructose and mannose metabolism	144	hexokinase type IV glucokinase	ec:2.7.1.1	1	NEWBLER_PELE_CMA_143482	map00051
Fructose and mannose metabolism	144	mannokinase (phosphorylating)	ec:2.7.1.7	3	NEWBLER_PELE_CMA_69374, MIRA_PELE_CMA_56309, MIRA_PELE_CMA_89470	map00051
Fructose and mannose metabolism	144	fructokinase (phosphorylating)	ec:2.7.1.4	3	NEWBLER_PELE_CMA_69374, MIRA_PELE_CMA_56309, MIRA_PELE_CMA_89470	map00051
Fructose and mannose metabolism	144	hexose diphosphatase	ec:3.1.3.11	4	MIRA_MUSCULO_CMA_685, MIRA_MUSCULO_CMA_273, MIRA_MUSCULO_CMA_4462, MIRA_MUSCULO_CMA_10077	map00051
Fructose and mannose metabolism	144	diphosphatase	ec:3.6.1.21	2	MIRA_MUSCULO_CMA_14227, NEWBLER_MUSCULO_CMA_26987	map00051
Fructose and mannose metabolism	144	4,6-dehydratase	ec:4.2.1.47	3	NEWBLER_PELE_CMA_142009, MIRA_PELE_CMA_23578, MIRA_PELE_CMA_60137	map00051
Fructose and mannose metabolism	144	2-dehydrogenase	ec:1.1.1.14	1	MIRA_MUSCULO_CMA_17491	map00051
Fructose and mannose metabolism	144	reductase	ec:1.1.1.21	26	MIRA_MUSCULO_CMA_5278, MIRA_MUSCULO_CMA_16914, MIRA_MUSCULO_CMA_3133, NEWBLER_PELE_CMA_104436, MIRA_PELE_CMA_37802, NEWBLER_PELE_CMA_21764, NEWBLER_PELE_CMA_21769, MIRA_PELE_CMA_19251, NEWBLER_PELE_CMA_21768, NEWBLER_MUSCULO_CMA_19654, MIRA_MUSCULO_CMA_7886, MIRA_PELE_CMA_9308, MIRA_MUSCULO_CMA_26090, MIRA_PELE_CMA_78505, MIRA_MUSCULO_CMA_19338, MIRA_MUSCULO_CMA_18688, NEWBLER_MUSCULO_CMA_6543, M…	map00051
Biosynthesis of ansamycins	2	glycolaldehydetransferase	ec:2.2.1.1	2	MIRA_PELE_CMA_31757, MIRA_MUSCULO_CMA_21504	map01051
Phosphonate and phosphinate metabolism	13	EPT	ec:2.7.8.1	5	MIRA_MUSCULO_CMA_8678, MIRA_PELE_CMA_69208, NEWBLER_PELE_CMA_128650, MIRA_MUSCULO_CMA_8081, NEWBLER_MUSCULO_CMA_15801	map00440
Phosphonate and phosphinate metabolism	13	cholinephosphotransferase	ec:2.7.8.2	5	MIRA_MUSCULO_CMA_8678, MIRA_PELE_CMA_69208, NEWBLER_PELE_CMA_128650, MIRA_MUSCULO_CMA_8081, NEWBLER_MUSCULO_CMA_15801	map00440
Phosphonate and phosphinate metabolism	13	cytidylyltransferase	ec:2.7.7.14	3	MIRA_PELE_CMA_46095, NEWBLER_PELE_CMA_37913, NEWBLER_MUSCULO_CMA_28528	map00440
Phosphonate and phosphinate metabolism	13	cytidylyltransferase	ec:2.7.7.15	5	MIRA_PELE_CMA_40268, NEWBLER_PELE_CMA_39514, NEWBLER_MUSCULO_CMA_15097, NEWBLER_PELE_CMA_39511, MIRA_MUSCULO_CMA_9355	map00440
Caprolactam degradation	25	dehydrogenase (NADP+)	ec:1.1.1.2	1	MIRA_PELE_CMA_20914	map00930
Caprolactam degradation	25	dehydrogenase (NADP+)	ec:1.2.1.4	4	MIRA_PELE_CMA_88102, MIRA_MUSCULO_CMA_27912, NEWBLER_MUSCULO_CMA_32800, NEWBLER_MUSCULO_CMA_33859	map00930
Caprolactam degradation	25	hydratase	ec:4.2.1.17	15	MIRA_MUSCULO_CMA_2020, NEWBLER_MUSCULO_CMA_16251, NEWBLER_PELE_CMA_61256, MIRA_MUSCULO_CMA_5473, MIRA_MUSCULO_CMA_11198, MIRA_PELE_CMA_81597, NEWBLER_MUSCULO_CMA_11117, MIRA_MUSCULO_CMA_1438, MIRA_PELE_CMA_15414, MIRA_MUSCULO_CMA_22922, NEWBLER_PELE_CMA_45723, NEWBLER_MUSCULO_CMA_33233, MIRA_MUSCULO_CMA_2339, NEWBLER_PELE_CMA_98422, MIRA_MUSCULO_CMA_22189	map00930
Caprolactam degradation	25	dehydrogenase	ec:1.1.1.35	7	NEWBLER_MUSCULO_CMA_31677, MIRA_PELE_CMA_15414, NEWBLER_PELE_CMA_53888, NEWBLER_PELE_CMA_84759, NEWBLER_MUSCULO_CMA_32432, NEWBLER_PELE_CMA_98422, MIRA_PELE_CMA_53909	map00930
Histidine metabolism	33	transaminase	ec:2.6.1.9	6	MIRA_PELE_CMA_51057, MIRA_PELE_CMA_82238, NEWBLER_MUSCULO_CMA_15184, MIRA_PELE_CMA_8234, NEWBLER_PELE_CMA_145098, MIRA_MUSCULO_CMA_18128	map00340
Histidine metabolism	33	dehydrogenase [NAD(P)+]	ec:1.2.1.5	10	MIRA_PELE_CMA_88102, MIRA_MUSCULO_CMA_27912, NEWBLER_MUSCULO_CMA_32800, MIRA_MUSCULO_CMA_8776, NEWBLER_MUSCULO_CMA_33859, MIRA_PELE_CMA_5944, NEWBLER_MUSCULO_CMA_15399, MIRA_MUSCULO_CMA_8067, MIRA_PELE_CMA_20914, MIRA_PELE_CMA_32472	map00340
Histidine metabolism	33	dehydrogenase (NAD+)	ec:1.2.1.3	21	NEWBLER_PELE_CMA_63306, NEWBLER_PELE_CMA_129357, MIRA_MUSCULO_CMA_13864, MIRA_PELE_CMA_50486, MIRA_MUSCULO_CMA_8776, NEWBLER_PELE_CMA_153310, MIRA_PELE_CMA_45871, MIRA_PELE_CMA_5944, MIRA_PELE_CMA_49115, MIRA_MUSCULO_CMA_8067, NEWBLER_PELE_CMA_89127, MIRA_PELE_CMA_2724, MIRA_PELE_CMA_88102, MIRA_MUSCULO_CMA_27912, NEWBLER_MUSCULO_CMA_32800, MIRA_PELE_CMA_18356, NEWBLER_MUSCULO_CMA_33859, MIRA_PEL…	map00340
Histidine metabolism	33	aminoacylase II	ec:3.5.1.15	2	MIRA_MUSCULO_CMA_19395, MIRA_PELE_CMA_90726	map00340
Histidine metabolism	33	deformylase	ec:3.5.1.68	1	MIRA_MUSCULO_CMA_7809	map00340
Histidine metabolism	33	formimidoyltransferase	ec:2.1.2.5	1	MIRA_PELE_CMA_54396	map00340
PI3K-Akt signaling pathway	14	3-kinase	ec:2.7.1.153	14	MIRA_PELE_CMA_51641, MIRA_PELE_CMA_21597, MIRA_MUSCULO_CMA_8096, NEWBLER_PELE_CMA_64121, MIRA_PELE_CMA_67566, NEWBLER_MUSCULO_CMA_32556, NEWBLER_PELE_CMA_76912, MIRA_PELE_CMA_13133, NEWBLER_MUSCULO_CMA_27470, MIRA_PELE_CMA_11631, NEWBLER_PELE_CMA_90697, NEWBLER_MUSCULO_CMA_37653, NEWBLER_MUSCULO_CMA_32179, MIRA_MUSCULO_CMA_26630	map04151
mTOR signaling pathway	56	3-kinase	ec:2.7.1.153	14	MIRA_PELE_CMA_51641, MIRA_PELE_CMA_21597, MIRA_MUSCULO_CMA_8096, NEWBLER_PELE_CMA_64121, MIRA_PELE_CMA_67566, NEWBLER_MUSCULO_CMA_32556, NEWBLER_PELE_CMA_76912, MIRA_PELE_CMA_13133, NEWBLER_MUSCULO_CMA_27470, MIRA_PELE_CMA_11631, NEWBLER_PELE_CMA_90697, NEWBLER_MUSCULO_CMA_37653, NEWBLER_MUSCULO_CMA_32179, MIRA_MUSCULO_CMA_26630	map04150
mTOR signaling pathway	56	protein kinase	ec:2.7.11.11	23	NEWBLER_PELE_CMA_7252, NEWBLER_MUSCULO_CMA_11062, MIRA_PELE_CMA_83659, MIRA_PELE_CMA_28105, NEWBLER_MUSCULO_CMA_18420, MIRA_PELE_CMA_36945, NEWBLER_PELE_CMA_39975, NEWBLER_PELE_CMA_64729, NEWBLER_PELE_CMA_149620, MIRA_MUSCULO_CMA_7449, NEWBLER_PELE_CMA_67749, MIRA_PELE_CMA_11467, NEWBLER_PELE_CMA_88651, NEWBLER_PELE_CMA_137118, MIRA_MUSCULO_CMA_8594, MIRA_MUSCULO_CMA_16358, MIRA_PELE_CMA_45284, M…	map04150
mTOR signaling pathway	56	protein kinase	ec:2.7.11.24	19	NEWBLER_PELE_CMA_157848, MIRA_MUSCULO_CMA_2082, MIRA_PELE_CMA_69123, MIRA_PELE_CMA_27791, NEWBLER_MUSCULO_CMA_20312, MIRA_MUSCULO_CMA_15731, MIRA_MUSCULO_CMA_15279, NEWBLER_MUSCULO_CMA_11949, MIRA_MUSCULO_CMA_24106, MIRA_PELE_CMA_70877, NEWBLER_PELE_CMA_24899, MIRA_MUSCULO_CMA_22912, MIRA_PELE_CMA_72626, NEWBLER_PELE_CMA_13186, NEWBLER_PELE_CMA_54533, MIRA_PELE_CMA_92397, MIRA_PELE_CMA_38742, NEW…	map04150
Retinol metabolism	100	dehydrogenase	ec:1.2.1.36	12	NEWBLER_PELE_CMA_129357, NEWBLER_MUSCULO_CMA_6549, NEWBLER_PELE_CMA_153310, MIRA_MUSCULO_CMA_2124, MIRA_PELE_CMA_78505, NEWBLER_PELE_CMA_94150, NEWBLER_PELE_CMA_21769, MIRA_PELE_CMA_55770, MIRA_PELE_CMA_19251, MIRA_PELE_CMA_5944, MIRA_MUSCULO_CMA_8067, MIRA_PELE_CMA_27199	map00830
Retinol metabolism	100	dehydrogenase (NAD+)	ec:1.1.1.105	16	NEWBLER_PELE_CMA_39306, MIRA_MUSCULO_CMA_13825, NEWBLER_PELE_CMA_43535, NEWBLER_MUSCULO_CMA_26678, MIRA_PELE_CMA_22596, NEWBLER_PELE_CMA_85320, MIRA_PELE_CMA_297, MIRA_PELE_CMA_17543, MIRA_PELE_CMA_20168, MIRA_PELE_CMA_64658, MIRA_PELE_CMA_27418, MIRA_PELE_CMA_55770, MIRA_PELE_CMA_74845, NEWBLER_MUSCULO_CMA_16699, NEWBLER_PELE_CMA_107006, MIRA_MUSCULO_CMA_24334	map00830
Retinol metabolism	100	dehydrogenase	ec:1.1.1.1	4	MIRA_MUSCULO_CMA_2395, MIRA_PELE_CMA_9170, NEWBLER_PELE_CMA_76910, NEWBLER_MUSCULO_CMA_15873	map00830
Retinol metabolism	100	monooxygenase	ec:1.14.14.1	34	NEWBLER_MUSCULO_CMA_11184, NEWBLER_MUSCULO_CMA_16032, MIRA_PELE_CMA_48743, NEWBLER_PELE_CMA_29830, MIRA_PELE_CMA_62346, NEWBLER_PELE_CMA_68234, MIRA_PELE_CMA_83841, NEWBLER_PELE_CMA_78736, MIRA_PELE_CMA_92209, MIRA_PELE_CMA_23666, NEWBLER_PELE_CMA_90788, NEWBLER_PELE_CMA_76557, NEWBLER_MUSCULO_CMA_34312, MIRA_MUSCULO_CMA_7886, MIRA_PELE_CMA_30248, NEWBLER_PELE_CMA_5272, NEWBLER_PELE_CMA_12788, NE…	map00830
Retinol metabolism	100	oxidase	ec:1.2.3.1	4	NEWBLER_PELE_CMA_141973, NEWBLER_PELE_CMA_160450, NEWBLER_PELE_CMA_26723, NEWBLER_PELE_CMA_147994	map00830
Retinol metabolism	100	1-naphthol glucuronyltransferase	ec:2.4.1.17	18	MIRA_PELE_CMA_11214, NEWBLER_PELE_CMA_33626, NEWBLER_PELE_CMA_116075, MIRA_PELE_CMA_15725, NEWBLER_PELE_CMA_33627, NEWBLER_PELE_CMA_33629, NEWBLER_PELE_CMA_113357, MIRA_PELE_CMA_15620, NEWBLER_PELE_CMA_118967, MIRA_PELE_CMA_19768, MIRA_PELE_CMA_10278, NEWBLER_MUSCULO_CMA_36774, MIRA_PELE_CMA_10651, NEWBLER_PELE_CMA_55512, NEWBLER_PELE_CMA_103351, MIRA_PELE_CMA_54564, NEWBLER_PELE_CMA_55510, NEWBL…	map00830
Retinol metabolism	100	O-fatty-acyltransferase	ec:2.3.1.76	2	NEWBLER_PELE_CMA_99637, MIRA_PELE_CMA_57787	map00830
Retinol metabolism	100	13,14-reductase	ec:1.3.99.23	6	NEWBLER_PELE_CMA_26715, MIRA_PELE_CMA_58839, NEWBLER_PELE_CMA_26721, MIRA_PELE_CMA_80317, NEWBLER_PELE_CMA_140879, MIRA_MUSCULO_CMA_16497	map00830
Retinol metabolism	100	isomerohydrolase	ec:3.1.1.64	5	MIRA_PELE_CMA_68689, MIRA_PELE_CMA_66559, MIRA_PELE_CMA_44297, NEWBLER_PELE_CMA_111510, MIRA_PELE_CMA_77504	map00830
Pyrimidine metabolism	155	kinase	ec:2.7.4.6	22	MIRA_MUSCULO_CMA_6235, MIRA_PELE_CMA_2143, MIRA_MUSCULO_CMA_181, MIRA_PELE_CMA_21072, NEWBLER_PELE_CMA_58022, MIRA_MUSCULO_CMA_4357, MIRA_MUSCULO_CMA_6128, MIRA_PELE_CMA_69472, MIRA_PELE_CMA_33624, MIRA_PELE_CMA_1782, NEWBLER_MUSCULO_CMA_15290, MIRA_PELE_CMA_1369, NEWBLER_PELE_CMA_137924, MIRA_MUSCULO_CMA_6088, MIRA_PELE_CMA_394, MIRA_PELE_CMA_46098, MIRA_MUSCULO_CMA_1121, NEWBLER_PELE_CMA_51347,…	map00240
Pyrimidine metabolism	155	carbamoylaspartic dehydrase	ec:3.5.2.3	5	NEWBLER_MUSCULO_CMA_37691, NEWBLER_MUSCULO_CMA_25736, MIRA_PELE_CMA_40149, NEWBLER_PELE_CMA_24854, MIRA_PELE_CMA_65739	map00240
Pyrimidine metabolism	155	hydantoinase	ec:3.5.2.2	7	MIRA_PELE_CMA_54622, NEWBLER_PELE_CMA_99171, MIRA_PELE_CMA_11880, MIRA_PELE_CMA_62857, MIRA_MUSCULO_CMA_21669, MIRA_PELE_CMA_24248, NEWBLER_PELE_CMA_150018	map00240
Pyrimidine metabolism	155	kinase	ec:2.7.1.74	1	MIRA_MUSCULO_CMA_29877	map00240
Pyrimidine metabolism	155	kinase	ec:2.7.1.48	7	MIRA_MUSCULO_CMA_21309, NEWBLER_PELE_CMA_78146, MIRA_MUSCULO_CMA_3083, MIRA_MUSCULO_CMA_27793, MIRA_PELE_CMA_50490, MIRA_PELE_CMA_65155, NEWBLER_PELE_CMA_78810	map00240
Pyrimidine metabolism	155	2'-phosphodiesterase	ec:3.1.4.16	1	MIRA_PELE_CMA_17429	map00240
Pyrimidine metabolism	155	deaminase	ec:3.5.4.5	2	MIRA_PELE_CMA_41987, NEWBLER_MUSCULO_CMA_15260	map00240
Pyrimidine metabolism	155	carbamoyltransferase	ec:2.1.3.2	6	NEWBLER_MUSCULO_CMA_37691, NEWBLER_MUSCULO_CMA_25736, MIRA_PELE_CMA_40149, NEWBLER_PELE_CMA_24854, MIRA_PELE_CMA_65739, NEWBLER_PELE_CMA_152456	map00240
Pyrimidine metabolism	155	kinase	ec:2.7.1.21	1	MIRA_MUSCULO_CMA_29877	map00240
Pyrimidine metabolism	155	synthase	ec:4.2.1.70	2	MIRA_PELE_CMA_62829, MIRA_PELE_CMA_54080	map00240
Pyrimidine metabolism	155	reductase	ec:1.8.1.9	9	NEWBLER_PELE_CMA_84478, MIRA_MUSCULO_CMA_10424, MIRA_PELE_CMA_1110, MIRA_PELE_CMA_22732, MIRA_MUSCULO_CMA_16840, MIRA_PELE_CMA_19572, MIRA_MUSCULO_CMA_11097, MIRA_PELE_CMA_1753, MIRA_MUSCULO_CMA_4493	map00240
Pyrimidine metabolism	155	3'-mononucleotidase	ec:3.1.3.6	1	NEWBLER_MUSCULO_CMA_25195	map00240
Pyrimidine metabolism	155	uridine 5'-nucleotidase	ec:3.1.3.5	12	MIRA_MUSCULO_CMA_10995, MIRA_MUSCULO_CMA_13863, MIRA_MUSCULO_CMA_24546, MIRA_MUSCULO_CMA_2664, MIRA_MUSCULO_CMA_2665, MIRA_MUSCULO_CMA_11128, MIRA_PELE_CMA_1771, NEWBLER_MUSCULO_CMA_29529, NEWBLER_MUSCULO_CMA_17638, NEWBLER_PELE_CMA_158314, MIRA_MUSCULO_CMA_4174, NEWBLER_MUSCULO_CMA_20145	map00240
Pyrimidine metabolism	155	dehydrogenase (NADP+)	ec:1.3.1.2	1	NEWBLER_PELE_CMA_77146	map00240
Pyrimidine metabolism	155	synthase (glutamine-hydrolysing)	ec:6.3.5.5	7	NEWBLER_MUSCULO_CMA_37691, NEWBLER_MUSCULO_CMA_25736, MIRA_PELE_CMA_40149, NEWBLER_PELE_CMA_24854, MIRA_PELE_CMA_65739, MIRA_PELE_CMA_79661, NEWBLER_PELE_CMA_152456	map00240
Pyrimidine metabolism	155	N-carbamoyl-beta-alanine amidohydrolase	ec:3.5.1.6	2	MIRA_PELE_CMA_72226, MIRA_MUSCULO_CMA_5155	map00240
Pyrimidine metabolism	155	synthase (glutamine hydrolysing)	ec:6.3.4.2	5	MIRA_PELE_CMA_65954, MIRA_MUSCULO_CMA_2864, MIRA_PELE_CMA_82134, MIRA_MUSCULO_CMA_11949, NEWBLER_PELE_CMA_147785	map00240
Pyrimidine metabolism	155	diphosphate phosphatase	ec:3.6.1.6	8	MIRA_MUSCULO_CMA_19087, MIRA_PELE_CMA_45864, MIRA_PELE_CMA_47649, NEWBLER_PELE_CMA_94833, MIRA_PELE_CMA_71501, MIRA_PELE_CMA_62576, NEWBLER_MUSCULO_CMA_32467, NEWBLER_MUSCULO_CMA_24697	map00240
Pyrimidine metabolism	155	reductase	ec:1.17.4.1	2	MIRA_PELE_CMA_60101, MIRA_PELE_CMA_63541	map00240
Pyrimidine metabolism	155	diphosphatase	ec:3.6.1.19	13	NEWBLER_MUSCULO_CMA_39299, MIRA_MUSCULO_CMA_14227, MIRA_MUSCULO_CMA_15613, MIRA_PELE_CMA_31511, NEWBLER_MUSCULO_CMA_22187, MIRA_PELE_CMA_68685, NEWBLER_PELE_CMA_63399, MIRA_PELE_CMA_47649, NEWBLER_PELE_CMA_92591, MIRA_MUSCULO_CMA_21218, NEWBLER_PELE_CMA_94833, MIRA_MUSCULO_CMA_25197, MIRA_MUSCULO_CMA_26962	map00240
Pyrimidine metabolism	155	diphosphatase	ec:3.6.1.23	1	MIRA_MUSCULO_CMA_2967	map00240
Pyrimidine metabolism	155	RNA polymerase	ec:2.7.7.6	6	MIRA_MUSCULO_CMA_23107, MIRA_PELE_CMA_37050, MIRA_PELE_CMA_90328, NEWBLER_MUSCULO_CMA_25095, MIRA_PELE_CMA_52053, MIRA_PELE_CMA_63432	map00240
Pyrimidine metabolism	155	DNA polymerase	ec:2.7.7.7	31	NEWBLER_PELE_CMA_148074, NEWBLER_PELE_CMA_88869, NEWBLER_PELE_CMA_13589, NEWBLER_MUSCULO_CMA_20098, MIRA_PELE_CMA_62349, MIRA_MUSCULO_CMA_14396, MIRA_PELE_CMA_13911, MIRA_PELE_CMA_72709, NEWBLER_MUSCULO_CMA_28910, MIRA_PELE_CMA_63112, NEWBLER_PELE_CMA_113460, NEWBLER_PELE_CMA_81715, NEWBLER_MUSCULO_CMA_17518, NEWBLER_PELE_CMA_74231, NEWBLER_PELE_CMA_128867, NEWBLER_PELE_CMA_125237, NEWBLER_PELE_C…	map00240
Pyrimidine metabolism	155	nucleotidyltransferase	ec:2.7.7.8	2	NEWBLER_PELE_CMA_88296, NEWBLER_PELE_CMA_156503	map00240
Pyrimidine metabolism	155	deoxyribosyltransferase	ec:2.4.2.6	1	MIRA_PELE_CMA_51943	map00240
Pyrimidine metabolism	155	phosphoribosyltransferase	ec:2.4.2.9	1	MIRA_MUSCULO_CMA_3083	map00240
Pyrimidine metabolism	155	phosphorylase	ec:2.4.2.3	4	MIRA_PELE_CMA_57458, MIRA_PELE_CMA_93290, NEWBLER_PELE_CMA_158114, NEWBLER_PELE_CMA_136697	map00240
Pyrimidine metabolism	155	kinase	ec:2.7.4.14	3	MIRA_PELE_CMA_2143, MIRA_PELE_CMA_69472, NEWBLER_PELE_CMA_51347	map00240
Pyrimidine metabolism	155	phosphorylase	ec:2.4.2.4	5	MIRA_PELE_CMA_30475, MIRA_PELE_CMA_93171, MIRA_MUSCULO_CMA_6604, NEWBLER_MUSCULO_CMA_11028, MIRA_MUSCULO_CMA_5000	map00240
Pyrimidine metabolism	155	phosphorylase	ec:2.4.2.1	5	MIRA_MUSCULO_CMA_14724, MIRA_PELE_CMA_63093, NEWBLER_PELE_CMA_158375, NEWBLER_PELE_CMA_149084, NEWBLER_PELE_CMA_152920	map00240
Thiamine metabolism	20	diphosphokinase	ec:2.7.6.2	1	MIRA_MUSCULO_CMA_8611	map00730
Thiamine metabolism	20	desulfurase	ec:2.8.1.7	4	NEWBLER_PELE_CMA_47951, MIRA_PELE_CMA_87473, NEWBLER_MUSCULO_CMA_29749, NEWBLER_PELE_CMA_47947	map00730
Thiamine metabolism	20	phosphatase	ec:3.6.1.15	15	MIRA_MUSCULO_CMA_10443, MIRA_PELE_CMA_70151, MIRA_MUSCULO_CMA_5645, MIRA_MUSCULO_CMA_10977, MIRA_PELE_CMA_74083, NEWBLER_PELE_CMA_60745, NEWBLER_PELE_CMA_132255, MIRA_PELE_CMA_68453, MIRA_PELE_CMA_47649, MIRA_PELE_CMA_32275, MIRA_MUSCULO_CMA_4867, MIRA_PELE_CMA_54480, NEWBLER_PELE_CMA_94833, MIRA_PELE_CMA_10681, MIRA_PELE_CMA_71990	map00730
Nitrotoluene degradation	5	N-acetyltransferase	ec:2.3.1.5	5	MIRA_MUSCULO_CMA_8906, MIRA_PELE_CMA_62279, NEWBLER_PELE_CMA_111650, MIRA_PELE_CMA_54289, NEWBLER_MUSCULO_CMA_23059	map00633
Folate biosynthesis	23	hydrolase	ec:3.4.19.9	3	MIRA_PELE_CMA_15362, MIRA_MUSCULO_CMA_15049, NEWBLER_MUSCULO_CMA_30200	map00790
Folate biosynthesis	23	pyranopterin phosphate synthase	ec:4.1.99.18	1	MIRA_PELE_CMA_71533	map00790
Folate biosynthesis	23	phosphatase	ec:3.1.3.1	16	NEWBLER_PELE_CMA_124075, MIRA_MUSCULO_CMA_5202, MIRA_PELE_CMA_8995, MIRA_PELE_CMA_29855, NEWBLER_PELE_CMA_31633, NEWBLER_PELE_CMA_31635, NEWBLER_PELE_CMA_31636, MIRA_PELE_CMA_50946, MIRA_MUSCULO_CMA_5042, MIRA_MUSCULO_CMA_15037, NEWBLER_PELE_CMA_97831, NEWBLER_PELE_CMA_88062, MIRA_PELE_CMA_59061, NEWBLER_PELE_CMA_76039, NEWBLER_MUSCULO_CMA_15545, MIRA_PELE_CMA_75246	map00790
Folate biosynthesis	23	synthase	ec:6.3.2.17	1	MIRA_MUSCULO_CMA_30722	map00790
Folate biosynthesis	23	reductase	ec:1.5.1.34	1	MIRA_PELE_CMA_47743	map00790
Folate biosynthesis	23	cyclohydrolase I	ec:3.5.4.16	1	MIRA_PELE_CMA_39933	map00790
Steroid hormone biosynthesis	103	sulfotransferase	ec:2.8.2.4	8	MIRA_PELE_CMA_29810, MIRA_PELE_CMA_54423, MIRA_PELE_CMA_14357, NEWBLER_MUSCULO_CMA_10698, NEWBLER_PELE_CMA_9291, MIRA_PELE_CMA_43442, MIRA_PELE_CMA_47201, NEWBLER_PELE_CMA_109467	map00140
Steroid hormone biosynthesis	103	sulfotransferase	ec:2.8.2.2	1	MIRA_PELE_CMA_42532	map00140
Steroid hormone biosynthesis	103	O-methyltransferase	ec:2.1.1.6	1	NEWBLER_PELE_CMA_123024	map00140
Steroid hormone biosynthesis	103	dehydrogenase	ec:1.1.1.145	3	NEWBLER_PELE_CMA_113935, MIRA_MUSCULO_CMA_19338, MIRA_PELE_CMA_78257	map00140
Steroid hormone biosynthesis	103	dehydrogenase	ec:1.1.1.149	10	MIRA_MUSCULO_CMA_5278, MIRA_MUSCULO_CMA_3133, MIRA_PELE_CMA_78505, NEWBLER_PELE_CMA_21769, NEWBLER_MUSCULO_CMA_15945, MIRA_MUSCULO_CMA_18688, MIRA_PELE_CMA_55770, NEWBLER_PELE_CMA_21768, NEWBLER_PELE_CMA_73772, NEWBLER_MUSCULO_CMA_6543	map00140
Steroid hormone biosynthesis	103	monooxygenase	ec:1.14.14.1	34	NEWBLER_MUSCULO_CMA_11184, NEWBLER_MUSCULO_CMA_16032, MIRA_PELE_CMA_48743, NEWBLER_PELE_CMA_29830, MIRA_PELE_CMA_62346, NEWBLER_PELE_CMA_68234, MIRA_PELE_CMA_83841, NEWBLER_PELE_CMA_78736, MIRA_PELE_CMA_92209, MIRA_PELE_CMA_23666, NEWBLER_PELE_CMA_90788, NEWBLER_PELE_CMA_76557, NEWBLER_MUSCULO_CMA_34312, MIRA_MUSCULO_CMA_7886, MIRA_PELE_CMA_30248, NEWBLER_PELE_CMA_5272, NEWBLER_PELE_CMA_12788, NE…	map00140
Steroid hormone biosynthesis	103	4-dehydrogenase (NADP+)	ec:1.3.1.22	1	MIRA_PELE_CMA_20234	map00140
Steroid hormone biosynthesis	103	5beta-reductase	ec:1.3.1.3	2	MIRA_PELE_CMA_14669, MIRA_PELE_CMA_55770	map00140
Steroid hormone biosynthesis	103	1-naphthol glucuronyltransferase	ec:2.4.1.17	18	MIRA_PELE_CMA_11214, NEWBLER_PELE_CMA_33626, NEWBLER_PELE_CMA_116075, MIRA_PELE_CMA_15725, NEWBLER_PELE_CMA_33627, NEWBLER_PELE_CMA_33629, NEWBLER_PELE_CMA_113357, MIRA_PELE_CMA_15620, NEWBLER_PELE_CMA_118967, MIRA_PELE_CMA_19768, MIRA_PELE_CMA_10278, NEWBLER_MUSCULO_CMA_36774, MIRA_PELE_CMA_10651, NEWBLER_PELE_CMA_55512, NEWBLER_PELE_CMA_103351, MIRA_PELE_CMA_54564, NEWBLER_PELE_CMA_55510, NEWBL…	map00140
Steroid hormone biosynthesis	103	7alpha-monooxygenase	ec:1.14.13.17	4	MIRA_MUSCULO_CMA_19684, MIRA_PELE_CMA_29967, MIRA_PELE_CMA_21763, MIRA_PELE_CMA_39001	map00140
Steroid hormone biosynthesis	103	dehydrogenase (NAD+)	ec:1.1.1.239	3	NEWBLER_MUSCULO_CMA_31677, NEWBLER_PELE_CMA_84759, NEWBLER_PELE_CMA_43535	map00140
Steroid hormone biosynthesis	103	monooxygenase (side-chain-cleaving)	ec:1.14.15.6	2	NEWBLER_PELE_CMA_82023, MIRA_PELE_CMA_21620	map00140
Steroid hormone biosynthesis	103	4-dehydrogenase	ec:1.3.99.6	3	NEWBLER_PELE_CMA_54639, MIRA_PELE_CMA_14669, MIRA_PELE_CMA_55770	map00140
Steroid hormone biosynthesis	103	sulfotransferase	ec:2.8.2.15	3	MIRA_PELE_CMA_42532, MIRA_PELE_CMA_14357, MIRA_PELE_CMA_47201	map00140
Steroid hormone biosynthesis	103	17)beta-hydroxysteroid dehydrogenase	ec:1.1.1.51	2	NEWBLER_MUSCULO_CMA_31677, NEWBLER_PELE_CMA_84759	map00140
Steroid hormone biosynthesis	103	3-dehydrogenase (Si-specific)	ec:1.1.1.50	1	NEWBLER_PELE_CMA_21772	map00140
Steroid hormone biosynthesis	103	17beta-dehydrogenase (NADP+)	ec:1.1.1.64	1	MIRA_PELE_CMA_55770	map00140
Steroid hormone biosynthesis	103	17-dehydrogenase	ec:1.1.1.62	11	NEWBLER_PELE_CMA_21772, NEWBLER_PELE_CMA_26515, NEWBLER_MUSCULO_CMA_31677, NEWBLER_PELE_CMA_84759, MIRA_PELE_CMA_33695, NEWBLER_PELE_CMA_21769, NEWBLER_PELE_CMA_43535, MIRA_PELE_CMA_55770, MIRA_PELE_CMA_19251, NEWBLER_PELE_CMA_160189, MIRA_PELE_CMA_297	map00140
Steroid hormone biosynthesis	103	sulfatase	ec:3.1.6.1	10	NEWBLER_PELE_CMA_153235, NEWBLER_MUSCULO_CMA_25892, MIRA_PELE_CMA_18202, NEWBLER_PELE_CMA_70555, NEWBLER_PELE_CMA_139774, NEWBLER_PELE_CMA_70557, MIRA_PELE_CMA_59051, NEWBLER_PELE_CMA_149149, MIRA_PELE_CMA_59877, NEWBLER_PELE_CMA_92310	map00140
Steroid hormone biosynthesis	103	arylsulfatase	ec:3.1.6.2	2	NEWBLER_PELE_CMA_139774, MIRA_PELE_CMA_59051	map00140
Glyoxylate and dicarboxylate metabolism	80	carboxylase	ec:6.4.1.3	9	MIRA_MUSCULO_CMA_6532, NEWBLER_PELE_CMA_155316, MIRA_PELE_CMA_82988, MIRA_PELE_CMA_65932, MIRA_MUSCULO_CMA_25967, NEWBLER_PELE_CMA_116816, NEWBLER_MUSCULO_CMA_34671, MIRA_MUSCULO_CMA_18647, NEWBLER_PELE_CMA_6107	map00630
Glyoxylate and dicarboxylate metabolism	80	ligase	ec:6.3.1.2	15	NEWBLER_MUSCULO_CMA_22700, MIRA_PELE_CMA_1773, MIRA_PELE_CMA_3994, MIRA_MUSCULO_CMA_2303, NEWBLER_MUSCULO_CMA_7772, MIRA_PELE_CMA_11789, MIRA_MUSCULO_CMA_8630, MIRA_PELE_CMA_83698, NEWBLER_MUSCULO_CMA_26294, MIRA_PELE_CMA_11279, MIRA_PELE_CMA_30693, NEWBLER_PELE_CMA_53336, NEWBLER_PELE_CMA_53335, NEWBLER_PELE_CMA_60958, NEWBLER_PELE_CMA_96205	map00630
Glyoxylate and dicarboxylate metabolism	80	dehydrogenase	ec:1.1.99.14	2	MIRA_PELE_CMA_37104, NEWBLER_PELE_CMA_130101	map00630
Glyoxylate and dicarboxylate metabolism	80	aldolase	ec:4.1.3.16	1	NEWBLER_PELE_CMA_76103	map00630
Glyoxylate and dicarboxylate metabolism	80	3-kinase	ec:2.7.1.31	3	MIRA_PELE_CMA_46858, NEWBLER_PELE_CMA_136452, MIRA_PELE_CMA_20830	map00630
Glyoxylate and dicarboxylate metabolism	80	transaminase	ec:2.6.1.4	1	NEWBLER_MUSCULO_CMA_21216	map00630
Glyoxylate and dicarboxylate metabolism	80	C-acetyltransferase	ec:2.3.1.9	7	MIRA_MUSCULO_CMA_2020, MIRA_PELE_CMA_15414, MIRA_MUSCULO_CMA_1585, NEWBLER_PELE_CMA_61256, MIRA_MUSCULO_CMA_5473, MIRA_MUSCULO_CMA_22189, MIRA_PELE_CMA_15905	map00630
Glyoxylate and dicarboxylate metabolism	80	deformylase	ec:3.5.1.68	1	MIRA_MUSCULO_CMA_7809	map00630
Glyoxylate and dicarboxylate metabolism	80	synthase	ec:2.3.3.9	1	MIRA_PELE_CMA_34351	map00630
Glyoxylate and dicarboxylate metabolism	80	(Si)-synthase	ec:2.3.3.1	3	MIRA_MUSCULO_CMA_1417, MIRA_PELE_CMA_11177, NEWBLER_PELE_CMA_67749	map00630
Glyoxylate and dicarboxylate metabolism	80	hydroxymethyltransferase	ec:2.1.2.1	1	NEWBLER_PELE_CMA_50013	map00630
Glyoxylate and dicarboxylate metabolism	80	hydratase	ec:4.2.1.3	5	NEWBLER_PELE_CMA_59017, MIRA_MUSCULO_CMA_10543, MIRA_PELE_CMA_48780, NEWBLER_MUSCULO_CMA_971, MIRA_PELE_CMA_76422	map00630
Glyoxylate and dicarboxylate metabolism	80	equilase	ec:1.11.1.6	5	NEWBLER_PELE_CMA_38290, MIRA_MUSCULO_CMA_5178, MIRA_PELE_CMA_53336, MIRA_MUSCULO_CMA_10458, MIRA_MUSCULO_CMA_4868	map00630
Glyoxylate and dicarboxylate metabolism	80	phosphatase	ec:3.1.3.18	3	MIRA_MUSCULO_CMA_17275, NEWBLER_PELE_CMA_140625, MIRA_PELE_CMA_65384	map00630
Glyoxylate and dicarboxylate metabolism	80	mutase	ec:5.4.99.2	6	NEWBLER_PELE_CMA_99009, NEWBLER_PELE_CMA_75912, NEWBLER_PELE_CMA_128075, MIRA_MUSCULO_CMA_7848, MIRA_PELE_CMA_12317, MIRA_MUSCULO_CMA_4607	map00630
Glyoxylate and dicarboxylate metabolism	80	reductase (NADP+)	ec:1.1.1.79	1	MIRA_PELE_CMA_53084	map00630
Glyoxylate and dicarboxylate metabolism	80	reductase	ec:1.1.1.81	1	MIRA_PELE_CMA_53084	map00630
Glyoxylate and dicarboxylate metabolism	80	dehydrogenase	ec:1.1.1.37	12	MIRA_PELE_CMA_16478, NEWBLER_MUSCULO_CMA_16374, MIRA_MUSCULO_CMA_1209, MIRA_PELE_CMA_64049, MIRA_MUSCULO_CMA_1208, MIRA_MUSCULO_CMA_600, MIRA_MUSCULO_CMA_1732, MIRA_PELE_CMA_21665, MIRA_MUSCULO_CMA_15673, NEWBLER_PELE_CMA_91325, NEWBLER_PELE_CMA_28412, NEWBLER_MUSCULO_CMA_16007	map00630
Glyoxylate and dicarboxylate metabolism	80	reductase	ec:1.1.1.36	2	NEWBLER_MUSCULO_CMA_31677, NEWBLER_PELE_CMA_84759	map00630
Glyoxylate and dicarboxylate metabolism	80	dehydrogenase	ec:1.1.1.29	1	MIRA_PELE_CMA_53084	map00630
Glyoxylate and dicarboxylate metabolism	80	isomerase	ec:5.3.1.22	2	NEWBLER_PELE_CMA_89131, MIRA_PELE_CMA_13617	map00630
Glycosaminoglycan biosynthesis - heparan sulfate / heparin	17	4-alpha-N-acetylglucosaminyltransferase	ec:2.4.1.224	5	NEWBLER_PELE_CMA_102678, NEWBLER_MUSCULO_CMA_21078, NEWBLER_MUSCULO_CMA_27700, MIRA_PELE_CMA_35880, NEWBLER_PELE_CMA_100187	map00534
Glycosaminoglycan biosynthesis - heparan sulfate / heparin	17	4-alpha-N-acetylglucosaminyltransferase	ec:2.4.1.223	3	NEWBLER_PELE_CMA_110491, MIRA_PELE_CMA_35880, NEWBLER_PELE_CMA_100187	map00534
Glycosaminoglycan biosynthesis - heparan sulfate / heparin	17	4-beta-glucuronosyltransferase	ec:2.4.1.225	5	NEWBLER_PELE_CMA_102678, NEWBLER_MUSCULO_CMA_21078, NEWBLER_MUSCULO_CMA_27700, MIRA_PELE_CMA_35880, NEWBLER_PELE_CMA_100187	map00534
Glycosaminoglycan biosynthesis - heparan sulfate / heparin	17	5-epimerase	ec:5.1.3.17	1	NEWBLER_MUSCULO_CMA_19171	map00534
Glycosaminoglycan biosynthesis - heparan sulfate / heparin	17	3-beta-glucuronosyltransferase	ec:2.4.1.135	4	MIRA_PELE_CMA_52774, MIRA_PELE_CMA_12061, MIRA_PELE_CMA_60560, NEWBLER_PELE_CMA_64334	map00534
Glycosaminoglycan biosynthesis - heparan sulfate / heparin	17	sulfate]-glucosamine 3-sulfotransferase 1	ec:2.8.2.23	1	MIRA_PELE_CMA_55994	map00534
Glycosaminoglycan biosynthesis - heparan sulfate / heparin	17	xylosyltransferase	ec:2.4.2.26	5	NEWBLER_MUSCULO_CMA_17593, NEWBLER_PELE_CMA_150976, MIRA_PELE_CMA_26957, MIRA_MUSCULO_CMA_29922, MIRA_PELE_CMA_60684	map00534
Glycosaminoglycan biosynthesis - keratan sulfate	27	6-alpha-L-fucosyltransferase	ec:2.4.1.68	2	MIRA_PELE_CMA_59923, NEWBLER_PELE_CMA_120486	map00533
Glycosaminoglycan biosynthesis - keratan sulfate	27	beta-1,4-galactosyltransferase	ec:2.4.1.38	12	NEWBLER_MUSCULO_CMA_38385, NEWBLER_PELE_CMA_116247, MIRA_PELE_CMA_78459, NEWBLER_MUSCULO_CMA_18342, MIRA_PELE_CMA_39711, MIRA_PELE_CMA_73753, MIRA_PELE_CMA_34841, MIRA_PELE_CMA_76911, NEWBLER_PELE_CMA_85363, NEWBLER_PELE_CMA_149715, NEWBLER_PELE_CMA_85554, NEWBLER_PELE_CMA_93622	map00533
Glycosaminoglycan biosynthesis - keratan sulfate	27	beta-1,3-N-acetylglucosaminyltransferase	ec:2.4.1.149	6	MIRA_PELE_CMA_10278, MIRA_PELE_CMA_10651, MIRA_PELE_CMA_72766, NEWBLER_PELE_CMA_55512, NEWBLER_PELE_CMA_76353, NEWBLER_PELE_CMA_55510	map00533
Glycosaminoglycan biosynthesis - keratan sulfate	27	sulfotransferase	ec:2.8.2.21	1	MIRA_PELE_CMA_44285	map00533
Glycosaminoglycan biosynthesis - keratan sulfate	27	alpha-2,3-sialyltransferase	ec:2.4.99.6	4	NEWBLER_PELE_CMA_122150, NEWBLER_MUSCULO_CMA_18562, MIRA_PELE_CMA_39096, MIRA_PELE_CMA_13867	map00533
Glycosaminoglycan biosynthesis - keratan sulfate	27	alpha-2,3-sialyltransferase	ec:2.4.99.4	6	NEWBLER_PELE_CMA_122150, NEWBLER_MUSCULO_CMA_18562, MIRA_PELE_CMA_39096, MIRA_PELE_CMA_13867, NEWBLER_PELE_CMA_75583, NEWBLER_MUSCULO_CMA_29315	map00533
Glycosaminoglycan biosynthesis - chondroitin sulfate / dermatan sulfate	23	5-epimerase	ec:5.1.3.19	3	MIRA_PELE_CMA_19698, MIRA_PELE_CMA_77320, MIRA_PELE_CMA_33577	map00532
Glycosaminoglycan biosynthesis - chondroitin sulfate / dermatan sulfate	23	3-beta-glucuronosyltransferase	ec:2.4.1.135	4	MIRA_PELE_CMA_52774, MIRA_PELE_CMA_12061, MIRA_PELE_CMA_60560, NEWBLER_PELE_CMA_64334	map00532
Glycosaminoglycan biosynthesis - chondroitin sulfate / dermatan sulfate	23	4-sulfate 6-O-sulfotransferase	ec:2.8.2.33	2	MIRA_PELE_CMA_12724, MIRA_PELE_CMA_24660	map00532
Glycosaminoglycan biosynthesis - chondroitin sulfate / dermatan sulfate	23	4-beta-N-acetylgalactosaminyltransferase	ec:2.4.1.174	4	NEWBLER_PELE_CMA_116075, MIRA_PELE_CMA_15725, NEWBLER_PELE_CMA_103351, NEWBLER_PELE_CMA_75169	map00532
Glycosaminoglycan biosynthesis - chondroitin sulfate / dermatan sulfate	23	4-beta-N-acetylgalactosaminyltransferase	ec:2.4.1.175	4	NEWBLER_PELE_CMA_116075, MIRA_PELE_CMA_15725, NEWBLER_PELE_CMA_103351, NEWBLER_PELE_CMA_75169	map00532
Glycosaminoglycan biosynthesis - chondroitin sulfate / dermatan sulfate	23	6-sulfotransferase	ec:2.8.2.17	5	NEWBLER_PELE_CMA_115276, MIRA_MUSCULO_CMA_7679, MIRA_PELE_CMA_44285, MIRA_PELE_CMA_68807, MIRA_PELE_CMA_61474	map00532
Glycosaminoglycan biosynthesis - chondroitin sulfate / dermatan sulfate	23	xylosyltransferase	ec:2.4.2.26	5	NEWBLER_MUSCULO_CMA_17593, NEWBLER_PELE_CMA_150976, MIRA_PELE_CMA_26957, MIRA_MUSCULO_CMA_29922, MIRA_PELE_CMA_60684	map00532
Glycosaminoglycan degradation	16	chondroitinsulfatase	ec:3.1.6.14	4	NEWBLER_PELE_CMA_153235, NEWBLER_MUSCULO_CMA_25892, NEWBLER_PELE_CMA_149149, MIRA_PELE_CMA_5019	map00531
Glycosaminoglycan degradation	16	chondroitinsulfatase	ec:3.1.6.12	2	MIRA_PELE_CMA_18202, NEWBLER_PELE_CMA_92310	map00531
Glycosaminoglycan degradation	16	hexosaminidase	ec:3.2.1.52	1	NEWBLER_MUSCULO_CMA_16983	map00531
Glycosaminoglycan degradation	16	lactase (ambiguous)	ec:3.2.1.23	2	NEWBLER_PELE_CMA_81495, MIRA_PELE_CMA_84013	map00531
Glycosaminoglycan degradation	16	hyaluronidase	ec:3.2.1.35	7	MIRA_PELE_CMA_65213, NEWBLER_PELE_CMA_91537, NEWBLER_MUSCULO_CMA_30945, MIRA_PELE_CMA_34536, NEWBLER_PELE_CMA_157223, MIRA_MUSCULO_CMA_23982, NEWBLER_MUSCULO_CMA_34027	map00531
Pentose and glucuronate interconversions	79	1-dehydrogenase (NADP+)	ec:1.1.1.179	3	NEWBLER_PELE_CMA_113364, MIRA_PELE_CMA_14982, NEWBLER_MUSCULO_CMA_20280	map00040
Pentose and glucuronate interconversions	79	isomerase	ec:5.3.1.5	1	NEWBLER_PELE_CMA_138685	map00040
Pentose and glucuronate interconversions	79	dehydrogenase (NADP+)	ec:1.1.1.2	1	MIRA_PELE_CMA_20914	map00040
Pentose and glucuronate interconversions	79	dehydrogenase (NAD+)	ec:1.2.1.3	21	NEWBLER_PELE_CMA_63306, NEWBLER_PELE_CMA_129357, MIRA_MUSCULO_CMA_13864, MIRA_PELE_CMA_50486, MIRA_MUSCULO_CMA_8776, NEWBLER_PELE_CMA_153310, MIRA_PELE_CMA_45871, MIRA_PELE_CMA_5944, MIRA_PELE_CMA_49115, MIRA_MUSCULO_CMA_8067, NEWBLER_PELE_CMA_89127, MIRA_PELE_CMA_2724, MIRA_PELE_CMA_88102, MIRA_MUSCULO_CMA_27912, NEWBLER_MUSCULO_CMA_32800, MIRA_PELE_CMA_18356, NEWBLER_MUSCULO_CMA_33859, MIRA_PEL…	map00040
Pentose and glucuronate interconversions	79	1-naphthol glucuronyltransferase	ec:2.4.1.17	18	MIRA_PELE_CMA_11214, NEWBLER_PELE_CMA_33626, NEWBLER_PELE_CMA_116075, MIRA_PELE_CMA_15725, NEWBLER_PELE_CMA_33627, NEWBLER_PELE_CMA_33629, NEWBLER_PELE_CMA_113357, MIRA_PELE_CMA_15620, NEWBLER_PELE_CMA_118967, MIRA_PELE_CMA_19768, MIRA_PELE_CMA_10278, NEWBLER_MUSCULO_CMA_36774, MIRA_PELE_CMA_10651, NEWBLER_PELE_CMA_55512, NEWBLER_PELE_CMA_103351, MIRA_PELE_CMA_54564, NEWBLER_PELE_CMA_55510, NEWBL…	map00040
Pentose and glucuronate interconversions	79	3-epimerase	ec:5.1.3.1	1	NEWBLER_PELE_CMA_133533	map00040
Pentose and glucuronate interconversions	79	uridylyltransferase	ec:2.7.7.9	4	MIRA_MUSCULO_CMA_10024, MIRA_MUSCULO_CMA_4281, NEWBLER_MUSCULO_CMA_15206, MIRA_MUSCULO_CMA_14356	map00040
Pentose and glucuronate interconversions	79	2-dehydrogenase	ec:1.1.1.14	1	MIRA_MUSCULO_CMA_17491	map00040
Pentose and glucuronate interconversions	79	reductase	ec:1.1.1.10	2	NEWBLER_MUSCULO_CMA_25251, NEWBLER_PELE_CMA_77007	map00040
Pentose and glucuronate interconversions	79	reductase	ec:1.1.1.19	1	NEWBLER_MUSCULO_CMA_29323	map00040
Pentose and glucuronate interconversions	79	6-dehydrogenase	ec:1.1.1.22	1	MIRA_MUSCULO_CMA_11340	map00040
Pentose and glucuronate interconversions	79	reductase	ec:1.1.1.21	26	MIRA_MUSCULO_CMA_5278, MIRA_MUSCULO_CMA_16914, MIRA_MUSCULO_CMA_3133, NEWBLER_PELE_CMA_104436, MIRA_PELE_CMA_37802, NEWBLER_PELE_CMA_21764, NEWBLER_PELE_CMA_21769, MIRA_PELE_CMA_19251, NEWBLER_PELE_CMA_21768, NEWBLER_MUSCULO_CMA_19654, MIRA_MUSCULO_CMA_7886, MIRA_PELE_CMA_9308, MIRA_MUSCULO_CMA_26090, MIRA_PELE_CMA_78505, MIRA_MUSCULO_CMA_19338, MIRA_MUSCULO_CMA_18688, NEWBLER_MUSCULO_CMA_6543, M…	map00040
