# Supplementary material for: Comparative analysis of the transcriptome of the Amazonian fish species Colossoma macropomum (tambaqui) and hybrid tambacu by next generation sequencing
Source: PLoS One. 2019 Feb 25;14(2):e0212755. doi: 10.1371/journal.pone.0212755 (PMC6388931; doi:10.1371/journal.pone.0212755)
Supplement: S3 Table — (XLSX) [file pone.0212755.s010.xlsx]

## Sheet: KEGG-Tambacu Muscle and Skin
Pathway	Seqs in Pathway	Enzyme	Ezyme ID	Seqs of Enzyme	Seqs	Pathway ID
alpha-Linolenic acid metabolism	100	A2	ec:3.1.1.4	43	MIRA_PELE_TAM_1768, MIRA_MUSCULO_TAM_33064, MIRA_PELE_TAM_812, MIRA_PELE_TAM_3425, MIRA_MUSCULO_TAM_1365, NEWBLER_MUSCULO_TAM_50010, MIRA_MUSCULO_TAM_22501, MIRA_MUSCULO_TAM_37393, NEWBLER_PELE_TAM_51117, NEWBLER_MUSCULO_TAM_43705, NEWBLER_MUSCULO_TAM_45982, MIRA_PELE_TAM_3870, NEWBLER_MUSCULO_TAM_45720, NEWBLER_MUSCULO_TAM_47767, MIRA_PELE_TAM_1250, MIRA_PELE_TAM_3231, NEWBLER_MUSCULO_TAM_43532,…	map00592
alpha-Linolenic acid metabolism	100	dehydrogenase	ec:1.1.1.1	7	MIRA_MUSCULO_TAM_37831, NEWBLER_PELE_TAM_41612, MIRA_MUSCULO_TAM_13080, MIRA_MUSCULO_TAM_2397, MIRA_MUSCULO_TAM_46129, NEWBLER_MUSCULO_TAM_67052, NEWBLER_MUSCULO_TAM_41136	map00592
alpha-Linolenic acid metabolism	100	oxidase	ec:1.3.3.6	6	NEWBLER_MUSCULO_TAM_85297, NEWBLER_MUSCULO_TAM_53703, NEWBLER_MUSCULO_TAM_39979, MIRA_MUSCULO_TAM_20301, MIRA_MUSCULO_TAM_27820, MIRA_MUSCULO_TAM_3029	map00592
alpha-Linolenic acid metabolism	100	C-acyltransferase	ec:2.3.1.16	31	MIRA_MUSCULO_TAM_2614, MIRA_MUSCULO_TAM_4516, NEWBLER_PELE_TAM_39845, MIRA_MUSCULO_TAM_2275, MIRA_MUSCULO_TAM_9727, MIRA_MUSCULO_TAM_29965, MIRA_MUSCULO_TAM_3985, MIRA_MUSCULO_TAM_8354, MIRA_MUSCULO_TAM_9067, MIRA_MUSCULO_TAM_12097, MIRA_PELE_TAM_21453, NEWBLER_MUSCULO_TAM_81627, NEWBLER_MUSCULO_TAM_40631, NEWBLER_MUSCULO_TAM_40016, MIRA_MUSCULO_TAM_11042, NEWBLER_MUSCULO_TAM_41551, NEWBLER_MUSCU…	map00592
alpha-Linolenic acid metabolism	100	13S-lipoxygenase	ec:1.13.11.12	4	NEWBLER_MUSCULO_TAM_77089, NEWBLER_MUSCULO_TAM_6748, MIRA_PELE_TAM_15924, NEWBLER_MUSCULO_TAM_42448	map00592
alpha-Linolenic acid metabolism	100	A1	ec:3.1.1.32	5	MIRA_MUSCULO_TAM_54092, NEWBLER_PELE_TAM_26182, MIRA_PELE_TAM_12377, MIRA_PELE_TAM_3028, MIRA_PELE_TAM_3231	map00592
alpha-Linolenic acid metabolism	100	hydratase	ec:4.2.1.17	26	MIRA_MUSCULO_TAM_4516, NEWBLER_MUSCULO_TAM_42053, MIRA_MUSCULO_TAM_2419, MIRA_MUSCULO_TAM_2275, MIRA_MUSCULO_TAM_9727, MIRA_MUSCULO_TAM_8354, MIRA_MUSCULO_TAM_31518, MIRA_PELE_TAM_21453, NEWBLER_MUSCULO_TAM_40631, NEWBLER_MUSCULO_TAM_40016, MIRA_MUSCULO_TAM_11042, NEWBLER_MUSCULO_TAM_41551, NEWBLER_MUSCULO_TAM_45712, MIRA_PELE_TAM_13916, MIRA_MUSCULO_TAM_14957, NEWBLER_PELE_TAM_13126, MIRA_MUSCUL…	map00592
Biosynthesis of unsaturated fatty acids	60	reductase	ec:1.1.1.100	3	NEWBLER_PELE_TAM_37205, MIRA_MUSCULO_TAM_28762, MIRA_PELE_TAM_12825	map01040
Biosynthesis of unsaturated fatty acids	60	reductase (NADPH)	ec:1.3.1.38	6	NEWBLER_MUSCULO_TAM_51584, NEWBLER_MUSCULO_TAM_25815, MIRA_MUSCULO_TAM_12316, MIRA_MUSCULO_TAM_18159, NEWBLER_MUSCULO_TAM_86218, MIRA_MUSCULO_TAM_41683	map01040
Biosynthesis of unsaturated fatty acids	60	oxidase	ec:1.3.3.6	6	NEWBLER_MUSCULO_TAM_85297, NEWBLER_MUSCULO_TAM_53703, NEWBLER_MUSCULO_TAM_39979, MIRA_MUSCULO_TAM_20301, MIRA_MUSCULO_TAM_27820, MIRA_MUSCULO_TAM_3029	map01040
Biosynthesis of unsaturated fatty acids	60	C-acyltransferase	ec:2.3.1.16	31	MIRA_MUSCULO_TAM_2614, MIRA_MUSCULO_TAM_4516, NEWBLER_PELE_TAM_39845, MIRA_MUSCULO_TAM_2275, MIRA_MUSCULO_TAM_9727, MIRA_MUSCULO_TAM_29965, MIRA_MUSCULO_TAM_3985, MIRA_MUSCULO_TAM_8354, MIRA_MUSCULO_TAM_9067, MIRA_MUSCULO_TAM_12097, MIRA_PELE_TAM_21453, NEWBLER_MUSCULO_TAM_81627, NEWBLER_MUSCULO_TAM_40631, NEWBLER_MUSCULO_TAM_40016, MIRA_MUSCULO_TAM_11042, NEWBLER_MUSCULO_TAM_41551, NEWBLER_MUSCU…	map01040
Biosynthesis of unsaturated fatty acids	60	hydrolase	ec:3.1.2.2	7	NEWBLER_PELE_TAM_47553, MIRA_MUSCULO_TAM_24447, NEWBLER_MUSCULO_TAM_51110, NEWBLER_MUSCULO_TAM_30645, MIRA_MUSCULO_TAM_25219, NEWBLER_PELE_TAM_38440, NEWBLER_MUSCULO_TAM_34543	map01040
Biosynthesis of unsaturated fatty acids	60	hydratase	ec:4.2.1.17	26	MIRA_MUSCULO_TAM_4516, NEWBLER_MUSCULO_TAM_42053, MIRA_MUSCULO_TAM_2419, MIRA_MUSCULO_TAM_2275, MIRA_MUSCULO_TAM_9727, MIRA_MUSCULO_TAM_8354, MIRA_MUSCULO_TAM_31518, MIRA_PELE_TAM_21453, NEWBLER_MUSCULO_TAM_40631, NEWBLER_MUSCULO_TAM_40016, MIRA_MUSCULO_TAM_11042, NEWBLER_MUSCULO_TAM_41551, NEWBLER_MUSCULO_TAM_45712, MIRA_PELE_TAM_13916, MIRA_MUSCULO_TAM_14957, NEWBLER_PELE_TAM_13126, MIRA_MUSCUL…	map01040
Biosynthesis of unsaturated fatty acids	60	dehydrogenase	ec:1.1.1.211	21	NEWBLER_MUSCULO_TAM_41551, NEWBLER_MUSCULO_TAM_45712, MIRA_PELE_TAM_13916, MIRA_MUSCULO_TAM_4516, MIRA_MUSCULO_TAM_14957, NEWBLER_PELE_TAM_13126, MIRA_MUSCULO_TAM_2068, MIRA_MUSCULO_TAM_2275, MIRA_MUSCULO_TAM_9727, NEWBLER_PELE_TAM_32581, MIRA_MUSCULO_TAM_8354, MIRA_PELE_TAM_15643, MIRA_MUSCULO_TAM_12097, MIRA_MUSCULO_TAM_16026, MIRA_PELE_TAM_21453, NEWBLER_PELE_TAM_26893, NEWBLER_MUSCULO_TAM_406…	map01040
Biosynthesis of unsaturated fatty acids	60	9-desaturase	ec:1.14.19.1	1	NEWBLER_MUSCULO_TAM_73988	map01040
Linoleic acid metabolism	70	A2	ec:3.1.1.4	43	MIRA_PELE_TAM_1768, MIRA_MUSCULO_TAM_33064, MIRA_PELE_TAM_812, MIRA_PELE_TAM_3425, MIRA_MUSCULO_TAM_1365, NEWBLER_MUSCULO_TAM_50010, MIRA_MUSCULO_TAM_22501, MIRA_MUSCULO_TAM_37393, NEWBLER_PELE_TAM_51117, NEWBLER_MUSCULO_TAM_43705, NEWBLER_MUSCULO_TAM_45982, MIRA_PELE_TAM_3870, NEWBLER_MUSCULO_TAM_45720, NEWBLER_MUSCULO_TAM_47767, MIRA_PELE_TAM_1250, MIRA_PELE_TAM_3231, NEWBLER_MUSCULO_TAM_43532,…	map00591
Linoleic acid metabolism	70	monooxygenase	ec:1.14.14.1	19	NEWBLER_MUSCULO_TAM_42651, NEWBLER_MUSCULO_TAM_8999, MIRA_MUSCULO_TAM_51090, NEWBLER_PELE_TAM_6655, NEWBLER_PELE_TAM_21359, NEWBLER_PELE_TAM_38037, NEWBLER_PELE_TAM_35394, NEWBLER_MUSCULO_TAM_78208, NEWBLER_MUSCULO_TAM_84879, MIRA_MUSCULO_TAM_4450, NEWBLER_MUSCULO_TAM_50263, NEWBLER_PELE_TAM_21358, NEWBLER_PELE_TAM_22072, NEWBLER_PELE_TAM_29797, NEWBLER_PELE_TAM_29852, NEWBLER_MUSCULO_TAM_9194, N…	map00591
Linoleic acid metabolism	70	15-lipoxygenase	ec:1.13.11.33	8	NEWBLER_MUSCULO_TAM_77089, NEWBLER_MUSCULO_TAM_6748, MIRA_MUSCULO_TAM_43478, MIRA_PELE_TAM_15924, MIRA_PELE_TAM_20493, NEWBLER_PELE_TAM_10316, NEWBLER_MUSCULO_TAM_42448, MIRA_MUSCULO_TAM_41076	map00591
Linoleic acid metabolism	70	13S-lipoxygenase	ec:1.13.11.12	4	NEWBLER_MUSCULO_TAM_77089, NEWBLER_MUSCULO_TAM_6748, MIRA_PELE_TAM_15924, NEWBLER_MUSCULO_TAM_42448	map00591
Arachidonic acid metabolism	142	reductase (NADPH)	ec:1.1.1.184	3	MIRA_PELE_TAM_13106, MIRA_MUSCULO_TAM_22935, NEWBLER_MUSCULO_TAM_60374	map00590
Arachidonic acid metabolism	142	9-reductase	ec:1.1.1.189	2	MIRA_PELE_TAM_13106, NEWBLER_MUSCULO_TAM_60374	map00590
Arachidonic acid metabolism	142	synthase	ec:1.14.99.1	19	MIRA_PELE_TAM_10798, MIRA_MUSCULO_TAM_6859, NEWBLER_PELE_TAM_34657, MIRA_PELE_TAM_3129, NEWBLER_PELE_TAM_15336, MIRA_MUSCULO_TAM_7989, MIRA_PELE_TAM_19993, MIRA_MUSCULO_TAM_41076, NEWBLER_PELE_TAM_15183, MIRA_MUSCULO_TAM_5765, MIRA_PELE_TAM_19724, MIRA_PELE_TAM_17398, MIRA_PELE_TAM_11653, MIRA_PELE_TAM_20493, NEWBLER_PELE_TAM_10316, MIRA_MUSCULO_TAM_8193, MIRA_PELE_TAM_4114, MIRA_PELE_TAM_14738, …	map00590
Arachidonic acid metabolism	142	A2	ec:3.1.1.4	43	MIRA_PELE_TAM_1768, MIRA_MUSCULO_TAM_33064, MIRA_PELE_TAM_812, MIRA_PELE_TAM_3425, MIRA_MUSCULO_TAM_1365, NEWBLER_MUSCULO_TAM_50010, MIRA_MUSCULO_TAM_22501, MIRA_MUSCULO_TAM_37393, NEWBLER_PELE_TAM_51117, NEWBLER_MUSCULO_TAM_43705, NEWBLER_MUSCULO_TAM_45982, MIRA_PELE_TAM_3870, NEWBLER_MUSCULO_TAM_45720, NEWBLER_MUSCULO_TAM_47767, MIRA_PELE_TAM_1250, MIRA_PELE_TAM_3231, NEWBLER_MUSCULO_TAM_43532,…	map00590
Arachidonic acid metabolism	142	synthase	ec:5.3.99.3	9	MIRA_MUSCULO_TAM_12235, MIRA_MUSCULO_TAM_14040, NEWBLER_MUSCULO_TAM_34295, MIRA_MUSCULO_TAM_5931, MIRA_MUSCULO_TAM_2992, NEWBLER_MUSCULO_TAM_34296, NEWBLER_MUSCULO_TAM_44002, NEWBLER_MUSCULO_TAM_44575, MIRA_PELE_TAM_2991	map00590
Arachidonic acid metabolism	142	synthase	ec:5.3.99.4	3	NEWBLER_PELE_TAM_23498, MIRA_MUSCULO_TAM_31134, NEWBLER_PELE_TAM_35451	map00590
Arachidonic acid metabolism	142	monooxygenase	ec:1.14.14.1	19	NEWBLER_MUSCULO_TAM_42651, NEWBLER_MUSCULO_TAM_8999, MIRA_MUSCULO_TAM_51090, NEWBLER_PELE_TAM_6655, NEWBLER_PELE_TAM_21359, NEWBLER_PELE_TAM_38037, NEWBLER_PELE_TAM_35394, NEWBLER_MUSCULO_TAM_78208, NEWBLER_MUSCULO_TAM_84879, MIRA_MUSCULO_TAM_4450, NEWBLER_MUSCULO_TAM_50263, NEWBLER_PELE_TAM_21358, NEWBLER_PELE_TAM_22072, NEWBLER_PELE_TAM_29797, NEWBLER_PELE_TAM_29852, NEWBLER_MUSCULO_TAM_9194, N…	map00590
Arachidonic acid metabolism	142	20-monooxygenase	ec:1.14.13.30	1	MIRA_PELE_TAM_15018	map00590
Arachidonic acid metabolism	142	synthase	ec:4.4.1.20	1	MIRA_MUSCULO_TAM_9125	map00590
Arachidonic acid metabolism	142	peroxidase	ec:1.11.1.9	25	MIRA_MUSCULO_TAM_2638, MIRA_PELE_TAM_1768, NEWBLER_MUSCULO_TAM_5510, MIRA_MUSCULO_TAM_1925, MIRA_MUSCULO_TAM_12502, MIRA_MUSCULO_TAM_1365, MIRA_MUSCULO_TAM_10900, NEWBLER_MUSCULO_TAM_34874, MIRA_MUSCULO_TAM_9106, MIRA_MUSCULO_TAM_50019, MIRA_MUSCULO_TAM_9125, MIRA_MUSCULO_TAM_21417, NEWBLER_PELE_TAM_43202, NEWBLER_MUSCULO_TAM_47758, MIRA_MUSCULO_TAM_2988, NEWBLER_MUSCULO_TAM_84382, MIRA_MUSCULO_T…	map00590
Arachidonic acid metabolism	142	epoxide hydrolase	ec:3.3.2.10	15	NEWBLER_MUSCULO_TAM_20951, NEWBLER_MUSCULO_TAM_59004, MIRA_MUSCULO_TAM_26197, MIRA_PELE_TAM_13082, NEWBLER_MUSCULO_TAM_77089, MIRA_PELE_TAM_14770, MIRA_MUSCULO_TAM_23821, NEWBLER_PELE_TAM_48668, MIRA_PELE_TAM_24765, NEWBLER_MUSCULO_TAM_31914, MIRA_MUSCULO_TAM_54420, MIRA_MUSCULO_TAM_18871, NEWBLER_MUSCULO_TAM_42214, NEWBLER_MUSCULO_TAM_63875, MIRA_MUSCULO_TAM_12792	map00590
Arachidonic acid metabolism	142	5-lipoxygenase	ec:1.13.11.34	1	MIRA_MUSCULO_TAM_43478	map00590
Arachidonic acid metabolism	142	15-lipoxygenase	ec:1.13.11.33	8	NEWBLER_MUSCULO_TAM_77089, NEWBLER_MUSCULO_TAM_6748, MIRA_MUSCULO_TAM_43478, MIRA_PELE_TAM_15924, MIRA_PELE_TAM_20493, NEWBLER_PELE_TAM_10316, NEWBLER_MUSCULO_TAM_42448, MIRA_MUSCULO_TAM_41076	map00590
Arachidonic acid metabolism	142	12-lipoxygenase	ec:1.13.11.31	8	NEWBLER_MUSCULO_TAM_77089, MIRA_MUSCULO_TAM_35764, MIRA_PELE_TAM_4031, NEWBLER_MUSCULO_TAM_13120, NEWBLER_MUSCULO_TAM_6748, MIRA_MUSCULO_TAM_43478, NEWBLER_MUSCULO_TAM_42448, MIRA_PELE_TAM_1981	map00590
Arachidonic acid metabolism	142	8-lipoxygenase	ec:1.13.11.40	1	NEWBLER_MUSCULO_TAM_6748	map00590
Arachidonic acid metabolism	142	1-monooxygenase	ec:1.14.15.3	1	MIRA_PELE_TAM_15018	map00590
Arachidonic acid metabolism	142	hydrolase	ec:3.3.2.6	6	MIRA_PELE_TAM_14770, MIRA_MUSCULO_TAM_23821, MIRA_PELE_TAM_24765, NEWBLER_MUSCULO_TAM_31914, MIRA_MUSCULO_TAM_18871, MIRA_MUSCULO_TAM_12792	map00590
Taurine and hypotaurine metabolism	31	decarboxylase	ec:4.1.1.29	2	MIRA_MUSCULO_TAM_24867, NEWBLER_MUSCULO_TAM_50260	map00430
Taurine and hypotaurine metabolism	31	decarboxylase	ec:4.1.1.15	18	MIRA_MUSCULO_TAM_988, MIRA_PELE_TAM_611, MIRA_MUSCULO_TAM_11996, MIRA_MUSCULO_TAM_27453, NEWBLER_MUSCULO_TAM_54549, NEWBLER_MUSCULO_TAM_54934, MIRA_MUSCULO_TAM_3232, NEWBLER_PELE_TAM_14199, MIRA_MUSCULO_TAM_43397, NEWBLER_MUSCULO_TAM_29895, MIRA_MUSCULO_TAM_6374, MIRA_PELE_TAM_20603, MIRA_PELE_TAM_19946, MIRA_MUSCULO_TAM_1075, MIRA_MUSCULO_TAM_2031, MIRA_MUSCULO_TAM_393, NEWBLER_PELE_TAM_51727, M…	map00430
Taurine and hypotaurine metabolism	31	dehydrogenase	ec:1.4.1.2	8	NEWBLER_MUSCULO_TAM_22328, MIRA_MUSCULO_TAM_5571, NEWBLER_PELE_TAM_15349, MIRA_MUSCULO_TAM_5715, MIRA_MUSCULO_TAM_28791, MIRA_PELE_TAM_3060, NEWBLER_PELE_TAM_15348, NEWBLER_MUSCULO_TAM_22330	map00430
Taurine and hypotaurine metabolism	31	dioxygenase	ec:1.13.11.20	1	NEWBLER_MUSCULO_TAM_68638	map00430
Taurine and hypotaurine metabolism	31	glutamyl transpeptidase	ec:2.3.2.2	2	NEWBLER_MUSCULO_TAM_73087, NEWBLER_MUSCULO_TAM_2973	map00430
Sulfur metabolism	6	kinase	ec:2.7.1.25	3	MIRA_MUSCULO_TAM_26118, NEWBLER_MUSCULO_TAM_48071, MIRA_MUSCULO_TAM_53086	map00920
Sulfur metabolism	6	desulfhydrase	ec:4.4.1.2	2	MIRA_MUSCULO_TAM_27997, NEWBLER_PELE_TAM_19775	map00920
Sulfur metabolism	6	sulfurtransferase	ec:2.8.1.1	1	MIRA_MUSCULO_TAM_42281	map00920
Sulfur metabolism	6	adenylyltransferase	ec:2.7.7.4	3	MIRA_MUSCULO_TAM_26118, NEWBLER_MUSCULO_TAM_48071, MIRA_MUSCULO_TAM_53086	map00920
Steroid degradation	4	dehydrogenase	ec:1.1.1.145	2	MIRA_MUSCULO_TAM_56054, NEWBLER_MUSCULO_TAM_49637	map00984
Steroid degradation	4	Delta-isomerase	ec:5.3.3.1	2	MIRA_MUSCULO_TAM_56054, NEWBLER_MUSCULO_TAM_47972	map00984
Steroid degradation	4	17)beta-hydroxysteroid dehydrogenase	ec:1.1.1.51	1	MIRA_MUSCULO_TAM_22610	map00984
Drug metabolism - other enzymes	298	hydantoinase	ec:3.5.2.2	3	NEWBLER_MUSCULO_TAM_77186, NEWBLER_MUSCULO_TAM_68222, NEWBLER_MUSCULO_TAM_83101	map00983
Drug metabolism - other enzymes	298	kinase	ec:2.7.1.48	14	MIRA_MUSCULO_TAM_19934, MIRA_MUSCULO_TAM_25384, NEWBLER_MUSCULO_TAM_5513, MIRA_MUSCULO_TAM_6359, NEWBLER_MUSCULO_TAM_5517, MIRA_MUSCULO_TAM_43344, NEWBLER_MUSCULO_TAM_32589, MIRA_PELE_TAM_4263, MIRA_MUSCULO_TAM_7960, MIRA_MUSCULO_TAM_23577, NEWBLER_MUSCULO_TAM_81353, NEWBLER_MUSCULO_TAM_21880, NEWBLER_MUSCULO_TAM_21882, NEWBLER_PELE_TAM_44000	map00983
Drug metabolism - other enzymes	298	deaminase	ec:3.5.4.5	6	MIRA_MUSCULO_TAM_5352, MIRA_MUSCULO_TAM_30202, MIRA_MUSCULO_TAM_2326, NEWBLER_MUSCULO_TAM_45158, NEWBLER_PELE_TAM_28916, NEWBLER_MUSCULO_TAM_22464	map00983
Drug metabolism - other enzymes	298	kinase	ec:2.7.1.21	2	NEWBLER_MUSCULO_TAM_807, NEWBLER_PELE_TAM_40350	map00983
Drug metabolism - other enzymes	298	oxidase	ec:1.17.3.2	5	NEWBLER_MUSCULO_TAM_29653, NEWBLER_MUSCULO_TAM_78006, MIRA_MUSCULO_TAM_29515, NEWBLER_MUSCULO_TAM_83585, NEWBLER_MUSCULO_TAM_57085	map00983
Drug metabolism - other enzymes	298	ali-esterase	ec:3.1.1.1	183	NEWBLER_MUSCULO_TAM_40154, MIRA_MUSCULO_TAM_38879, MIRA_MUSCULO_TAM_33064, MIRA_MUSCULO_TAM_41404, MIRA_MUSCULO_TAM_11557, NEWBLER_MUSCULO_TAM_30074, MIRA_MUSCULO_TAM_13617, NEWBLER_MUSCULO_TAM_72028, MIRA_MUSCULO_TAM_20663, NEWBLER_PELE_TAM_38455, NEWBLER_MUSCULO_TAM_78124, MIRA_MUSCULO_TAM_37393, NEWBLER_MUSCULO_TAM_43705, NEWBLER_MUSCULO_TAM_40317, NEWBLER_MUSCULO_TAM_40953, MIRA_MUSCULO_TAM_3…	map00983
Drug metabolism - other enzymes	298	S-methyltransferase	ec:2.1.1.67	4	MIRA_PELE_TAM_3273, NEWBLER_MUSCULO_TAM_67993, NEWBLER_PELE_TAM_21677, MIRA_MUSCULO_TAM_37925	map00983
Drug metabolism - other enzymes	298	dehydrogenase (NADP+)	ec:1.3.1.2	3	MIRA_MUSCULO_TAM_48652, NEWBLER_MUSCULO_TAM_55308, NEWBLER_MUSCULO_TAM_42566	map00983
Drug metabolism - other enzymes	298	synthase (glutamine-hydrolysing)	ec:6.3.5.2	3	NEWBLER_PELE_TAM_43292, NEWBLER_PELE_TAM_30324, MIRA_MUSCULO_TAM_23583	map00983
Drug metabolism - other enzymes	298	beta-glucuronide glucuronohydrolase glucuronidase	ec:3.2.1.31	1	NEWBLER_MUSCULO_TAM_52779	map00983
Drug metabolism - other enzymes	298	1-naphthol glucuronyltransferase	ec:2.4.1.17	44	MIRA_MUSCULO_TAM_29161, MIRA_PELE_TAM_10019, NEWBLER_MUSCULO_TAM_55949, NEWBLER_MUSCULO_TAM_76886, NEWBLER_MUSCULO_TAM_53423, NEWBLER_PELE_TAM_54464, MIRA_MUSCULO_TAM_25761, NEWBLER_PELE_TAM_30518, MIRA_PELE_TAM_9677, MIRA_MUSCULO_TAM_48741, MIRA_PELE_TAM_19955, MIRA_MUSCULO_TAM_23599, NEWBLER_MUSCULO_TAM_75991, NEWBLER_MUSCULO_TAM_48131, NEWBLER_MUSCULO_TAM_44274, NEWBLER_MUSCULO_TAM_84874, NEWB…	map00983
Drug metabolism - other enzymes	298	N-carbamoyl-beta-alanine amidohydrolase	ec:3.5.1.6	2	NEWBLER_MUSCULO_TAM_40174, MIRA_MUSCULO_TAM_11503	map00983
Drug metabolism - other enzymes	298	diphosphatase	ec:3.6.1.19	16	MIRA_MUSCULO_TAM_14833, NEWBLER_MUSCULO_TAM_22149, NEWBLER_MUSCULO_TAM_44889, NEWBLER_PELE_TAM_33962, MIRA_MUSCULO_TAM_37618, MIRA_MUSCULO_TAM_28183, MIRA_MUSCULO_TAM_43789, MIRA_MUSCULO_TAM_20154, MIRA_PELE_TAM_7564, MIRA_MUSCULO_TAM_7056, MIRA_MUSCULO_TAM_39186, MIRA_MUSCULO_TAM_30356, NEWBLER_MUSCULO_TAM_55393, MIRA_MUSCULO_TAM_36682, MIRA_PELE_TAM_9562, MIRA_MUSCULO_TAM_20929	map00983
Drug metabolism - other enzymes	298	dehydrogenase	ec:1.1.1.205	8	MIRA_MUSCULO_TAM_3370, MIRA_MUSCULO_TAM_18283, NEWBLER_PELE_TAM_32661, NEWBLER_MUSCULO_TAM_53965, MIRA_MUSCULO_TAM_37770, NEWBLER_PELE_TAM_16178, MIRA_MUSCULO_TAM_27203, MIRA_MUSCULO_TAM_31366	map00983
Drug metabolism - other enzymes	298	phosphoribosyltransferase	ec:2.4.2.8	1	MIRA_MUSCULO_TAM_13362	map00983
Drug metabolism - other enzymes	298	phosphorylase	ec:2.4.2.4	5	MIRA_PELE_TAM_6510, MIRA_PELE_TAM_20599, NEWBLER_MUSCULO_TAM_51216, MIRA_MUSCULO_TAM_16521, NEWBLER_PELE_TAM_19875	map00983
Drug metabolism - cytochrome P450	153	transferase	ec:2.5.1.18	59	MIRA_MUSCULO_TAM_2638, MIRA_MUSCULO_TAM_10900, MIRA_MUSCULO_TAM_3563, MIRA_PELE_TAM_6716, NEWBLER_PELE_TAM_30254, NEWBLER_MUSCULO_TAM_34874, MIRA_MUSCULO_TAM_24991, MIRA_PELE_TAM_2282, NEWBLER_PELE_TAM_29218, NEWBLER_MUSCULO_TAM_41208, MIRA_PELE_TAM_7132, MIRA_MUSCULO_TAM_270, MIRA_MUSCULO_TAM_52333, NEWBLER_MUSCULO_TAM_42047, MIRA_MUSCULO_TAM_2627, MIRA_MUSCULO_TAM_3518, MIRA_MUSCULO_TAM_2988, M…	map00982
Drug metabolism - cytochrome P450	153	dehydrogenase	ec:1.1.1.1	7	MIRA_MUSCULO_TAM_37831, NEWBLER_PELE_TAM_41612, MIRA_MUSCULO_TAM_13080, MIRA_MUSCULO_TAM_2397, MIRA_MUSCULO_TAM_46129, NEWBLER_MUSCULO_TAM_67052, NEWBLER_MUSCULO_TAM_41136	map00982
Drug metabolism - cytochrome P450	153	monooxygenase	ec:1.14.14.1	19	NEWBLER_MUSCULO_TAM_42651, NEWBLER_MUSCULO_TAM_8999, MIRA_MUSCULO_TAM_51090, NEWBLER_PELE_TAM_6655, NEWBLER_PELE_TAM_21359, NEWBLER_PELE_TAM_38037, NEWBLER_PELE_TAM_35394, NEWBLER_MUSCULO_TAM_78208, NEWBLER_MUSCULO_TAM_84879, MIRA_MUSCULO_TAM_4450, NEWBLER_MUSCULO_TAM_50263, NEWBLER_PELE_TAM_21358, NEWBLER_PELE_TAM_22072, NEWBLER_PELE_TAM_29797, NEWBLER_PELE_TAM_29852, NEWBLER_MUSCULO_TAM_9194, N…	map00982
Drug metabolism - cytochrome P450	153	dehydrogenase [NAD(P)+]	ec:1.2.1.5	6	MIRA_MUSCULO_TAM_44164, NEWBLER_MUSCULO_TAM_71912, MIRA_MUSCULO_TAM_37943, MIRA_MUSCULO_TAM_2273, MIRA_MUSCULO_TAM_33306, MIRA_MUSCULO_TAM_29710	map00982
Drug metabolism - cytochrome P450	153	oxidase	ec:1.2.3.1	11	NEWBLER_MUSCULO_TAM_29653, NEWBLER_MUSCULO_TAM_78006, MIRA_MUSCULO_TAM_29515, NEWBLER_PELE_TAM_51215, MIRA_PELE_TAM_11992, NEWBLER_MUSCULO_TAM_83585, NEWBLER_PELE_TAM_55755, NEWBLER_MUSCULO_TAM_57085, MIRA_MUSCULO_TAM_19713, NEWBLER_MUSCULO_TAM_81715, MIRA_PELE_TAM_13030	map00982
Drug metabolism - cytochrome P450	153	1-naphthol glucuronyltransferase	ec:2.4.1.17	44	MIRA_MUSCULO_TAM_29161, MIRA_PELE_TAM_10019, NEWBLER_MUSCULO_TAM_55949, NEWBLER_MUSCULO_TAM_76886, NEWBLER_MUSCULO_TAM_53423, NEWBLER_PELE_TAM_54464, MIRA_MUSCULO_TAM_25761, NEWBLER_PELE_TAM_30518, MIRA_PELE_TAM_9677, MIRA_MUSCULO_TAM_48741, MIRA_PELE_TAM_19955, MIRA_MUSCULO_TAM_23599, NEWBLER_MUSCULO_TAM_75991, NEWBLER_MUSCULO_TAM_48131, NEWBLER_MUSCULO_TAM_44274, NEWBLER_MUSCULO_TAM_84874, NEWB…	map00982
Drug metabolism - cytochrome P450	153	monooxygenase	ec:1.14.13.8	7	NEWBLER_MUSCULO_TAM_41391, NEWBLER_MUSCULO_TAM_40316, MIRA_PELE_TAM_15207, MIRA_MUSCULO_TAM_14564, NEWBLER_PELE_TAM_24917, NEWBLER_PELE_TAM_49694, MIRA_MUSCULO_TAM_4511	map00982
Carbapenem biosynthesis	1	dehydrogenase	ec:1.2.1.41	1	MIRA_MUSCULO_TAM_36345	map00332
Carbapenem biosynthesis	1	5-kinase	ec:2.7.2.11	1	MIRA_MUSCULO_TAM_36345	map00332
Insect hormone biosynthesis	1	dehydrogenase (NADP+)	ec:1.1.1.216	1	MIRA_MUSCULO_TAM_17578	map00981
Metabolism of xenobiotics by cytochrome P450	141	reductase (NADPH)	ec:1.1.1.184	3	MIRA_PELE_TAM_13106, MIRA_MUSCULO_TAM_22935, NEWBLER_MUSCULO_TAM_60374	map00980
Metabolism of xenobiotics by cytochrome P450	141	transferase	ec:2.5.1.18	59	MIRA_MUSCULO_TAM_2638, MIRA_MUSCULO_TAM_10900, MIRA_MUSCULO_TAM_3563, MIRA_PELE_TAM_6716, NEWBLER_PELE_TAM_30254, NEWBLER_MUSCULO_TAM_34874, MIRA_MUSCULO_TAM_24991, MIRA_PELE_TAM_2282, NEWBLER_PELE_TAM_29218, NEWBLER_MUSCULO_TAM_41208, MIRA_PELE_TAM_7132, MIRA_MUSCULO_TAM_270, MIRA_MUSCULO_TAM_52333, NEWBLER_MUSCULO_TAM_42047, MIRA_MUSCULO_TAM_2627, MIRA_MUSCULO_TAM_3518, MIRA_MUSCULO_TAM_2988, M…	map00980
Metabolism of xenobiotics by cytochrome P450	141	dehydrogenase	ec:1.1.1.1	7	MIRA_MUSCULO_TAM_37831, NEWBLER_PELE_TAM_41612, MIRA_MUSCULO_TAM_13080, MIRA_MUSCULO_TAM_2397, MIRA_MUSCULO_TAM_46129, NEWBLER_MUSCULO_TAM_67052, NEWBLER_MUSCULO_TAM_41136	map00980
Metabolism of xenobiotics by cytochrome P450	141	monooxygenase	ec:1.14.14.1	19	NEWBLER_MUSCULO_TAM_42651, NEWBLER_MUSCULO_TAM_8999, MIRA_MUSCULO_TAM_51090, NEWBLER_PELE_TAM_6655, NEWBLER_PELE_TAM_21359, NEWBLER_PELE_TAM_38037, NEWBLER_PELE_TAM_35394, NEWBLER_MUSCULO_TAM_78208, NEWBLER_MUSCULO_TAM_84879, MIRA_MUSCULO_TAM_4450, NEWBLER_MUSCULO_TAM_50263, NEWBLER_PELE_TAM_21358, NEWBLER_PELE_TAM_22072, NEWBLER_PELE_TAM_29797, NEWBLER_PELE_TAM_29852, NEWBLER_MUSCULO_TAM_9194, N…	map00980
Metabolism of xenobiotics by cytochrome P450	141	dehydrogenase [NAD(P)+]	ec:1.2.1.5	6	MIRA_MUSCULO_TAM_44164, NEWBLER_MUSCULO_TAM_71912, MIRA_MUSCULO_TAM_37943, MIRA_MUSCULO_TAM_2273, MIRA_MUSCULO_TAM_33306, MIRA_MUSCULO_TAM_29710	map00980
Metabolism of xenobiotics by cytochrome P450	141	1-naphthol glucuronyltransferase	ec:2.4.1.17	44	MIRA_MUSCULO_TAM_29161, MIRA_PELE_TAM_10019, NEWBLER_MUSCULO_TAM_55949, NEWBLER_MUSCULO_TAM_76886, NEWBLER_MUSCULO_TAM_53423, NEWBLER_PELE_TAM_54464, MIRA_MUSCULO_TAM_25761, NEWBLER_PELE_TAM_30518, MIRA_PELE_TAM_9677, MIRA_MUSCULO_TAM_48741, MIRA_PELE_TAM_19955, MIRA_MUSCULO_TAM_23599, NEWBLER_MUSCULO_TAM_75991, NEWBLER_MUSCULO_TAM_48131, NEWBLER_MUSCULO_TAM_44274, NEWBLER_MUSCULO_TAM_84874, NEWB…	map00980
Metabolism of xenobiotics by cytochrome P450	141	epoxide hydrolase	ec:3.3.2.9	3	NEWBLER_PELE_TAM_48668, MIRA_MUSCULO_TAM_54420, NEWBLER_MUSCULO_TAM_42214	map00980
Arginine and proline metabolism	360	aminotransferase	ec:2.6.1.13	5	NEWBLER_PELE_TAM_12501, NEWBLER_PELE_TAM_38963, MIRA_MUSCULO_TAM_43483, MIRA_PELE_TAM_3933, MIRA_MUSCULO_TAM_45258	map00330
Arginine and proline metabolism	360	decarboxylase	ec:4.1.1.50	3	NEWBLER_PELE_TAM_28162, MIRA_MUSCULO_TAM_30667, MIRA_PELE_TAM_6066	map00330
Arginine and proline metabolism	360	oxidase	ec:1.4.3.3	6	NEWBLER_MUSCULO_TAM_61702, MIRA_MUSCULO_TAM_5211, NEWBLER_MUSCULO_TAM_40416, MIRA_MUSCULO_TAM_19963, NEWBLER_MUSCULO_TAM_35793, NEWBLER_MUSCULO_TAM_40871	map00330
Arginine and proline metabolism	360	N-methyltransferase	ec:2.1.1.2	6	MIRA_MUSCULO_TAM_526, MIRA_MUSCULO_TAM_35655, MIRA_MUSCULO_TAM_2899, MIRA_MUSCULO_TAM_271, MIRA_MUSCULO_TAM_826, MIRA_MUSCULO_TAM_18378	map00330
Arginine and proline metabolism	360	dehydrogenase	ec:1.2.1.41	1	MIRA_MUSCULO_TAM_36345	map00330
Arginine and proline metabolism	360	dioxygenase	ec:1.14.11.2	18	MIRA_MUSCULO_TAM_36677, MIRA_MUSCULO_TAM_14666, MIRA_MUSCULO_TAM_14868, NEWBLER_MUSCULO_TAM_74843, NEWBLER_MUSCULO_TAM_59616, NEWBLER_MUSCULO_TAM_55220, MIRA_MUSCULO_TAM_7044, MIRA_MUSCULO_TAM_23846, MIRA_PELE_TAM_11134, NEWBLER_MUSCULO_TAM_32836, MIRA_MUSCULO_TAM_36041, NEWBLER_PELE_TAM_32547, NEWBLER_PELE_TAM_41059, MIRA_PELE_TAM_3544, NEWBLER_MUSCULO_TAM_41503, NEWBLER_MUSCULO_TAM_47962, MIRA_…	map00330
Arginine and proline metabolism	360	synthase	ec:2.5.1.22	3	MIRA_MUSCULO_TAM_5241, MIRA_MUSCULO_TAM_36942, NEWBLER_MUSCULO_TAM_40149	map00330
Arginine and proline metabolism	360	dehydrogenase	ec:1.2.1.19	2	MIRA_MUSCULO_TAM_13443, MIRA_MUSCULO_TAM_12829	map00330
Arginine and proline metabolism	360	decarboxylase	ec:4.1.1.17	11	MIRA_PELE_TAM_8983, NEWBLER_PELE_TAM_14703, MIRA_PELE_TAM_4628, MIRA_PELE_TAM_909, MIRA_MUSCULO_TAM_3740, MIRA_PELE_TAM_7913, NEWBLER_MUSCULO_TAM_75576, MIRA_PELE_TAM_20936, MIRA_MUSCULO_TAM_30494, NEWBLER_MUSCULO_TAM_29610, NEWBLER_MUSCULO_TAM_83854	map00330
Arginine and proline metabolism	360	transaminase	ec:2.6.1.1	12	MIRA_MUSCULO_TAM_20395, MIRA_MUSCULO_TAM_9399, MIRA_PELE_TAM_13584, NEWBLER_MUSCULO_TAM_9554, NEWBLER_MUSCULO_TAM_26329, MIRA_MUSCULO_TAM_37250, NEWBLER_MUSCULO_TAM_26326, MIRA_MUSCULO_TAM_20864, NEWBLER_MUSCULO_TAM_82051, MIRA_MUSCULO_TAM_717, MIRA_MUSCULO_TAM_1467, NEWBLER_PELE_TAM_28166	map00330
Arginine and proline metabolism	360	cyclodeaminase	ec:4.3.1.12	1	NEWBLER_MUSCULO_TAM_51404	map00330
Arginine and proline metabolism	360	dehydrogenase (NAD+)	ec:1.2.1.3	32	MIRA_MUSCULO_TAM_1526, NEWBLER_MUSCULO_TAM_40199, NEWBLER_MUSCULO_TAM_71912, MIRA_MUSCULO_TAM_15816, MIRA_MUSCULO_TAM_37943, MIRA_MUSCULO_TAM_20028, NEWBLER_PELE_TAM_39302, MIRA_MUSCULO_TAM_5323, MIRA_MUSCULO_TAM_12829, NEWBLER_MUSCULO_TAM_51241, MIRA_MUSCULO_TAM_44164, MIRA_MUSCULO_TAM_2273, NEWBLER_PELE_TAM_23193, NEWBLER_MUSCULO_TAM_22885, MIRA_MUSCULO_TAM_13443, MIRA_MUSCULO_TAM_11500, NEWBLE…	map00330
Arginine and proline metabolism	360	agmatine ureohydrolase	ec:3.5.3.11	2	MIRA_MUSCULO_TAM_8362, NEWBLER_MUSCULO_TAM_26422	map00330
Arginine and proline metabolism	360	reductase	ec:1.5.1.2	4	MIRA_MUSCULO_TAM_5286, NEWBLER_MUSCULO_TAM_79440, MIRA_MUSCULO_TAM_30202, NEWBLER_MUSCULO_TAM_73602	map00330
Arginine and proline metabolism	360	synthase (NADPH)	ec:1.14.13.39	2	MIRA_MUSCULO_TAM_43549, MIRA_MUSCULO_TAM_50903	map00330
Arginine and proline metabolism	360	kinase	ec:2.7.3.2	239	MIRA_MUSCULO_TAM_941, MIRA_MUSCULO_TAM_34395, MIRA_MUSCULO_TAM_37305, MIRA_MUSCULO_TAM_11712, MIRA_MUSCULO_TAM_10500, MIRA_MUSCULO_TAM_1947, MIRA_MUSCULO_TAM_51292, MIRA_MUSCULO_TAM_10504, MIRA_MUSCULO_TAM_5747, MIRA_MUSCULO_TAM_1148, MIRA_MUSCULO_TAM_3327, MIRA_MUSCULO_TAM_9306, MIRA_MUSCULO_TAM_45960, MIRA_MUSCULO_TAM_8697, MIRA_MUSCULO_TAM_23257, MIRA_MUSCULO_TAM_0, MIRA_MUSCULO_TAM_7361, MIRA…	map00330
Arginine and proline metabolism	360	arginine amidinase	ec:3.5.3.1	3	MIRA_MUSCULO_TAM_55907, MIRA_MUSCULO_TAM_19728, NEWBLER_MUSCULO_TAM_42666	map00330
Arginine and proline metabolism	360	gamma-guanidobutyrase	ec:3.5.3.7	3	MIRA_MUSCULO_TAM_15715, MIRA_MUSCULO_TAM_8362, NEWBLER_MUSCULO_TAM_26422	map00330
Arginine and proline metabolism	360	amidinotransferase	ec:2.1.4.1	2	MIRA_MUSCULO_TAM_12567, MIRA_MUSCULO_TAM_8310	map00330
Arginine and proline metabolism	360	5-kinase	ec:2.7.2.11	1	MIRA_MUSCULO_TAM_36345	map00330
Arginine and proline metabolism	360	polyamine oxidase	ec:1.5.3.17	3	MIRA_MUSCULO_TAM_19083, MIRA_MUSCULO_TAM_20751, MIRA_MUSCULO_TAM_3874	map00330
Arginine and proline metabolism	360	oxidase	ec:1.5.3.16	3	MIRA_MUSCULO_TAM_19083, MIRA_MUSCULO_TAM_20751, MIRA_MUSCULO_TAM_3874	map00330
Arginine and proline metabolism	360	N-acetyltransferase	ec:2.3.1.57	4	MIRA_PELE_TAM_6003, MIRA_PELE_TAM_1109, NEWBLER_PELE_TAM_22616, MIRA_MUSCULO_TAM_14397	map00330
Arginine and proline metabolism	360	oxidase	ec:1.4.3.22	2	MIRA_MUSCULO_TAM_51286, MIRA_MUSCULO_TAM_41065	map00330
Caffeine metabolism	24	oxidase	ec:1.17.3.2	5	NEWBLER_MUSCULO_TAM_29653, NEWBLER_MUSCULO_TAM_78006, MIRA_MUSCULO_TAM_29515, NEWBLER_MUSCULO_TAM_83585, NEWBLER_MUSCULO_TAM_57085	map00232
Caffeine metabolism	24	monooxygenase	ec:1.14.14.1	19	NEWBLER_MUSCULO_TAM_42651, NEWBLER_MUSCULO_TAM_8999, MIRA_MUSCULO_TAM_51090, NEWBLER_PELE_TAM_6655, NEWBLER_PELE_TAM_21359, NEWBLER_PELE_TAM_38037, NEWBLER_PELE_TAM_35394, NEWBLER_MUSCULO_TAM_78208, NEWBLER_MUSCULO_TAM_84879, MIRA_MUSCULO_TAM_4450, NEWBLER_MUSCULO_TAM_50263, NEWBLER_PELE_TAM_21358, NEWBLER_PELE_TAM_22072, NEWBLER_PELE_TAM_29797, NEWBLER_PELE_TAM_29852, NEWBLER_MUSCULO_TAM_9194, N…	map00232
Aminobenzoate degradation	631	dehydrogenase (NAD+)	ec:1.2.1.28	5	NEWBLER_MUSCULO_TAM_71912, MIRA_MUSCULO_TAM_8383, NEWBLER_PELE_TAM_39302, MIRA_MUSCULO_TAM_51313, MIRA_MUSCULO_TAM_28643	map00627
Aminobenzoate degradation	631	phosphatase	ec:3.1.3.2	12	NEWBLER_MUSCULO_TAM_43323, MIRA_PELE_TAM_12708, NEWBLER_MUSCULO_TAM_58471, MIRA_MUSCULO_TAM_16756, NEWBLER_MUSCULO_TAM_18482, NEWBLER_MUSCULO_TAM_43062, NEWBLER_MUSCULO_TAM_54417, NEWBLER_PELE_TAM_40464, NEWBLER_MUSCULO_TAM_18788, NEWBLER_MUSCULO_TAM_32279, MIRA_MUSCULO_TAM_19862, NEWBLER_PELE_TAM_35461	map00627
Aminobenzoate degradation	631	phosphatase	ec:3.1.3.1	8	NEWBLER_MUSCULO_TAM_80223, MIRA_MUSCULO_TAM_34219, MIRA_MUSCULO_TAM_13607, NEWBLER_MUSCULO_TAM_41624, MIRA_MUSCULO_TAM_31445, NEWBLER_PELE_TAM_26652, MIRA_PELE_TAM_4343, NEWBLER_PELE_TAM_27928	map00627
Aminobenzoate degradation	631	monooxygenase	ec:1.14.14.1	19	NEWBLER_MUSCULO_TAM_42651, NEWBLER_MUSCULO_TAM_8999, MIRA_MUSCULO_TAM_51090, NEWBLER_PELE_TAM_6655, NEWBLER_PELE_TAM_21359, NEWBLER_PELE_TAM_38037, NEWBLER_PELE_TAM_35394, NEWBLER_MUSCULO_TAM_78208, NEWBLER_MUSCULO_TAM_84879, MIRA_MUSCULO_TAM_4450, NEWBLER_MUSCULO_TAM_50263, NEWBLER_PELE_TAM_21358, NEWBLER_PELE_TAM_22072, NEWBLER_PELE_TAM_29797, NEWBLER_PELE_TAM_29852, NEWBLER_MUSCULO_TAM_9194, N…	map00627
Aminobenzoate degradation	631	acetylphosphatase	ec:3.6.1.7	4	MIRA_MUSCULO_TAM_2308, NEWBLER_MUSCULO_TAM_47394, NEWBLER_MUSCULO_TAM_49881, MIRA_MUSCULO_TAM_9969	map00627
Aminobenzoate degradation	631	nitrophenyl phosphatase	ec:3.1.3.41	577	NEWBLER_PELE_TAM_36796, MIRA_MUSCULO_TAM_5629, MIRA_MUSCULO_TAM_3323, MIRA_MUSCULO_TAM_24470, NEWBLER_MUSCULO_TAM_6349, MIRA_MUSCULO_TAM_24471, MIRA_PELE_TAM_6519, NEWBLER_PELE_TAM_35461, NEWBLER_PELE_TAM_26746, NEWBLER_MUSCULO_TAM_71050, NEWBLER_MUSCULO_TAM_29992, NEWBLER_MUSCULO_TAM_49001, MIRA_MUSCULO_TAM_12492, NEWBLER_PELE_TAM_26980, MIRA_PELE_TAM_4343, MIRA_PELE_TAM_3374, NEWBLER_MUSCULO_TA…	map00627
Aminobenzoate degradation	631	hydratase	ec:4.2.1.17	26	MIRA_MUSCULO_TAM_4516, NEWBLER_MUSCULO_TAM_42053, MIRA_MUSCULO_TAM_2419, MIRA_MUSCULO_TAM_2275, MIRA_MUSCULO_TAM_9727, MIRA_MUSCULO_TAM_8354, MIRA_MUSCULO_TAM_31518, MIRA_PELE_TAM_21453, NEWBLER_MUSCULO_TAM_40631, NEWBLER_MUSCULO_TAM_40016, MIRA_MUSCULO_TAM_11042, NEWBLER_MUSCULO_TAM_41551, NEWBLER_MUSCULO_TAM_45712, MIRA_PELE_TAM_13916, MIRA_MUSCULO_TAM_14957, NEWBLER_PELE_TAM_13126, MIRA_MUSCUL…	map00627
Aminobenzoate degradation	631	organophosphate hydrolase	ec:3.1.8.1	1	NEWBLER_MUSCULO_TAM_80283	map00627
Purine metabolism	2850	cyclo-ligase	ec:6.3.3.1	1	NEWBLER_PELE_TAM_48242	map00230
Purine metabolism	2850	kinase	ec:2.7.4.8	45	MIRA_MUSCULO_TAM_1546, MIRA_MUSCULO_TAM_16849, NEWBLER_PELE_TAM_33302, NEWBLER_MUSCULO_TAM_70529, NEWBLER_PELE_TAM_31346, NEWBLER_MUSCULO_TAM_14227, NEWBLER_MUSCULO_TAM_10981, MIRA_MUSCULO_TAM_5800, NEWBLER_MUSCULO_TAM_10982, NEWBLER_MUSCULO_TAM_10983, MIRA_MUSCULO_TAM_42673, MIRA_PELE_TAM_17395, NEWBLER_PELE_TAM_38298, MIRA_PELE_TAM_18241, NEWBLER_PELE_TAM_26746, NEWBLER_MUSCULO_TAM_53443, MIRA_…	map00230
Purine metabolism	2850	kinase	ec:2.7.4.6	26	MIRA_MUSCULO_TAM_3603, NEWBLER_MUSCULO_TAM_37243, NEWBLER_MUSCULO_TAM_61091, MIRA_MUSCULO_TAM_3766, MIRA_MUSCULO_TAM_41243, NEWBLER_PELE_TAM_38057, MIRA_MUSCULO_TAM_2190, MIRA_MUSCULO_TAM_151, NEWBLER_MUSCULO_TAM_40014, MIRA_MUSCULO_TAM_1912, MIRA_MUSCULO_TAM_1516, MIRA_MUSCULO_TAM_2901, MIRA_PELE_TAM_1958, NEWBLER_MUSCULO_TAM_16594, NEWBLER_MUSCULO_TAM_68434, MIRA_MUSCULO_TAM_32280, MIRA_MUSCULO…	map00230
Purine metabolism	2850	kinase	ec:2.7.4.3	20	MIRA_MUSCULO_TAM_1516, MIRA_MUSCULO_TAM_2901, MIRA_MUSCULO_TAM_41915, NEWBLER_MUSCULO_TAM_16594, MIRA_MUSCULO_TAM_3603, MIRA_MUSCULO_TAM_35616, MIRA_MUSCULO_TAM_8714, MIRA_MUSCULO_TAM_916, NEWBLER_MUSCULO_TAM_54888, MIRA_MUSCULO_TAM_3766, MIRA_MUSCULO_TAM_41243, MIRA_MUSCULO_TAM_2741, MIRA_MUSCULO_TAM_2190, MIRA_MUSCULO_TAM_9176, MIRA_MUSCULO_TAM_92, MIRA_MUSCULO_TAM_163, MIRA_MUSCULO_TAM_151, MI…	map00230
Purine metabolism	2850	carboxylase	ec:4.1.1.21	5	NEWBLER_PELE_TAM_20011, NEWBLER_MUSCULO_TAM_55441, NEWBLER_PELE_TAM_20013, MIRA_PELE_TAM_7879, MIRA_PELE_TAM_12724	map00230
Purine metabolism	2850	kinase	ec:2.7.1.113	1	MIRA_MUSCULO_TAM_48991	map00230
Purine metabolism	2850	phosphodiesterase	ec:3.1.4.17	30	MIRA_MUSCULO_TAM_36357, MIRA_MUSCULO_TAM_11953, MIRA_MUSCULO_TAM_18902, NEWBLER_PELE_TAM_34414, NEWBLER_MUSCULO_TAM_17715, NEWBLER_MUSCULO_TAM_33560, NEWBLER_MUSCULO_TAM_17713, NEWBLER_MUSCULO_TAM_17712, NEWBLER_MUSCULO_TAM_51065, MIRA_MUSCULO_TAM_49601, NEWBLER_MUSCULO_TAM_56397, MIRA_MUSCULO_TAM_24547, MIRA_MUSCULO_TAM_38281, NEWBLER_MUSCULO_TAM_47067, NEWBLER_MUSCULO_TAM_62762, NEWBLER_MUSCULO…	map00230
Purine metabolism	2850	deaminase	ec:3.5.4.4	11	MIRA_PELE_TAM_5320, MIRA_MUSCULO_TAM_5352, NEWBLER_PELE_TAM_33709, NEWBLER_MUSCULO_TAM_49380, MIRA_MUSCULO_TAM_54982, MIRA_MUSCULO_TAM_2326, NEWBLER_MUSCULO_TAM_45158, NEWBLER_PELE_TAM_31407, NEWBLER_PELE_TAM_35817, NEWBLER_MUSCULO_TAM_22464, NEWBLER_PELE_TAM_37044	map00230
Purine metabolism	2850	lyase	ec:4.3.2.2	5	NEWBLER_MUSCULO_TAM_30753, MIRA_MUSCULO_TAM_16755, MIRA_MUSCULO_TAM_20910, MIRA_MUSCULO_TAM_6435, MIRA_MUSCULO_TAM_13121	map00230
Purine metabolism	2850	kinase	ec:2.7.1.40	12	MIRA_PELE_TAM_12580, MIRA_MUSCULO_TAM_7565, MIRA_MUSCULO_TAM_2822, MIRA_PELE_TAM_10524, NEWBLER_PELE_TAM_35657, MIRA_MUSCULO_TAM_532, MIRA_MUSCULO_TAM_9002, NEWBLER_MUSCULO_TAM_29744, MIRA_MUSCULO_TAM_827, MIRA_MUSCULO_TAM_93, MIRA_MUSCULO_TAM_5103, MIRA_MUSCULO_TAM_84	map00230
Purine metabolism	2850	deaminase	ec:3.5.4.6	21	MIRA_MUSCULO_TAM_303, MIRA_MUSCULO_TAM_256, MIRA_MUSCULO_TAM_11952, MIRA_MUSCULO_TAM_59, MIRA_MUSCULO_TAM_1166, MIRA_MUSCULO_TAM_3034, MIRA_MUSCULO_TAM_24374, MIRA_MUSCULO_TAM_638, MIRA_MUSCULO_TAM_2422, MIRA_MUSCULO_TAM_9734, MIRA_MUSCULO_TAM_29946, MIRA_MUSCULO_TAM_8366, MIRA_MUSCULO_TAM_28998, MIRA_PELE_TAM_5930, MIRA_MUSCULO_TAM_25538, MIRA_MUSCULO_TAM_36282, MIRA_MUSCULO_TAM_33339, NEWBLER_M…	map00230
Purine metabolism	2850	phosphodiesterase	ec:3.1.4.35	6	NEWBLER_MUSCULO_TAM_56397, MIRA_MUSCULO_TAM_11953, NEWBLER_MUSCULO_TAM_47067, MIRA_PELE_TAM_22133, MIRA_MUSCULO_TAM_50463, NEWBLER_MUSCULO_TAM_43522	map00230
Purine metabolism	2850	kinase	ec:2.7.1.25	3	MIRA_MUSCULO_TAM_26118, NEWBLER_MUSCULO_TAM_48071, MIRA_MUSCULO_TAM_53086	map00230
Purine metabolism	2850	kinase	ec:2.7.1.20	2	NEWBLER_MUSCULO_TAM_76331, NEWBLER_PELE_TAM_26173	map00230
Purine metabolism	2850	oxidase	ec:1.17.3.2	5	NEWBLER_MUSCULO_TAM_29653, NEWBLER_MUSCULO_TAM_78006, MIRA_MUSCULO_TAM_29515, NEWBLER_MUSCULO_TAM_83585, NEWBLER_MUSCULO_TAM_57085	map00230
Purine metabolism	2850	diphosphokinase	ec:2.7.6.1	8	MIRA_MUSCULO_TAM_7375, MIRA_MUSCULO_TAM_5704, MIRA_MUSCULO_TAM_3142, NEWBLER_MUSCULO_TAM_58143, NEWBLER_MUSCULO_TAM_79795, NEWBLER_PELE_TAM_26530, MIRA_MUSCULO_TAM_1039, MIRA_MUSCULO_TAM_38960	map00230
Purine metabolism	2850	dehydrogenase	ec:1.17.1.4	9	NEWBLER_MUSCULO_TAM_29653, NEWBLER_MUSCULO_TAM_78006, MIRA_MUSCULO_TAM_29515, NEWBLER_PELE_TAM_51215, NEWBLER_MUSCULO_TAM_83585, NEWBLER_PELE_TAM_55755, NEWBLER_MUSCULO_TAM_57085, MIRA_MUSCULO_TAM_19713, MIRA_PELE_TAM_13030	map00230
Purine metabolism	2850	cyclase	ec:4.6.1.1	14	MIRA_PELE_TAM_24195, NEWBLER_MUSCULO_TAM_62380, NEWBLER_MUSCULO_TAM_61561, NEWBLER_MUSCULO_TAM_66276, NEWBLER_PELE_TAM_41621, MIRA_MUSCULO_TAM_17814, NEWBLER_MUSCULO_TAM_51667, MIRA_MUSCULO_TAM_1750, MIRA_PELE_TAM_16593, NEWBLER_MUSCULO_TAM_81300, NEWBLER_MUSCULO_TAM_82444, MIRA_PELE_TAM_18278, NEWBLER_PELE_TAM_26301, NEWBLER_MUSCULO_TAM_49118	map00230
Purine metabolism	2850	cyclase	ec:4.6.1.2	6	MIRA_MUSCULO_TAM_33363, NEWBLER_MUSCULO_TAM_66973, NEWBLER_MUSCULO_TAM_74073, NEWBLER_MUSCULO_TAM_84918, MIRA_MUSCULO_TAM_43616, NEWBLER_MUSCULO_TAM_86125	map00230
Purine metabolism	2850	3'-mononucleotidase	ec:3.1.3.6	1	MIRA_MUSCULO_TAM_13381	map00230
Purine metabolism	2850	uridine 5'-nucleotidase	ec:3.1.3.5	22	NEWBLER_MUSCULO_TAM_22614, MIRA_MUSCULO_TAM_886, MIRA_MUSCULO_TAM_4989, NEWBLER_MUSCULO_TAM_61670, NEWBLER_MUSCULO_TAM_22616, MIRA_MUSCULO_TAM_2409, MIRA_MUSCULO_TAM_37607, MIRA_MUSCULO_TAM_13789, NEWBLER_MUSCULO_TAM_36426, MIRA_MUSCULO_TAM_20399, MIRA_MUSCULO_TAM_2765, MIRA_MUSCULO_TAM_6534, MIRA_MUSCULO_TAM_49911, MIRA_MUSCULO_TAM_8231, NEWBLER_PELE_TAM_27049, NEWBLER_MUSCULO_TAM_70064, MIRA_MU…	map00230
Purine metabolism	2850	reductase	ec:1.7.1.7	2	NEWBLER_MUSCULO_TAM_44337, MIRA_MUSCULO_TAM_18238	map00230
Purine metabolism	2850	deoxy-GTPase	ec:3.1.5.1	4	NEWBLER_MUSCULO_TAM_43268, NEWBLER_PELE_TAM_27802, MIRA_MUSCULO_TAM_43125, MIRA_PELE_TAM_3594	map00230
Purine metabolism	2850	synthase (glutamine-hydrolysing)	ec:6.3.5.2	3	NEWBLER_PELE_TAM_43292, NEWBLER_PELE_TAM_30324, MIRA_MUSCULO_TAM_23583	map00230
Purine metabolism	2850	formyltransferase	ec:2.1.2.3	2	MIRA_PELE_TAM_4092, MIRA_MUSCULO_TAM_18259	map00230
Purine metabolism	2850	formyltransferase	ec:2.1.2.2	1	NEWBLER_PELE_TAM_48242	map00230
Purine metabolism	2850	synthase	ec:6.3.4.4	13	MIRA_MUSCULO_TAM_30592, MIRA_MUSCULO_TAM_864, NEWBLER_MUSCULO_TAM_42140, MIRA_MUSCULO_TAM_21093, NEWBLER_MUSCULO_TAM_33660, MIRA_MUSCULO_TAM_1786, MIRA_MUSCULO_TAM_3280, MIRA_MUSCULO_TAM_21751, NEWBLER_MUSCULO_TAM_29552, NEWBLER_MUSCULO_TAM_33659, NEWBLER_PELE_TAM_28410, MIRA_PELE_TAM_4623, NEWBLER_PELE_TAM_25166	map00230
Purine metabolism	2850	adenylpyrophosphatase	ec:3.6.1.3	1446	NEWBLER_MUSCULO_TAM_61011, MIRA_MUSCULO_TAM_15513, MIRA_MUSCULO_TAM_2355, MIRA_MUSCULO_TAM_1266, MIRA_MUSCULO_TAM_46019, MIRA_MUSCULO_TAM_22052, MIRA_MUSCULO_TAM_23140, MIRA_MUSCULO_TAM_27501, MIRA_MUSCULO_TAM_5620, MIRA_MUSCULO_TAM_27500, MIRA_MUSCULO_TAM_3445, MIRA_PELE_TAM_4461, NEWBLER_MUSCULO_TAM_52530, MIRA_PELE_TAM_6884, NEWBLER_MUSCULO_TAM_40316, MIRA_PELE_TAM_3138, MIRA_PELE_TAM_3137, NE…
Purine metabolism	2850	diphosphate phosphatase	ec:3.6.1.6	19	NEWBLER_MUSCULO_TAM_22149, NEWBLER_MUSCULO_TAM_44889, NEWBLER_PELE_TAM_33962, NEWBLER_PELE_TAM_35316, NEWBLER_PELE_TAM_36724, NEWBLER_MUSCULO_TAM_59368, MIRA_MUSCULO_TAM_14816, MIRA_MUSCULO_TAM_29546, NEWBLER_MUSCULO_TAM_50179, NEWBLER_MUSCULO_TAM_72788, MIRA_MUSCULO_TAM_20154, MIRA_MUSCULO_TAM_7056, MIRA_MUSCULO_TAM_39186, MIRA_PELE_TAM_16869, MIRA_PELE_TAM_9481, NEWBLER_MUSCULO_TAM_46156, NEWBL…	map00230
Purine metabolism	2850	diphosphatase	ec:3.6.1.9	22	NEWBLER_MUSCULO_TAM_40330, MIRA_MUSCULO_TAM_14833, NEWBLER_MUSCULO_TAM_22149, NEWBLER_MUSCULO_TAM_44889, NEWBLER_PELE_TAM_29492, NEWBLER_PELE_TAM_33962, NEWBLER_MUSCULO_TAM_68880, NEWBLER_PELE_TAM_28909, MIRA_MUSCULO_TAM_13607, NEWBLER_PELE_TAM_38455, NEWBLER_PELE_TAM_27915, NEWBLER_PELE_TAM_27928, MIRA_PELE_TAM_7564, MIRA_MUSCULO_TAM_7056, MIRA_MUSCULO_TAM_39186, NEWBLER_PELE_TAM_41432, NEWBLER_…	map00230
Purine metabolism	2850	reductase	ec:1.17.4.1	7	NEWBLER_MUSCULO_TAM_53540, MIRA_PELE_TAM_3937, NEWBLER_MUSCULO_TAM_85383, MIRA_PELE_TAM_3527, NEWBLER_MUSCULO_TAM_74022, NEWBLER_PELE_TAM_32601, NEWBLER_PELE_TAM_26232	map00230
Purine metabolism	2850	synthase	ec:6.3.2.6	5	NEWBLER_PELE_TAM_20011, NEWBLER_MUSCULO_TAM_55441, NEWBLER_PELE_TAM_20013, MIRA_PELE_TAM_7879, MIRA_PELE_TAM_12724	map00230
Purine metabolism	2850	ec:3.6.1.14 adenosine-tetraphosphatase	ec:3.6.1.14	2	MIRA_MUSCULO_TAM_1492, MIRA_PELE_TAM_14940	map00230
Purine metabolism	2850	diphosphatase	ec:3.6.1.13	7	MIRA_MUSCULO_TAM_14833, MIRA_MUSCULO_TAM_7056, NEWBLER_MUSCULO_TAM_22149, MIRA_PELE_TAM_9481, MIRA_MUSCULO_TAM_29546, MIRA_MUSCULO_TAM_23662, MIRA_MUSCULO_TAM_20929	map00230
Purine metabolism	2850	phosphatase	ec:3.6.1.15	2439	MIRA_MUSCULO_TAM_12247, NEWBLER_MUSCULO_TAM_61011, MIRA_PELE_TAM_358, MIRA_MUSCULO_TAM_1266, MIRA_MUSCULO_TAM_46019, MIRA_MUSCULO_TAM_22052, MIRA_MUSCULO_TAM_5620, MIRA_MUSCULO_TAM_3445, MIRA_MUSCULO_TAM_5622, MIRA_PELE_TAM_4461, NEWBLER_MUSCULO_TAM_52530, NEWBLER_MUSCULO_TAM_77830, MIRA_PELE_TAM_16940, MIRA_PELE_TAM_3138, NEWBLER_MUSCULO_TAM_61014, MIRA_PELE_TAM_3137, NEWBLER_MUSCULO_TAM_40556, …
Purine metabolism	2850	diphosphatase	ec:3.6.1.19	16	MIRA_MUSCULO_TAM_14833, NEWBLER_MUSCULO_TAM_22149, NEWBLER_MUSCULO_TAM_44889, NEWBLER_PELE_TAM_33962, MIRA_MUSCULO_TAM_37618, MIRA_MUSCULO_TAM_28183, MIRA_MUSCULO_TAM_43789, MIRA_MUSCULO_TAM_20154, MIRA_PELE_TAM_7564, MIRA_MUSCULO_TAM_7056, MIRA_MUSCULO_TAM_39186, MIRA_MUSCULO_TAM_30356, NEWBLER_MUSCULO_TAM_55393, MIRA_MUSCULO_TAM_36682, MIRA_PELE_TAM_9562, MIRA_MUSCULO_TAM_20929	map00230
Purine metabolism	2850	adenylyltransferase	ec:2.7.7.4	3	MIRA_MUSCULO_TAM_26118, NEWBLER_MUSCULO_TAM_48071, MIRA_MUSCULO_TAM_53086	map00230
Purine metabolism	2850	diphosphatase	ec:3.6.1.21	5	MIRA_MUSCULO_TAM_7056, NEWBLER_MUSCULO_TAM_22149, MIRA_PELE_TAM_9481, MIRA_MUSCULO_TAM_29546, MIRA_MUSCULO_TAM_20929	map00230
Purine metabolism	2850	dinucleosidetriphosphatase	ec:3.6.1.29	1	NEWBLER_MUSCULO_TAM_40330	map00230
Purine metabolism	2850	RNA polymerase	ec:2.7.7.6	65	NEWBLER_PELE_TAM_49270, MIRA_MUSCULO_TAM_14704, MIRA_MUSCULO_TAM_32051, MIRA_MUSCULO_TAM_47828, NEWBLER_PELE_TAM_33645, NEWBLER_MUSCULO_TAM_34992, MIRA_MUSCULO_TAM_3002, MIRA_MUSCULO_TAM_27660, NEWBLER_PELE_TAM_19896, NEWBLER_PELE_TAM_19894, MIRA_PELE_TAM_13072, MIRA_PELE_TAM_20963, NEWBLER_MUSCULO_TAM_54552, MIRA_PELE_TAM_11497, NEWBLER_MUSCULO_TAM_33705, MIRA_MUSCULO_TAM_21836, NEWBLER_PELE_TAM…	map00230
Purine metabolism	2850	DNA polymerase	ec:2.7.7.7	46	MIRA_PELE_TAM_10934, NEWBLER_MUSCULO_TAM_41563, MIRA_MUSCULO_TAM_14920, MIRA_MUSCULO_TAM_20407, NEWBLER_PELE_TAM_36876, MIRA_PELE_TAM_3745, MIRA_MUSCULO_TAM_13019, NEWBLER_MUSCULO_TAM_39888, NEWBLER_PELE_TAM_15231, NEWBLER_MUSCULO_TAM_8649, NEWBLER_MUSCULO_TAM_70147, NEWBLER_PELE_TAM_56563, MIRA_MUSCULO_TAM_25854, MIRA_PELE_TAM_12042, MIRA_MUSCULO_TAM_51766, MIRA_MUSCULO_TAM_27817, NEWBLER_PELE_T…	map00230
Purine metabolism	2850	ligase	ec:6.3.4.13	1	NEWBLER_PELE_TAM_48242	map00230
Purine metabolism	2850	phosphatase	ec:3.6.1.40	1	NEWBLER_MUSCULO_TAM_46156	map00230
Purine metabolism	2850	nucleosidase	ec:3.2.2.8	1	MIRA_PELE_TAM_6828	map00230
Purine metabolism	2850	dehydrogenase	ec:1.1.1.205	8	MIRA_MUSCULO_TAM_3370, MIRA_MUSCULO_TAM_18283, NEWBLER_PELE_TAM_32661, NEWBLER_MUSCULO_TAM_53965, MIRA_MUSCULO_TAM_37770, NEWBLER_PELE_TAM_16178, MIRA_MUSCULO_TAM_27203, MIRA_MUSCULO_TAM_31366	map00230
Purine metabolism	2850	(alpha-D-glucose-1,6-bisphosphate-dependent)	ec:5.4.2.2	14	MIRA_MUSCULO_TAM_316, MIRA_MUSCULO_TAM_89, MIRA_MUSCULO_TAM_15947, NEWBLER_MUSCULO_TAM_40087, NEWBLER_MUSCULO_TAM_43392, MIRA_MUSCULO_TAM_20568, NEWBLER_MUSCULO_TAM_39930, MIRA_PELE_TAM_20622, MIRA_MUSCULO_TAM_21401, NEWBLER_MUSCULO_TAM_52262, MIRA_MUSCULO_TAM_18501, NEWBLER_MUSCULO_TAM_45079, MIRA_PELE_TAM_25282, MIRA_MUSCULO_TAM_18993	map00230
Purine metabolism	2850	phosphodeoxyribomutase	ec:5.4.2.7	2	MIRA_MUSCULO_TAM_18501, MIRA_MUSCULO_TAM_18993	map00230
Purine metabolism	2850	phosphoribosyldiphosphate 5-amidotransferase	ec:2.4.2.14	1	NEWBLER_MUSCULO_TAM_45779	map00230
Purine metabolism	2850	cyclohydrolase	ec:3.5.4.10	2	MIRA_PELE_TAM_4092, MIRA_MUSCULO_TAM_18259	map00230
Purine metabolism	2850	phosphoribosyltransferase	ec:2.4.2.8	1	MIRA_MUSCULO_TAM_13362	map00230
Purine metabolism	2850	kinase	ec:2.7.4.10	5	MIRA_MUSCULO_TAM_2190, MIRA_MUSCULO_TAM_3603, NEWBLER_MUSCULO_TAM_54888, MIRA_MUSCULO_TAM_13298, NEWBLER_MUSCULO_TAM_40014	map00230
Purine metabolism	2850	phosphorylase	ec:2.4.2.1	6	MIRA_MUSCULO_TAM_48015, MIRA_MUSCULO_TAM_49757, MIRA_MUSCULO_TAM_3310, NEWBLER_PELE_TAM_19126, MIRA_PELE_TAM_3895, NEWBLER_MUSCULO_TAM_41322	map00230
Naphthalene degradation	7	dehydrogenase	ec:1.1.1.1	7	MIRA_MUSCULO_TAM_37831, NEWBLER_PELE_TAM_41612, MIRA_MUSCULO_TAM_13080, MIRA_MUSCULO_TAM_2397, MIRA_MUSCULO_TAM_46129, NEWBLER_MUSCULO_TAM_67052, NEWBLER_MUSCULO_TAM_41136	map00626
Carbon fixation pathways in prokaryotes	155	carboxylase	ec:6.4.1.1	5	MIRA_MUSCULO_TAM_35733, NEWBLER_PELE_TAM_30556, MIRA_PELE_TAM_11068, NEWBLER_PELE_TAM_37708, MIRA_MUSCULO_TAM_29899	map00720
Carbon fixation pathways in prokaryotes	155	carboxylase	ec:6.4.1.2	26	NEWBLER_MUSCULO_TAM_42993, MIRA_MUSCULO_TAM_43306, NEWBLER_MUSCULO_TAM_84199, MIRA_MUSCULO_TAM_38838, NEWBLER_MUSCULO_TAM_70186, MIRA_MUSCULO_TAM_14509, MIRA_PELE_TAM_7729, MIRA_MUSCULO_TAM_29441, MIRA_MUSCULO_TAM_22641, MIRA_PELE_TAM_7356, NEWBLER_PELE_TAM_31909, MIRA_MUSCULO_TAM_17348, NEWBLER_PELE_TAM_27773, MIRA_PELE_TAM_14729, MIRA_MUSCULO_TAM_35752, MIRA_MUSCULO_TAM_3978, MIRA_MUSCULO_TAM_1…	map00720
Carbon fixation pathways in prokaryotes	155	carboxylase	ec:6.4.1.3	10	NEWBLER_MUSCULO_TAM_42993, MIRA_PELE_TAM_9434, NEWBLER_MUSCULO_TAM_52084, NEWBLER_MUSCULO_TAM_85088, NEWBLER_PELE_TAM_40456, NEWBLER_MUSCULO_TAM_57046, MIRA_MUSCULO_TAM_14509, NEWBLER_MUSCULO_TAM_78053, MIRA_MUSCULO_TAM_50334, MIRA_PELE_TAM_14729	map00720
Carbon fixation pathways in prokaryotes	155	dehydrogenase	ec:1.3.5.1	13	MIRA_MUSCULO_TAM_54473, NEWBLER_PELE_TAM_33766, NEWBLER_MUSCULO_TAM_36223, MIRA_MUSCULO_TAM_2176, NEWBLER_PELE_TAM_19784, NEWBLER_PELE_TAM_19783, NEWBLER_MUSCULO_TAM_73227, MIRA_MUSCULO_TAM_19021, MIRA_MUSCULO_TAM_8313, MIRA_MUSCULO_TAM_54506, MIRA_MUSCULO_TAM_45220, NEWBLER_MUSCULO_TAM_73121, MIRA_PELE_TAM_12731	map00720
Carbon fixation pathways in prokaryotes	155	cyclohydrolase	ec:3.5.4.9	8	MIRA_MUSCULO_TAM_5928, NEWBLER_MUSCULO_TAM_40393, MIRA_MUSCULO_TAM_18292, NEWBLER_PELE_TAM_26297, NEWBLER_PELE_TAM_28588, MIRA_PELE_TAM_7880, MIRA_PELE_TAM_12967, NEWBLER_MUSCULO_TAM_49822	map00720
Carbon fixation pathways in prokaryotes	155	ligase (ADP-forming)	ec:6.2.1.5	5	MIRA_MUSCULO_TAM_3738, MIRA_MUSCULO_TAM_12966, MIRA_MUSCULO_TAM_7490, NEWBLER_MUSCULO_TAM_40313, NEWBLER_MUSCULO_TAM_41400	map00720
Carbon fixation pathways in prokaryotes	155	ligase	ec:6.2.1.1	8	MIRA_MUSCULO_TAM_22046, NEWBLER_PELE_TAM_44705, MIRA_PELE_TAM_8966, MIRA_MUSCULO_TAM_5293, MIRA_MUSCULO_TAM_11724, NEWBLER_MUSCULO_TAM_32396, NEWBLER_MUSCULO_TAM_41338, NEWBLER_MUSCULO_TAM_32397	map00720
Carbon fixation pathways in prokaryotes	155	C-acetyltransferase	ec:2.3.1.9	20	NEWBLER_MUSCULO_TAM_41551, NEWBLER_MUSCULO_TAM_45712, MIRA_MUSCULO_TAM_12479, MIRA_PELE_TAM_13916, MIRA_MUSCULO_TAM_2614, NEWBLER_PELE_TAM_13126, MIRA_MUSCULO_TAM_2068, MIRA_MUSCULO_TAM_2275, MIRA_MUSCULO_TAM_9727, NEWBLER_PELE_TAM_32581, MIRA_MUSCULO_TAM_8354, MIRA_PELE_TAM_15643, MIRA_MUSCULO_TAM_16026, MIRA_PELE_TAM_21453, NEWBLER_PELE_TAM_26893, MIRA_MUSCULO_TAM_36572, NEWBLER_MUSCULO_TAM_406…	map00720
Carbon fixation pathways in prokaryotes	155	dehydrogenase (NADP+)	ec:1.5.1.5	8	MIRA_MUSCULO_TAM_5928, NEWBLER_MUSCULO_TAM_40393, MIRA_MUSCULO_TAM_18292, NEWBLER_PELE_TAM_26297, NEWBLER_PELE_TAM_28588, MIRA_PELE_TAM_7880, MIRA_PELE_TAM_12967, NEWBLER_MUSCULO_TAM_49822	map00720
Carbon fixation pathways in prokaryotes	155	citrate synthase	ec:2.3.3.8	7	MIRA_MUSCULO_TAM_39405, NEWBLER_PELE_TAM_29946, NEWBLER_MUSCULO_TAM_55377, NEWBLER_MUSCULO_TAM_56300, NEWBLER_MUSCULO_TAM_71140, MIRA_MUSCULO_TAM_30239, MIRA_MUSCULO_TAM_22172	map00720
Carbon fixation pathways in prokaryotes	155	ligase	ec:6.3.4.3	8	MIRA_MUSCULO_TAM_5928, NEWBLER_MUSCULO_TAM_40393, MIRA_MUSCULO_TAM_18292, NEWBLER_PELE_TAM_26297, NEWBLER_PELE_TAM_28588, MIRA_PELE_TAM_7880, MIRA_PELE_TAM_12967, NEWBLER_MUSCULO_TAM_49822	map00720
Carbon fixation pathways in prokaryotes	155	reductase [NAD(P)H]	ec:1.5.1.20	4	MIRA_MUSCULO_TAM_7061, MIRA_MUSCULO_TAM_5796, NEWBLER_MUSCULO_TAM_56436, MIRA_MUSCULO_TAM_11906	map00720
Carbon fixation pathways in prokaryotes	155	hydratase	ec:4.2.1.3	12	NEWBLER_MUSCULO_TAM_20336, NEWBLER_MUSCULO_TAM_68774, MIRA_MUSCULO_TAM_29440, NEWBLER_MUSCULO_TAM_59123, MIRA_MUSCULO_TAM_51374, MIRA_MUSCULO_TAM_22737, MIRA_MUSCULO_TAM_39003, MIRA_MUSCULO_TAM_4504, MIRA_MUSCULO_TAM_11050, NEWBLER_PELE_TAM_26773, NEWBLER_PELE_TAM_35608, NEWBLER_MUSCULO_TAM_72535	map00720
Carbon fixation pathways in prokaryotes	155	hydratase	ec:4.2.1.2	7	MIRA_MUSCULO_TAM_14998, MIRA_MUSCULO_TAM_50558, NEWBLER_MUSCULO_TAM_43483, MIRA_MUSCULO_TAM_10995, MIRA_MUSCULO_TAM_49890, MIRA_MUSCULO_TAM_3321, NEWBLER_PELE_TAM_38675	map00720
Carbon fixation pathways in prokaryotes	155	mutase	ec:5.4.99.2	2	MIRA_MUSCULO_TAM_11228, NEWBLER_MUSCULO_TAM_40059	map00720
Carbon fixation pathways in prokaryotes	155	hydratase	ec:4.2.1.17	26	MIRA_MUSCULO_TAM_4516, NEWBLER_MUSCULO_TAM_42053, MIRA_MUSCULO_TAM_2419, MIRA_MUSCULO_TAM_2275, MIRA_MUSCULO_TAM_9727, MIRA_MUSCULO_TAM_8354, MIRA_MUSCULO_TAM_31518, MIRA_PELE_TAM_21453, NEWBLER_MUSCULO_TAM_40631, NEWBLER_MUSCULO_TAM_40016, MIRA_MUSCULO_TAM_11042, NEWBLER_MUSCULO_TAM_41551, NEWBLER_MUSCULO_TAM_45712, MIRA_PELE_TAM_13916, MIRA_MUSCULO_TAM_14957, NEWBLER_PELE_TAM_13126, MIRA_MUSCUL…	map00720
Carbon fixation pathways in prokaryotes	155	dehydrogenase	ec:1.1.1.37	14	MIRA_MUSCULO_TAM_2107, MIRA_MUSCULO_TAM_2442, MIRA_MUSCULO_TAM_20884, MIRA_MUSCULO_TAM_27357, MIRA_MUSCULO_TAM_4333, MIRA_MUSCULO_TAM_44692, MIRA_MUSCULO_TAM_28833, NEWBLER_MUSCULO_TAM_61918, MIRA_MUSCULO_TAM_8154, NEWBLER_MUSCULO_TAM_40438, MIRA_MUSCULO_TAM_8140, NEWBLER_PELE_TAM_27994, MIRA_PELE_TAM_3143, MIRA_PELE_TAM_948	map00720
Carbon fixation pathways in prokaryotes	155	dehydrogenase	ec:1.1.1.35	26	MIRA_MUSCULO_TAM_4516, MIRA_MUSCULO_TAM_2275, MIRA_MUSCULO_TAM_9727, MIRA_MUSCULO_TAM_8354, MIRA_MUSCULO_TAM_17482, MIRA_MUSCULO_TAM_12097, MIRA_PELE_TAM_21453, NEWBLER_MUSCULO_TAM_40631, NEWBLER_MUSCULO_TAM_40016, MIRA_MUSCULO_TAM_11042, NEWBLER_MUSCULO_TAM_41551, NEWBLER_MUSCULO_TAM_45712, MIRA_PELE_TAM_13916, MIRA_MUSCULO_TAM_14957, NEWBLER_PELE_TAM_13126, MIRA_MUSCULO_TAM_2068, NEWBLER_MUSCUL…	map00720
Carbon fixation pathways in prokaryotes	155	dehydrogenase (NADP+)	ec:1.1.1.42	5	MIRA_MUSCULO_TAM_345, MIRA_MUSCULO_TAM_322, NEWBLER_MUSCULO_TAM_30109, MIRA_MUSCULO_TAM_7879, NEWBLER_PELE_TAM_34438	map00720
Lipoic acid metabolism	5	synthase	ec:2.8.1.8	5	NEWBLER_PELE_TAM_19779, NEWBLER_PELE_TAM_19777, MIRA_PELE_TAM_11664, MIRA_MUSCULO_TAM_36175, NEWBLER_MUSCULO_TAM_42246	map00785
Chloroalkane and chloroalkene degradation	51	dehydrogenase	ec:1.2.1.46	3	NEWBLER_PELE_TAM_41612, MIRA_MUSCULO_TAM_46129, NEWBLER_MUSCULO_TAM_41136	map00625
Chloroalkane and chloroalkene degradation	51	dehydrogenase	ec:1.1.1.1	7	MIRA_MUSCULO_TAM_37831, NEWBLER_PELE_TAM_41612, MIRA_MUSCULO_TAM_13080, MIRA_MUSCULO_TAM_2397, MIRA_MUSCULO_TAM_46129, NEWBLER_MUSCULO_TAM_67052, NEWBLER_MUSCULO_TAM_41136	map00625
Chloroalkane and chloroalkene degradation	51	dehydrogenase (NAD+)	ec:1.2.1.3	32	MIRA_MUSCULO_TAM_1526, NEWBLER_MUSCULO_TAM_40199, NEWBLER_MUSCULO_TAM_71912, MIRA_MUSCULO_TAM_15816, MIRA_MUSCULO_TAM_37943, MIRA_MUSCULO_TAM_20028, NEWBLER_PELE_TAM_39302, MIRA_MUSCULO_TAM_5323, MIRA_MUSCULO_TAM_12829, NEWBLER_MUSCULO_TAM_51241, MIRA_MUSCULO_TAM_44164, MIRA_MUSCULO_TAM_2273, NEWBLER_PELE_TAM_23193, NEWBLER_MUSCULO_TAM_22885, MIRA_MUSCULO_TAM_13443, MIRA_MUSCULO_TAM_11500, NEWBLE…	map00625
Chloroalkane and chloroalkene degradation	51	epoxide hydrolase	ec:3.3.2.10	15	NEWBLER_MUSCULO_TAM_20951, NEWBLER_MUSCULO_TAM_59004, MIRA_MUSCULO_TAM_26197, MIRA_PELE_TAM_13082, NEWBLER_MUSCULO_TAM_77089, MIRA_PELE_TAM_14770, MIRA_MUSCULO_TAM_23821, NEWBLER_PELE_TAM_48668, MIRA_PELE_TAM_24765, NEWBLER_MUSCULO_TAM_31914, MIRA_MUSCULO_TAM_54420, MIRA_MUSCULO_TAM_18871, NEWBLER_MUSCULO_TAM_42214, NEWBLER_MUSCULO_TAM_63875, MIRA_MUSCULO_TAM_12792	map00625
Toluene degradation	31	dehydrogenase (NAD+)	ec:1.2.1.28	5	NEWBLER_MUSCULO_TAM_71912, MIRA_MUSCULO_TAM_8383, NEWBLER_PELE_TAM_39302, MIRA_MUSCULO_TAM_51313, MIRA_MUSCULO_TAM_28643	map00623
Toluene degradation	31	dehydrogenase	ec:1.1.1.35	26	MIRA_MUSCULO_TAM_4516, MIRA_MUSCULO_TAM_2275, MIRA_MUSCULO_TAM_9727, MIRA_MUSCULO_TAM_8354, MIRA_MUSCULO_TAM_17482, MIRA_MUSCULO_TAM_12097, MIRA_PELE_TAM_21453, NEWBLER_MUSCULO_TAM_40631, NEWBLER_MUSCULO_TAM_40016, MIRA_MUSCULO_TAM_11042, NEWBLER_MUSCULO_TAM_41551, NEWBLER_MUSCULO_TAM_45712, MIRA_PELE_TAM_13916, MIRA_MUSCULO_TAM_14957, NEWBLER_PELE_TAM_13126, MIRA_MUSCULO_TAM_2068, NEWBLER_MUSCUL…	map00623
Xylene degradation	5	dehydrogenase (NAD+)	ec:1.2.1.28	5	NEWBLER_MUSCULO_TAM_71912, MIRA_MUSCULO_TAM_8383, NEWBLER_PELE_TAM_39302, MIRA_MUSCULO_TAM_51313, MIRA_MUSCULO_TAM_28643	map00622
Valine, leucine and isoleucine biosynthesis	9	transaminase	ec:2.6.1.42	9	NEWBLER_MUSCULO_TAM_36095, MIRA_PELE_TAM_17146, NEWBLER_MUSCULO_TAM_32903, NEWBLER_MUSCULO_TAM_36096, MIRA_PELE_TAM_6317, MIRA_MUSCULO_TAM_11903, MIRA_PELE_TAM_18287, MIRA_MUSCULO_TAM_39675, NEWBLER_PELE_TAM_15163	map00290
Ubiquinone and other terpenoid-quinone biosynthesis	15	dehydrogenase (quinone)	ec:1.6.5.2	4	MIRA_MUSCULO_TAM_6044, MIRA_MUSCULO_TAM_753, MIRA_MUSCULO_TAM_631, MIRA_MUSCULO_TAM_3531	map00130
Ubiquinone and other terpenoid-quinone biosynthesis	15	transaminase	ec:2.6.1.5	10	MIRA_MUSCULO_TAM_20395, MIRA_MUSCULO_TAM_9399, NEWBLER_MUSCULO_TAM_9554, NEWBLER_MUSCULO_TAM_26329, NEWBLER_MUSCULO_TAM_26326, MIRA_MUSCULO_TAM_20864, NEWBLER_MUSCULO_TAM_82051, MIRA_MUSCULO_TAM_717, MIRA_MUSCULO_TAM_1467, NEWBLER_PELE_TAM_28166	map00130
Ubiquinone and other terpenoid-quinone biosynthesis	15	methyltransferase	ec:2.1.1.114	1	NEWBLER_MUSCULO_TAM_47400	map00130
Biotin metabolism	3	reductase	ec:1.1.1.100	3	NEWBLER_PELE_TAM_37205, MIRA_MUSCULO_TAM_28762, MIRA_PELE_TAM_12825	map00780
Biotin metabolism	3	dehydratase	ec:4.2.1.59	3	NEWBLER_PELE_TAM_37205, MIRA_MUSCULO_TAM_28762, MIRA_PELE_TAM_12825	map00780
Biotin metabolism	3	reductase (NADPH, Si-specific)	ec:1.3.1.10	3	NEWBLER_PELE_TAM_37205, MIRA_MUSCULO_TAM_28762, MIRA_PELE_TAM_12825	map00780
Biotin metabolism	3	synthase I	ec:2.3.1.41	3	NEWBLER_PELE_TAM_37205, MIRA_MUSCULO_TAM_28762, MIRA_PELE_TAM_12825	map00780
Pyruvate metabolism	187	carboxylase	ec:6.4.1.1	5	MIRA_MUSCULO_TAM_35733, NEWBLER_PELE_TAM_30556, MIRA_PELE_TAM_11068, NEWBLER_PELE_TAM_37708, MIRA_MUSCULO_TAM_29899	map00620
Pyruvate metabolism	187	carboxylase	ec:6.4.1.2	26	NEWBLER_MUSCULO_TAM_42993, MIRA_MUSCULO_TAM_43306, NEWBLER_MUSCULO_TAM_84199, MIRA_MUSCULO_TAM_38838, NEWBLER_MUSCULO_TAM_70186, MIRA_MUSCULO_TAM_14509, MIRA_PELE_TAM_7729, MIRA_MUSCULO_TAM_29441, MIRA_MUSCULO_TAM_22641, MIRA_PELE_TAM_7356, NEWBLER_PELE_TAM_31909, MIRA_MUSCULO_TAM_17348, NEWBLER_PELE_TAM_27773, MIRA_PELE_TAM_14729, MIRA_MUSCULO_TAM_35752, MIRA_MUSCULO_TAM_3978, MIRA_MUSCULO_TAM_1…	map00620
Pyruvate metabolism	187	carboxykinase (GTP)	ec:4.1.1.32	3	MIRA_MUSCULO_TAM_42924, MIRA_MUSCULO_TAM_17775, NEWBLER_PELE_TAM_30153	map00620
Pyruvate metabolism	187	kinase	ec:2.7.1.40	12	MIRA_PELE_TAM_12580, MIRA_MUSCULO_TAM_7565, MIRA_MUSCULO_TAM_2822, MIRA_PELE_TAM_10524, NEWBLER_PELE_TAM_35657, MIRA_MUSCULO_TAM_532, MIRA_MUSCULO_TAM_9002, NEWBLER_MUSCULO_TAM_29744, MIRA_MUSCULO_TAM_827, MIRA_MUSCULO_TAM_93, MIRA_MUSCULO_TAM_5103, MIRA_MUSCULO_TAM_84	map00620
Pyruvate metabolism	187	ligase	ec:6.2.1.1	8	MIRA_MUSCULO_TAM_22046, NEWBLER_PELE_TAM_44705, MIRA_PELE_TAM_8966, MIRA_MUSCULO_TAM_5293, MIRA_MUSCULO_TAM_11724, NEWBLER_MUSCULO_TAM_32396, NEWBLER_MUSCULO_TAM_41338, NEWBLER_MUSCULO_TAM_32397	map00620
Pyruvate metabolism	187	ligase (ADP-forming)	ec:6.2.1.13	3	MIRA_MUSCULO_TAM_5293, NEWBLER_PELE_TAM_40000, NEWBLER_MUSCULO_TAM_41338	map00620
Pyruvate metabolism	187	dehydrogenase	ec:1.8.1.4	4	MIRA_MUSCULO_TAM_4519, MIRA_PELE_TAM_14863, MIRA_MUSCULO_TAM_3651, NEWBLER_MUSCULO_TAM_40169	map00620
Pyruvate metabolism	187	dehydrogenase (NAD+)	ec:1.2.1.3	32	MIRA_MUSCULO_TAM_1526, NEWBLER_MUSCULO_TAM_40199, NEWBLER_MUSCULO_TAM_71912, MIRA_MUSCULO_TAM_15816, MIRA_MUSCULO_TAM_37943, MIRA_MUSCULO_TAM_20028, NEWBLER_PELE_TAM_39302, MIRA_MUSCULO_TAM_5323, MIRA_MUSCULO_TAM_12829, NEWBLER_MUSCULO_TAM_51241, MIRA_MUSCULO_TAM_44164, MIRA_MUSCULO_TAM_2273, NEWBLER_PELE_TAM_23193, NEWBLER_MUSCULO_TAM_22885, MIRA_MUSCULO_TAM_13443, MIRA_MUSCULO_TAM_11500, NEWBLE…	map00620
Pyruvate metabolism	187	C-acetyltransferase	ec:2.3.1.9	20	NEWBLER_MUSCULO_TAM_41551, NEWBLER_MUSCULO_TAM_45712, MIRA_MUSCULO_TAM_12479, MIRA_PELE_TAM_13916, MIRA_MUSCULO_TAM_2614, NEWBLER_PELE_TAM_13126, MIRA_MUSCULO_TAM_2068, MIRA_MUSCULO_TAM_2275, MIRA_MUSCULO_TAM_9727, NEWBLER_PELE_TAM_32581, MIRA_MUSCULO_TAM_8354, MIRA_PELE_TAM_15643, MIRA_MUSCULO_TAM_16026, MIRA_PELE_TAM_21453, NEWBLER_PELE_TAM_26893, MIRA_MUSCULO_TAM_36572, NEWBLER_MUSCULO_TAM_406…	map00620
Pyruvate metabolism	187	lyase	ec:4.4.1.5	2	MIRA_MUSCULO_TAM_5230, MIRA_MUSCULO_TAM_2161	map00620
Pyruvate metabolism	187	acetylphosphatase	ec:3.6.1.7	4	MIRA_MUSCULO_TAM_2308, NEWBLER_MUSCULO_TAM_47394, NEWBLER_MUSCULO_TAM_49881, MIRA_MUSCULO_TAM_9969	map00620
Pyruvate metabolism	187	hydratase	ec:4.2.1.2	7	MIRA_MUSCULO_TAM_14998, MIRA_MUSCULO_TAM_50558, NEWBLER_MUSCULO_TAM_43483, MIRA_MUSCULO_TAM_10995, MIRA_MUSCULO_TAM_49890, MIRA_MUSCULO_TAM_3321, NEWBLER_PELE_TAM_38675	map00620
Pyruvate metabolism	187	decarboxylase	ec:4.1.1.3	8	MIRA_MUSCULO_TAM_23399, MIRA_MUSCULO_TAM_35951, MIRA_PELE_TAM_21894, MIRA_MUSCULO_TAM_15434, NEWBLER_MUSCULO_TAM_46642, MIRA_MUSCULO_TAM_19148, NEWBLER_MUSCULO_TAM_40586, MIRA_MUSCULO_TAM_45224	map00620
Pyruvate metabolism	187	acetyltransferase	ec:2.3.1.12	4	MIRA_MUSCULO_TAM_2624, NEWBLER_MUSCULO_TAM_31085, MIRA_MUSCULO_TAM_4877, MIRA_MUSCULO_TAM_15214	map00620
Pyruvate metabolism	187	hydrolase	ec:3.1.2.1	3	MIRA_MUSCULO_TAM_14953, MIRA_MUSCULO_TAM_25219, NEWBLER_MUSCULO_TAM_34543	map00620
Pyruvate metabolism	187	hydrolase	ec:3.1.2.6	1	NEWBLER_MUSCULO_TAM_45564	map00620
Pyruvate metabolism	187	dehydrogenase (cytochrome)	ec:1.1.2.4	4	NEWBLER_MUSCULO_TAM_18079, MIRA_MUSCULO_TAM_12009, NEWBLER_MUSCULO_TAM_18076, MIRA_MUSCULO_TAM_19114	map00620
Pyruvate metabolism	187	dehydrogenase (NADP+)	ec:1.1.1.82	8	MIRA_MUSCULO_TAM_44692, MIRA_MUSCULO_TAM_2107, NEWBLER_MUSCULO_TAM_61918, NEWBLER_MUSCULO_TAM_40438, MIRA_MUSCULO_TAM_2442, MIRA_MUSCULO_TAM_20884, MIRA_MUSCULO_TAM_27357, MIRA_PELE_TAM_948	map00620
Pyruvate metabolism	187	dehydrogenase	ec:1.1.1.37	14	MIRA_MUSCULO_TAM_2107, MIRA_MUSCULO_TAM_2442, MIRA_MUSCULO_TAM_20884, MIRA_MUSCULO_TAM_27357, MIRA_MUSCULO_TAM_4333, MIRA_MUSCULO_TAM_44692, MIRA_MUSCULO_TAM_28833, NEWBLER_MUSCULO_TAM_61918, MIRA_MUSCULO_TAM_8154, NEWBLER_MUSCULO_TAM_40438, MIRA_MUSCULO_TAM_8140, NEWBLER_PELE_TAM_27994, MIRA_PELE_TAM_3143, MIRA_PELE_TAM_948	map00620
Pyruvate metabolism	187	dehydrogenase (decarboxylating)	ec:1.1.1.39	10	MIRA_MUSCULO_TAM_23399, MIRA_MUSCULO_TAM_35951, NEWBLER_PELE_TAM_50328, NEWBLER_MUSCULO_TAM_71021, MIRA_PELE_TAM_21894, MIRA_MUSCULO_TAM_15434, NEWBLER_MUSCULO_TAM_46642, MIRA_MUSCULO_TAM_19148, NEWBLER_MUSCULO_TAM_40586, MIRA_MUSCULO_TAM_45224	map00620
Pyruvate metabolism	187	dehydrogenase (oxaloacetate-decarboxylating)	ec:1.1.1.38	10	MIRA_MUSCULO_TAM_23399, MIRA_MUSCULO_TAM_35951, NEWBLER_PELE_TAM_50328, NEWBLER_MUSCULO_TAM_71021, MIRA_PELE_TAM_21894, MIRA_MUSCULO_TAM_15434, NEWBLER_MUSCULO_TAM_46642, MIRA_MUSCULO_TAM_19148, NEWBLER_MUSCULO_TAM_40586, MIRA_MUSCULO_TAM_45224	map00620
Pyruvate metabolism	187	dehydrogenase (oxaloacetate-decarboxylating) (NADP+)	ec:1.1.1.40	11	MIRA_MUSCULO_TAM_16638, MIRA_MUSCULO_TAM_23399, MIRA_MUSCULO_TAM_35951, NEWBLER_PELE_TAM_50328, NEWBLER_MUSCULO_TAM_71021, MIRA_PELE_TAM_21894, MIRA_MUSCULO_TAM_15434, NEWBLER_MUSCULO_TAM_46642, MIRA_MUSCULO_TAM_19148, NEWBLER_MUSCULO_TAM_40586, MIRA_MUSCULO_TAM_45224	map00620
Pyruvate metabolism	187	dehydrogenase	ec:1.1.1.28	4	NEWBLER_MUSCULO_TAM_18079, MIRA_MUSCULO_TAM_12009, NEWBLER_MUSCULO_TAM_18076, MIRA_MUSCULO_TAM_19114	map00620
Pyruvate metabolism	187	dehydrogenase	ec:1.1.1.27	18	NEWBLER_MUSCULO_TAM_40187, MIRA_MUSCULO_TAM_713, MIRA_MUSCULO_TAM_97, MIRA_MUSCULO_TAM_2329, MIRA_MUSCULO_TAM_105, MIRA_MUSCULO_TAM_13752, NEWBLER_MUSCULO_TAM_6138, MIRA_MUSCULO_TAM_23291, NEWBLER_MUSCULO_TAM_29806, MIRA_PELE_TAM_302, MIRA_MUSCULO_TAM_2387, MIRA_MUSCULO_TAM_3761, MIRA_MUSCULO_TAM_1069, MIRA_MUSCULO_TAM_2368, MIRA_MUSCULO_TAM_8574, NEWBLER_PELE_TAM_26688, MIRA_MUSCULO_TAM_53155, M…	map00620
Pyruvate metabolism	187	dehydrogenase (acetyl-transferring)	ec:1.2.4.1	8	MIRA_PELE_TAM_7854, MIRA_MUSCULO_TAM_5064, MIRA_MUSCULO_TAM_21956, NEWBLER_MUSCULO_TAM_23363, NEWBLER_MUSCULO_TAM_41577, MIRA_MUSCULO_TAM_4466, MIRA_MUSCULO_TAM_12351, MIRA_PELE_TAM_10506	map00620
Butirosin and neomycin biosynthesis	12	glucokinase (phosphorylating)	ec:2.7.1.2	12	NEWBLER_MUSCULO_TAM_86062, NEWBLER_PELE_TAM_18151, MIRA_MUSCULO_TAM_22664, MIRA_PELE_TAM_7676, MIRA_MUSCULO_TAM_34262, NEWBLER_PELE_TAM_35437, NEWBLER_MUSCULO_TAM_47360, MIRA_PELE_TAM_3941, NEWBLER_PELE_TAM_55799, MIRA_MUSCULO_TAM_23086, MIRA_MUSCULO_TAM_31068, NEWBLER_MUSCULO_TAM_36038	map00524
Butirosin and neomycin biosynthesis	12	hexokinase type IV glucokinase	ec:2.7.1.1	12	NEWBLER_MUSCULO_TAM_86062, NEWBLER_PELE_TAM_18151, MIRA_MUSCULO_TAM_22664, MIRA_PELE_TAM_7676, MIRA_MUSCULO_TAM_34262, NEWBLER_PELE_TAM_35437, NEWBLER_MUSCULO_TAM_47360, MIRA_PELE_TAM_3941, NEWBLER_PELE_TAM_55799, MIRA_MUSCULO_TAM_23086, MIRA_MUSCULO_TAM_31068, NEWBLER_MUSCULO_TAM_36038	map00524
Oxidative phosphorylation	277	dehydrogenase	ec:1.3.5.1	13	MIRA_MUSCULO_TAM_54473, NEWBLER_PELE_TAM_33766, NEWBLER_MUSCULO_TAM_36223, MIRA_MUSCULO_TAM_2176, NEWBLER_PELE_TAM_19784, NEWBLER_PELE_TAM_19783, NEWBLER_MUSCULO_TAM_73227, MIRA_MUSCULO_TAM_19021, MIRA_MUSCULO_TAM_8313, MIRA_MUSCULO_TAM_54506, MIRA_MUSCULO_TAM_45220, NEWBLER_MUSCULO_TAM_73121, MIRA_PELE_TAM_12731	map00190
Oxidative phosphorylation	277	reductase (H+-translocating)	ec:1.6.5.3	120	MIRA_MUSCULO_TAM_943, MIRA_MUSCULO_TAM_3207, MIRA_MUSCULO_TAM_2917, NEWBLER_MUSCULO_TAM_35480, MIRA_PELE_TAM_51, MIRA_MUSCULO_TAM_6797, NEWBLER_MUSCULO_TAM_59216, MIRA_MUSCULO_TAM_24231, MIRA_MUSCULO_TAM_2114, MIRA_MUSCULO_TAM_6039, MIRA_MUSCULO_TAM_50238, MIRA_MUSCULO_TAM_2076, MIRA_MUSCULO_TAM_1, MIRA_MUSCULO_TAM_2075, MIRA_MUSCULO_TAM_9541, MIRA_PELE_TAM_21457, NEWBLER_MUSCULO_TAM_40715, NEWBL…	map00190
Oxidative phosphorylation	277	diphosphatase	ec:3.6.1.1	4	NEWBLER_MUSCULO_TAM_41001, MIRA_MUSCULO_TAM_25579, MIRA_MUSCULO_TAM_16950, MIRA_MUSCULO_TAM_15013	map00190
Oxidative phosphorylation	277	ATPase	ec:3.6.3.6	20	NEWBLER_MUSCULO_TAM_59182, MIRA_MUSCULO_TAM_20519, MIRA_MUSCULO_TAM_1635, MIRA_PELE_TAM_3559, NEWBLER_MUSCULO_TAM_42161, MIRA_MUSCULO_TAM_1896, NEWBLER_MUSCULO_TAM_39655, NEWBLER_MUSCULO_TAM_52424, MIRA_MUSCULO_TAM_21055, NEWBLER_PELE_TAM_38100, MIRA_MUSCULO_TAM_4022, NEWBLER_MUSCULO_TAM_40936, MIRA_MUSCULO_TAM_1492, NEWBLER_PELE_TAM_26644, MIRA_PELE_TAM_14940, NEWBLER_MUSCULO_TAM_46254, MIRA_MUS…	map00190
Oxidative phosphorylation	277	oxidase	ec:1.9.3.1	96	MIRA_MUSCULO_TAM_943, MIRA_MUSCULO_TAM_468, MIRA_MUSCULO_TAM_6959, MIRA_MUSCULO_TAM_20627, MIRA_MUSCULO_TAM_1903, MIRA_MUSCULO_TAM_2518, MIRA_MUSCULO_TAM_14548, NEWBLER_MUSCULO_TAM_69692, MIRA_PELE_TAM_550, MIRA_MUSCULO_TAM_1462, NEWBLER_MUSCULO_TAM_71412, MIRA_PELE_TAM_6, NEWBLER_MUSCULO_TAM_55644, MIRA_MUSCULO_TAM_3325, NEWBLER_MUSCULO_TAM_77995, MIRA_MUSCULO_TAM_1, MIRA_MUSCULO_TAM_9065, MIRA_…	map00190
Oxidative phosphorylation	277	ATPase	ec:3.6.3.10	3	MIRA_PELE_TAM_12918, MIRA_MUSCULO_TAM_46409, NEWBLER_PELE_TAM_39892	map00190
Oxidative phosphorylation	277	reductase	ec:1.10.2.2	22	NEWBLER_MUSCULO_TAM_48728, NEWBLER_MUSCULO_TAM_41583, MIRA_MUSCULO_TAM_3207, MIRA_MUSCULO_TAM_33284, MIRA_PELE_TAM_17290, MIRA_MUSCULO_TAM_5618, NEWBLER_PELE_TAM_44405, MIRA_MUSCULO_TAM_1596, MIRA_MUSCULO_TAM_47649, MIRA_MUSCULO_TAM_2793, MIRA_PELE_TAM_32, MIRA_MUSCULO_TAM_4301, MIRA_PELE_TAM_19570, MIRA_PELE_TAM_37, MIRA_PELE_TAM_5024, MIRA_MUSCULO_TAM_13081, MIRA_MUSCULO_TAM_12283, MIRA_MUSCULO…	map00190
Oxidative phosphorylation	277	dehydrogenase	ec:1.6.99.3	125	MIRA_MUSCULO_TAM_943, MIRA_MUSCULO_TAM_3207, MIRA_MUSCULO_TAM_2917, NEWBLER_MUSCULO_TAM_35480, MIRA_PELE_TAM_51, MIRA_MUSCULO_TAM_6797, NEWBLER_MUSCULO_TAM_59216, MIRA_MUSCULO_TAM_24231, MIRA_MUSCULO_TAM_2114, MIRA_MUSCULO_TAM_6039, MIRA_MUSCULO_TAM_50238, MIRA_MUSCULO_TAM_2076, MIRA_MUSCULO_TAM_1, MIRA_MUSCULO_TAM_2075, MIRA_MUSCULO_TAM_9541, MIRA_PELE_TAM_21457, NEWBLER_MUSCULO_TAM_40715, NEWBL…	map00190
Biosynthesis of antibiotics	801	transaminase	ec:2.6.1.11	5	NEWBLER_PELE_TAM_12501, NEWBLER_PELE_TAM_38963, MIRA_MUSCULO_TAM_43483, MIRA_PELE_TAM_3933, MIRA_MUSCULO_TAM_45258	map01130
Biosynthesis of antibiotics	801	aminotransferase	ec:2.6.1.13	5	NEWBLER_PELE_TAM_12501, NEWBLER_PELE_TAM_38963, MIRA_MUSCULO_TAM_43483, MIRA_PELE_TAM_3933, MIRA_MUSCULO_TAM_45258	map01130
Biosynthesis of antibiotics	801	cyclo-ligase	ec:6.3.3.1	1	NEWBLER_PELE_TAM_48242	map01130
Biosynthesis of antibiotics	801	carboxylase	ec:6.4.1.2	26	NEWBLER_MUSCULO_TAM_42993, MIRA_MUSCULO_TAM_43306, NEWBLER_MUSCULO_TAM_84199, MIRA_MUSCULO_TAM_38838, NEWBLER_MUSCULO_TAM_70186, MIRA_MUSCULO_TAM_14509, MIRA_PELE_TAM_7729, MIRA_MUSCULO_TAM_29441, MIRA_MUSCULO_TAM_22641, MIRA_PELE_TAM_7356, NEWBLER_PELE_TAM_31909, MIRA_MUSCULO_TAM_17348, NEWBLER_PELE_TAM_27773, MIRA_PELE_TAM_14729, MIRA_MUSCULO_TAM_35752, MIRA_MUSCULO_TAM_3978, MIRA_MUSCULO_TAM_1…	map01130
Biosynthesis of antibiotics	801	transaminase (isomerizing)	ec:2.6.1.16	4	MIRA_MUSCULO_TAM_25699, NEWBLER_MUSCULO_TAM_53072, NEWBLER_MUSCULO_TAM_58037, MIRA_MUSCULO_TAM_19454	map01130
Biosynthesis of antibiotics	801	carboxylase	ec:6.4.1.3	10	NEWBLER_MUSCULO_TAM_42993, MIRA_PELE_TAM_9434, NEWBLER_MUSCULO_TAM_52084, NEWBLER_MUSCULO_TAM_85088, NEWBLER_PELE_TAM_40456, NEWBLER_MUSCULO_TAM_57046, MIRA_MUSCULO_TAM_14509, NEWBLER_MUSCULO_TAM_78053, MIRA_MUSCULO_TAM_50334, MIRA_PELE_TAM_14729	map01130
Biosynthesis of antibiotics	801	kinase	ec:2.7.4.6	26	MIRA_MUSCULO_TAM_3603, NEWBLER_MUSCULO_TAM_37243, NEWBLER_MUSCULO_TAM_61091, MIRA_MUSCULO_TAM_3766, MIRA_MUSCULO_TAM_41243, NEWBLER_PELE_TAM_38057, MIRA_MUSCULO_TAM_2190, MIRA_MUSCULO_TAM_151, NEWBLER_MUSCULO_TAM_40014, MIRA_MUSCULO_TAM_1912, MIRA_MUSCULO_TAM_1516, MIRA_MUSCULO_TAM_2901, MIRA_PELE_TAM_1958, NEWBLER_MUSCULO_TAM_16594, NEWBLER_MUSCULO_TAM_68434, MIRA_MUSCULO_TAM_32280, MIRA_MUSCULO…	map01130
Biosynthesis of antibiotics	801	kinase	ec:2.7.4.3	20	MIRA_MUSCULO_TAM_1516, MIRA_MUSCULO_TAM_2901, MIRA_MUSCULO_TAM_41915, NEWBLER_MUSCULO_TAM_16594, MIRA_MUSCULO_TAM_3603, MIRA_MUSCULO_TAM_35616, MIRA_MUSCULO_TAM_8714, MIRA_MUSCULO_TAM_916, NEWBLER_MUSCULO_TAM_54888, MIRA_MUSCULO_TAM_3766, MIRA_MUSCULO_TAM_41243, MIRA_MUSCULO_TAM_2741, MIRA_MUSCULO_TAM_2190, MIRA_MUSCULO_TAM_9176, MIRA_MUSCULO_TAM_92, MIRA_MUSCULO_TAM_163, MIRA_MUSCULO_TAM_151, MI…	map01130
Biosynthesis of antibiotics	801	decarboxylase	ec:4.1.1.33	1	MIRA_MUSCULO_TAM_35552	map01130
Biosynthesis of antibiotics	801	dehydrogenase	ec:1.3.5.1	13	MIRA_MUSCULO_TAM_54473, NEWBLER_PELE_TAM_33766, NEWBLER_MUSCULO_TAM_36223, MIRA_MUSCULO_TAM_2176, NEWBLER_PELE_TAM_19784, NEWBLER_PELE_TAM_19783, NEWBLER_MUSCULO_TAM_73227, MIRA_MUSCULO_TAM_19021, MIRA_MUSCULO_TAM_8313, MIRA_MUSCULO_TAM_54506, MIRA_MUSCULO_TAM_45220, NEWBLER_MUSCULO_TAM_73121, MIRA_PELE_TAM_12731	map01130
Biosynthesis of antibiotics	801	oxidase	ec:1.4.3.3	6	NEWBLER_MUSCULO_TAM_61702, MIRA_MUSCULO_TAM_5211, NEWBLER_MUSCULO_TAM_40416, MIRA_MUSCULO_TAM_19963, NEWBLER_MUSCULO_TAM_35793, NEWBLER_MUSCULO_TAM_40871	map01130
Biosynthesis of antibiotics	801	carboxykinase (GTP)	ec:4.1.1.32	3	MIRA_MUSCULO_TAM_42924, MIRA_MUSCULO_TAM_17775, NEWBLER_PELE_TAM_30153	map01130
Biosynthesis of antibiotics	801	transaminase	ec:2.6.1.57	10	MIRA_MUSCULO_TAM_20395, MIRA_MUSCULO_TAM_9399, NEWBLER_MUSCULO_TAM_9554, NEWBLER_MUSCULO_TAM_26329, NEWBLER_MUSCULO_TAM_26326, MIRA_MUSCULO_TAM_20864, NEWBLER_MUSCULO_TAM_82051, MIRA_MUSCULO_TAM_717, MIRA_MUSCULO_TAM_1467, NEWBLER_PELE_TAM_28166	map01130
Biosynthesis of antibiotics	801	dihydroxyacetonetransferase	ec:2.2.1.2	3	NEWBLER_PELE_TAM_26109, MIRA_MUSCULO_TAM_10942, MIRA_PELE_TAM_3807	map01130
Biosynthesis of antibiotics	801	glycolaldehydetransferase	ec:2.2.1.1	1	MIRA_PELE_TAM_4057	map01130
Biosynthesis of antibiotics	801	kinase	ec:2.7.2.8	1	MIRA_MUSCULO_TAM_28119	map01130
Biosynthesis of antibiotics	801	kinase	ec:2.7.2.3	5	NEWBLER_MUSCULO_TAM_40098, MIRA_MUSCULO_TAM_9836, MIRA_MUSCULO_TAM_45458, NEWBLER_MUSCULO_TAM_40158, MIRA_MUSCULO_TAM_2016	map01130
Biosynthesis of antibiotics	801	lyase	ec:4.3.2.1	2	MIRA_MUSCULO_TAM_14208, NEWBLER_PELE_TAM_43320	map01130
Biosynthesis of antibiotics	801	lyase	ec:4.3.2.2	5	NEWBLER_MUSCULO_TAM_30753, MIRA_MUSCULO_TAM_16755, MIRA_MUSCULO_TAM_20910, MIRA_MUSCULO_TAM_6435, MIRA_MUSCULO_TAM_13121	map01130
Biosynthesis of antibiotics	801	dehydrogenase	ec:1.2.1.31	3	NEWBLER_MUSCULO_TAM_51241, NEWBLER_PELE_TAM_28989, MIRA_MUSCULO_TAM_23109	map01130
Biosynthesis of antibiotics	801	kinase	ec:2.7.1.40	12	MIRA_PELE_TAM_12580, MIRA_MUSCULO_TAM_7565, MIRA_MUSCULO_TAM_2822, MIRA_PELE_TAM_10524, NEWBLER_PELE_TAM_35657, MIRA_MUSCULO_TAM_532, MIRA_MUSCULO_TAM_9002, NEWBLER_MUSCULO_TAM_29744, MIRA_MUSCULO_TAM_827, MIRA_MUSCULO_TAM_93, MIRA_MUSCULO_TAM_5103, MIRA_MUSCULO_TAM_84	map01130
Biosynthesis of antibiotics	801	deaminase	ec:3.5.4.6	21	MIRA_MUSCULO_TAM_303, MIRA_MUSCULO_TAM_256, MIRA_MUSCULO_TAM_11952, MIRA_MUSCULO_TAM_59, MIRA_MUSCULO_TAM_1166, MIRA_MUSCULO_TAM_3034, MIRA_MUSCULO_TAM_24374, MIRA_MUSCULO_TAM_638, MIRA_MUSCULO_TAM_2422, MIRA_MUSCULO_TAM_9734, MIRA_MUSCULO_TAM_29946, MIRA_MUSCULO_TAM_8366, MIRA_MUSCULO_TAM_28998, MIRA_PELE_TAM_5930, MIRA_MUSCULO_TAM_25538, MIRA_MUSCULO_TAM_36282, MIRA_MUSCULO_TAM_33339, NEWBLER_M…	map01130
Biosynthesis of antibiotics	801	dehydrogenase	ec:1.2.1.41	1	MIRA_MUSCULO_TAM_36345	map01130
Biosynthesis of antibiotics	801	carbamoyltransferase	ec:2.1.3.3	4	MIRA_PELE_TAM_4241, NEWBLER_PELE_TAM_20386, NEWBLER_PELE_TAM_20388, MIRA_MUSCULO_TAM_13747	map01130
Biosynthesis of antibiotics	801	transaminase	ec:2.6.1.42	9	NEWBLER_MUSCULO_TAM_36095, MIRA_PELE_TAM_17146, NEWBLER_MUSCULO_TAM_32903, NEWBLER_MUSCULO_TAM_36096, MIRA_PELE_TAM_6317, MIRA_MUSCULO_TAM_11903, MIRA_PELE_TAM_18287, MIRA_MUSCULO_TAM_39675, NEWBLER_PELE_TAM_15163	map01130
Biosynthesis of antibiotics	801	dehydrogenase (NAD(P)+) (phosphorylating)	ec:1.2.1.59	32	MIRA_MUSCULO_TAM_12544, NEWBLER_MUSCULO_TAM_40670, MIRA_MUSCULO_TAM_1008, MIRA_MUSCULO_TAM_466, MIRA_PELE_TAM_3668, MIRA_MUSCULO_TAM_189, MIRA_MUSCULO_TAM_2674, MIRA_PELE_TAM_10771, MIRA_MUSCULO_TAM_5944, MIRA_MUSCULO_TAM_4894, MIRA_MUSCULO_TAM_6499, MIRA_MUSCULO_TAM_4130, NEWBLER_PELE_TAM_26548, MIRA_MUSCULO_TAM_1042, MIRA_MUSCULO_TAM_45491, MIRA_MUSCULO_TAM_14671, MIRA_PELE_TAM_9477, MIRA_MUSCU…	map01130
Biosynthesis of antibiotics	801	reductase	ec:1.3.1.71	2	NEWBLER_MUSCULO_TAM_49200, MIRA_MUSCULO_TAM_48228	map01130
Biosynthesis of antibiotics	801	gluconokinase (phosphorylating)	ec:2.7.1.12	2	NEWBLER_MUSCULO_TAM_70571, MIRA_MUSCULO_TAM_37566	map01130
Biosynthesis of antibiotics	801	phosphohexokinase	ec:2.7.1.11	41	MIRA_MUSCULO_TAM_1108, MIRA_MUSCULO_TAM_35400, MIRA_MUSCULO_TAM_305, MIRA_MUSCULO_TAM_34351, MIRA_MUSCULO_TAM_10885, MIRA_MUSCULO_TAM_14603, MIRA_MUSCULO_TAM_29488, MIRA_MUSCULO_TAM_1684, MIRA_MUSCULO_TAM_13619, MIRA_MUSCULO_TAM_21382, MIRA_MUSCULO_TAM_22097, MIRA_MUSCULO_TAM_5522, MIRA_MUSCULO_TAM_4152, MIRA_MUSCULO_TAM_30628, MIRA_MUSCULO_TAM_47136, MIRA_MUSCULO_TAM_47851, NEWBLER_PELE_TAM_4316…	map01130
Biosynthesis of antibiotics	801	diphosphate synthase	ec:2.5.1.10	7	MIRA_MUSCULO_TAM_45112, MIRA_MUSCULO_TAM_35788, MIRA_MUSCULO_TAM_43549, MIRA_MUSCULO_TAM_16910, NEWBLER_MUSCULO_TAM_46707, MIRA_MUSCULO_TAM_3114, NEWBLER_MUSCULO_TAM_43654	map01130
Biosynthesis of antibiotics	801	ligase (ADP-forming)	ec:6.2.1.5	5	MIRA_MUSCULO_TAM_3738, MIRA_MUSCULO_TAM_12966, MIRA_MUSCULO_TAM_7490, NEWBLER_MUSCULO_TAM_40313, NEWBLER_MUSCULO_TAM_41400	map01130
Biosynthesis of antibiotics	801	ligase (GDP-forming)	ec:6.2.1.4	4	MIRA_MUSCULO_TAM_13447, MIRA_MUSCULO_TAM_12966, MIRA_MUSCULO_TAM_7490, NEWBLER_MUSCULO_TAM_41400	map01130
Biosynthesis of antibiotics	801	ligase	ec:6.2.1.1	8	MIRA_MUSCULO_TAM_22046, NEWBLER_PELE_TAM_44705, MIRA_PELE_TAM_8966, MIRA_MUSCULO_TAM_5293, MIRA_MUSCULO_TAM_11724, NEWBLER_MUSCULO_TAM_32396, NEWBLER_MUSCULO_TAM_41338, NEWBLER_MUSCULO_TAM_32397	map01130
Biosynthesis of antibiotics	801	(2-methylpropanoyl)transferase	ec:2.3.1.168	3	MIRA_PELE_TAM_25066, NEWBLER_PELE_TAM_28851, NEWBLER_PELE_TAM_29263	map01130
Biosynthesis of antibiotics	801	synthase	ec:2.5.1.21	1	MIRA_MUSCULO_TAM_12687	map01130
Biosynthesis of antibiotics	801	aldolase	ec:4.1.2.5	1	NEWBLER_MUSCULO_TAM_73942	map01130
Biosynthesis of antibiotics	801	diphosphate synthase	ec:2.5.1.29	9	NEWBLER_MUSCULO_TAM_63098, MIRA_MUSCULO_TAM_12687, MIRA_MUSCULO_TAM_45112, MIRA_MUSCULO_TAM_35788, MIRA_MUSCULO_TAM_43549, MIRA_MUSCULO_TAM_16910, NEWBLER_MUSCULO_TAM_46707, MIRA_MUSCULO_TAM_3114, NEWBLER_MUSCULO_TAM_43654	map01130
Biosynthesis of antibiotics	801	dehydrogenase (phosphorylating)	ec:1.2.1.12	32	MIRA_MUSCULO_TAM_12544, NEWBLER_MUSCULO_TAM_40670, MIRA_MUSCULO_TAM_1008, MIRA_MUSCULO_TAM_466, MIRA_PELE_TAM_3668, MIRA_MUSCULO_TAM_189, MIRA_MUSCULO_TAM_2674, MIRA_PELE_TAM_10771, MIRA_MUSCULO_TAM_5944, MIRA_MUSCULO_TAM_4894, MIRA_MUSCULO_TAM_6499, MIRA_MUSCULO_TAM_4130, NEWBLER_PELE_TAM_26548, MIRA_MUSCULO_TAM_1042, MIRA_MUSCULO_TAM_45491, MIRA_MUSCULO_TAM_14671, MIRA_PELE_TAM_9477, MIRA_MUSCU…	map01130
Biosynthesis of antibiotics	801	decarboxylase	ec:4.1.1.17	11	MIRA_PELE_TAM_8983, NEWBLER_PELE_TAM_14703, MIRA_PELE_TAM_4628, MIRA_PELE_TAM_909, MIRA_MUSCULO_TAM_3740, MIRA_PELE_TAM_7913, NEWBLER_MUSCULO_TAM_75576, MIRA_PELE_TAM_20936, MIRA_MUSCULO_TAM_30494, NEWBLER_MUSCULO_TAM_29610, NEWBLER_MUSCULO_TAM_83854	map01130
Biosynthesis of antibiotics	801	glucokinase	ec:2.7.1.147	1	NEWBLER_PELE_TAM_47856	map01130
Biosynthesis of antibiotics	801	diphosphokinase	ec:2.7.6.1	8	MIRA_MUSCULO_TAM_7375, MIRA_MUSCULO_TAM_5704, MIRA_MUSCULO_TAM_3142, NEWBLER_MUSCULO_TAM_58143, NEWBLER_MUSCULO_TAM_79795, NEWBLER_PELE_TAM_26530, MIRA_MUSCULO_TAM_1039, MIRA_MUSCULO_TAM_38960	map01130
Biosynthesis of antibiotics	801	dehydrogenase	ec:1.1.1.178	1	MIRA_MUSCULO_TAM_22610	map01130
Biosynthesis of antibiotics	801	dehydrogenase	ec:1.8.1.4	4	MIRA_MUSCULO_TAM_4519, MIRA_PELE_TAM_14863, MIRA_MUSCULO_TAM_3651, NEWBLER_MUSCULO_TAM_40169	map01130
Biosynthesis of antibiotics	801	geranyl-diphosphate synthase	ec:2.5.1.1	4	MIRA_MUSCULO_TAM_35788, MIRA_MUSCULO_TAM_16910, NEWBLER_MUSCULO_TAM_46707, NEWBLER_MUSCULO_TAM_43654	map01130
Biosynthesis of antibiotics	801	isomerase	ec:5.3.1.1	6	MIRA_MUSCULO_TAM_21777, MIRA_MUSCULO_TAM_1145, NEWBLER_MUSCULO_TAM_6966, MIRA_MUSCULO_TAM_350, MIRA_MUSCULO_TAM_71, NEWBLER_PELE_TAM_26472	map01130
Biosynthesis of antibiotics	801	isomerase	ec:5.3.1.9	14	MIRA_MUSCULO_TAM_38536, MIRA_MUSCULO_TAM_64, MIRA_MUSCULO_TAM_128, MIRA_PELE_TAM_8092, MIRA_MUSCULO_TAM_2278, MIRA_MUSCULO_TAM_3048, MIRA_MUSCULO_TAM_818, NEWBLER_MUSCULO_TAM_72223, MIRA_MUSCULO_TAM_27396, MIRA_MUSCULO_TAM_3313, MIRA_MUSCULO_TAM_23410, MIRA_MUSCULO_TAM_5991, MIRA_MUSCULO_TAM_45096, MIRA_MUSCULO_TAM_25518	map01130
Biosynthesis of antibiotics	801	uridylyltransferase	ec:2.7.7.64	6	MIRA_MUSCULO_TAM_6167, MIRA_MUSCULO_TAM_7085, MIRA_MUSCULO_TAM_2882, NEWBLER_MUSCULO_TAM_16767, MIRA_MUSCULO_TAM_4632, MIRA_MUSCULO_TAM_47225	map01130
Biosynthesis of antibiotics	801	phosphatase	ec:3.1.3.3	5	NEWBLER_MUSCULO_TAM_19600, NEWBLER_MUSCULO_TAM_46536, MIRA_MUSCULO_TAM_9102, MIRA_MUSCULO_TAM_8954, MIRA_MUSCULO_TAM_12354	map01130
Biosynthesis of antibiotics	801	dehydrogenase (NADP+)	ec:1.1.1.2	29	NEWBLER_MUSCULO_TAM_71912, NEWBLER_MUSCULO_TAM_20426, NEWBLER_MUSCULO_TAM_74103, NEWBLER_PELE_TAM_36293, NEWBLER_MUSCULO_TAM_4808, NEWBLER_MUSCULO_TAM_84879, NEWBLER_MUSCULO_TAM_55544, MIRA_MUSCULO_TAM_45890, MIRA_PELE_TAM_13155, NEWBLER_MUSCULO_TAM_48011, MIRA_MUSCULO_TAM_3484, NEWBLER_PELE_TAM_21215, NEWBLER_MUSCULO_TAM_81241, NEWBLER_MUSCULO_TAM_29955, NEWBLER_MUSCULO_TAM_45222, NEWBLER_MUSCUL…	map01130
Biosynthesis of antibiotics	801	dehydrogenase	ec:1.1.1.1	7	MIRA_MUSCULO_TAM_37831, NEWBLER_PELE_TAM_41612, MIRA_MUSCULO_TAM_13080, MIRA_MUSCULO_TAM_2397, MIRA_MUSCULO_TAM_46129, NEWBLER_MUSCULO_TAM_67052, NEWBLER_MUSCULO_TAM_41136	map01130
Biosynthesis of antibiotics	801	transaminase	ec:2.6.1.5	10	MIRA_MUSCULO_TAM_20395, MIRA_MUSCULO_TAM_9399, NEWBLER_MUSCULO_TAM_9554, NEWBLER_MUSCULO_TAM_26329, NEWBLER_MUSCULO_TAM_26326, MIRA_MUSCULO_TAM_20864, NEWBLER_MUSCULO_TAM_82051, MIRA_MUSCULO_TAM_717, MIRA_MUSCULO_TAM_1467, NEWBLER_PELE_TAM_28166	map01130
Biosynthesis of antibiotics	801	transaminase	ec:2.6.1.9	10	MIRA_MUSCULO_TAM_20395, MIRA_MUSCULO_TAM_9399, NEWBLER_MUSCULO_TAM_9554, NEWBLER_MUSCULO_TAM_26329, NEWBLER_MUSCULO_TAM_26326, MIRA_MUSCULO_TAM_20864, NEWBLER_MUSCULO_TAM_82051, MIRA_MUSCULO_TAM_717, MIRA_MUSCULO_TAM_1467, NEWBLER_PELE_TAM_28166	map01130
Biosynthesis of antibiotics	801	transaminase	ec:2.6.1.1	12	MIRA_MUSCULO_TAM_20395, MIRA_MUSCULO_TAM_9399, MIRA_PELE_TAM_13584, NEWBLER_MUSCULO_TAM_9554, NEWBLER_MUSCULO_TAM_26329, MIRA_MUSCULO_TAM_37250, NEWBLER_MUSCULO_TAM_26326, MIRA_MUSCULO_TAM_20864, NEWBLER_MUSCULO_TAM_82051, MIRA_MUSCULO_TAM_717, MIRA_MUSCULO_TAM_1467, NEWBLER_PELE_TAM_28166	map01130
Biosynthesis of antibiotics	801	Delta-isomerase	ec:5.3.3.2	1	NEWBLER_MUSCULO_TAM_56249	map01130
Biosynthesis of antibiotics	801	diphosphorylase	ec:2.7.7.23	4	MIRA_PELE_TAM_20963, NEWBLER_MUSCULO_TAM_52441, NEWBLER_PELE_TAM_26771, NEWBLER_MUSCULO_TAM_69859	map01130
Biosynthesis of antibiotics	801	cyclodeaminase	ec:4.3.1.12	1	NEWBLER_MUSCULO_TAM_51404	map01130
Biosynthesis of antibiotics	801	deacetylase	ec:3.5.1.25	1	NEWBLER_MUSCULO_TAM_84272	map01130
Biosynthesis of antibiotics	801	dehydrogenase	ec:1.3.1.28	2	MIRA_MUSCULO_TAM_15596, NEWBLER_MUSCULO_TAM_43329	map01130
Biosynthesis of antibiotics	801	dehydrogenase (NAD+)	ec:1.2.1.3	32	MIRA_MUSCULO_TAM_1526, NEWBLER_MUSCULO_TAM_40199, NEWBLER_MUSCULO_TAM_71912, MIRA_MUSCULO_TAM_15816, MIRA_MUSCULO_TAM_37943, MIRA_MUSCULO_TAM_20028, NEWBLER_PELE_TAM_39302, MIRA_MUSCULO_TAM_5323, MIRA_MUSCULO_TAM_12829, NEWBLER_MUSCULO_TAM_51241, MIRA_MUSCULO_TAM_44164, MIRA_MUSCULO_TAM_2273, NEWBLER_PELE_TAM_23193, NEWBLER_MUSCULO_TAM_22885, MIRA_MUSCULO_TAM_13443, MIRA_MUSCULO_TAM_11500, NEWBLE…	map01130
Biosynthesis of antibiotics	801	acid amidohydrolase	ec:3.5.1.14	17	MIRA_MUSCULO_TAM_12696, MIRA_MUSCULO_TAM_4648, MIRA_PELE_TAM_3857, NEWBLER_MUSCULO_TAM_41020, NEWBLER_MUSCULO_TAM_25815, MIRA_MUSCULO_TAM_11348, MIRA_MUSCULO_TAM_4796, NEWBLER_PELE_TAM_12919, NEWBLER_PELE_TAM_45523, MIRA_MUSCULO_TAM_18094, MIRA_MUSCULO_TAM_18159, NEWBLER_PELE_TAM_12916, NEWBLER_MUSCULO_TAM_44386, NEWBLER_MUSCULO_TAM_41688, MIRA_MUSCULO_TAM_50146, MIRA_MUSCULO_TAM_50333, NEWBLER_M…	map01130
Biosynthesis of antibiotics	801	C-acetyltransferase	ec:2.3.1.9	20	NEWBLER_MUSCULO_TAM_41551, NEWBLER_MUSCULO_TAM_45712, MIRA_MUSCULO_TAM_12479, MIRA_PELE_TAM_13916, MIRA_MUSCULO_TAM_2614, NEWBLER_PELE_TAM_13126, MIRA_MUSCULO_TAM_2068, MIRA_MUSCULO_TAM_2275, MIRA_MUSCULO_TAM_9727, NEWBLER_PELE_TAM_32581, MIRA_MUSCULO_TAM_8354, MIRA_PELE_TAM_15643, MIRA_MUSCULO_TAM_16026, MIRA_PELE_TAM_21453, NEWBLER_PELE_TAM_26893, MIRA_MUSCULO_TAM_36572, NEWBLER_MUSCULO_TAM_406…	map01130
Biosynthesis of antibiotics	801	N-acetyltransferase	ec:2.3.1.1	1	MIRA_MUSCULO_TAM_28119	map01130
Biosynthesis of antibiotics	801	synthase	ec:5.5.1.4	2	NEWBLER_PELE_TAM_47647, NEWBLER_MUSCULO_TAM_33177	map01130
Biosynthesis of antibiotics	801	gamma-lyase	ec:4.4.1.1	7	MIRA_MUSCULO_TAM_27997, MIRA_MUSCULO_TAM_12779, MIRA_MUSCULO_TAM_13064, NEWBLER_PELE_TAM_19776, NEWBLER_PELE_TAM_19775, NEWBLER_MUSCULO_TAM_49730, NEWBLER_MUSCULO_TAM_40950	map01130
Biosynthesis of antibiotics	801	monooxygenase	ec:1.14.13.72	1	MIRA_PELE_TAM_7064	map01130
Biosynthesis of antibiotics	801	citrate synthase	ec:2.3.3.8	7	MIRA_MUSCULO_TAM_39405, NEWBLER_PELE_TAM_29946, NEWBLER_MUSCULO_TAM_55377, NEWBLER_MUSCULO_TAM_56300, NEWBLER_MUSCULO_TAM_71140, MIRA_MUSCULO_TAM_30239, MIRA_MUSCULO_TAM_22172	map01130
Biosynthesis of antibiotics	801	14alpha-demethylase	ec:1.14.13.70	1	MIRA_PELE_TAM_18522	map01130
Biosynthesis of antibiotics	801	reductase	ec:1.5.1.2	4	MIRA_MUSCULO_TAM_5286, NEWBLER_MUSCULO_TAM_79440, MIRA_MUSCULO_TAM_30202, NEWBLER_MUSCULO_TAM_73602	map01130
Biosynthesis of antibiotics	801	(Si)-synthase	ec:2.3.3.1	4	MIRA_MUSCULO_TAM_8598, NEWBLER_MUSCULO_TAM_13938, NEWBLER_PELE_TAM_26655, MIRA_MUSCULO_TAM_2561	map01130
Biosynthesis of antibiotics	801	dehydrogenase (NADP+, L-lysine-forming)	ec:1.5.1.8	5	NEWBLER_MUSCULO_TAM_34361, MIRA_MUSCULO_TAM_10822, NEWBLER_MUSCULO_TAM_40874, MIRA_MUSCULO_TAM_49675, NEWBLER_PELE_TAM_28276	map01130
Biosynthesis of antibiotics	801	dehydrogenase (NAD+, L-glutamate-forming)	ec:1.5.1.9	5	NEWBLER_MUSCULO_TAM_34361, MIRA_MUSCULO_TAM_10822, NEWBLER_MUSCULO_TAM_40874, MIRA_MUSCULO_TAM_49675, NEWBLER_PELE_TAM_28276	map01130
Biosynthesis of antibiotics	801	formyltransferase	ec:2.1.2.3	2	MIRA_PELE_TAM_4092, MIRA_MUSCULO_TAM_18259	map01130
Biosynthesis of antibiotics	801	formyltransferase	ec:2.1.2.2	1	NEWBLER_PELE_TAM_48242	map01130
Biosynthesis of antibiotics	801	hydroxymethyltransferase	ec:2.1.2.1	1	NEWBLER_MUSCULO_TAM_73942	map01130
Biosynthesis of antibiotics	801	synthase (NADPH)	ec:1.14.13.39	2	MIRA_MUSCULO_TAM_43549, MIRA_MUSCULO_TAM_50903	map01130
Biosynthesis of antibiotics	801	succinyltransferase	ec:2.3.1.61	5	MIRA_MUSCULO_TAM_6330, MIRA_MUSCULO_TAM_2900, NEWBLER_MUSCULO_TAM_20406, MIRA_MUSCULO_TAM_3593, MIRA_MUSCULO_TAM_19170	map01130
Biosynthesis of antibiotics	801	aldolase	ec:4.1.2.13	36	MIRA_MUSCULO_TAM_10224, MIRA_MUSCULO_TAM_18207, MIRA_PELE_TAM_3942, MIRA_MUSCULO_TAM_4414, MIRA_MUSCULO_TAM_1021, MIRA_MUSCULO_TAM_1600, MIRA_MUSCULO_TAM_7568, MIRA_MUSCULO_TAM_21255, MIRA_MUSCULO_TAM_6233, MIRA_MUSCULO_TAM_2351, MIRA_MUSCULO_TAM_451, NEWBLER_PELE_TAM_31802, MIRA_MUSCULO_TAM_53886, MIRA_MUSCULO_TAM_37797, MIRA_MUSCULO_TAM_2967, MIRA_MUSCULO_TAM_458, MIRA_MUSCULO_TAM_457, MIRA_MUS…	map01130
Biosynthesis of antibiotics	801	synthase	ec:6.3.4.5	3	MIRA_MUSCULO_TAM_4527, NEWBLER_PELE_TAM_26205, MIRA_PELE_TAM_2112	map01130
Biosynthesis of antibiotics	801	hydratase	ec:4.2.1.3	12	NEWBLER_MUSCULO_TAM_20336, NEWBLER_MUSCULO_TAM_68774, MIRA_MUSCULO_TAM_29440, NEWBLER_MUSCULO_TAM_59123, MIRA_MUSCULO_TAM_51374, MIRA_MUSCULO_TAM_22737, MIRA_MUSCULO_TAM_39003, MIRA_MUSCULO_TAM_4504, MIRA_MUSCULO_TAM_11050, NEWBLER_PELE_TAM_26773, NEWBLER_PELE_TAM_35608, NEWBLER_MUSCULO_TAM_72535	map01130
Biosynthesis of antibiotics	801	hydratase	ec:4.2.1.2	7	MIRA_MUSCULO_TAM_14998, MIRA_MUSCULO_TAM_50558, NEWBLER_MUSCULO_TAM_43483, MIRA_MUSCULO_TAM_10995, MIRA_MUSCULO_TAM_49890, MIRA_MUSCULO_TAM_3321, NEWBLER_PELE_TAM_38675	map01130
Biosynthesis of antibiotics	801	arginine amidinase	ec:3.5.3.1	3	MIRA_MUSCULO_TAM_55907, MIRA_MUSCULO_TAM_19728, NEWBLER_MUSCULO_TAM_42666	map01130
Biosynthesis of antibiotics	801	deiminase	ec:3.5.3.6	1	NEWBLER_PELE_TAM_26970	map01130
Biosynthesis of antibiotics	801	equilase	ec:1.11.1.6	4	MIRA_MUSCULO_TAM_4648, NEWBLER_MUSCULO_TAM_25815, MIRA_MUSCULO_TAM_18159, MIRA_MUSCULO_TAM_50333	map01130
Biosynthesis of antibiotics	801	5-kinase	ec:2.7.2.11	1	MIRA_MUSCULO_TAM_36345	map01130
Biosynthesis of antibiotics	801	synthase	ec:6.3.2.6	5	NEWBLER_PELE_TAM_20011, NEWBLER_MUSCULO_TAM_55441, NEWBLER_PELE_TAM_20013, MIRA_PELE_TAM_7879, MIRA_PELE_TAM_12724	map01130
Biosynthesis of antibiotics	801	glucokinase (phosphorylating)	ec:2.7.1.2	12	NEWBLER_MUSCULO_TAM_86062, NEWBLER_PELE_TAM_18151, MIRA_MUSCULO_TAM_22664, MIRA_PELE_TAM_7676, MIRA_MUSCULO_TAM_34262, NEWBLER_PELE_TAM_35437, NEWBLER_MUSCULO_TAM_47360, MIRA_PELE_TAM_3941, NEWBLER_PELE_TAM_55799, MIRA_MUSCULO_TAM_23086, MIRA_MUSCULO_TAM_31068, NEWBLER_MUSCULO_TAM_36038	map01130
Biosynthesis of antibiotics	801	hexokinase type IV glucokinase	ec:2.7.1.1	12	NEWBLER_MUSCULO_TAM_86062, NEWBLER_PELE_TAM_18151, MIRA_MUSCULO_TAM_22664, MIRA_PELE_TAM_7676, MIRA_MUSCULO_TAM_34262, NEWBLER_PELE_TAM_35437, NEWBLER_MUSCULO_TAM_47360, MIRA_PELE_TAM_3941, NEWBLER_PELE_TAM_55799, MIRA_MUSCULO_TAM_23086, MIRA_MUSCULO_TAM_31068, NEWBLER_MUSCULO_TAM_36038	map01130
Biosynthesis of antibiotics	801	1-epimerase	ec:5.1.3.3	3	MIRA_MUSCULO_TAM_27860, NEWBLER_MUSCULO_TAM_7218, NEWBLER_MUSCULO_TAM_7220	map01130
Biosynthesis of antibiotics	801	3-epimerase	ec:5.1.3.1	3	MIRA_MUSCULO_TAM_35654, MIRA_PELE_TAM_16801, NEWBLER_MUSCULO_TAM_45189	map01130
Biosynthesis of antibiotics	801	phosphatase	ec:3.1.3.18	2	MIRA_MUSCULO_TAM_22914, NEWBLER_MUSCULO_TAM_46079	map01130
Biosynthesis of antibiotics	801	acetyltransferase	ec:2.3.1.12	4	MIRA_MUSCULO_TAM_2624, NEWBLER_MUSCULO_TAM_31085, MIRA_MUSCULO_TAM_4877, MIRA_MUSCULO_TAM_15214	map01130
Biosynthesis of antibiotics	801	hexose diphosphatase	ec:3.1.3.11	7	MIRA_MUSCULO_TAM_413, MIRA_MUSCULO_TAM_8377, NEWBLER_MUSCULO_TAM_62540, MIRA_MUSCULO_TAM_620, MIRA_PELE_TAM_11177, NEWBLER_MUSCULO_TAM_20370, NEWBLER_MUSCULO_TAM_20374	map01130
Biosynthesis of antibiotics	801	C-acyltransferase	ec:2.3.1.16	31	MIRA_MUSCULO_TAM_2614, MIRA_MUSCULO_TAM_4516, NEWBLER_PELE_TAM_39845, MIRA_MUSCULO_TAM_2275, MIRA_MUSCULO_TAM_9727, MIRA_MUSCULO_TAM_29965, MIRA_MUSCULO_TAM_3985, MIRA_MUSCULO_TAM_8354, MIRA_MUSCULO_TAM_9067, MIRA_MUSCULO_TAM_12097, MIRA_PELE_TAM_21453, NEWBLER_MUSCULO_TAM_81627, NEWBLER_MUSCULO_TAM_40631, NEWBLER_MUSCULO_TAM_40016, MIRA_MUSCULO_TAM_11042, NEWBLER_MUSCULO_TAM_41551, NEWBLER_MUSCU…	map01130
Biosynthesis of antibiotics	801	adenylyltransferase	ec:2.7.7.4	3	MIRA_MUSCULO_TAM_26118, NEWBLER_MUSCULO_TAM_48071, MIRA_MUSCULO_TAM_53086	map01130
Biosynthesis of antibiotics	801	phosphatase	ec:3.1.3.25	4	NEWBLER_PELE_TAM_7281, NEWBLER_PELE_TAM_7280, MIRA_MUSCULO_TAM_15662, MIRA_MUSCULO_TAM_13381	map01130
Biosynthesis of antibiotics	801	uridylyltransferase	ec:2.7.7.9	6	MIRA_MUSCULO_TAM_6167, MIRA_MUSCULO_TAM_7085, MIRA_MUSCULO_TAM_2882, NEWBLER_MUSCULO_TAM_16767, MIRA_MUSCULO_TAM_4632, MIRA_MUSCULO_TAM_47225	map01130
Biosynthesis of antibiotics	801	oxidase	ec:1.8.3.5	10	MIRA_MUSCULO_TAM_5022, MIRA_MUSCULO_TAM_19924, MIRA_MUSCULO_TAM_50969, NEWBLER_MUSCULO_TAM_43041, MIRA_MUSCULO_TAM_36749, NEWBLER_MUSCULO_TAM_22650, MIRA_MUSCULO_TAM_15115, MIRA_MUSCULO_TAM_51301, MIRA_PELE_TAM_12988, NEWBLER_PELE_TAM_39299	map01130
Biosynthesis of antibiotics	801	ligase	ec:6.3.4.13	1	NEWBLER_PELE_TAM_48242	map01130
Biosynthesis of antibiotics	801	3-dehydrogenase	ec:1.1.1.270	3	MIRA_PELE_TAM_9616, MIRA_MUSCULO_TAM_22935, NEWBLER_MUSCULO_TAM_60374	map01130
Biosynthesis of antibiotics	801	phosphogluconolactonase	ec:3.1.1.31	7	MIRA_MUSCULO_TAM_3825, NEWBLER_MUSCULO_TAM_60070, NEWBLER_PELE_TAM_2415, MIRA_PELE_TAM_986, MIRA_PELE_TAM_3641, MIRA_MUSCULO_TAM_381, NEWBLER_MUSCULO_TAM_29963	map01130
Biosynthesis of antibiotics	801	synthase	ec:5.4.99.7	1	MIRA_MUSCULO_TAM_24308	map01130
Biosynthesis of antibiotics	801	beta-synthase	ec:4.2.1.22	23	MIRA_MUSCULO_TAM_3837, MIRA_MUSCULO_TAM_15859, MIRA_MUSCULO_TAM_6826, MIRA_MUSCULO_TAM_10753, MIRA_PELE_TAM_2942, NEWBLER_PELE_TAM_19634, MIRA_MUSCULO_TAM_3289, MIRA_MUSCULO_TAM_4557, NEWBLER_PELE_TAM_19633, MIRA_MUSCULO_TAM_11912, NEWBLER_MUSCULO_TAM_16766, NEWBLER_MUSCULO_TAM_16765, NEWBLER_MUSCULO_TAM_16764, MIRA_MUSCULO_TAM_49587, NEWBLER_MUSCULO_TAM_16763, MIRA_PELE_TAM_20538, NEWBLER_MUSCUL…	map01130
Biosynthesis of antibiotics	801	dehydrogenase	ec:1.1.1.95	5	NEWBLER_MUSCULO_TAM_35915, MIRA_MUSCULO_TAM_35848, MIRA_PELE_TAM_3840, MIRA_MUSCULO_TAM_21066, NEWBLER_PELE_TAM_15383	map01130
Biosynthesis of antibiotics	801	hydratase	ec:4.2.1.11	27	MIRA_MUSCULO_TAM_17617, NEWBLER_MUSCULO_TAM_44117, MIRA_MUSCULO_TAM_645, MIRA_PELE_TAM_652, MIRA_MUSCULO_TAM_4613, MIRA_MUSCULO_TAM_508, NEWBLER_MUSCULO_TAM_30155, MIRA_MUSCULO_TAM_2235, MIRA_MUSCULO_TAM_3346, NEWBLER_MUSCULO_TAM_30157, MIRA_MUSCULO_TAM_9587, MIRA_MUSCULO_TAM_1161, MIRA_PELE_TAM_3993, MIRA_PELE_TAM_4125, NEWBLER_PELE_TAM_21371, NEWBLER_PELE_TAM_21370, MIRA_MUSCULO_TAM_239, MIRA_M…	map01130
Biosynthesis of antibiotics	801	hydratase	ec:4.2.1.17	26	MIRA_MUSCULO_TAM_4516, NEWBLER_MUSCULO_TAM_42053, MIRA_MUSCULO_TAM_2419, MIRA_MUSCULO_TAM_2275, MIRA_MUSCULO_TAM_9727, MIRA_MUSCULO_TAM_8354, MIRA_MUSCULO_TAM_31518, MIRA_PELE_TAM_21453, NEWBLER_MUSCULO_TAM_40631, NEWBLER_MUSCULO_TAM_40016, MIRA_MUSCULO_TAM_11042, NEWBLER_MUSCULO_TAM_41551, NEWBLER_MUSCULO_TAM_45712, MIRA_PELE_TAM_13916, MIRA_MUSCULO_TAM_14957, NEWBLER_PELE_TAM_13126, MIRA_MUSCUL…	map01130
Biosynthesis of antibiotics	801	farnesyltransferase	ec:2.5.1.58	2	MIRA_MUSCULO_TAM_14703, NEWBLER_PELE_TAM_30465	map01130
Biosynthesis of antibiotics	801	oxidase	ec:1.1.3.15	4	MIRA_MUSCULO_TAM_12009, NEWBLER_MUSCULO_TAM_18076, NEWBLER_MUSCULO_TAM_59511, MIRA_MUSCULO_TAM_19114	map01130
Biosynthesis of antibiotics	801	reductase	ec:1.1.1.88	5	NEWBLER_MUSCULO_TAM_41066, MIRA_MUSCULO_TAM_13527, NEWBLER_MUSCULO_TAM_72385, NEWBLER_PELE_TAM_37993, NEWBLER_MUSCULO_TAM_54841	map01130
Biosynthesis of antibiotics	801	dehydrogenase	ec:1.1.1.37	14	MIRA_MUSCULO_TAM_2107, MIRA_MUSCULO_TAM_2442, MIRA_MUSCULO_TAM_20884, MIRA_MUSCULO_TAM_27357, MIRA_MUSCULO_TAM_4333, MIRA_MUSCULO_TAM_44692, MIRA_MUSCULO_TAM_28833, NEWBLER_MUSCULO_TAM_61918, MIRA_MUSCULO_TAM_8154, NEWBLER_MUSCULO_TAM_40438, MIRA_MUSCULO_TAM_8140, NEWBLER_PELE_TAM_27994, MIRA_PELE_TAM_3143, MIRA_PELE_TAM_948	map01130
Biosynthesis of antibiotics	801	dehydrogenase	ec:1.1.1.35	26	MIRA_MUSCULO_TAM_4516, MIRA_MUSCULO_TAM_2275, MIRA_MUSCULO_TAM_9727, MIRA_MUSCULO_TAM_8354, MIRA_MUSCULO_TAM_17482, MIRA_MUSCULO_TAM_12097, MIRA_PELE_TAM_21453, NEWBLER_MUSCULO_TAM_40631, NEWBLER_MUSCULO_TAM_40016, MIRA_MUSCULO_TAM_11042, NEWBLER_MUSCULO_TAM_41551, NEWBLER_MUSCULO_TAM_45712, MIRA_PELE_TAM_13916, MIRA_MUSCULO_TAM_14957, NEWBLER_PELE_TAM_13126, MIRA_MUSCULO_TAM_2068, NEWBLER_MUSCUL…	map01130
Biosynthesis of antibiotics	801	reductase (NADPH)	ec:1.1.1.34	5	NEWBLER_MUSCULO_TAM_41066, MIRA_MUSCULO_TAM_13527, NEWBLER_MUSCULO_TAM_72385, NEWBLER_PELE_TAM_37993, NEWBLER_MUSCULO_TAM_54841	map01130
Biosynthesis of antibiotics	801	dehydrogenase (NADP+-dependent, decarboxylating)	ec:1.1.1.44	16	NEWBLER_PELE_TAM_37147, NEWBLER_PELE_TAM_41326, MIRA_MUSCULO_TAM_35848, MIRA_MUSCULO_TAM_818, NEWBLER_MUSCULO_TAM_50525, MIRA_MUSCULO_TAM_28451, NEWBLER_MUSCULO_TAM_76947, MIRA_MUSCULO_TAM_20121, MIRA_MUSCULO_TAM_21066, MIRA_PELE_TAM_24747, NEWBLER_MUSCULO_TAM_35917, NEWBLER_MUSCULO_TAM_35915, MIRA_MUSCULO_TAM_18623, NEWBLER_PELE_TAM_27663, MIRA_MUSCULO_TAM_15015, MIRA_MUSCULO_TAM_19840	map01130
Biosynthesis of antibiotics	801	dehydrogenase (NADP+)	ec:1.1.1.42	5	MIRA_MUSCULO_TAM_345, MIRA_MUSCULO_TAM_322, NEWBLER_MUSCULO_TAM_30109, MIRA_MUSCULO_TAM_7879, NEWBLER_PELE_TAM_34438	map01130
Biosynthesis of antibiotics	801	dehydrogenase (NAD+)	ec:1.1.1.41	12	MIRA_MUSCULO_TAM_28082, MIRA_PELE_TAM_5860, MIRA_PELE_TAM_9005, MIRA_MUSCULO_TAM_19089, NEWBLER_PELE_TAM_32893, MIRA_MUSCULO_TAM_11801, NEWBLER_MUSCULO_TAM_46592, MIRA_MUSCULO_TAM_33799, MIRA_MUSCULO_TAM_5234, MIRA_MUSCULO_TAM_14773, NEWBLER_MUSCULO_TAM_48744, NEWBLER_MUSCULO_TAM_59812	map01130
Biosynthesis of antibiotics	801	dehydrogenase (NADP+)	ec:1.1.1.49	8	MIRA_MUSCULO_TAM_3825, NEWBLER_PELE_TAM_6090, MIRA_PELE_TAM_15660, NEWBLER_PELE_TAM_2415, MIRA_PELE_TAM_986, MIRA_PELE_TAM_3641, MIRA_MUSCULO_TAM_381, NEWBLER_MUSCULO_TAM_29963	map01130
Biosynthesis of antibiotics	801	(alpha-D-glucose-1,6-bisphosphate-dependent)	ec:5.4.2.2	14	MIRA_MUSCULO_TAM_316, MIRA_MUSCULO_TAM_89, MIRA_MUSCULO_TAM_15947, NEWBLER_MUSCULO_TAM_40087, NEWBLER_MUSCULO_TAM_43392, MIRA_MUSCULO_TAM_20568, NEWBLER_MUSCULO_TAM_39930, MIRA_PELE_TAM_20622, MIRA_MUSCULO_TAM_21401, NEWBLER_MUSCULO_TAM_52262, MIRA_MUSCULO_TAM_18501, NEWBLER_MUSCULO_TAM_45079, MIRA_PELE_TAM_25282, MIRA_MUSCULO_TAM_18993	map01130
Biosynthesis of antibiotics	801	phosphoribosyldiphosphate 5-amidotransferase	ec:2.4.2.14	1	NEWBLER_MUSCULO_TAM_45779	map01130
Biosynthesis of antibiotics	801	dehydrogenase	ec:1.1.1.27	18	NEWBLER_MUSCULO_TAM_40187, MIRA_MUSCULO_TAM_713, MIRA_MUSCULO_TAM_97, MIRA_MUSCULO_TAM_2329, MIRA_MUSCULO_TAM_105, MIRA_MUSCULO_TAM_13752, NEWBLER_MUSCULO_TAM_6138, MIRA_MUSCULO_TAM_23291, NEWBLER_MUSCULO_TAM_29806, MIRA_PELE_TAM_302, MIRA_MUSCULO_TAM_2387, MIRA_MUSCULO_TAM_3761, MIRA_MUSCULO_TAM_1069, MIRA_MUSCULO_TAM_2368, MIRA_MUSCULO_TAM_8574, NEWBLER_PELE_TAM_26688, MIRA_MUSCULO_TAM_53155, M…	map01130
Biosynthesis of antibiotics	801	dehydrogenase (succinyl-transferring)	ec:1.2.4.2	22	MIRA_MUSCULO_TAM_35038, MIRA_MUSCULO_TAM_40216, MIRA_MUSCULO_TAM_16734, MIRA_MUSCULO_TAM_6707, NEWBLER_MUSCULO_TAM_12752, MIRA_PELE_TAM_19141, MIRA_MUSCULO_TAM_20210, MIRA_MUSCULO_TAM_23177, MIRA_MUSCULO_TAM_4031, NEWBLER_MUSCULO_TAM_53495, MIRA_MUSCULO_TAM_23018, NEWBLER_MUSCULO_TAM_12746, NEWBLER_PELE_TAM_49758, NEWBLER_PELE_TAM_52821, NEWBLER_MUSCULO_TAM_31848, MIRA_MUSCULO_TAM_13196, NEWBLER_…	map01130
Biosynthesis of antibiotics	801	dehydrogenase (acetyl-transferring)	ec:1.2.4.1	8	MIRA_PELE_TAM_7854, MIRA_MUSCULO_TAM_5064, MIRA_MUSCULO_TAM_21956, NEWBLER_MUSCULO_TAM_23363, NEWBLER_MUSCULO_TAM_41577, MIRA_MUSCULO_TAM_4466, MIRA_MUSCULO_TAM_12351, MIRA_PELE_TAM_10506	map01130
Biosynthesis of antibiotics	801	cyclohydrolase	ec:3.5.4.10	2	MIRA_PELE_TAM_4092, MIRA_MUSCULO_TAM_18259	map01130
Biosynthesis of antibiotics	801	kinase	ec:2.7.4.10	5	MIRA_MUSCULO_TAM_2190, MIRA_MUSCULO_TAM_3603, NEWBLER_MUSCULO_TAM_54888, MIRA_MUSCULO_TAM_13298, NEWBLER_MUSCULO_TAM_40014	map01130
Streptomycin biosynthesis	32	synthase	ec:5.5.1.4	2	NEWBLER_PELE_TAM_47647, NEWBLER_MUSCULO_TAM_33177	map00521
Streptomycin biosynthesis	32	glucokinase (phosphorylating)	ec:2.7.1.2	12	NEWBLER_MUSCULO_TAM_86062, NEWBLER_PELE_TAM_18151, MIRA_MUSCULO_TAM_22664, MIRA_PELE_TAM_7676, MIRA_MUSCULO_TAM_34262, NEWBLER_PELE_TAM_35437, NEWBLER_MUSCULO_TAM_47360, MIRA_PELE_TAM_3941, NEWBLER_PELE_TAM_55799, MIRA_MUSCULO_TAM_23086, MIRA_MUSCULO_TAM_31068, NEWBLER_MUSCULO_TAM_36038	map00521
Streptomycin biosynthesis	32	hexokinase type IV glucokinase	ec:2.7.1.1	12	NEWBLER_MUSCULO_TAM_86062, NEWBLER_PELE_TAM_18151, MIRA_MUSCULO_TAM_22664, MIRA_PELE_TAM_7676, MIRA_MUSCULO_TAM_34262, NEWBLER_PELE_TAM_35437, NEWBLER_MUSCULO_TAM_47360, MIRA_PELE_TAM_3941, NEWBLER_PELE_TAM_55799, MIRA_MUSCULO_TAM_23086, MIRA_MUSCULO_TAM_31068, NEWBLER_MUSCULO_TAM_36038	map00521
Streptomycin biosynthesis	32	phosphatase	ec:3.1.3.25	4	NEWBLER_PELE_TAM_7281, NEWBLER_PELE_TAM_7280, MIRA_MUSCULO_TAM_15662, MIRA_MUSCULO_TAM_13381	map00521
Streptomycin biosynthesis	32	(alpha-D-glucose-1,6-bisphosphate-dependent)	ec:5.4.2.2	14	MIRA_MUSCULO_TAM_316, MIRA_MUSCULO_TAM_89, MIRA_MUSCULO_TAM_15947, NEWBLER_MUSCULO_TAM_40087, NEWBLER_MUSCULO_TAM_43392, MIRA_MUSCULO_TAM_20568, NEWBLER_MUSCULO_TAM_39930, MIRA_PELE_TAM_20622, MIRA_MUSCULO_TAM_21401, NEWBLER_MUSCULO_TAM_52262, MIRA_MUSCULO_TAM_18501, NEWBLER_MUSCULO_TAM_45079, MIRA_PELE_TAM_25282, MIRA_MUSCULO_TAM_18993	map00521
Pentose phosphate pathway	154	dihydroxyacetonetransferase	ec:2.2.1.2	3	NEWBLER_PELE_TAM_26109, MIRA_MUSCULO_TAM_10942, MIRA_PELE_TAM_3807	map00030
Pentose phosphate pathway	154	glycolaldehydetransferase	ec:2.2.1.1	1	MIRA_PELE_TAM_4057	map00030
Pentose phosphate pathway	154	gluconokinase (phosphorylating)	ec:2.7.1.12	2	NEWBLER_MUSCULO_TAM_70571, MIRA_MUSCULO_TAM_37566	map00030
Pentose phosphate pathway	154	phosphohexokinase	ec:2.7.1.11	41	MIRA_MUSCULO_TAM_1108, MIRA_MUSCULO_TAM_35400, MIRA_MUSCULO_TAM_305, MIRA_MUSCULO_TAM_34351, MIRA_MUSCULO_TAM_10885, MIRA_MUSCULO_TAM_14603, MIRA_MUSCULO_TAM_29488, MIRA_MUSCULO_TAM_1684, MIRA_MUSCULO_TAM_13619, MIRA_MUSCULO_TAM_21382, MIRA_MUSCULO_TAM_22097, MIRA_MUSCULO_TAM_5522, MIRA_MUSCULO_TAM_4152, MIRA_MUSCULO_TAM_30628, MIRA_MUSCULO_TAM_47136, MIRA_MUSCULO_TAM_47851, NEWBLER_PELE_TAM_4316…	map00030
Pentose phosphate pathway	154	aldolase	ec:4.1.2.4	1	NEWBLER_PELE_TAM_42383	map00030
Pentose phosphate pathway	154	diphosphokinase	ec:2.7.6.1	8	MIRA_MUSCULO_TAM_7375, MIRA_MUSCULO_TAM_5704, MIRA_MUSCULO_TAM_3142, NEWBLER_MUSCULO_TAM_58143, NEWBLER_MUSCULO_TAM_79795, NEWBLER_PELE_TAM_26530, MIRA_MUSCULO_TAM_1039, MIRA_MUSCULO_TAM_38960	map00030
Pentose phosphate pathway	154	isomerase	ec:5.3.1.9	14	MIRA_MUSCULO_TAM_38536, MIRA_MUSCULO_TAM_64, MIRA_MUSCULO_TAM_128, MIRA_PELE_TAM_8092, MIRA_MUSCULO_TAM_2278, MIRA_MUSCULO_TAM_3048, MIRA_MUSCULO_TAM_818, NEWBLER_MUSCULO_TAM_72223, MIRA_MUSCULO_TAM_27396, MIRA_MUSCULO_TAM_3313, MIRA_MUSCULO_TAM_23410, MIRA_MUSCULO_TAM_5991, MIRA_MUSCULO_TAM_45096, MIRA_MUSCULO_TAM_25518	map00030
Pentose phosphate pathway	154	aldolase	ec:4.1.2.13	36	MIRA_MUSCULO_TAM_10224, MIRA_MUSCULO_TAM_18207, MIRA_PELE_TAM_3942, MIRA_MUSCULO_TAM_4414, MIRA_MUSCULO_TAM_1021, MIRA_MUSCULO_TAM_1600, MIRA_MUSCULO_TAM_7568, MIRA_MUSCULO_TAM_21255, MIRA_MUSCULO_TAM_6233, MIRA_MUSCULO_TAM_2351, MIRA_MUSCULO_TAM_451, NEWBLER_PELE_TAM_31802, MIRA_MUSCULO_TAM_53886, MIRA_MUSCULO_TAM_37797, MIRA_MUSCULO_TAM_2967, MIRA_MUSCULO_TAM_458, MIRA_MUSCULO_TAM_457, MIRA_MUS…	map00030
Pentose phosphate pathway	154	3-epimerase	ec:5.1.3.1	3	MIRA_MUSCULO_TAM_35654, MIRA_PELE_TAM_16801, NEWBLER_MUSCULO_TAM_45189	map00030
Pentose phosphate pathway	154	hexose diphosphatase	ec:3.1.3.11	7	MIRA_MUSCULO_TAM_413, MIRA_MUSCULO_TAM_8377, NEWBLER_MUSCULO_TAM_62540, MIRA_MUSCULO_TAM_620, MIRA_PELE_TAM_11177, NEWBLER_MUSCULO_TAM_20370, NEWBLER_MUSCULO_TAM_20374	map00030
Pentose phosphate pathway	154	phosphogluconolactonase	ec:3.1.1.31	7	MIRA_MUSCULO_TAM_3825, NEWBLER_MUSCULO_TAM_60070, NEWBLER_PELE_TAM_2415, MIRA_PELE_TAM_986, MIRA_PELE_TAM_3641, MIRA_MUSCULO_TAM_381, NEWBLER_MUSCULO_TAM_29963	map00030
Pentose phosphate pathway	154	1-dehydrogenase [NAD(P)+]	ec:1.1.1.47	6	MIRA_MUSCULO_TAM_3825, NEWBLER_PELE_TAM_2415, MIRA_PELE_TAM_986, MIRA_PELE_TAM_3641, MIRA_MUSCULO_TAM_381, NEWBLER_MUSCULO_TAM_29963	map00030
Pentose phosphate pathway	154	dehydrogenase (NADP+-dependent, decarboxylating)	ec:1.1.1.44	16	NEWBLER_PELE_TAM_37147, NEWBLER_PELE_TAM_41326, MIRA_MUSCULO_TAM_35848, MIRA_MUSCULO_TAM_818, NEWBLER_MUSCULO_TAM_50525, MIRA_MUSCULO_TAM_28451, NEWBLER_MUSCULO_TAM_76947, MIRA_MUSCULO_TAM_20121, MIRA_MUSCULO_TAM_21066, MIRA_PELE_TAM_24747, NEWBLER_MUSCULO_TAM_35917, NEWBLER_MUSCULO_TAM_35915, MIRA_MUSCULO_TAM_18623, NEWBLER_PELE_TAM_27663, MIRA_MUSCULO_TAM_15015, MIRA_MUSCULO_TAM_19840	map00030
Pentose phosphate pathway	154	2-dehydrogenase	ec:1.1.1.43	2	NEWBLER_MUSCULO_TAM_35915, MIRA_MUSCULO_TAM_21066	map00030
Pentose phosphate pathway	154	dehydrogenase (NADP+)	ec:1.1.1.49	8	MIRA_MUSCULO_TAM_3825, NEWBLER_PELE_TAM_6090, MIRA_PELE_TAM_15660, NEWBLER_PELE_TAM_2415, MIRA_PELE_TAM_986, MIRA_PELE_TAM_3641, MIRA_MUSCULO_TAM_381, NEWBLER_MUSCULO_TAM_29963	map00030
Pentose phosphate pathway	154	(alpha-D-glucose-1,6-bisphosphate-dependent)	ec:5.4.2.2	14	MIRA_MUSCULO_TAM_316, MIRA_MUSCULO_TAM_89, MIRA_MUSCULO_TAM_15947, NEWBLER_MUSCULO_TAM_40087, NEWBLER_MUSCULO_TAM_43392, MIRA_MUSCULO_TAM_20568, NEWBLER_MUSCULO_TAM_39930, MIRA_PELE_TAM_20622, MIRA_MUSCULO_TAM_21401, NEWBLER_MUSCULO_TAM_52262, MIRA_MUSCULO_TAM_18501, NEWBLER_MUSCULO_TAM_45079, MIRA_PELE_TAM_25282, MIRA_MUSCULO_TAM_18993	map00030
Pentose phosphate pathway	154	phosphodeoxyribomutase	ec:5.4.2.7	2	MIRA_MUSCULO_TAM_18501, MIRA_MUSCULO_TAM_18993	map00030
Methane metabolism	152	dehydrogenase	ec:1.2.1.46	3	NEWBLER_PELE_TAM_41612, MIRA_MUSCULO_TAM_46129, NEWBLER_MUSCULO_TAM_41136	map00680
Methane metabolism	152	phosphohexokinase	ec:2.7.1.11	41	MIRA_MUSCULO_TAM_1108, MIRA_MUSCULO_TAM_35400, MIRA_MUSCULO_TAM_305, MIRA_MUSCULO_TAM_34351, MIRA_MUSCULO_TAM_10885, MIRA_MUSCULO_TAM_14603, MIRA_MUSCULO_TAM_29488, MIRA_MUSCULO_TAM_1684, MIRA_MUSCULO_TAM_13619, MIRA_MUSCULO_TAM_21382, MIRA_MUSCULO_TAM_22097, MIRA_MUSCULO_TAM_5522, MIRA_MUSCULO_TAM_4152, MIRA_MUSCULO_TAM_30628, MIRA_MUSCULO_TAM_47136, MIRA_MUSCULO_TAM_47851, NEWBLER_PELE_TAM_4316…	map00680
Methane metabolism	152	ligase	ec:6.2.1.1	8	MIRA_MUSCULO_TAM_22046, NEWBLER_PELE_TAM_44705, MIRA_PELE_TAM_8966, MIRA_MUSCULO_TAM_5293, MIRA_MUSCULO_TAM_11724, NEWBLER_MUSCULO_TAM_32396, NEWBLER_MUSCULO_TAM_41338, NEWBLER_MUSCULO_TAM_32397	map00680
Methane metabolism	152	hydrolase	ec:3.1.2.12	2	NEWBLER_MUSCULO_TAM_47352, MIRA_MUSCULO_TAM_19146	map00680
Methane metabolism	152	phosphatase	ec:3.1.3.3	5	NEWBLER_MUSCULO_TAM_19600, NEWBLER_MUSCULO_TAM_46536, MIRA_MUSCULO_TAM_9102, MIRA_MUSCULO_TAM_8954, MIRA_MUSCULO_TAM_12354	map00680
Methane metabolism	152	hydroxymethyltransferase	ec:2.1.2.1	1	NEWBLER_MUSCULO_TAM_73942	map00680
Methane metabolism	152	aldolase	ec:4.1.2.13	36	MIRA_MUSCULO_TAM_10224, MIRA_MUSCULO_TAM_18207, MIRA_PELE_TAM_3942, MIRA_MUSCULO_TAM_4414, MIRA_MUSCULO_TAM_1021, MIRA_MUSCULO_TAM_1600, MIRA_MUSCULO_TAM_7568, MIRA_MUSCULO_TAM_21255, MIRA_MUSCULO_TAM_6233, MIRA_MUSCULO_TAM_2351, MIRA_MUSCULO_TAM_451, NEWBLER_PELE_TAM_31802, MIRA_MUSCULO_TAM_53886, MIRA_MUSCULO_TAM_37797, MIRA_MUSCULO_TAM_2967, MIRA_MUSCULO_TAM_458, MIRA_MUSCULO_TAM_457, MIRA_MUS…	map00680
Methane metabolism	152	hexose diphosphatase	ec:3.1.3.11	7	MIRA_MUSCULO_TAM_413, MIRA_MUSCULO_TAM_8377, NEWBLER_MUSCULO_TAM_62540, MIRA_MUSCULO_TAM_620, MIRA_PELE_TAM_11177, NEWBLER_MUSCULO_TAM_20370, NEWBLER_MUSCULO_TAM_20374	map00680
Methane metabolism	152	dehydrogenase	ec:1.1.1.284	6	NEWBLER_PELE_TAM_41612, MIRA_MUSCULO_TAM_13080, MIRA_MUSCULO_TAM_2397, MIRA_MUSCULO_TAM_46129, NEWBLER_MUSCULO_TAM_67052, NEWBLER_MUSCULO_TAM_41136	map00680
Methane metabolism	152	dehydrogenase	ec:1.1.1.95	5	NEWBLER_MUSCULO_TAM_35915, MIRA_MUSCULO_TAM_35848, MIRA_PELE_TAM_3840, MIRA_MUSCULO_TAM_21066, NEWBLER_PELE_TAM_15383	map00680
Methane metabolism	152	hydratase	ec:4.2.1.11	27	MIRA_MUSCULO_TAM_17617, NEWBLER_MUSCULO_TAM_44117, MIRA_MUSCULO_TAM_645, MIRA_PELE_TAM_652, MIRA_MUSCULO_TAM_4613, MIRA_MUSCULO_TAM_508, NEWBLER_MUSCULO_TAM_30155, MIRA_MUSCULO_TAM_2235, MIRA_MUSCULO_TAM_3346, NEWBLER_MUSCULO_TAM_30157, MIRA_MUSCULO_TAM_9587, MIRA_MUSCULO_TAM_1161, MIRA_PELE_TAM_3993, MIRA_PELE_TAM_4125, NEWBLER_PELE_TAM_21371, NEWBLER_PELE_TAM_21370, MIRA_MUSCULO_TAM_239, MIRA_M…	map00680
Methane metabolism	152	dehydrogenase	ec:1.1.1.37	14	MIRA_MUSCULO_TAM_2107, MIRA_MUSCULO_TAM_2442, MIRA_MUSCULO_TAM_20884, MIRA_MUSCULO_TAM_27357, MIRA_MUSCULO_TAM_4333, MIRA_MUSCULO_TAM_44692, MIRA_MUSCULO_TAM_28833, NEWBLER_MUSCULO_TAM_61918, MIRA_MUSCULO_TAM_8154, NEWBLER_MUSCULO_TAM_40438, MIRA_MUSCULO_TAM_8140, NEWBLER_PELE_TAM_27994, MIRA_PELE_TAM_3143, MIRA_PELE_TAM_948	map00680
Amino sugar and nucleotide sugar metabolism	120	transaminase (isomerizing)	ec:2.6.1.16	4	MIRA_MUSCULO_TAM_25699, NEWBLER_MUSCULO_TAM_53072, NEWBLER_MUSCULO_TAM_58037, MIRA_MUSCULO_TAM_19454	map00520
Amino sugar and nucleotide sugar metabolism	120	decarboxylase	ec:4.1.1.35	2	MIRA_MUSCULO_TAM_23614, MIRA_MUSCULO_TAM_4106	map00520
Amino sugar and nucleotide sugar metabolism	120	kinase	ec:2.7.1.60	5	NEWBLER_MUSCULO_TAM_37318, NEWBLER_MUSCULO_TAM_37317, NEWBLER_MUSCULO_TAM_37316, NEWBLER_MUSCULO_TAM_57109, MIRA_MUSCULO_TAM_27026	map00520
Amino sugar and nucleotide sugar metabolism	120	kinase	ec:2.7.1.59	1	NEWBLER_MUSCULO_TAM_57109	map00520
Amino sugar and nucleotide sugar metabolism	120	isomerase	ec:5.3.1.9	14	MIRA_MUSCULO_TAM_38536, MIRA_MUSCULO_TAM_64, MIRA_MUSCULO_TAM_128, MIRA_PELE_TAM_8092, MIRA_MUSCULO_TAM_2278, MIRA_MUSCULO_TAM_3048, MIRA_MUSCULO_TAM_818, NEWBLER_MUSCULO_TAM_72223, MIRA_MUSCULO_TAM_27396, MIRA_MUSCULO_TAM_3313, MIRA_MUSCULO_TAM_23410, MIRA_MUSCULO_TAM_5991, MIRA_MUSCULO_TAM_45096, MIRA_MUSCULO_TAM_25518	map00520
Amino sugar and nucleotide sugar metabolism	120	uridylyltransferase	ec:2.7.7.64	6	MIRA_MUSCULO_TAM_6167, MIRA_MUSCULO_TAM_7085, MIRA_MUSCULO_TAM_2882, NEWBLER_MUSCULO_TAM_16767, MIRA_MUSCULO_TAM_4632, MIRA_MUSCULO_TAM_47225	map00520
Amino sugar and nucleotide sugar metabolism	120	hexosaminidase	ec:3.2.1.52	9	MIRA_MUSCULO_TAM_14613, NEWBLER_PELE_TAM_26646, NEWBLER_MUSCULO_TAM_41782, NEWBLER_MUSCULO_TAM_62826, MIRA_MUSCULO_TAM_40957, MIRA_PELE_TAM_7446, NEWBLER_MUSCULO_TAM_57021, MIRA_MUSCULO_TAM_25572, NEWBLER_PELE_TAM_35980	map00520
Amino sugar and nucleotide sugar metabolism	120	cytidylyltransferase	ec:2.7.7.43	3	MIRA_MUSCULO_TAM_49957, NEWBLER_MUSCULO_TAM_73853, NEWBLER_PELE_TAM_26263	map00520
Amino sugar and nucleotide sugar metabolism	120	end alpha-L-arabinofuranosidase	ec:3.2.1.55	1	NEWBLER_PELE_TAM_28634	map00520
Amino sugar and nucleotide sugar metabolism	120	diphosphorylase	ec:2.7.7.23	4	MIRA_PELE_TAM_20963, NEWBLER_MUSCULO_TAM_52441, NEWBLER_PELE_TAM_26771, NEWBLER_MUSCULO_TAM_69859	map00520
Amino sugar and nucleotide sugar metabolism	120	guanylyltransferase	ec:2.7.7.13	6	MIRA_MUSCULO_TAM_48983, NEWBLER_MUSCULO_TAM_17041, NEWBLER_PELE_TAM_35501, NEWBLER_MUSCULO_TAM_65225, MIRA_MUSCULO_TAM_49774, NEWBLER_MUSCULO_TAM_47865	map00520
Amino sugar and nucleotide sugar metabolism	120	deacetylase	ec:3.5.1.25	1	NEWBLER_MUSCULO_TAM_84272	map00520
Amino sugar and nucleotide sugar metabolism	120	uridylyltransferase	ec:2.7.7.12	3	MIRA_MUSCULO_TAM_48940, NEWBLER_MUSCULO_TAM_70571, MIRA_MUSCULO_TAM_37566	map00520
Amino sugar and nucleotide sugar metabolism	120	2-epimerase (non-hydrolysing)	ec:5.1.3.14	4	NEWBLER_MUSCULO_TAM_37318, NEWBLER_MUSCULO_TAM_37317, NEWBLER_MUSCULO_TAM_37316, MIRA_MUSCULO_TAM_27026	map00520
Amino sugar and nucleotide sugar metabolism	120	chitodextrinase	ec:3.2.1.14	4	NEWBLER_PELE_TAM_44649, NEWBLER_MUSCULO_TAM_14271, NEWBLER_MUSCULO_TAM_78551, MIRA_MUSCULO_TAM_28561	map00520
Amino sugar and nucleotide sugar metabolism	120	glucokinase (phosphorylating)	ec:2.7.1.2	12	NEWBLER_MUSCULO_TAM_86062, NEWBLER_PELE_TAM_18151, MIRA_MUSCULO_TAM_22664, MIRA_PELE_TAM_7676, MIRA_MUSCULO_TAM_34262, NEWBLER_PELE_TAM_35437, NEWBLER_MUSCULO_TAM_47360, MIRA_PELE_TAM_3941, NEWBLER_PELE_TAM_55799, MIRA_MUSCULO_TAM_23086, MIRA_MUSCULO_TAM_31068, NEWBLER_MUSCULO_TAM_36038	map00520
Amino sugar and nucleotide sugar metabolism	120	hexokinase type IV glucokinase	ec:2.7.1.1	12	NEWBLER_MUSCULO_TAM_86062, NEWBLER_PELE_TAM_18151, MIRA_MUSCULO_TAM_22664, MIRA_PELE_TAM_7676, MIRA_MUSCULO_TAM_34262, NEWBLER_PELE_TAM_35437, NEWBLER_MUSCULO_TAM_47360, MIRA_PELE_TAM_3941, NEWBLER_PELE_TAM_55799, MIRA_MUSCULO_TAM_23086, MIRA_MUSCULO_TAM_31068, NEWBLER_MUSCULO_TAM_36038	map00520
Amino sugar and nucleotide sugar metabolism	120	mannokinase (phosphorylating)	ec:2.7.1.7	12	NEWBLER_MUSCULO_TAM_86062, NEWBLER_PELE_TAM_18151, MIRA_MUSCULO_TAM_22664, MIRA_PELE_TAM_7676, MIRA_MUSCULO_TAM_34262, NEWBLER_PELE_TAM_35437, NEWBLER_MUSCULO_TAM_47360, MIRA_PELE_TAM_3941, NEWBLER_PELE_TAM_55799, MIRA_MUSCULO_TAM_23086, MIRA_MUSCULO_TAM_31068, NEWBLER_MUSCULO_TAM_36038	map00520
Amino sugar and nucleotide sugar metabolism	120	fructokinase (phosphorylating)	ec:2.7.1.4	12	NEWBLER_MUSCULO_TAM_86062, NEWBLER_PELE_TAM_18151, MIRA_MUSCULO_TAM_22664, MIRA_PELE_TAM_7676, MIRA_MUSCULO_TAM_34262, NEWBLER_PELE_TAM_35437, NEWBLER_MUSCULO_TAM_47360, MIRA_PELE_TAM_3941, NEWBLER_PELE_TAM_55799, MIRA_MUSCULO_TAM_23086, MIRA_MUSCULO_TAM_31068, NEWBLER_MUSCULO_TAM_36038	map00520
Amino sugar and nucleotide sugar metabolism	120	4-epimerase	ec:5.1.3.2	3	NEWBLER_MUSCULO_TAM_55781, NEWBLER_PELE_TAM_22477, MIRA_MUSCULO_TAM_22967	map00520
Amino sugar and nucleotide sugar metabolism	120	4-epimerase	ec:5.1.3.7	1	NEWBLER_MUSCULO_TAM_55781	map00520
Amino sugar and nucleotide sugar metabolism	120	2-epimerase	ec:5.1.3.8	1	NEWBLER_PELE_TAM_51176	map00520
Amino sugar and nucleotide sugar metabolism	120	acylneuraminate 9-phosphatase	ec:3.1.3.29	1	NEWBLER_MUSCULO_TAM_61456	map00520
Amino sugar and nucleotide sugar metabolism	120	uridylyltransferase	ec:2.7.7.9	6	MIRA_MUSCULO_TAM_6167, MIRA_MUSCULO_TAM_7085, MIRA_MUSCULO_TAM_2882, NEWBLER_MUSCULO_TAM_16767, MIRA_MUSCULO_TAM_4632, MIRA_MUSCULO_TAM_47225	map00520
Amino sugar and nucleotide sugar metabolism	120	deaminase	ec:3.5.99.6	1	NEWBLER_MUSCULO_TAM_59662	map00520
Amino sugar and nucleotide sugar metabolism	120	synthase	ec:2.5.1.56	1	NEWBLER_PELE_TAM_26263	map00520
Amino sugar and nucleotide sugar metabolism	120	synthase	ec:2.5.1.57	1	NEWBLER_PELE_TAM_26263	map00520
Amino sugar and nucleotide sugar metabolism	120	4,6-dehydratase	ec:4.2.1.47	1	MIRA_MUSCULO_TAM_22326	map00520
Amino sugar and nucleotide sugar metabolism	120	reductase	ec:1.6.2.2	17	MIRA_MUSCULO_TAM_3988, MIRA_MUSCULO_TAM_753, MIRA_MUSCULO_TAM_631, NEWBLER_PELE_TAM_37118, MIRA_MUSCULO_TAM_4413, NEWBLER_PELE_TAM_26808, MIRA_MUSCULO_TAM_3531, MIRA_MUSCULO_TAM_6044, NEWBLER_MUSCULO_TAM_26242, MIRA_MUSCULO_TAM_15040, MIRA_MUSCULO_TAM_22900, NEWBLER_MUSCULO_TAM_26678, MIRA_MUSCULO_TAM_51352, MIRA_MUSCULO_TAM_8070, MIRA_MUSCULO_TAM_33047, NEWBLER_MUSCULO_TAM_24454, MIRA_MUSCULO_TA…	map00520
Amino sugar and nucleotide sugar metabolism	120	(alpha-D-glucose-1,6-bisphosphate-dependent)	ec:5.4.2.2	14	MIRA_MUSCULO_TAM_316, MIRA_MUSCULO_TAM_89, MIRA_MUSCULO_TAM_15947, NEWBLER_MUSCULO_TAM_40087, NEWBLER_MUSCULO_TAM_43392, MIRA_MUSCULO_TAM_20568, NEWBLER_MUSCULO_TAM_39930, MIRA_PELE_TAM_20622, MIRA_MUSCULO_TAM_21401, NEWBLER_MUSCULO_TAM_52262, MIRA_MUSCULO_TAM_18501, NEWBLER_MUSCULO_TAM_45079, MIRA_PELE_TAM_25282, MIRA_MUSCULO_TAM_18993	map00520
Amino sugar and nucleotide sugar metabolism	120	mannose phosphomutase	ec:5.4.2.8	4	MIRA_MUSCULO_TAM_18326, MIRA_MUSCULO_TAM_5389, NEWBLER_PELE_TAM_42441, NEWBLER_MUSCULO_TAM_32421	map00520
Amino sugar and nucleotide sugar metabolism	120	6-dehydrogenase	ec:1.1.1.22	4	NEWBLER_PELE_TAM_35079, NEWBLER_MUSCULO_TAM_55461, MIRA_MUSCULO_TAM_30510, MIRA_PELE_TAM_18255	map00520
Nitrogen metabolism	58	ligase	ec:6.3.1.2	16	MIRA_MUSCULO_TAM_988, MIRA_PELE_TAM_3408, MIRA_PELE_TAM_611, MIRA_MUSCULO_TAM_11996, NEWBLER_MUSCULO_TAM_54549, MIRA_MUSCULO_TAM_3232, NEWBLER_PELE_TAM_14199, NEWBLER_MUSCULO_TAM_29895, MIRA_MUSCULO_TAM_6374, MIRA_PELE_TAM_20603, MIRA_PELE_TAM_19946, MIRA_MUSCULO_TAM_1075, MIRA_MUSCULO_TAM_2031, MIRA_MUSCULO_TAM_46370, MIRA_MUSCULO_TAM_393, MIRA_MUSCULO_TAM_51454	map00910
Nitrogen metabolism	58	dehydrogenase [NAD(P)+]	ec:1.4.1.3	8	NEWBLER_MUSCULO_TAM_22328, MIRA_MUSCULO_TAM_5571, NEWBLER_PELE_TAM_15349, MIRA_MUSCULO_TAM_5715, MIRA_MUSCULO_TAM_28791, MIRA_PELE_TAM_3060, NEWBLER_PELE_TAM_15348, NEWBLER_MUSCULO_TAM_22330	map00910
Nitrogen metabolism	58	dehydrogenase	ec:1.4.1.2	8	NEWBLER_MUSCULO_TAM_22328, MIRA_MUSCULO_TAM_5571, NEWBLER_PELE_TAM_15349, MIRA_MUSCULO_TAM_5715, MIRA_MUSCULO_TAM_28791, MIRA_PELE_TAM_3060, NEWBLER_PELE_TAM_15348, NEWBLER_MUSCULO_TAM_22330	map00910
Nitrogen metabolism	58	dehydratase	ec:4.2.1.1	4	NEWBLER_MUSCULO_TAM_22318, MIRA_MUSCULO_TAM_21955, NEWBLER_PELE_TAM_17258, NEWBLER_MUSCULO_TAM_81329	map00910
Nitrogen metabolism	58	synthase (ammonia)	ec:6.3.4.16	6	MIRA_PELE_TAM_10777, NEWBLER_MUSCULO_TAM_41736, NEWBLER_PELE_TAM_43543, NEWBLER_PELE_TAM_25046, NEWBLER_PELE_TAM_28593, NEWBLER_PELE_TAM_32803	map00910
Nitrogen metabolism	58	reductase	ec:1.7.99.4	1	MIRA_MUSCULO_TAM_11756	map00910
Nitrogen metabolism	58	reductase (NO-forming)	ec:1.7.2.1	23	MIRA_MUSCULO_TAM_3837, MIRA_MUSCULO_TAM_15859, MIRA_MUSCULO_TAM_6826, MIRA_MUSCULO_TAM_10753, MIRA_PELE_TAM_2942, NEWBLER_PELE_TAM_19634, MIRA_MUSCULO_TAM_3289, MIRA_MUSCULO_TAM_4557, NEWBLER_PELE_TAM_19633, MIRA_MUSCULO_TAM_11912, NEWBLER_MUSCULO_TAM_16766, NEWBLER_MUSCULO_TAM_16765, NEWBLER_MUSCULO_TAM_16764, MIRA_MUSCULO_TAM_49587, NEWBLER_MUSCULO_TAM_16763, MIRA_PELE_TAM_20538, NEWBLER_MUSCUL…	map00910
Glutathione metabolism	167	(ATP-hydrolysing)	ec:3.5.2.9	1	MIRA_PELE_TAM_22709	map00480
Glutathione metabolism	167	transferase	ec:2.5.1.18	59	MIRA_MUSCULO_TAM_2638, MIRA_MUSCULO_TAM_10900, MIRA_MUSCULO_TAM_3563, MIRA_PELE_TAM_6716, NEWBLER_PELE_TAM_30254, NEWBLER_MUSCULO_TAM_34874, MIRA_MUSCULO_TAM_24991, MIRA_PELE_TAM_2282, NEWBLER_PELE_TAM_29218, NEWBLER_MUSCULO_TAM_41208, MIRA_PELE_TAM_7132, MIRA_MUSCULO_TAM_270, MIRA_MUSCULO_TAM_52333, NEWBLER_MUSCULO_TAM_42047, MIRA_MUSCULO_TAM_2627, MIRA_MUSCULO_TAM_3518, MIRA_MUSCULO_TAM_2988, M…	map00480
Glutathione metabolism	167	synthase	ec:2.5.1.22	3	MIRA_MUSCULO_TAM_5241, MIRA_MUSCULO_TAM_36942, NEWBLER_MUSCULO_TAM_40149	map00480
Glutathione metabolism	167	reductase (glutathione)	ec:1.8.4.2	11	MIRA_PELE_TAM_11827, MIRA_MUSCULO_TAM_5464, NEWBLER_MUSCULO_TAM_63737, NEWBLER_MUSCULO_TAM_40261, MIRA_MUSCULO_TAM_10997, NEWBLER_MUSCULO_TAM_43837, MIRA_MUSCULO_TAM_22516, MIRA_PELE_TAM_3400, NEWBLER_PELE_TAM_26553, NEWBLER_PELE_TAM_36362, MIRA_PELE_TAM_173	map00480
Glutathione metabolism	167	decarboxylase	ec:4.1.1.17	11	MIRA_PELE_TAM_8983, NEWBLER_PELE_TAM_14703, MIRA_PELE_TAM_4628, MIRA_PELE_TAM_909, MIRA_MUSCULO_TAM_3740, MIRA_PELE_TAM_7913, NEWBLER_MUSCULO_TAM_75576, MIRA_PELE_TAM_20936, MIRA_MUSCULO_TAM_30494, NEWBLER_MUSCULO_TAM_29610, NEWBLER_MUSCULO_TAM_83854	map00480
Glutathione metabolism	167	reductase	ec:1.8.1.7	5	MIRA_MUSCULO_TAM_21344, NEWBLER_MUSCULO_TAM_68013, MIRA_MUSCULO_TAM_34106, NEWBLER_PELE_TAM_32824, NEWBLER_PELE_TAM_32816	map00480
Glutathione metabolism	167	N-acetyltransferase	ec:2.3.1.80	1	MIRA_MUSCULO_TAM_25542	map00480
Glutathione metabolism	167	hydrolase	ec:3.4.19.13	2	NEWBLER_MUSCULO_TAM_73087, NEWBLER_MUSCULO_TAM_2973	map00480
Glutathione metabolism	167	peroxidase	ec:1.11.1.9	25	MIRA_MUSCULO_TAM_2638, MIRA_PELE_TAM_1768, NEWBLER_MUSCULO_TAM_5510, MIRA_MUSCULO_TAM_1925, MIRA_MUSCULO_TAM_12502, MIRA_MUSCULO_TAM_1365, MIRA_MUSCULO_TAM_10900, NEWBLER_MUSCULO_TAM_34874, MIRA_MUSCULO_TAM_9106, MIRA_MUSCULO_TAM_50019, MIRA_MUSCULO_TAM_9125, MIRA_MUSCULO_TAM_21417, NEWBLER_PELE_TAM_43202, NEWBLER_MUSCULO_TAM_47758, MIRA_MUSCULO_TAM_2988, NEWBLER_MUSCULO_TAM_84382, MIRA_MUSCULO_T…	map00480
Glutathione metabolism	167	reductase	ec:1.17.4.1	7	NEWBLER_MUSCULO_TAM_53540, MIRA_PELE_TAM_3937, NEWBLER_MUSCULO_TAM_85383, MIRA_PELE_TAM_3527, NEWBLER_MUSCULO_TAM_74022, NEWBLER_PELE_TAM_32601, NEWBLER_PELE_TAM_26232	map00480
Glutathione metabolism	167	ligase	ec:6.3.2.2	1	NEWBLER_MUSCULO_TAM_60619	map00480
Glutathione metabolism	167	dehydrogenase (ascorbate)	ec:1.8.5.1	3	MIRA_PELE_TAM_6418, MIRA_MUSCULO_TAM_30512, NEWBLER_PELE_TAM_30254	map00480
Glutathione metabolism	167	dehydrogenase (NADP+-dependent, decarboxylating)	ec:1.1.1.44	16	NEWBLER_PELE_TAM_37147, NEWBLER_PELE_TAM_41326, MIRA_MUSCULO_TAM_35848, MIRA_MUSCULO_TAM_818, NEWBLER_MUSCULO_TAM_50525, MIRA_MUSCULO_TAM_28451, NEWBLER_MUSCULO_TAM_76947, MIRA_MUSCULO_TAM_20121, MIRA_MUSCULO_TAM_21066, MIRA_PELE_TAM_24747, NEWBLER_MUSCULO_TAM_35917, NEWBLER_MUSCULO_TAM_35915, MIRA_MUSCULO_TAM_18623, NEWBLER_PELE_TAM_27663, MIRA_MUSCULO_TAM_15015, MIRA_MUSCULO_TAM_19840	map00480
Glutathione metabolism	167	2-dehydrogenase	ec:1.1.1.43	2	NEWBLER_MUSCULO_TAM_35915, MIRA_MUSCULO_TAM_21066	map00480
Glutathione metabolism	167	dehydrogenase (NADP+)	ec:1.1.1.42	5	MIRA_MUSCULO_TAM_345, MIRA_MUSCULO_TAM_322, NEWBLER_MUSCULO_TAM_30109, MIRA_MUSCULO_TAM_7879, NEWBLER_PELE_TAM_34438	map00480
Glutathione metabolism	167	gamma-glutamyl-amino acid cyclotransferase	ec:2.3.2.4	3	NEWBLER_MUSCULO_TAM_40232, NEWBLER_MUSCULO_TAM_49331, MIRA_MUSCULO_TAM_16577	map00480
Glutathione metabolism	167	glutamyl transpeptidase	ec:2.3.2.2	2	NEWBLER_MUSCULO_TAM_73087, NEWBLER_MUSCULO_TAM_2973	map00480
Glutathione metabolism	167	dehydrogenase (NADP+)	ec:1.1.1.49	8	MIRA_MUSCULO_TAM_3825, NEWBLER_PELE_TAM_6090, MIRA_PELE_TAM_15660, NEWBLER_PELE_TAM_2415, MIRA_PELE_TAM_986, MIRA_PELE_TAM_3641, MIRA_MUSCULO_TAM_381, NEWBLER_MUSCULO_TAM_29963	map00480
Glutathione metabolism	167	glutathione peroxidase	ec:1.11.1.12	4	NEWBLER_MUSCULO_TAM_47758, MIRA_MUSCULO_TAM_21417, MIRA_MUSCULO_TAM_9106, NEWBLER_MUSCULO_TAM_50521	map00480
Glutathione metabolism	167	thioredoxin peroxidase	ec:1.11.1.15	28	MIRA_MUSCULO_TAM_745, MIRA_MUSCULO_TAM_11379, MIRA_PELE_TAM_1768, MIRA_PELE_TAM_3964, MIRA_MUSCULO_TAM_1365, MIRA_MUSCULO_TAM_3102, MIRA_MUSCULO_TAM_5823, MIRA_MUSCULO_TAM_2117, MIRA_MUSCULO_TAM_5466, NEWBLER_MUSCULO_TAM_32159, NEWBLER_MUSCULO_TAM_48077, MIRA_MUSCULO_TAM_50418, NEWBLER_MUSCULO_TAM_32614, MIRA_PELE_TAM_4864, NEWBLER_MUSCULO_TAM_48453, NEWBLER_PELE_TAM_28268, NEWBLER_MUSCULO_TAM_41…	map00480
Aminoacyl-tRNA biosynthesis	125	ligase	ec:6.1.1.6	6	NEWBLER_MUSCULO_TAM_44978, MIRA_MUSCULO_TAM_31417, MIRA_MUSCULO_TAM_31612, NEWBLER_PELE_TAM_26223, MIRA_MUSCULO_TAM_8206, NEWBLER_MUSCULO_TAM_61588	map00970
Aminoacyl-tRNA biosynthesis	125	ligase	ec:6.1.1.7	14	NEWBLER_MUSCULO_TAM_64276, MIRA_MUSCULO_TAM_12711, MIRA_MUSCULO_TAM_10999, NEWBLER_MUSCULO_TAM_30074, MIRA_PELE_TAM_6826, MIRA_MUSCULO_TAM_45840, MIRA_MUSCULO_TAM_26622, MIRA_MUSCULO_TAM_51359, MIRA_MUSCULO_TAM_15260, NEWBLER_MUSCULO_TAM_12812, MIRA_MUSCULO_TAM_8252, NEWBLER_PELE_TAM_26487, MIRA_MUSCULO_TAM_11000, NEWBLER_MUSCULO_TAM_12809	map00970
Aminoacyl-tRNA biosynthesis	125	ligase	ec:6.1.1.9	4	NEWBLER_MUSCULO_TAM_9135, NEWBLER_MUSCULO_TAM_46245, NEWBLER_MUSCULO_TAM_9141, MIRA_PELE_TAM_11627	map00970
Aminoacyl-tRNA biosynthesis	125	ligase	ec:6.1.1.2	3	MIRA_MUSCULO_TAM_15459, MIRA_PELE_TAM_11122, MIRA_MUSCULO_TAM_12381	map00970
Aminoacyl-tRNA biosynthesis	125	ligase	ec:6.1.1.3	5	MIRA_MUSCULO_TAM_13422, MIRA_PELE_TAM_6437, NEWBLER_MUSCULO_TAM_13378, NEWBLER_MUSCULO_TAM_76962, MIRA_MUSCULO_TAM_49673	map00970
Aminoacyl-tRNA biosynthesis	125	ligase	ec:6.1.1.4	7	MIRA_MUSCULO_TAM_45232, NEWBLER_PELE_TAM_50603, NEWBLER_MUSCULO_TAM_42926, NEWBLER_MUSCULO_TAM_72187, NEWBLER_MUSCULO_TAM_63190, MIRA_MUSCULO_TAM_29663, NEWBLER_MUSCULO_TAM_48762	map00970
Aminoacyl-tRNA biosynthesis	125	ligase	ec:6.1.1.5	13	NEWBLER_MUSCULO_TAM_72856, MIRA_MUSCULO_TAM_11643, MIRA_PELE_TAM_12707, NEWBLER_PELE_TAM_37335, NEWBLER_MUSCULO_TAM_2810, MIRA_MUSCULO_TAM_29364, NEWBLER_MUSCULO_TAM_39995, MIRA_MUSCULO_TAM_29995, MIRA_MUSCULO_TAM_28748, MIRA_MUSCULO_TAM_37381, MIRA_PELE_TAM_12523, NEWBLER_MUSCULO_TAM_68439, NEWBLER_MUSCULO_TAM_49646	map00970
Aminoacyl-tRNA biosynthesis	125	ligase	ec:6.1.1.1	3	MIRA_MUSCULO_TAM_11643, NEWBLER_MUSCULO_TAM_49646, MIRA_MUSCULO_TAM_29995	map00970
Aminoacyl-tRNA biosynthesis	125	synthase (glutamine-hydrolysing)	ec:6.3.5.7	4	NEWBLER_MUSCULO_TAM_79444, NEWBLER_PELE_TAM_53942, NEWBLER_PELE_TAM_29306, MIRA_MUSCULO_TAM_26302	map00970
Aminoacyl-tRNA biosynthesis	125	formyltransferase	ec:2.1.2.9	1	NEWBLER_MUSCULO_TAM_45545	map00970
Aminoacyl-tRNA biosynthesis	125	ligase	ec:6.1.1.18	5	MIRA_PELE_TAM_18489, MIRA_MUSCULO_TAM_12989, NEWBLER_PELE_TAM_29538, MIRA_MUSCULO_TAM_20887, NEWBLER_MUSCULO_TAM_40578	map00970
Aminoacyl-tRNA biosynthesis	125	ligase	ec:6.1.1.17	14	MIRA_MUSCULO_TAM_35810, NEWBLER_MUSCULO_TAM_26638, MIRA_MUSCULO_TAM_12989, MIRA_MUSCULO_TAM_13505, MIRA_MUSCULO_TAM_15977, MIRA_MUSCULO_TAM_20887, NEWBLER_PELE_TAM_55447, MIRA_MUSCULO_TAM_26500, MIRA_PELE_TAM_18489, MIRA_MUSCULO_TAM_8454, NEWBLER_MUSCULO_TAM_49177, NEWBLER_PELE_TAM_29538, NEWBLER_MUSCULO_TAM_40578, NEWBLER_MUSCULO_TAM_26640	map00970
Aminoacyl-tRNA biosynthesis	125	ligase	ec:6.1.1.19	7	NEWBLER_PELE_TAM_33133, NEWBLER_MUSCULO_TAM_43461, MIRA_MUSCULO_TAM_13813, NEWBLER_MUSCULO_TAM_64503, NEWBLER_MUSCULO_TAM_14005, MIRA_MUSCULO_TAM_7825, NEWBLER_PELE_TAM_35275	map00970
Aminoacyl-tRNA biosynthesis	125	ligase	ec:6.1.1.14	4	NEWBLER_PELE_TAM_33374, MIRA_MUSCULO_TAM_11765, NEWBLER_MUSCULO_TAM_41119, NEWBLER_PELE_TAM_35185	map00970
Aminoacyl-tRNA biosynthesis	125	ligase	ec:6.1.1.16	2	MIRA_MUSCULO_TAM_37469, MIRA_MUSCULO_TAM_13725	map00970
Aminoacyl-tRNA biosynthesis	125	ligase	ec:6.1.1.15	14	MIRA_MUSCULO_TAM_35810, NEWBLER_MUSCULO_TAM_26638, MIRA_MUSCULO_TAM_12989, MIRA_MUSCULO_TAM_13505, MIRA_MUSCULO_TAM_15977, MIRA_MUSCULO_TAM_20887, NEWBLER_PELE_TAM_55447, MIRA_MUSCULO_TAM_26500, MIRA_PELE_TAM_18489, MIRA_MUSCULO_TAM_8454, NEWBLER_MUSCULO_TAM_49177, NEWBLER_PELE_TAM_29538, NEWBLER_MUSCULO_TAM_40578, NEWBLER_MUSCULO_TAM_26640	map00970
Aminoacyl-tRNA biosynthesis	125	ligase	ec:6.1.1.10	13	NEWBLER_PELE_TAM_35697, NEWBLER_MUSCULO_TAM_71327, MIRA_MUSCULO_TAM_1739, NEWBLER_MUSCULO_TAM_63190, MIRA_MUSCULO_TAM_29663, MIRA_MUSCULO_TAM_4921, MIRA_MUSCULO_TAM_9857, MIRA_MUSCULO_TAM_45232, MIRA_MUSCULO_TAM_28802, NEWBLER_PELE_TAM_50603, NEWBLER_MUSCULO_TAM_42926, NEWBLER_MUSCULO_TAM_72187, NEWBLER_MUSCULO_TAM_48762	map00970
Aminoacyl-tRNA biosynthesis	125	ligase	ec:6.1.1.12	11	NEWBLER_PELE_TAM_19691, NEWBLER_PELE_TAM_19690, NEWBLER_PELE_TAM_12919, MIRA_PELE_TAM_3857, MIRA_MUSCULO_TAM_11348, NEWBLER_PELE_TAM_12916, NEWBLER_MUSCULO_TAM_44386, MIRA_MUSCULO_TAM_50146, MIRA_MUSCULO_TAM_5202, NEWBLER_MUSCULO_TAM_44027, MIRA_PELE_TAM_915	map00970
Aminoacyl-tRNA biosynthesis	125	ligase	ec:6.1.1.11	6	MIRA_MUSCULO_TAM_24037, NEWBLER_PELE_TAM_47249, MIRA_PELE_TAM_3139, MIRA_PELE_TAM_11487, MIRA_MUSCULO_TAM_3403, NEWBLER_PELE_TAM_19809	map00970
Aminoacyl-tRNA biosynthesis	125	ligase	ec:6.1.1.21	4	NEWBLER_PELE_TAM_29822, MIRA_PELE_TAM_18547, NEWBLER_MUSCULO_TAM_16886, MIRA_MUSCULO_TAM_6117	map00970
Aminoacyl-tRNA biosynthesis	125	ligase	ec:6.1.1.20	9	MIRA_MUSCULO_TAM_13205, MIRA_MUSCULO_TAM_11189, MIRA_MUSCULO_TAM_38879, NEWBLER_MUSCULO_TAM_40062, NEWBLER_MUSCULO_TAM_47288, MIRA_MUSCULO_TAM_13628, NEWBLER_PELE_TAM_55542, MIRA_MUSCULO_TAM_4874, MIRA_MUSCULO_TAM_13231	map00970
Aminoacyl-tRNA biosynthesis	125	ligase	ec:6.1.1.22	9	NEWBLER_PELE_TAM_19691, NEWBLER_PELE_TAM_19690, NEWBLER_MUSCULO_TAM_68295, MIRA_MUSCULO_TAM_11051, MIRA_PELE_TAM_3862, NEWBLER_MUSCULO_TAM_28082, MIRA_MUSCULO_TAM_5202, MIRA_MUSCULO_TAM_25266, MIRA_PELE_TAM_915	map00970
Tryptophan metabolism	138	O-methyltransferase	ec:2.1.1.4	2	NEWBLER_MUSCULO_TAM_76383, NEWBLER_PELE_TAM_11325	map00380
Tryptophan metabolism	138	monooxygenase	ec:1.14.14.1	19	NEWBLER_MUSCULO_TAM_42651, NEWBLER_MUSCULO_TAM_8999, MIRA_MUSCULO_TAM_51090, NEWBLER_PELE_TAM_6655, NEWBLER_PELE_TAM_21359, NEWBLER_PELE_TAM_38037, NEWBLER_PELE_TAM_35394, NEWBLER_MUSCULO_TAM_78208, NEWBLER_MUSCULO_TAM_84879, MIRA_MUSCULO_TAM_4450, NEWBLER_MUSCULO_TAM_50263, NEWBLER_PELE_TAM_21358, NEWBLER_PELE_TAM_22072, NEWBLER_PELE_TAM_29797, NEWBLER_PELE_TAM_29852, NEWBLER_MUSCULO_TAM_9194, N…	map00380
Tryptophan metabolism	138	transaminase	ec:2.6.1.7	8	MIRA_MUSCULO_TAM_9399, NEWBLER_MUSCULO_TAM_20555, NEWBLER_MUSCULO_TAM_26329, NEWBLER_MUSCULO_TAM_20558, NEWBLER_MUSCULO_TAM_26326, MIRA_MUSCULO_TAM_717, MIRA_MUSCULO_TAM_1467, MIRA_MUSCULO_TAM_3687	map00380
Tryptophan metabolism	138	dehydrogenase (NAD+)	ec:1.2.1.3	32	MIRA_MUSCULO_TAM_1526, NEWBLER_MUSCULO_TAM_40199, NEWBLER_MUSCULO_TAM_71912, MIRA_MUSCULO_TAM_15816, MIRA_MUSCULO_TAM_37943, MIRA_MUSCULO_TAM_20028, NEWBLER_PELE_TAM_39302, MIRA_MUSCULO_TAM_5323, MIRA_MUSCULO_TAM_12829, NEWBLER_MUSCULO_TAM_51241, MIRA_MUSCULO_TAM_44164, MIRA_MUSCULO_TAM_2273, NEWBLER_PELE_TAM_23193, NEWBLER_MUSCULO_TAM_22885, MIRA_MUSCULO_TAM_13443, MIRA_MUSCULO_TAM_11500, NEWBLE…	map00380
Tryptophan metabolism	138	C-acetyltransferase	ec:2.3.1.9	20	NEWBLER_MUSCULO_TAM_41551, NEWBLER_MUSCULO_TAM_45712, MIRA_MUSCULO_TAM_12479, MIRA_PELE_TAM_13916, MIRA_MUSCULO_TAM_2614, NEWBLER_PELE_TAM_13126, MIRA_MUSCULO_TAM_2068, MIRA_MUSCULO_TAM_2275, MIRA_MUSCULO_TAM_9727, NEWBLER_PELE_TAM_32581, MIRA_MUSCULO_TAM_8354, MIRA_PELE_TAM_15643, MIRA_MUSCULO_TAM_16026, MIRA_PELE_TAM_21453, NEWBLER_PELE_TAM_26893, MIRA_MUSCULO_TAM_36572, NEWBLER_MUSCULO_TAM_406…	map00380
Tryptophan metabolism	138	oxidase	ec:1.2.3.1	11	NEWBLER_MUSCULO_TAM_29653, NEWBLER_MUSCULO_TAM_78006, MIRA_MUSCULO_TAM_29515, NEWBLER_PELE_TAM_51215, MIRA_PELE_TAM_11992, NEWBLER_MUSCULO_TAM_83585, NEWBLER_PELE_TAM_55755, NEWBLER_MUSCULO_TAM_57085, MIRA_MUSCULO_TAM_19713, NEWBLER_MUSCULO_TAM_81715, MIRA_PELE_TAM_13030	map00380
Tryptophan metabolism	138	5-monooxygenase	ec:1.14.16.4	2	NEWBLER_PELE_TAM_38080, NEWBLER_MUSCULO_TAM_54408	map00380
Tryptophan metabolism	138	kynurenine formamidase	ec:3.5.1.9	1	NEWBLER_MUSCULO_TAM_49900	map00380
Tryptophan metabolism	138	equilase	ec:1.11.1.6	4	MIRA_MUSCULO_TAM_4648, NEWBLER_MUSCULO_TAM_25815, MIRA_MUSCULO_TAM_18159, MIRA_MUSCULO_TAM_50333	map00380
Tryptophan metabolism	138	2,3-dioxygenase	ec:1.13.11.52	1	NEWBLER_MUSCULO_TAM_45536	map00380
Tryptophan metabolism	138	2,3-dioxygenase	ec:1.13.11.11	2	NEWBLER_MUSCULO_TAM_45536, NEWBLER_PELE_TAM_32018	map00380
Tryptophan metabolism	138	hydratase	ec:4.2.1.17	26	MIRA_MUSCULO_TAM_4516, NEWBLER_MUSCULO_TAM_42053, MIRA_MUSCULO_TAM_2419, MIRA_MUSCULO_TAM_2275, MIRA_MUSCULO_TAM_9727, MIRA_MUSCULO_TAM_8354, MIRA_MUSCULO_TAM_31518, MIRA_PELE_TAM_21453, NEWBLER_MUSCULO_TAM_40631, NEWBLER_MUSCULO_TAM_40016, MIRA_MUSCULO_TAM_11042, NEWBLER_MUSCULO_TAM_41551, NEWBLER_MUSCULO_TAM_45712, MIRA_PELE_TAM_13916, MIRA_MUSCULO_TAM_14957, NEWBLER_PELE_TAM_13126, MIRA_MUSCUL…	map00380
Tryptophan metabolism	138	dehydrogenase	ec:1.1.1.35	26	MIRA_MUSCULO_TAM_4516, MIRA_MUSCULO_TAM_2275, MIRA_MUSCULO_TAM_9727, MIRA_MUSCULO_TAM_8354, MIRA_MUSCULO_TAM_17482, MIRA_MUSCULO_TAM_12097, MIRA_PELE_TAM_21453, NEWBLER_MUSCULO_TAM_40631, NEWBLER_MUSCULO_TAM_40016, MIRA_MUSCULO_TAM_11042, NEWBLER_MUSCULO_TAM_41551, NEWBLER_MUSCULO_TAM_45712, MIRA_PELE_TAM_13916, MIRA_MUSCULO_TAM_14957, NEWBLER_PELE_TAM_13126, MIRA_MUSCULO_TAM_2068, NEWBLER_MUSCUL…	map00380
Tryptophan metabolism	138	dehydrogenase (succinyl-transferring)	ec:1.2.4.2	22	MIRA_MUSCULO_TAM_35038, MIRA_MUSCULO_TAM_40216, MIRA_MUSCULO_TAM_16734, MIRA_MUSCULO_TAM_6707, NEWBLER_MUSCULO_TAM_12752, MIRA_PELE_TAM_19141, MIRA_MUSCULO_TAM_20210, MIRA_MUSCULO_TAM_23177, MIRA_MUSCULO_TAM_4031, NEWBLER_MUSCULO_TAM_53495, MIRA_MUSCULO_TAM_23018, NEWBLER_MUSCULO_TAM_12746, NEWBLER_PELE_TAM_49758, NEWBLER_PELE_TAM_52821, NEWBLER_MUSCULO_TAM_31848, MIRA_MUSCULO_TAM_13196, NEWBLER_…	map00380
Tryptophan metabolism	138	oxidase	ec:1.4.3.22	2	MIRA_MUSCULO_TAM_51286, MIRA_MUSCULO_TAM_41065	map00380
Arginine biosynthesis	109	transaminase	ec:2.6.1.11	5	NEWBLER_PELE_TAM_12501, NEWBLER_PELE_TAM_38963, MIRA_MUSCULO_TAM_43483, MIRA_PELE_TAM_3933, MIRA_MUSCULO_TAM_45258	map00220
Arginine biosynthesis	109	ligase	ec:6.3.1.2	16	MIRA_MUSCULO_TAM_988, MIRA_PELE_TAM_3408, MIRA_PELE_TAM_611, MIRA_MUSCULO_TAM_11996, NEWBLER_MUSCULO_TAM_54549, MIRA_MUSCULO_TAM_3232, NEWBLER_PELE_TAM_14199, NEWBLER_MUSCULO_TAM_29895, MIRA_MUSCULO_TAM_6374, MIRA_PELE_TAM_20603, MIRA_PELE_TAM_19946, MIRA_MUSCULO_TAM_1075, MIRA_MUSCULO_TAM_2031, MIRA_MUSCULO_TAM_46370, MIRA_MUSCULO_TAM_393, MIRA_MUSCULO_TAM_51454	map00220
Arginine biosynthesis	109	kinase	ec:2.7.2.8	1	MIRA_MUSCULO_TAM_28119	map00220
Arginine biosynthesis	109	lyase	ec:4.3.2.1	2	MIRA_MUSCULO_TAM_14208, NEWBLER_PELE_TAM_43320	map00220
Arginine biosynthesis	109	carbamoyltransferase	ec:2.1.3.3	4	MIRA_PELE_TAM_4241, NEWBLER_PELE_TAM_20386, NEWBLER_PELE_TAM_20388, MIRA_MUSCULO_TAM_13747	map00220
Arginine biosynthesis	109	transaminase	ec:2.6.1.2	11	MIRA_MUSCULO_TAM_2616, MIRA_MUSCULO_TAM_32494, MIRA_MUSCULO_TAM_6443, MIRA_MUSCULO_TAM_18450, NEWBLER_PELE_TAM_32334, MIRA_MUSCULO_TAM_46947, MIRA_MUSCULO_TAM_6009, MIRA_MUSCULO_TAM_2464, NEWBLER_PELE_TAM_20633, NEWBLER_MUSCULO_TAM_39912, MIRA_MUSCULO_TAM_25630	map00220
Arginine biosynthesis	109	transaminase	ec:2.6.1.1	12	MIRA_MUSCULO_TAM_20395, MIRA_MUSCULO_TAM_9399, MIRA_PELE_TAM_13584, NEWBLER_MUSCULO_TAM_9554, NEWBLER_MUSCULO_TAM_26329, MIRA_MUSCULO_TAM_37250, NEWBLER_MUSCULO_TAM_26326, MIRA_MUSCULO_TAM_20864, NEWBLER_MUSCULO_TAM_82051, MIRA_MUSCULO_TAM_717, MIRA_MUSCULO_TAM_1467, NEWBLER_PELE_TAM_28166	map00220
Arginine biosynthesis	109	acid amidohydrolase	ec:3.5.1.14	17	MIRA_MUSCULO_TAM_12696, MIRA_MUSCULO_TAM_4648, MIRA_PELE_TAM_3857, NEWBLER_MUSCULO_TAM_41020, NEWBLER_MUSCULO_TAM_25815, MIRA_MUSCULO_TAM_11348, MIRA_MUSCULO_TAM_4796, NEWBLER_PELE_TAM_12919, NEWBLER_PELE_TAM_45523, MIRA_MUSCULO_TAM_18094, MIRA_MUSCULO_TAM_18159, NEWBLER_PELE_TAM_12916, NEWBLER_MUSCULO_TAM_44386, NEWBLER_MUSCULO_TAM_41688, MIRA_MUSCULO_TAM_50146, MIRA_MUSCULO_TAM_50333, NEWBLER_M…	map00220
Arginine biosynthesis	109	N-acetyltransferase	ec:2.3.1.1	1	MIRA_MUSCULO_TAM_28119	map00220
Arginine biosynthesis	109	dehydrogenase [NAD(P)+]	ec:1.4.1.3	8	NEWBLER_MUSCULO_TAM_22328, MIRA_MUSCULO_TAM_5571, NEWBLER_PELE_TAM_15349, MIRA_MUSCULO_TAM_5715, MIRA_MUSCULO_TAM_28791, MIRA_PELE_TAM_3060, NEWBLER_PELE_TAM_15348, NEWBLER_MUSCULO_TAM_22330	map00220
Arginine biosynthesis	109	dehydrogenase	ec:1.4.1.2	8	NEWBLER_MUSCULO_TAM_22328, MIRA_MUSCULO_TAM_5571, NEWBLER_PELE_TAM_15349, MIRA_MUSCULO_TAM_5715, MIRA_MUSCULO_TAM_28791, MIRA_PELE_TAM_3060, NEWBLER_PELE_TAM_15348, NEWBLER_MUSCULO_TAM_22330	map00220
Arginine biosynthesis	109	glutaminase I	ec:3.5.1.2	18	NEWBLER_MUSCULO_TAM_5595, NEWBLER_PELE_TAM_33165, NEWBLER_MUSCULO_TAM_5594, MIRA_MUSCULO_TAM_733, MIRA_MUSCULO_TAM_10796, MIRA_MUSCULO_TAM_13896, MIRA_MUSCULO_TAM_13978, MIRA_MUSCULO_TAM_3938, MIRA_MUSCULO_TAM_13536, NEWBLER_PELE_TAM_39296, MIRA_MUSCULO_TAM_948, MIRA_PELE_TAM_7522, MIRA_MUSCULO_TAM_8353, MIRA_PELE_TAM_6986, MIRA_MUSCULO_TAM_51429, NEWBLER_MUSCULO_TAM_26259, MIRA_MUSCULO_TAM_22847…	map00220
Arginine biosynthesis	109	synthase (NADPH)	ec:1.14.13.39	2	MIRA_MUSCULO_TAM_43549, MIRA_MUSCULO_TAM_50903	map00220
Arginine biosynthesis	109	synthase	ec:6.3.4.5	3	MIRA_MUSCULO_TAM_4527, NEWBLER_PELE_TAM_26205, MIRA_PELE_TAM_2112	map00220
Arginine biosynthesis	109	arginine amidinase	ec:3.5.3.1	3	MIRA_MUSCULO_TAM_55907, MIRA_MUSCULO_TAM_19728, NEWBLER_MUSCULO_TAM_42666	map00220
Arginine biosynthesis	109	deiminase	ec:3.5.3.6	1	NEWBLER_PELE_TAM_26970	map00220
Arginine biosynthesis	109	synthase (ammonia)	ec:6.3.4.16	6	MIRA_PELE_TAM_10777, NEWBLER_MUSCULO_TAM_41736, NEWBLER_PELE_TAM_43543, NEWBLER_PELE_TAM_25046, NEWBLER_PELE_TAM_28593, NEWBLER_PELE_TAM_32803	map00220
Carbon fixation in photosynthetic organisms	139	glycolaldehydetransferase	ec:2.2.1.1	1	MIRA_PELE_TAM_4057	map00710
Carbon fixation in photosynthetic organisms	139	kinase	ec:2.7.2.3	5	NEWBLER_MUSCULO_TAM_40098, MIRA_MUSCULO_TAM_9836, MIRA_MUSCULO_TAM_45458, NEWBLER_MUSCULO_TAM_40158, MIRA_MUSCULO_TAM_2016	map00710
Carbon fixation in photosynthetic organisms	139	dehydrogenase (NAD(P)+) (phosphorylating)	ec:1.2.1.59	32	MIRA_MUSCULO_TAM_12544, NEWBLER_MUSCULO_TAM_40670, MIRA_MUSCULO_TAM_1008, MIRA_MUSCULO_TAM_466, MIRA_PELE_TAM_3668, MIRA_MUSCULO_TAM_189, MIRA_MUSCULO_TAM_2674, MIRA_PELE_TAM_10771, MIRA_MUSCULO_TAM_5944, MIRA_MUSCULO_TAM_4894, MIRA_MUSCULO_TAM_6499, MIRA_MUSCULO_TAM_4130, NEWBLER_PELE_TAM_26548, MIRA_MUSCULO_TAM_1042, MIRA_MUSCULO_TAM_45491, MIRA_MUSCULO_TAM_14671, MIRA_PELE_TAM_9477, MIRA_MUSCU…	map00710
Carbon fixation in photosynthetic organisms	139	heptulokinase	ec:2.7.1.14	1	NEWBLER_PELE_TAM_22343	map00710
Carbon fixation in photosynthetic organisms	139	dehydrogenase (phosphorylating)	ec:1.2.1.12	32	MIRA_MUSCULO_TAM_12544, NEWBLER_MUSCULO_TAM_40670, MIRA_MUSCULO_TAM_1008, MIRA_MUSCULO_TAM_466, MIRA_PELE_TAM_3668, MIRA_MUSCULO_TAM_189, MIRA_MUSCULO_TAM_2674, MIRA_PELE_TAM_10771, MIRA_MUSCULO_TAM_5944, MIRA_MUSCULO_TAM_4894, MIRA_MUSCULO_TAM_6499, MIRA_MUSCULO_TAM_4130, NEWBLER_PELE_TAM_26548, MIRA_MUSCULO_TAM_1042, MIRA_MUSCULO_TAM_45491, MIRA_MUSCULO_TAM_14671, MIRA_PELE_TAM_9477, MIRA_MUSCU…	map00710
Carbon fixation in photosynthetic organisms	139	isomerase	ec:5.3.1.1	6	MIRA_MUSCULO_TAM_21777, MIRA_MUSCULO_TAM_1145, NEWBLER_MUSCULO_TAM_6966, MIRA_MUSCULO_TAM_350, MIRA_MUSCULO_TAM_71, NEWBLER_PELE_TAM_26472	map00710
Carbon fixation in photosynthetic organisms	139	transaminase	ec:2.6.1.2	11	MIRA_MUSCULO_TAM_2616, MIRA_MUSCULO_TAM_32494, MIRA_MUSCULO_TAM_6443, MIRA_MUSCULO_TAM_18450, NEWBLER_PELE_TAM_32334, MIRA_MUSCULO_TAM_46947, MIRA_MUSCULO_TAM_6009, MIRA_MUSCULO_TAM_2464, NEWBLER_PELE_TAM_20633, NEWBLER_MUSCULO_TAM_39912, MIRA_MUSCULO_TAM_25630	map00710
Carbon fixation in photosynthetic organisms	139	transaminase	ec:2.6.1.1	12	MIRA_MUSCULO_TAM_20395, MIRA_MUSCULO_TAM_9399, MIRA_PELE_TAM_13584, NEWBLER_MUSCULO_TAM_9554, NEWBLER_MUSCULO_TAM_26329, MIRA_MUSCULO_TAM_37250, NEWBLER_MUSCULO_TAM_26326, MIRA_MUSCULO_TAM_20864, NEWBLER_MUSCULO_TAM_82051, MIRA_MUSCULO_TAM_717, MIRA_MUSCULO_TAM_1467, NEWBLER_PELE_TAM_28166	map00710
Carbon fixation in photosynthetic organisms	139	aldolase	ec:4.1.2.13	36	MIRA_MUSCULO_TAM_10224, MIRA_MUSCULO_TAM_18207, MIRA_PELE_TAM_3942, MIRA_MUSCULO_TAM_4414, MIRA_MUSCULO_TAM_1021, MIRA_MUSCULO_TAM_1600, MIRA_MUSCULO_TAM_7568, MIRA_MUSCULO_TAM_21255, MIRA_MUSCULO_TAM_6233, MIRA_MUSCULO_TAM_2351, MIRA_MUSCULO_TAM_451, NEWBLER_PELE_TAM_31802, MIRA_MUSCULO_TAM_53886, MIRA_MUSCULO_TAM_37797, MIRA_MUSCULO_TAM_2967, MIRA_MUSCULO_TAM_458, MIRA_MUSCULO_TAM_457, MIRA_MUS…	map00710
Carbon fixation in photosynthetic organisms	139	3-epimerase	ec:5.1.3.1	3	MIRA_MUSCULO_TAM_35654, MIRA_PELE_TAM_16801, NEWBLER_MUSCULO_TAM_45189	map00710
Carbon fixation in photosynthetic organisms	139	hexose diphosphatase	ec:3.1.3.11	7	MIRA_MUSCULO_TAM_413, MIRA_MUSCULO_TAM_8377, NEWBLER_MUSCULO_TAM_62540, MIRA_MUSCULO_TAM_620, MIRA_PELE_TAM_11177, NEWBLER_MUSCULO_TAM_20370, NEWBLER_MUSCULO_TAM_20374	map00710
Carbon fixation in photosynthetic organisms	139	dehydrogenase (NADP+)	ec:1.1.1.82	8	MIRA_MUSCULO_TAM_44692, MIRA_MUSCULO_TAM_2107, NEWBLER_MUSCULO_TAM_61918, NEWBLER_MUSCULO_TAM_40438, MIRA_MUSCULO_TAM_2442, MIRA_MUSCULO_TAM_20884, MIRA_MUSCULO_TAM_27357, MIRA_PELE_TAM_948	map00710
Carbon fixation in photosynthetic organisms	139	dehydrogenase	ec:1.1.1.37	14	MIRA_MUSCULO_TAM_2107, MIRA_MUSCULO_TAM_2442, MIRA_MUSCULO_TAM_20884, MIRA_MUSCULO_TAM_27357, MIRA_MUSCULO_TAM_4333, MIRA_MUSCULO_TAM_44692, MIRA_MUSCULO_TAM_28833, NEWBLER_MUSCULO_TAM_61918, MIRA_MUSCULO_TAM_8154, NEWBLER_MUSCULO_TAM_40438, MIRA_MUSCULO_TAM_8140, NEWBLER_PELE_TAM_27994, MIRA_PELE_TAM_3143, MIRA_PELE_TAM_948	map00710
Carbon fixation in photosynthetic organisms	139	dehydrogenase (decarboxylating)	ec:1.1.1.39	10	MIRA_MUSCULO_TAM_23399, MIRA_MUSCULO_TAM_35951, NEWBLER_PELE_TAM_50328, NEWBLER_MUSCULO_TAM_71021, MIRA_PELE_TAM_21894, MIRA_MUSCULO_TAM_15434, NEWBLER_MUSCULO_TAM_46642, MIRA_MUSCULO_TAM_19148, NEWBLER_MUSCULO_TAM_40586, MIRA_MUSCULO_TAM_45224	map00710
Carbon fixation in photosynthetic organisms	139	dehydrogenase (oxaloacetate-decarboxylating) (NADP+)	ec:1.1.1.40	11	MIRA_MUSCULO_TAM_16638, MIRA_MUSCULO_TAM_23399, MIRA_MUSCULO_TAM_35951, NEWBLER_PELE_TAM_50328, NEWBLER_MUSCULO_TAM_71021, MIRA_PELE_TAM_21894, MIRA_MUSCULO_TAM_15434, NEWBLER_MUSCULO_TAM_46642, MIRA_MUSCULO_TAM_19148, NEWBLER_MUSCULO_TAM_40586, MIRA_MUSCULO_TAM_45224	map00710
Melanogenesis	3	isomerase	ec:5.3.3.12	3	MIRA_MUSCULO_TAM_21993, MIRA_MUSCULO_TAM_25765, NEWBLER_PELE_TAM_35106	map04916
Geraniol degradation	41	lyase	ec:4.1.3.4	1	NEWBLER_MUSCULO_TAM_46088	map00281
Geraniol degradation	41	C-acyltransferase	ec:2.3.1.16	31	MIRA_MUSCULO_TAM_2614, MIRA_MUSCULO_TAM_4516, NEWBLER_PELE_TAM_39845, MIRA_MUSCULO_TAM_2275, MIRA_MUSCULO_TAM_9727, MIRA_MUSCULO_TAM_29965, MIRA_MUSCULO_TAM_3985, MIRA_MUSCULO_TAM_8354, MIRA_MUSCULO_TAM_9067, MIRA_MUSCULO_TAM_12097, MIRA_PELE_TAM_21453, NEWBLER_MUSCULO_TAM_81627, NEWBLER_MUSCULO_TAM_40631, NEWBLER_MUSCULO_TAM_40016, MIRA_MUSCULO_TAM_11042, NEWBLER_MUSCULO_TAM_41551, NEWBLER_MUSCU…	map00281
Geraniol degradation	41	hydratase	ec:4.2.1.17	26	MIRA_MUSCULO_TAM_4516, NEWBLER_MUSCULO_TAM_42053, MIRA_MUSCULO_TAM_2419, MIRA_MUSCULO_TAM_2275, MIRA_MUSCULO_TAM_9727, MIRA_MUSCULO_TAM_8354, MIRA_MUSCULO_TAM_31518, MIRA_PELE_TAM_21453, NEWBLER_MUSCULO_TAM_40631, NEWBLER_MUSCULO_TAM_40016, MIRA_MUSCULO_TAM_11042, NEWBLER_MUSCULO_TAM_41551, NEWBLER_MUSCULO_TAM_45712, MIRA_PELE_TAM_13916, MIRA_MUSCULO_TAM_14957, NEWBLER_PELE_TAM_13126, MIRA_MUSCUL…	map00281
Geraniol degradation	41	dehydrogenase	ec:1.1.1.35	26	MIRA_MUSCULO_TAM_4516, MIRA_MUSCULO_TAM_2275, MIRA_MUSCULO_TAM_9727, MIRA_MUSCULO_TAM_8354, MIRA_MUSCULO_TAM_17482, MIRA_MUSCULO_TAM_12097, MIRA_PELE_TAM_21453, NEWBLER_MUSCULO_TAM_40631, NEWBLER_MUSCULO_TAM_40016, MIRA_MUSCULO_TAM_11042, NEWBLER_MUSCULO_TAM_41551, NEWBLER_MUSCULO_TAM_45712, MIRA_PELE_TAM_13916, MIRA_MUSCULO_TAM_14957, NEWBLER_PELE_TAM_13126, MIRA_MUSCULO_TAM_2068, NEWBLER_MUSCUL…	map00281
Valine, leucine and isoleucine degradation	131	carboxylase	ec:6.4.1.3	10	NEWBLER_MUSCULO_TAM_42993, MIRA_PELE_TAM_9434, NEWBLER_MUSCULO_TAM_52084, NEWBLER_MUSCULO_TAM_85088, NEWBLER_PELE_TAM_40456, NEWBLER_MUSCULO_TAM_57046, MIRA_MUSCULO_TAM_14509, NEWBLER_MUSCULO_TAM_78053, MIRA_MUSCULO_TAM_50334, MIRA_PELE_TAM_14729	map00280
Valine, leucine and isoleucine degradation	131	carboxylase	ec:6.4.1.4	6	MIRA_PELE_TAM_9434, NEWBLER_MUSCULO_TAM_85088, NEWBLER_PELE_TAM_40456, NEWBLER_MUSCULO_TAM_57046, MIRA_MUSCULO_TAM_36084, NEWBLER_MUSCULO_TAM_78053	map00280
Valine, leucine and isoleucine degradation	131	transaminase	ec:2.6.1.22	5	MIRA_MUSCULO_TAM_37669, MIRA_MUSCULO_TAM_13785, NEWBLER_MUSCULO_TAM_22054, NEWBLER_MUSCULO_TAM_22053, NEWBLER_PELE_TAM_26939	map00280
Valine, leucine and isoleucine degradation	131	dehydrogenase (CoA-acylating)	ec:1.2.1.27	3	NEWBLER_MUSCULO_TAM_40199, NEWBLER_PELE_TAM_23193, MIRA_MUSCULO_TAM_5323	map00280
Valine, leucine and isoleucine degradation	131	transaminase	ec:2.6.1.42	9	NEWBLER_MUSCULO_TAM_36095, MIRA_PELE_TAM_17146, NEWBLER_MUSCULO_TAM_32903, NEWBLER_MUSCULO_TAM_36096, MIRA_PELE_TAM_6317, MIRA_MUSCULO_TAM_11903, MIRA_PELE_TAM_18287, MIRA_MUSCULO_TAM_39675, NEWBLER_PELE_TAM_15163	map00280
Valine, leucine and isoleucine degradation	131	(2-methylpropanoyl)transferase	ec:2.3.1.168	3	MIRA_PELE_TAM_25066, NEWBLER_PELE_TAM_28851, NEWBLER_PELE_TAM_29263	map00280
Valine, leucine and isoleucine degradation	131	ligase	ec:6.2.1.16	1	MIRA_MUSCULO_TAM_50040	map00280
Valine, leucine and isoleucine degradation	131	dehydrogenase	ec:1.1.1.178	1	MIRA_MUSCULO_TAM_22610	map00280
Valine, leucine and isoleucine degradation	131	dehydrogenase	ec:1.8.1.4	4	MIRA_MUSCULO_TAM_4519, MIRA_PELE_TAM_14863, MIRA_MUSCULO_TAM_3651, NEWBLER_MUSCULO_TAM_40169	map00280
Valine, leucine and isoleucine degradation	131	dehydrogenase (NAD+)	ec:1.2.1.3	32	MIRA_MUSCULO_TAM_1526, NEWBLER_MUSCULO_TAM_40199, NEWBLER_MUSCULO_TAM_71912, MIRA_MUSCULO_TAM_15816, MIRA_MUSCULO_TAM_37943, MIRA_MUSCULO_TAM_20028, NEWBLER_PELE_TAM_39302, MIRA_MUSCULO_TAM_5323, MIRA_MUSCULO_TAM_12829, NEWBLER_MUSCULO_TAM_51241, MIRA_MUSCULO_TAM_44164, MIRA_MUSCULO_TAM_2273, NEWBLER_PELE_TAM_23193, NEWBLER_MUSCULO_TAM_22885, MIRA_MUSCULO_TAM_13443, MIRA_MUSCULO_TAM_11500, NEWBLE…	map00280
Valine, leucine and isoleucine degradation	131	C-acetyltransferase	ec:2.3.1.9	20	NEWBLER_MUSCULO_TAM_41551, NEWBLER_MUSCULO_TAM_45712, MIRA_MUSCULO_TAM_12479, MIRA_PELE_TAM_13916, MIRA_MUSCULO_TAM_2614, NEWBLER_PELE_TAM_13126, MIRA_MUSCULO_TAM_2068, MIRA_MUSCULO_TAM_2275, MIRA_MUSCULO_TAM_9727, NEWBLER_PELE_TAM_32581, MIRA_MUSCULO_TAM_8354, MIRA_PELE_TAM_15643, MIRA_MUSCULO_TAM_16026, MIRA_PELE_TAM_21453, NEWBLER_PELE_TAM_26893, MIRA_MUSCULO_TAM_36572, NEWBLER_MUSCULO_TAM_406…	map00280
Valine, leucine and isoleucine degradation	131	oxidase	ec:1.2.3.1	11	NEWBLER_MUSCULO_TAM_29653, NEWBLER_MUSCULO_TAM_78006, MIRA_MUSCULO_TAM_29515, NEWBLER_PELE_TAM_51215, MIRA_PELE_TAM_11992, NEWBLER_MUSCULO_TAM_83585, NEWBLER_PELE_TAM_55755, NEWBLER_MUSCULO_TAM_57085, MIRA_MUSCULO_TAM_19713, NEWBLER_MUSCULO_TAM_81715, MIRA_PELE_TAM_13030	map00280
Valine, leucine and isoleucine degradation	131	lyase	ec:4.1.3.4	1	NEWBLER_MUSCULO_TAM_46088	map00280
Valine, leucine and isoleucine degradation	131	acyl-CoA dehydrogenase	ec:1.3.8.1	1	NEWBLER_MUSCULO_TAM_40745	map00280
Valine, leucine and isoleucine degradation	131	C-acyltransferase	ec:2.3.1.16	31	MIRA_MUSCULO_TAM_2614, MIRA_MUSCULO_TAM_4516, NEWBLER_PELE_TAM_39845, MIRA_MUSCULO_TAM_2275, MIRA_MUSCULO_TAM_9727, MIRA_MUSCULO_TAM_29965, MIRA_MUSCULO_TAM_3985, MIRA_MUSCULO_TAM_8354, MIRA_MUSCULO_TAM_9067, MIRA_MUSCULO_TAM_12097, MIRA_PELE_TAM_21453, NEWBLER_MUSCULO_TAM_81627, NEWBLER_MUSCULO_TAM_40631, NEWBLER_MUSCULO_TAM_40016, MIRA_MUSCULO_TAM_11042, NEWBLER_MUSCULO_TAM_41551, NEWBLER_MUSCU…	map00280
Valine, leucine and isoleucine degradation	131	mutase	ec:5.4.99.2	2	MIRA_MUSCULO_TAM_11228, NEWBLER_MUSCULO_TAM_40059	map00280
Valine, leucine and isoleucine degradation	131	CoA-transferase	ec:2.8.3.5	7	MIRA_MUSCULO_TAM_16528, NEWBLER_MUSCULO_TAM_47119, MIRA_MUSCULO_TAM_19672, MIRA_MUSCULO_TAM_2828, NEWBLER_PELE_TAM_36813, MIRA_MUSCULO_TAM_17753, MIRA_MUSCULO_TAM_3304	map00280
Valine, leucine and isoleucine degradation	131	hydrolase	ec:3.1.2.4	2	MIRA_MUSCULO_TAM_11641, MIRA_MUSCULO_TAM_51167	map00280
Valine, leucine and isoleucine degradation	131	hydratase	ec:4.2.1.18	1	MIRA_MUSCULO_TAM_31518	map00280
Valine, leucine and isoleucine degradation	131	hydratase	ec:4.2.1.17	26	MIRA_MUSCULO_TAM_4516, NEWBLER_MUSCULO_TAM_42053, MIRA_MUSCULO_TAM_2419, MIRA_MUSCULO_TAM_2275, MIRA_MUSCULO_TAM_9727, MIRA_MUSCULO_TAM_8354, MIRA_MUSCULO_TAM_31518, MIRA_PELE_TAM_21453, NEWBLER_MUSCULO_TAM_40631, NEWBLER_MUSCULO_TAM_40016, MIRA_MUSCULO_TAM_11042, NEWBLER_MUSCULO_TAM_41551, NEWBLER_MUSCULO_TAM_45712, MIRA_PELE_TAM_13916, MIRA_MUSCULO_TAM_14957, NEWBLER_PELE_TAM_13126, MIRA_MUSCUL…	map00280
Valine, leucine and isoleucine degradation	131	dehydrogenase	ec:1.1.1.35	26	MIRA_MUSCULO_TAM_4516, MIRA_MUSCULO_TAM_2275, MIRA_MUSCULO_TAM_9727, MIRA_MUSCULO_TAM_8354, MIRA_MUSCULO_TAM_17482, MIRA_MUSCULO_TAM_12097, MIRA_PELE_TAM_21453, NEWBLER_MUSCULO_TAM_40631, NEWBLER_MUSCULO_TAM_40016, MIRA_MUSCULO_TAM_11042, NEWBLER_MUSCULO_TAM_41551, NEWBLER_MUSCULO_TAM_45712, MIRA_PELE_TAM_13916, MIRA_MUSCULO_TAM_14957, NEWBLER_PELE_TAM_13126, MIRA_MUSCULO_TAM_2068, NEWBLER_MUSCUL…	map00280
Valine, leucine and isoleucine degradation	131	dehydrogenase	ec:1.1.1.31	2	NEWBLER_PELE_TAM_41326, MIRA_MUSCULO_TAM_18623	map00280
Primary bile acid biosynthesis	31	C-acyltransferase	ec:2.3.1.176	2	NEWBLER_PELE_TAM_39845, NEWBLER_MUSCULO_TAM_81627	map00120
Primary bile acid biosynthesis	31	7alpha-monooxygenase	ec:1.14.13.17	3	MIRA_MUSCULO_TAM_35590, NEWBLER_PELE_TAM_20228, MIRA_PELE_TAM_4276	map00120
Primary bile acid biosynthesis	31	dehydrogenase	ec:1.1.1.35	26	MIRA_MUSCULO_TAM_4516, MIRA_MUSCULO_TAM_2275, MIRA_MUSCULO_TAM_9727, MIRA_MUSCULO_TAM_8354, MIRA_MUSCULO_TAM_17482, MIRA_MUSCULO_TAM_12097, MIRA_PELE_TAM_21453, NEWBLER_MUSCULO_TAM_40631, NEWBLER_MUSCULO_TAM_40016, MIRA_MUSCULO_TAM_11042, NEWBLER_MUSCULO_TAM_41551, NEWBLER_MUSCULO_TAM_45712, MIRA_PELE_TAM_13916, MIRA_MUSCULO_TAM_14957, NEWBLER_PELE_TAM_13126, MIRA_MUSCULO_TAM_2068, NEWBLER_MUSCUL…	map00120
Pantothenate and CoA biosynthesis	49	hydantoinase	ec:3.5.2.2	3	NEWBLER_MUSCULO_TAM_77186, NEWBLER_MUSCULO_TAM_68222, NEWBLER_MUSCULO_TAM_83101	map00770
Pantothenate and CoA biosynthesis	49	decarboxylase	ec:4.1.1.36	1	NEWBLER_MUSCULO_TAM_65358	map00770
Pantothenate and CoA biosynthesis	49	kinase	ec:2.7.1.33	4	NEWBLER_PELE_TAM_31024, NEWBLER_MUSCULO_TAM_68484, MIRA_MUSCULO_TAM_26452, MIRA_MUSCULO_TAM_38014	map00770
Pantothenate and CoA biosynthesis	49	transaminase	ec:2.6.1.42	9	NEWBLER_MUSCULO_TAM_36095, MIRA_PELE_TAM_17146, NEWBLER_MUSCULO_TAM_32903, NEWBLER_MUSCULO_TAM_36096, MIRA_PELE_TAM_6317, MIRA_MUSCULO_TAM_11903, MIRA_PELE_TAM_18287, MIRA_MUSCULO_TAM_39675, NEWBLER_PELE_TAM_15163	map00770
Pantothenate and CoA biosynthesis	49	kinase	ec:2.7.1.24	4	MIRA_MUSCULO_TAM_36964, NEWBLER_PELE_TAM_30778, NEWBLER_MUSCULO_TAM_54888, NEWBLER_MUSCULO_TAM_71887	map00770
Pantothenate and CoA biosynthesis	49	1-decarboxylase	ec:4.1.1.11	1	MIRA_MUSCULO_TAM_24867	map00770
Pantothenate and CoA biosynthesis	49	dehydrogenase (NADP+)	ec:1.3.1.2	3	MIRA_MUSCULO_TAM_48652, NEWBLER_MUSCULO_TAM_55308, NEWBLER_MUSCULO_TAM_42566	map00770
Pantothenate and CoA biosynthesis	49	N-carbamoyl-beta-alanine amidohydrolase	ec:3.5.1.6	2	NEWBLER_MUSCULO_TAM_40174, MIRA_MUSCULO_TAM_11503	map00770
Pantothenate and CoA biosynthesis	49	diphosphatase	ec:3.6.1.9	22	NEWBLER_MUSCULO_TAM_40330, MIRA_MUSCULO_TAM_14833, NEWBLER_MUSCULO_TAM_22149, NEWBLER_MUSCULO_TAM_44889, NEWBLER_PELE_TAM_29492, NEWBLER_PELE_TAM_33962, NEWBLER_MUSCULO_TAM_68880, NEWBLER_PELE_TAM_28909, MIRA_MUSCULO_TAM_13607, NEWBLER_PELE_TAM_38455, NEWBLER_PELE_TAM_27915, NEWBLER_PELE_TAM_27928, MIRA_PELE_TAM_7564, MIRA_MUSCULO_TAM_7056, MIRA_MUSCULO_TAM_39186, NEWBLER_PELE_TAM_41432, NEWBLER_…	map00770
Pantothenate and CoA biosynthesis	49	adenylyltransferase	ec:2.7.7.3	3	MIRA_MUSCULO_TAM_36964, NEWBLER_PELE_TAM_30778, NEWBLER_MUSCULO_TAM_71887	map00770
Other types of O-glycan biosynthesis	16	3-beta-N-acetylglucosaminyltransferase	ec:2.4.1.222	2	NEWBLER_MUSCULO_TAM_59263, NEWBLER_PELE_TAM_33859	map00514
Other types of O-glycan biosynthesis	16	GDP-L-fucose:polypeptide fucosyltransferase	ec:2.4.1.221	1	NEWBLER_PELE_TAM_31000	map00514
Other types of O-glycan biosynthesis	16	galactosyltransferase	ec:2.4.1.50	3	MIRA_MUSCULO_TAM_44185, NEWBLER_MUSCULO_TAM_67022, MIRA_MUSCULO_TAM_41934	map00514
Other types of O-glycan biosynthesis	16	glucosyltransferase	ec:2.4.1.66	2	MIRA_MUSCULO_TAM_44185, NEWBLER_PELE_TAM_51146	map00514
Other types of O-glycan biosynthesis	16	mannosyltransferase	ec:2.4.1.109	5	NEWBLER_MUSCULO_TAM_41239, NEWBLER_MUSCULO_TAM_69319, MIRA_MUSCULO_TAM_23175, MIRA_MUSCULO_TAM_45314, NEWBLER_MUSCULO_TAM_61962	map00514
Other types of O-glycan biosynthesis	16	3-alpha-L-fucosyltransferase	ec:2.4.1.152	1	MIRA_PELE_TAM_9677	map00514
Other types of O-glycan biosynthesis	16	alpha-2,3-sialyltransferase	ec:2.4.99.6	3	MIRA_MUSCULO_TAM_27978, NEWBLER_MUSCULO_TAM_31124, MIRA_MUSCULO_TAM_27367	map00514
Various types of N-glycan biosynthesis	47	4-beta-N-acetylgalactosaminyltransferase	ec:2.4.1.244	1	NEWBLER_MUSCULO_TAM_85367	map00513
Various types of N-glycan biosynthesis	47	alpha-1,6-mannosyltransferase	ec:2.4.1.260	1	NEWBLER_PELE_TAM_41599	map00513
Various types of N-glycan biosynthesis	47	hexosaminidase	ec:3.2.1.52	9	MIRA_MUSCULO_TAM_14613, NEWBLER_PELE_TAM_26646, NEWBLER_MUSCULO_TAM_41782, NEWBLER_MUSCULO_TAM_62826, MIRA_MUSCULO_TAM_40957, MIRA_PELE_TAM_7446, NEWBLER_MUSCULO_TAM_57021, MIRA_MUSCULO_TAM_25572, NEWBLER_PELE_TAM_35980	map00513
Various types of N-glycan biosynthesis	47	1,2-alpha-mannosidase	ec:3.2.1.113	9	MIRA_PELE_TAM_9501, NEWBLER_MUSCULO_TAM_44965, MIRA_MUSCULO_TAM_22774, MIRA_MUSCULO_TAM_40534, NEWBLER_PELE_TAM_30789, NEWBLER_MUSCULO_TAM_51349, MIRA_MUSCULO_TAM_19877, NEWBLER_MUSCULO_TAM_73008, NEWBLER_MUSCULO_TAM_60810	map00513
Various types of N-glycan biosynthesis	47	1,3-1,6-alpha-mannosidase	ec:3.2.1.114	5	NEWBLER_PELE_TAM_25088, NEWBLER_PELE_TAM_53123, NEWBLER_PELE_TAM_25089, MIRA_PELE_TAM_7592, NEWBLER_MUSCULO_TAM_45752	map00513
Various types of N-glycan biosynthesis	47	beta-1,4-galactosyltransferase	ec:2.4.1.38	11	NEWBLER_PELE_TAM_12005, NEWBLER_PELE_TAM_30518, NEWBLER_PELE_TAM_26637, NEWBLER_MUSCULO_TAM_68661, MIRA_PELE_TAM_18128, NEWBLER_MUSCULO_TAM_70571, MIRA_MUSCULO_TAM_20458, MIRA_MUSCULO_TAM_29114, MIRA_MUSCULO_TAM_47172, NEWBLER_PELE_TAM_11999, MIRA_MUSCULO_TAM_37566	map00513
Various types of N-glycan biosynthesis	47	2-beta-N-acetylglucosaminyltransferase	ec:2.4.1.101	2	NEWBLER_PELE_TAM_37847, MIRA_PELE_TAM_19284	map00513
Various types of N-glycan biosynthesis	47	alpha-1,2-mannosyltransferase	ec:2.4.1.131	2	NEWBLER_MUSCULO_TAM_67786, NEWBLER_PELE_TAM_41451	map00513
Various types of N-glycan biosynthesis	47	2-beta-N-acetylglucosaminyltransferase	ec:2.4.1.143	3	MIRA_MUSCULO_TAM_4957, MIRA_PELE_TAM_9427, NEWBLER_PELE_TAM_31317	map00513
Various types of N-glycan biosynthesis	47	4-beta-N-acetylglucosaminyltransferase	ec:2.4.1.145	1	NEWBLER_PELE_TAM_40013	map00513
Various types of N-glycan biosynthesis	47	alpha-2,3-sialyltransferase	ec:2.4.99.6	3	MIRA_MUSCULO_TAM_27978, NEWBLER_MUSCULO_TAM_31124, MIRA_MUSCULO_TAM_27367	map00513
Sesquiterpenoid and triterpenoid biosynthesis	2	synthase	ec:2.5.1.21	1	MIRA_MUSCULO_TAM_12687	map00909
Sesquiterpenoid and triterpenoid biosynthesis	2	dehydrogenase (NADP+)	ec:1.1.1.216	1	MIRA_MUSCULO_TAM_17578	map00909
Mucin type O-Glycan biosynthesis	27	N-acetylgalactosaminyltransferase	ec:2.4.1.41	17	NEWBLER_MUSCULO_TAM_14581, NEWBLER_PELE_TAM_26281, NEWBLER_MUSCULO_TAM_55949, MIRA_MUSCULO_TAM_55051, NEWBLER_MUSCULO_TAM_36492, NEWBLER_PELE_TAM_37349, NEWBLER_PELE_TAM_20468, NEWBLER_MUSCULO_TAM_51239, NEWBLER_PELE_TAM_20657, NEWBLER_PELE_TAM_22834, MIRA_PELE_TAM_18550, NEWBLER_PELE_TAM_55375, NEWBLER_MUSCULO_TAM_84959, MIRA_MUSCULO_TAM_23599, NEWBLER_PELE_TAM_27005, MIRA_PELE_TAM_22456, MIRA_P…	map00512
Mucin type O-Glycan biosynthesis	27	3-beta-galactosyltransferase	ec:2.4.1.122	2	NEWBLER_MUSCULO_TAM_84959, NEWBLER_MUSCULO_TAM_51239	map00512
Mucin type O-Glycan biosynthesis	27	alpha-2,3-sialyltransferase	ec:2.4.99.4	6	MIRA_MUSCULO_TAM_27978, NEWBLER_MUSCULO_TAM_25065, NEWBLER_MUSCULO_TAM_43640, MIRA_MUSCULO_TAM_32873, NEWBLER_MUSCULO_TAM_31124, MIRA_MUSCULO_TAM_27367	map00512
Mucin type O-Glycan biosynthesis	27	alpha-2,6-sialyltransferase	ec:2.4.99.3	4	MIRA_MUSCULO_TAM_23621, NEWBLER_MUSCULO_TAM_40051, MIRA_MUSCULO_TAM_11017, NEWBLER_MUSCULO_TAM_36188	map00512
Zeatin biosynthesis	1	dimethylallyltransferase	ec:2.5.1.75	1	MIRA_MUSCULO_TAM_22071	map00908
Other glycan degradation	60	alpha-fucosidase	ec:3.2.1.51	3	MIRA_MUSCULO_TAM_14259, NEWBLER_PELE_TAM_49968, MIRA_MUSCULO_TAM_19323	map00511
Other glycan degradation	60	hexosaminidase	ec:3.2.1.52	9	MIRA_MUSCULO_TAM_14613, NEWBLER_PELE_TAM_26646, NEWBLER_MUSCULO_TAM_41782, NEWBLER_MUSCULO_TAM_62826, MIRA_MUSCULO_TAM_40957, MIRA_PELE_TAM_7446, NEWBLER_MUSCULO_TAM_57021, MIRA_MUSCULO_TAM_25572, NEWBLER_PELE_TAM_35980	map00511
Other glycan degradation	60	aspartylglucosylamine deaspartylase	ec:3.5.1.26	1	MIRA_MUSCULO_TAM_36296	map00511
Other glycan degradation	60	alpha-D-mannosidase	ec:3.2.1.24	38	NEWBLER_PELE_TAM_51391, MIRA_MUSCULO_TAM_40534, MIRA_MUSCULO_TAM_1627, NEWBLER_MUSCULO_TAM_68089, NEWBLER_MUSCULO_TAM_51349, NEWBLER_MUSCULO_TAM_77856, NEWBLER_MUSCULO_TAM_294, MIRA_MUSCULO_TAM_2570, MIRA_MUSCULO_TAM_45392, NEWBLER_MUSCULO_TAM_40317, MIRA_MUSCULO_TAM_10150, MIRA_MUSCULO_TAM_21738, MIRA_PELE_TAM_7592, MIRA_PELE_TAM_3231, NEWBLER_MUSCULO_TAM_46888, NEWBLER_MUSCULO_TAM_44965, MIRA_M…	map00511
Other glycan degradation	60	mannanase	ec:3.2.1.25	3	NEWBLER_MUSCULO_TAM_71081, MIRA_MUSCULO_TAM_25017, NEWBLER_MUSCULO_TAM_50503	map00511
Other glycan degradation	60	lactase (ambiguous)	ec:3.2.1.23	1	NEWBLER_MUSCULO_TAM_35207	map00511
Other glycan degradation	60	neuraminidase	ec:3.2.1.18	5	MIRA_MUSCULO_TAM_40958, NEWBLER_PELE_TAM_43617, MIRA_MUSCULO_TAM_15413, NEWBLER_PELE_TAM_29489, NEWBLER_MUSCULO_TAM_58885	map00511
Citrate cycle (TCA cycle)	131	carboxylase	ec:6.4.1.1	5	MIRA_MUSCULO_TAM_35733, NEWBLER_PELE_TAM_30556, MIRA_PELE_TAM_11068, NEWBLER_PELE_TAM_37708, MIRA_MUSCULO_TAM_29899	map00020
Citrate cycle (TCA cycle)	131	dehydrogenase	ec:1.3.5.1	13	MIRA_MUSCULO_TAM_54473, NEWBLER_PELE_TAM_33766, NEWBLER_MUSCULO_TAM_36223, MIRA_MUSCULO_TAM_2176, NEWBLER_PELE_TAM_19784, NEWBLER_PELE_TAM_19783, NEWBLER_MUSCULO_TAM_73227, MIRA_MUSCULO_TAM_19021, MIRA_MUSCULO_TAM_8313, MIRA_MUSCULO_TAM_54506, MIRA_MUSCULO_TAM_45220, NEWBLER_MUSCULO_TAM_73121, MIRA_PELE_TAM_12731	map00020
Citrate cycle (TCA cycle)	131	carboxykinase (GTP)	ec:4.1.1.32	3	MIRA_MUSCULO_TAM_42924, MIRA_MUSCULO_TAM_17775, NEWBLER_PELE_TAM_30153	map00020
Citrate cycle (TCA cycle)	131	ligase (ADP-forming)	ec:6.2.1.5	5	MIRA_MUSCULO_TAM_3738, MIRA_MUSCULO_TAM_12966, MIRA_MUSCULO_TAM_7490, NEWBLER_MUSCULO_TAM_40313, NEWBLER_MUSCULO_TAM_41400	map00020
Citrate cycle (TCA cycle)	131	ligase (GDP-forming)	ec:6.2.1.4	4	MIRA_MUSCULO_TAM_13447, MIRA_MUSCULO_TAM_12966, MIRA_MUSCULO_TAM_7490, NEWBLER_MUSCULO_TAM_41400	map00020
Citrate cycle (TCA cycle)	131	dehydrogenase	ec:1.8.1.4	4	MIRA_MUSCULO_TAM_4519, MIRA_PELE_TAM_14863, MIRA_MUSCULO_TAM_3651, NEWBLER_MUSCULO_TAM_40169	map00020
Citrate cycle (TCA cycle)	131	citrate synthase	ec:2.3.3.8	7	MIRA_MUSCULO_TAM_39405, NEWBLER_PELE_TAM_29946, NEWBLER_MUSCULO_TAM_55377, NEWBLER_MUSCULO_TAM_56300, NEWBLER_MUSCULO_TAM_71140, MIRA_MUSCULO_TAM_30239, MIRA_MUSCULO_TAM_22172	map00020
Citrate cycle (TCA cycle)	131	(Si)-synthase	ec:2.3.3.1	4	MIRA_MUSCULO_TAM_8598, NEWBLER_MUSCULO_TAM_13938, NEWBLER_PELE_TAM_26655, MIRA_MUSCULO_TAM_2561	map00020
Citrate cycle (TCA cycle)	131	succinyltransferase	ec:2.3.1.61	5	MIRA_MUSCULO_TAM_6330, MIRA_MUSCULO_TAM_2900, NEWBLER_MUSCULO_TAM_20406, MIRA_MUSCULO_TAM_3593, MIRA_MUSCULO_TAM_19170	map00020
Citrate cycle (TCA cycle)	131	hydratase	ec:4.2.1.3	12	NEWBLER_MUSCULO_TAM_20336, NEWBLER_MUSCULO_TAM_68774, MIRA_MUSCULO_TAM_29440, NEWBLER_MUSCULO_TAM_59123, MIRA_MUSCULO_TAM_51374, MIRA_MUSCULO_TAM_22737, MIRA_MUSCULO_TAM_39003, MIRA_MUSCULO_TAM_4504, MIRA_MUSCULO_TAM_11050, NEWBLER_PELE_TAM_26773, NEWBLER_PELE_TAM_35608, NEWBLER_MUSCULO_TAM_72535	map00020
Citrate cycle (TCA cycle)	131	hydratase	ec:4.2.1.2	7	MIRA_MUSCULO_TAM_14998, MIRA_MUSCULO_TAM_50558, NEWBLER_MUSCULO_TAM_43483, MIRA_MUSCULO_TAM_10995, MIRA_MUSCULO_TAM_49890, MIRA_MUSCULO_TAM_3321, NEWBLER_PELE_TAM_38675	map00020
Citrate cycle (TCA cycle)	131	acetyltransferase	ec:2.3.1.12	4	MIRA_MUSCULO_TAM_2624, NEWBLER_MUSCULO_TAM_31085, MIRA_MUSCULO_TAM_4877, MIRA_MUSCULO_TAM_15214	map00020
Citrate cycle (TCA cycle)	131	dehydrogenase	ec:1.1.1.37	14	MIRA_MUSCULO_TAM_2107, MIRA_MUSCULO_TAM_2442, MIRA_MUSCULO_TAM_20884, MIRA_MUSCULO_TAM_27357, MIRA_MUSCULO_TAM_4333, MIRA_MUSCULO_TAM_44692, MIRA_MUSCULO_TAM_28833, NEWBLER_MUSCULO_TAM_61918, MIRA_MUSCULO_TAM_8154, NEWBLER_MUSCULO_TAM_40438, MIRA_MUSCULO_TAM_8140, NEWBLER_PELE_TAM_27994, MIRA_PELE_TAM_3143, MIRA_PELE_TAM_948	map00020
Citrate cycle (TCA cycle)	131	dehydrogenase (NADP+)	ec:1.1.1.42	5	MIRA_MUSCULO_TAM_345, MIRA_MUSCULO_TAM_322, NEWBLER_MUSCULO_TAM_30109, MIRA_MUSCULO_TAM_7879, NEWBLER_PELE_TAM_34438	map00020
Citrate cycle (TCA cycle)	131	dehydrogenase (NAD+)	ec:1.1.1.41	12	MIRA_MUSCULO_TAM_28082, MIRA_PELE_TAM_5860, MIRA_PELE_TAM_9005, MIRA_MUSCULO_TAM_19089, NEWBLER_PELE_TAM_32893, MIRA_MUSCULO_TAM_11801, NEWBLER_MUSCULO_TAM_46592, MIRA_MUSCULO_TAM_33799, MIRA_MUSCULO_TAM_5234, MIRA_MUSCULO_TAM_14773, NEWBLER_MUSCULO_TAM_48744, NEWBLER_MUSCULO_TAM_59812	map00020
Citrate cycle (TCA cycle)	131	dehydrogenase (succinyl-transferring)	ec:1.2.4.2	22	MIRA_MUSCULO_TAM_35038, MIRA_MUSCULO_TAM_40216, MIRA_MUSCULO_TAM_16734, MIRA_MUSCULO_TAM_6707, NEWBLER_MUSCULO_TAM_12752, MIRA_PELE_TAM_19141, MIRA_MUSCULO_TAM_20210, MIRA_MUSCULO_TAM_23177, MIRA_MUSCULO_TAM_4031, NEWBLER_MUSCULO_TAM_53495, MIRA_MUSCULO_TAM_23018, NEWBLER_MUSCULO_TAM_12746, NEWBLER_PELE_TAM_49758, NEWBLER_PELE_TAM_52821, NEWBLER_MUSCULO_TAM_31848, MIRA_MUSCULO_TAM_13196, NEWBLER_…	map00020
Citrate cycle (TCA cycle)	131	dehydrogenase (acetyl-transferring)	ec:1.2.4.1	8	MIRA_PELE_TAM_7854, MIRA_MUSCULO_TAM_5064, MIRA_MUSCULO_TAM_21956, NEWBLER_MUSCULO_TAM_23363, NEWBLER_MUSCULO_TAM_41577, MIRA_MUSCULO_TAM_4466, MIRA_MUSCULO_TAM_12351, MIRA_PELE_TAM_10506	map00020
One carbon pool by folate	33	cyclo-ligase	ec:6.3.3.2	1	NEWBLER_MUSCULO_TAM_85554	map00670
One carbon pool by folate	33	cyclohydrolase	ec:3.5.4.9	8	MIRA_MUSCULO_TAM_5928, NEWBLER_MUSCULO_TAM_40393, MIRA_MUSCULO_TAM_18292, NEWBLER_PELE_TAM_26297, NEWBLER_PELE_TAM_28588, MIRA_PELE_TAM_7880, MIRA_PELE_TAM_12967, NEWBLER_MUSCULO_TAM_49822	map00670
One carbon pool by folate	33	synthase	ec:2.1.1.45	2	MIRA_PELE_TAM_11181, MIRA_PELE_TAM_18154	map00670
One carbon pool by folate	33	synthase	ec:2.1.1.13	1	NEWBLER_PELE_TAM_46408	map00670
One carbon pool by folate	33	dehydrogenase	ec:1.5.1.6	3	MIRA_MUSCULO_TAM_44164, MIRA_MUSCULO_TAM_2273, MIRA_MUSCULO_TAM_33306	map00670
One carbon pool by folate	33	dehydrogenase (NADP+)	ec:1.5.1.5	8	MIRA_MUSCULO_TAM_5928, NEWBLER_MUSCULO_TAM_40393, MIRA_MUSCULO_TAM_18292, NEWBLER_PELE_TAM_26297, NEWBLER_PELE_TAM_28588, MIRA_PELE_TAM_7880, MIRA_PELE_TAM_12967, NEWBLER_MUSCULO_TAM_49822	map00670
One carbon pool by folate	33	formyltransferase	ec:2.1.2.3	2	MIRA_PELE_TAM_4092, MIRA_MUSCULO_TAM_18259	map00670
One carbon pool by folate	33	formyltransferase	ec:2.1.2.2	1	NEWBLER_PELE_TAM_48242	map00670
One carbon pool by folate	33	hydroxymethyltransferase	ec:2.1.2.1	1	NEWBLER_MUSCULO_TAM_73942	map00670
One carbon pool by folate	33	formyltransferase	ec:2.1.2.9	1	NEWBLER_MUSCULO_TAM_45545	map00670
One carbon pool by folate	33	ligase	ec:6.3.4.3	8	MIRA_MUSCULO_TAM_5928, NEWBLER_MUSCULO_TAM_40393, MIRA_MUSCULO_TAM_18292, NEWBLER_PELE_TAM_26297, NEWBLER_PELE_TAM_28588, MIRA_PELE_TAM_7880, MIRA_PELE_TAM_12967, NEWBLER_MUSCULO_TAM_49822	map00670
One carbon pool by folate	33	reductase [NAD(P)H]	ec:1.5.1.20	4	MIRA_MUSCULO_TAM_7061, MIRA_MUSCULO_TAM_5796, NEWBLER_MUSCULO_TAM_56436, MIRA_MUSCULO_TAM_11906	map00670
One carbon pool by folate	33	dehydrogenase (NAD+)	ec:1.5.1.15	8	MIRA_MUSCULO_TAM_5928, NEWBLER_MUSCULO_TAM_40393, MIRA_MUSCULO_TAM_18292, NEWBLER_PELE_TAM_26297, NEWBLER_PELE_TAM_28588, MIRA_PELE_TAM_7880, MIRA_PELE_TAM_12967, NEWBLER_MUSCULO_TAM_49822	map00670
One carbon pool by folate	33	S-aminomethyldihydrolipoylprotein:(6S)-tetrahydrofolate aminomethyltransferase (ammonia-forming)	ec:2.1.2.10	9	NEWBLER_PELE_TAM_33022, MIRA_MUSCULO_TAM_20193, MIRA_MUSCULO_TAM_28102, MIRA_PELE_TAM_23268, MIRA_MUSCULO_TAM_17203, NEWBLER_MUSCULO_TAM_66371, NEWBLER_MUSCULO_TAM_58873, NEWBLER_PELE_TAM_43432, MIRA_PELE_TAM_9101	map00670
N-Glycan biosynthesis	51	alpha-1,6-mannosyltransferase	ec:2.4.1.260	1	NEWBLER_PELE_TAM_41599	map00510
N-Glycan biosynthesis	51	1,3-alpha-glucosidase	ec:3.2.1.84	6	NEWBLER_MUSCULO_TAM_76354, NEWBLER_MUSCULO_TAM_78430, NEWBLER_PELE_TAM_40764, NEWBLER_MUSCULO_TAM_57790, MIRA_MUSCULO_TAM_21738, NEWBLER_PELE_TAM_29445	map00510
N-Glycan biosynthesis	51	1,2-alpha-mannosidase	ec:3.2.1.113	9	MIRA_PELE_TAM_9501, NEWBLER_MUSCULO_TAM_44965, MIRA_MUSCULO_TAM_22774, MIRA_MUSCULO_TAM_40534, NEWBLER_PELE_TAM_30789, NEWBLER_MUSCULO_TAM_51349, MIRA_MUSCULO_TAM_19877, NEWBLER_MUSCULO_TAM_73008, NEWBLER_MUSCULO_TAM_60810	map00510
N-Glycan biosynthesis	51	1,3-1,6-alpha-mannosidase	ec:3.2.1.114	5	NEWBLER_PELE_TAM_25088, NEWBLER_PELE_TAM_53123, NEWBLER_PELE_TAM_25089, MIRA_PELE_TAM_7592, NEWBLER_MUSCULO_TAM_45752	map00510
N-Glycan biosynthesis	51	beta-D-mannosyltransferase	ec:2.4.1.83	4	MIRA_MUSCULO_TAM_13383, NEWBLER_MUSCULO_TAM_41239, MIRA_MUSCULO_TAM_36166, NEWBLER_MUSCULO_TAM_42225	map00510
N-Glycan biosynthesis	51	beta-1,4-galactosyltransferase	ec:2.4.1.38	11	NEWBLER_PELE_TAM_12005, NEWBLER_PELE_TAM_30518, NEWBLER_PELE_TAM_26637, NEWBLER_MUSCULO_TAM_68661, MIRA_PELE_TAM_18128, NEWBLER_MUSCULO_TAM_70571, MIRA_MUSCULO_TAM_20458, MIRA_MUSCULO_TAM_29114, MIRA_MUSCULO_TAM_47172, NEWBLER_PELE_TAM_11999, MIRA_MUSCULO_TAM_37566	map00510
N-Glycan biosynthesis	51	2-beta-N-acetylglucosaminyltransferase	ec:2.4.1.101	2	NEWBLER_PELE_TAM_37847, MIRA_PELE_TAM_19284	map00510
N-Glycan biosynthesis	51	alpha-1,2-mannosyltransferase	ec:2.4.1.131	2	NEWBLER_MUSCULO_TAM_67786, NEWBLER_PELE_TAM_41451	map00510
N-Glycan biosynthesis	51	2-beta-N-acetylglucosaminyltransferase	ec:2.4.1.143	3	MIRA_MUSCULO_TAM_4957, MIRA_PELE_TAM_9427, NEWBLER_PELE_TAM_31317	map00510
N-Glycan biosynthesis	51	4-beta-N-acetylglucosaminyltransferase	ec:2.4.1.145	1	NEWBLER_PELE_TAM_40013	map00510
N-Glycan biosynthesis	51	4-beta-N-acetylglucosaminyltransferase	ec:2.4.1.144	1	MIRA_MUSCULO_TAM_30490	map00510
N-Glycan biosynthesis	51	6-beta-N-acetylglucosaminyltransferase	ec:2.4.1.155	1	MIRA_MUSCULO_TAM_29161	map00510
N-Glycan biosynthesis	51	dolichol diphosphatase	ec:3.6.1.43	1	MIRA_MUSCULO_TAM_50717	map00510
N-Glycan biosynthesis	51	N-acetylglucosaminephosphotransferase	ec:2.7.8.15	4	MIRA_MUSCULO_TAM_2616, MIRA_MUSCULO_TAM_32494, NEWBLER_PELE_TAM_32334, MIRA_MUSCULO_TAM_6009	map00510
Diterpenoid biosynthesis	61	2beta-dioxygenase	ec:1.14.11.13	61	NEWBLER_PELE_TAM_35585, MIRA_MUSCULO_TAM_14507, MIRA_MUSCULO_TAM_18229, NEWBLER_MUSCULO_TAM_74720, MIRA_MUSCULO_TAM_29683, MIRA_MUSCULO_TAM_26895, NEWBLER_MUSCULO_TAM_50432, MIRA_MUSCULO_TAM_23333, NEWBLER_MUSCULO_TAM_33107, MIRA_PELE_TAM_13036, MIRA_MUSCULO_TAM_26406, MIRA_PELE_TAM_13357, NEWBLER_MUSCULO_TAM_68769, MIRA_MUSCULO_TAM_15445, NEWBLER_PELE_TAM_50507, NEWBLER_MUSCULO_TAM_48711, MIRA_M…	map00904
Limonene and pinene degradation	58	dehydrogenase (NAD+)	ec:1.2.1.3	32	MIRA_MUSCULO_TAM_1526, NEWBLER_MUSCULO_TAM_40199, NEWBLER_MUSCULO_TAM_71912, MIRA_MUSCULO_TAM_15816, MIRA_MUSCULO_TAM_37943, MIRA_MUSCULO_TAM_20028, NEWBLER_PELE_TAM_39302, MIRA_MUSCULO_TAM_5323, MIRA_MUSCULO_TAM_12829, NEWBLER_MUSCULO_TAM_51241, MIRA_MUSCULO_TAM_44164, MIRA_MUSCULO_TAM_2273, NEWBLER_PELE_TAM_23193, NEWBLER_MUSCULO_TAM_22885, MIRA_MUSCULO_TAM_13443, MIRA_MUSCULO_TAM_11500, NEWBLE…	map00903
Limonene and pinene degradation	58	hydratase	ec:4.2.1.17	26	MIRA_MUSCULO_TAM_4516, NEWBLER_MUSCULO_TAM_42053, MIRA_MUSCULO_TAM_2419, MIRA_MUSCULO_TAM_2275, MIRA_MUSCULO_TAM_9727, MIRA_MUSCULO_TAM_8354, MIRA_MUSCULO_TAM_31518, MIRA_PELE_TAM_21453, NEWBLER_MUSCULO_TAM_40631, NEWBLER_MUSCULO_TAM_40016, MIRA_MUSCULO_TAM_11042, NEWBLER_MUSCULO_TAM_41551, NEWBLER_MUSCULO_TAM_45712, MIRA_PELE_TAM_13916, MIRA_MUSCULO_TAM_14957, NEWBLER_PELE_TAM_13126, MIRA_MUSCUL…	map00903
Indole alkaloid biosynthesis	2	synthase	ec:4.3.3.2	2	NEWBLER_PELE_TAM_55161, MIRA_MUSCULO_TAM_8429	map00901
beta-Alanine metabolism	105	transaminase	ec:2.6.1.19	5	MIRA_MUSCULO_TAM_37669, MIRA_MUSCULO_TAM_13785, NEWBLER_MUSCULO_TAM_22054, NEWBLER_MUSCULO_TAM_22053, NEWBLER_PELE_TAM_26939	map00410
beta-Alanine metabolism	105	hydantoinase	ec:3.5.2.2	3	NEWBLER_MUSCULO_TAM_77186, NEWBLER_MUSCULO_TAM_68222, NEWBLER_MUSCULO_TAM_83101	map00410
beta-Alanine metabolism	105	synthase	ec:2.5.1.22	3	MIRA_MUSCULO_TAM_5241, MIRA_MUSCULO_TAM_36942, NEWBLER_MUSCULO_TAM_40149	map00410
beta-Alanine metabolism	105	dehydrogenase (acetylating)	ec:1.2.1.18	3	NEWBLER_MUSCULO_TAM_40199, NEWBLER_PELE_TAM_23193, MIRA_MUSCULO_TAM_5323	map00410
beta-Alanine metabolism	105	dehydrogenase	ec:1.2.1.19	2	MIRA_MUSCULO_TAM_13443, MIRA_MUSCULO_TAM_12829	map00410
beta-Alanine metabolism	105	1-decarboxylase	ec:4.1.1.11	1	MIRA_MUSCULO_TAM_24867	map00410
beta-Alanine metabolism	105	decarboxylase	ec:4.1.1.15	18	MIRA_MUSCULO_TAM_988, MIRA_PELE_TAM_611, MIRA_MUSCULO_TAM_11996, MIRA_MUSCULO_TAM_27453, NEWBLER_MUSCULO_TAM_54549, NEWBLER_MUSCULO_TAM_54934, MIRA_MUSCULO_TAM_3232, NEWBLER_PELE_TAM_14199, MIRA_MUSCULO_TAM_43397, NEWBLER_MUSCULO_TAM_29895, MIRA_MUSCULO_TAM_6374, MIRA_PELE_TAM_20603, MIRA_PELE_TAM_19946, MIRA_MUSCULO_TAM_1075, MIRA_MUSCULO_TAM_2031, MIRA_MUSCULO_TAM_393, NEWBLER_PELE_TAM_51727, M…	map00410
beta-Alanine metabolism	105	dehydrogenase [NAD(P)+]	ec:1.2.1.5	6	MIRA_MUSCULO_TAM_44164, NEWBLER_MUSCULO_TAM_71912, MIRA_MUSCULO_TAM_37943, MIRA_MUSCULO_TAM_2273, MIRA_MUSCULO_TAM_33306, MIRA_MUSCULO_TAM_29710	map00410
beta-Alanine metabolism	105	dehydrogenase (NAD+)	ec:1.2.1.3	32	MIRA_MUSCULO_TAM_1526, NEWBLER_MUSCULO_TAM_40199, NEWBLER_MUSCULO_TAM_71912, MIRA_MUSCULO_TAM_15816, MIRA_MUSCULO_TAM_37943, MIRA_MUSCULO_TAM_20028, NEWBLER_PELE_TAM_39302, MIRA_MUSCULO_TAM_5323, MIRA_MUSCULO_TAM_12829, NEWBLER_MUSCULO_TAM_51241, MIRA_MUSCULO_TAM_44164, MIRA_MUSCULO_TAM_2273, NEWBLER_PELE_TAM_23193, NEWBLER_MUSCULO_TAM_22885, MIRA_MUSCULO_TAM_13443, MIRA_MUSCULO_TAM_11500, NEWBLE…	map00410
beta-Alanine metabolism	105	dehydrogenase (NADP+)	ec:1.3.1.2	3	MIRA_MUSCULO_TAM_48652, NEWBLER_MUSCULO_TAM_55308, NEWBLER_MUSCULO_TAM_42566	map00410
beta-Alanine metabolism	105	N-carbamoyl-beta-alanine amidohydrolase	ec:3.5.1.6	2	NEWBLER_MUSCULO_TAM_40174, MIRA_MUSCULO_TAM_11503	map00410
beta-Alanine metabolism	105	decarboxylase	ec:4.1.1.9	3	NEWBLER_MUSCULO_TAM_54430, MIRA_MUSCULO_TAM_3857, NEWBLER_MUSCULO_TAM_22033	map00410
beta-Alanine metabolism	105	polyamine oxidase	ec:1.5.3.17	3	MIRA_MUSCULO_TAM_19083, MIRA_MUSCULO_TAM_20751, MIRA_MUSCULO_TAM_3874	map00410
beta-Alanine metabolism	105	oxidase	ec:1.5.3.16	3	MIRA_MUSCULO_TAM_19083, MIRA_MUSCULO_TAM_20751, MIRA_MUSCULO_TAM_3874	map00410
beta-Alanine metabolism	105	hydrolase	ec:3.1.2.4	2	MIRA_MUSCULO_TAM_11641, MIRA_MUSCULO_TAM_51167	map00410
beta-Alanine metabolism	105	hydratase	ec:4.2.1.17	26	MIRA_MUSCULO_TAM_4516, NEWBLER_MUSCULO_TAM_42053, MIRA_MUSCULO_TAM_2419, MIRA_MUSCULO_TAM_2275, MIRA_MUSCULO_TAM_9727, MIRA_MUSCULO_TAM_8354, MIRA_MUSCULO_TAM_31518, MIRA_PELE_TAM_21453, NEWBLER_MUSCULO_TAM_40631, NEWBLER_MUSCULO_TAM_40016, MIRA_MUSCULO_TAM_11042, NEWBLER_MUSCULO_TAM_41551, NEWBLER_MUSCULO_TAM_45712, MIRA_PELE_TAM_13916, MIRA_MUSCULO_TAM_14957, NEWBLER_PELE_TAM_13126, MIRA_MUSCUL…	map00410
beta-Alanine metabolism	105	oxidase	ec:1.4.3.21	4	MIRA_MUSCULO_TAM_11004, MIRA_MUSCULO_TAM_51286, MIRA_MUSCULO_TAM_41065, NEWBLER_PELE_TAM_32492	map00410
Glucosinolate biosynthesis	9	transaminase	ec:2.6.1.42	9	NEWBLER_MUSCULO_TAM_36095, MIRA_PELE_TAM_17146, NEWBLER_MUSCULO_TAM_32903, NEWBLER_MUSCULO_TAM_36096, MIRA_PELE_TAM_6317, MIRA_MUSCULO_TAM_11903, MIRA_PELE_TAM_18287, MIRA_MUSCULO_TAM_39675, NEWBLER_PELE_TAM_15163	map00966
Terpenoid backbone biosynthesis	49	decarboxylase	ec:4.1.1.33	1	MIRA_MUSCULO_TAM_35552	map00900
Terpenoid backbone biosynthesis	49	diphosphate synthase	ec:2.5.1.10	7	MIRA_MUSCULO_TAM_45112, MIRA_MUSCULO_TAM_35788, MIRA_MUSCULO_TAM_43549, MIRA_MUSCULO_TAM_16910, NEWBLER_MUSCULO_TAM_46707, MIRA_MUSCULO_TAM_3114, NEWBLER_MUSCULO_TAM_43654	map00900
Terpenoid backbone biosynthesis	49	diphosphate synthase	ec:2.5.1.29	9	NEWBLER_MUSCULO_TAM_63098, MIRA_MUSCULO_TAM_12687, MIRA_MUSCULO_TAM_45112, MIRA_MUSCULO_TAM_35788, MIRA_MUSCULO_TAM_43549, MIRA_MUSCULO_TAM_16910, NEWBLER_MUSCULO_TAM_46707, MIRA_MUSCULO_TAM_3114, NEWBLER_MUSCULO_TAM_43654	map00900
Terpenoid backbone biosynthesis	49	geranyl-diphosphate synthase	ec:2.5.1.1	4	MIRA_MUSCULO_TAM_35788, MIRA_MUSCULO_TAM_16910, NEWBLER_MUSCULO_TAM_46707, NEWBLER_MUSCULO_TAM_43654	map00900
Terpenoid backbone biosynthesis	49	Delta-isomerase	ec:5.3.3.2	1	NEWBLER_MUSCULO_TAM_56249	map00900
Terpenoid backbone biosynthesis	49	C-acetyltransferase	ec:2.3.1.9	20	NEWBLER_MUSCULO_TAM_41551, NEWBLER_MUSCULO_TAM_45712, MIRA_MUSCULO_TAM_12479, MIRA_PELE_TAM_13916, MIRA_MUSCULO_TAM_2614, NEWBLER_PELE_TAM_13126, MIRA_MUSCULO_TAM_2068, MIRA_MUSCULO_TAM_2275, MIRA_MUSCULO_TAM_9727, NEWBLER_PELE_TAM_32581, MIRA_MUSCULO_TAM_8354, MIRA_PELE_TAM_15643, MIRA_MUSCULO_TAM_16026, MIRA_PELE_TAM_21453, NEWBLER_PELE_TAM_26893, MIRA_MUSCULO_TAM_36572, NEWBLER_MUSCULO_TAM_406…	map00900
Terpenoid backbone biosynthesis	49	dehydrogenase (NADP+)	ec:1.1.1.216	1	MIRA_MUSCULO_TAM_17578	map00900
Terpenoid backbone biosynthesis	49	oxidase	ec:1.8.3.5	10	MIRA_MUSCULO_TAM_5022, MIRA_MUSCULO_TAM_19924, MIRA_MUSCULO_TAM_50969, NEWBLER_MUSCULO_TAM_43041, MIRA_MUSCULO_TAM_36749, NEWBLER_MUSCULO_TAM_22650, MIRA_MUSCULO_TAM_15115, MIRA_MUSCULO_TAM_51301, MIRA_PELE_TAM_12988, NEWBLER_PELE_TAM_39299	map00900
Terpenoid backbone biosynthesis	49	farnesyltransferase	ec:2.5.1.58	2	MIRA_MUSCULO_TAM_14703, NEWBLER_PELE_TAM_30465	map00900
Terpenoid backbone biosynthesis	49	reductase	ec:1.1.1.88	5	NEWBLER_MUSCULO_TAM_41066, MIRA_MUSCULO_TAM_13527, NEWBLER_MUSCULO_TAM_72385, NEWBLER_PELE_TAM_37993, NEWBLER_MUSCULO_TAM_54841	map00900
Terpenoid backbone biosynthesis	49	reductase (NADPH)	ec:1.1.1.34	5	NEWBLER_MUSCULO_TAM_41066, MIRA_MUSCULO_TAM_13527, NEWBLER_MUSCULO_TAM_72385, NEWBLER_PELE_TAM_37993, NEWBLER_MUSCULO_TAM_54841	map00900
Betalain biosynthesis	4	O-methyltransferase	ec:2.1.1.6	4	NEWBLER_MUSCULO_TAM_77000, NEWBLER_PELE_TAM_26786, MIRA_PELE_TAM_18094, NEWBLER_PELE_TAM_4165	map00965
D-Arginine and D-ornithine metabolism	6	oxidase	ec:1.4.3.3	6	NEWBLER_MUSCULO_TAM_61702, MIRA_MUSCULO_TAM_5211, NEWBLER_MUSCULO_TAM_40416, MIRA_MUSCULO_TAM_19963, NEWBLER_MUSCULO_TAM_35793, NEWBLER_MUSCULO_TAM_40871	map00472
D-Glutamine and D-glutamate metabolism	26	dehydrogenase [NAD(P)+]	ec:1.4.1.3	8	NEWBLER_MUSCULO_TAM_22328, MIRA_MUSCULO_TAM_5571, NEWBLER_PELE_TAM_15349, MIRA_MUSCULO_TAM_5715, MIRA_MUSCULO_TAM_28791, MIRA_PELE_TAM_3060, NEWBLER_PELE_TAM_15348, NEWBLER_MUSCULO_TAM_22330	map00471
D-Glutamine and D-glutamate metabolism	26	glutaminase I	ec:3.5.1.2	18	NEWBLER_MUSCULO_TAM_5595, NEWBLER_PELE_TAM_33165, NEWBLER_MUSCULO_TAM_5594, MIRA_MUSCULO_TAM_733, MIRA_MUSCULO_TAM_10796, MIRA_MUSCULO_TAM_13896, MIRA_MUSCULO_TAM_13978, MIRA_MUSCULO_TAM_3938, MIRA_MUSCULO_TAM_13536, NEWBLER_PELE_TAM_39296, MIRA_MUSCULO_TAM_948, MIRA_PELE_TAM_7522, MIRA_MUSCULO_TAM_8353, MIRA_PELE_TAM_6986, MIRA_MUSCULO_TAM_51429, NEWBLER_MUSCULO_TAM_26259, MIRA_MUSCULO_TAM_22847…	map00471
Penicillin and cephalosporin biosynthesis	6	oxidase	ec:1.4.3.3	6	NEWBLER_MUSCULO_TAM_61702, MIRA_MUSCULO_TAM_5211, NEWBLER_MUSCULO_TAM_40416, MIRA_MUSCULO_TAM_19963, NEWBLER_MUSCULO_TAM_35793, NEWBLER_MUSCULO_TAM_40871	map00311
Lysine degradation	218	kinase	ec:2.7.1.81	1	NEWBLER_PELE_TAM_35372	map00310
Lysine degradation	218	dehydrogenase	ec:1.2.1.31	3	NEWBLER_MUSCULO_TAM_51241, NEWBLER_PELE_TAM_28989, MIRA_MUSCULO_TAM_23109	map00310
Lysine degradation	218	dehydrogenase	ec:1.2.1.47	2	MIRA_MUSCULO_TAM_13443, MIRA_MUSCULO_TAM_12829	map00310
Lysine degradation	218	dioxygenase	ec:1.14.11.1	3	MIRA_MUSCULO_TAM_14028, NEWBLER_MUSCULO_TAM_30614, NEWBLER_MUSCULO_TAM_30615	map00310
Lysine degradation	218	5-dioxygenase	ec:1.14.11.4	7	MIRA_MUSCULO_TAM_44185, NEWBLER_MUSCULO_TAM_52288, NEWBLER_PELE_TAM_51146, MIRA_MUSCULO_TAM_13058, MIRA_MUSCULO_TAM_45533, NEWBLER_PELE_TAM_31061, NEWBLER_MUSCULO_TAM_45742	map00310
Lysine degradation	218	N-methyltransferase	ec:2.1.1.43	94	MIRA_MUSCULO_TAM_13656, NEWBLER_MUSCULO_TAM_29919, MIRA_MUSCULO_TAM_33384, MIRA_MUSCULO_TAM_30030, NEWBLER_MUSCULO_TAM_26848, NEWBLER_PELE_TAM_33721, MIRA_MUSCULO_TAM_12608, MIRA_MUSCULO_TAM_14827, NEWBLER_MUSCULO_TAM_58885, MIRA_PELE_TAM_13193, MIRA_MUSCULO_TAM_3324, NEWBLER_MUSCULO_TAM_29594, MIRA_MUSCULO_TAM_12096, MIRA_MUSCULO_TAM_34106, MIRA_MUSCULO_TAM_15168, MIRA_PELE_TAM_7331, NEWBLER_MUS…	map00310
Lysine degradation	218	dehydrogenase (NAD+)	ec:1.2.1.3	32	MIRA_MUSCULO_TAM_1526, NEWBLER_MUSCULO_TAM_40199, NEWBLER_MUSCULO_TAM_71912, MIRA_MUSCULO_TAM_15816, MIRA_MUSCULO_TAM_37943, MIRA_MUSCULO_TAM_20028, NEWBLER_PELE_TAM_39302, MIRA_MUSCULO_TAM_5323, MIRA_MUSCULO_TAM_12829, NEWBLER_MUSCULO_TAM_51241, MIRA_MUSCULO_TAM_44164, MIRA_MUSCULO_TAM_2273, NEWBLER_PELE_TAM_23193, NEWBLER_MUSCULO_TAM_22885, MIRA_MUSCULO_TAM_13443, MIRA_MUSCULO_TAM_11500, NEWBLE…	map00310
Lysine degradation	218	C-acetyltransferase	ec:2.3.1.9	20	NEWBLER_MUSCULO_TAM_41551, NEWBLER_MUSCULO_TAM_45712, MIRA_MUSCULO_TAM_12479, MIRA_PELE_TAM_13916, MIRA_MUSCULO_TAM_2614, NEWBLER_PELE_TAM_13126, MIRA_MUSCULO_TAM_2068, MIRA_MUSCULO_TAM_2275, MIRA_MUSCULO_TAM_9727, NEWBLER_PELE_TAM_32581, MIRA_MUSCULO_TAM_8354, MIRA_PELE_TAM_15643, MIRA_MUSCULO_TAM_16026, MIRA_PELE_TAM_21453, NEWBLER_PELE_TAM_26893, MIRA_MUSCULO_TAM_36572, NEWBLER_MUSCULO_TAM_406…	map00310
Lysine degradation	218	galactosyltransferase	ec:2.4.1.50	3	MIRA_MUSCULO_TAM_44185, NEWBLER_MUSCULO_TAM_67022, MIRA_MUSCULO_TAM_41934	map00310
Lysine degradation	218	dehydrogenase (NADP+, L-lysine-forming)	ec:1.5.1.8	5	NEWBLER_MUSCULO_TAM_34361, MIRA_MUSCULO_TAM_10822, NEWBLER_MUSCULO_TAM_40874, MIRA_MUSCULO_TAM_49675, NEWBLER_PELE_TAM_28276	map00310
Lysine degradation	218	dehydrogenase (NAD+, L-glutamate-forming)	ec:1.5.1.9	5	NEWBLER_MUSCULO_TAM_34361, MIRA_MUSCULO_TAM_10822, NEWBLER_MUSCULO_TAM_40874, MIRA_MUSCULO_TAM_49675, NEWBLER_PELE_TAM_28276	map00310
Lysine degradation	218	succinyltransferase	ec:2.3.1.61	5	MIRA_MUSCULO_TAM_6330, MIRA_MUSCULO_TAM_2900, NEWBLER_MUSCULO_TAM_20406, MIRA_MUSCULO_TAM_3593, MIRA_MUSCULO_TAM_19170	map00310
Lysine degradation	218	N-acetyltransferase	ec:2.3.1.32	13	MIRA_MUSCULO_TAM_37933, MIRA_MUSCULO_TAM_38109, NEWBLER_MUSCULO_TAM_53844, NEWBLER_MUSCULO_TAM_75995, NEWBLER_MUSCULO_TAM_74636, MIRA_MUSCULO_TAM_25542, MIRA_MUSCULO_TAM_21377, MIRA_MUSCULO_TAM_23038, NEWBLER_MUSCULO_TAM_85300, NEWBLER_PELE_TAM_27675, MIRA_MUSCULO_TAM_53363, MIRA_PELE_TAM_13316, NEWBLER_MUSCULO_TAM_47930	map00310
Lysine degradation	218	hydratase	ec:4.2.1.17	26	MIRA_MUSCULO_TAM_4516, NEWBLER_MUSCULO_TAM_42053, MIRA_MUSCULO_TAM_2419, MIRA_MUSCULO_TAM_2275, MIRA_MUSCULO_TAM_9727, MIRA_MUSCULO_TAM_8354, MIRA_MUSCULO_TAM_31518, MIRA_PELE_TAM_21453, NEWBLER_MUSCULO_TAM_40631, NEWBLER_MUSCULO_TAM_40016, MIRA_MUSCULO_TAM_11042, NEWBLER_MUSCULO_TAM_41551, NEWBLER_MUSCULO_TAM_45712, MIRA_PELE_TAM_13916, MIRA_MUSCULO_TAM_14957, NEWBLER_PELE_TAM_13126, MIRA_MUSCUL…	map00310
Lysine degradation	218	dehydrogenase	ec:1.1.1.35	26	MIRA_MUSCULO_TAM_4516, MIRA_MUSCULO_TAM_2275, MIRA_MUSCULO_TAM_9727, MIRA_MUSCULO_TAM_8354, MIRA_MUSCULO_TAM_17482, MIRA_MUSCULO_TAM_12097, MIRA_PELE_TAM_21453, NEWBLER_MUSCULO_TAM_40631, NEWBLER_MUSCULO_TAM_40016, MIRA_MUSCULO_TAM_11042, NEWBLER_MUSCULO_TAM_41551, NEWBLER_MUSCULO_TAM_45712, MIRA_PELE_TAM_13916, MIRA_MUSCULO_TAM_14957, NEWBLER_PELE_TAM_13126, MIRA_MUSCULO_TAM_2068, NEWBLER_MUSCUL…	map00310
Lysine degradation	218	dehydrogenase (succinyl-transferring)	ec:1.2.4.2	22	MIRA_MUSCULO_TAM_35038, MIRA_MUSCULO_TAM_40216, MIRA_MUSCULO_TAM_16734, MIRA_MUSCULO_TAM_6707, NEWBLER_MUSCULO_TAM_12752, MIRA_PELE_TAM_19141, MIRA_MUSCULO_TAM_20210, MIRA_MUSCULO_TAM_23177, MIRA_MUSCULO_TAM_4031, NEWBLER_MUSCULO_TAM_53495, MIRA_MUSCULO_TAM_23018, NEWBLER_MUSCULO_TAM_12746, NEWBLER_PELE_TAM_49758, NEWBLER_PELE_TAM_52821, NEWBLER_MUSCULO_TAM_31848, MIRA_MUSCULO_TAM_13196, NEWBLER_…	map00310
Tropane, piperidine and pyridine alkaloid biosynthesis	16	transaminase	ec:2.6.1.57	10	MIRA_MUSCULO_TAM_20395, MIRA_MUSCULO_TAM_9399, NEWBLER_MUSCULO_TAM_9554, NEWBLER_MUSCULO_TAM_26329, NEWBLER_MUSCULO_TAM_26326, MIRA_MUSCULO_TAM_20864, NEWBLER_MUSCULO_TAM_82051, MIRA_MUSCULO_TAM_717, MIRA_MUSCULO_TAM_1467, NEWBLER_PELE_TAM_28166	map00960
Tropane, piperidine and pyridine alkaloid biosynthesis	16	transaminase	ec:2.6.1.5	10	MIRA_MUSCULO_TAM_20395, MIRA_MUSCULO_TAM_9399, NEWBLER_MUSCULO_TAM_9554, NEWBLER_MUSCULO_TAM_26329, NEWBLER_MUSCULO_TAM_26326, MIRA_MUSCULO_TAM_20864, NEWBLER_MUSCULO_TAM_82051, MIRA_MUSCULO_TAM_717, MIRA_MUSCULO_TAM_1467, NEWBLER_PELE_TAM_28166	map00960
Tropane, piperidine and pyridine alkaloid biosynthesis	16	transaminase	ec:2.6.1.9	10	MIRA_MUSCULO_TAM_20395, MIRA_MUSCULO_TAM_9399, NEWBLER_MUSCULO_TAM_9554, NEWBLER_MUSCULO_TAM_26329, NEWBLER_MUSCULO_TAM_26326, MIRA_MUSCULO_TAM_20864, NEWBLER_MUSCULO_TAM_82051, MIRA_MUSCULO_TAM_717, MIRA_MUSCULO_TAM_1467, NEWBLER_PELE_TAM_28166	map00960
Tropane, piperidine and pyridine alkaloid biosynthesis	16	transaminase	ec:2.6.1.1	12	MIRA_MUSCULO_TAM_20395, MIRA_MUSCULO_TAM_9399, MIRA_PELE_TAM_13584, NEWBLER_MUSCULO_TAM_9554, NEWBLER_MUSCULO_TAM_26329, MIRA_MUSCULO_TAM_37250, NEWBLER_MUSCULO_TAM_26326, MIRA_MUSCULO_TAM_20864, NEWBLER_MUSCULO_TAM_82051, MIRA_MUSCULO_TAM_717, MIRA_MUSCULO_TAM_1467, NEWBLER_PELE_TAM_28166	map00960
Tropane, piperidine and pyridine alkaloid biosynthesis	16	oxidase	ec:1.4.3.21	4	MIRA_MUSCULO_TAM_11004, MIRA_MUSCULO_TAM_51286, MIRA_MUSCULO_TAM_41065, NEWBLER_PELE_TAM_32492	map00960
Porphyrin and chlorophyll metabolism	102	decarboxylase	ec:4.1.1.37	1	NEWBLER_MUSCULO_TAM_56896	map00860
Porphyrin and chlorophyll metabolism	102	synthase	ec:4.2.1.75	2	NEWBLER_MUSCULO_TAM_48772, MIRA_MUSCULO_TAM_54986	map00860
Porphyrin and chlorophyll metabolism	102	ceruloplasmin	ec:1.16.3.1	12	MIRA_MUSCULO_TAM_5981, MIRA_PELE_TAM_512, MIRA_MUSCULO_TAM_8023, NEWBLER_MUSCULO_TAM_13109, NEWBLER_MUSCULO_TAM_13104, MIRA_MUSCULO_TAM_19942, NEWBLER_MUSCULO_TAM_40636, MIRA_MUSCULO_TAM_482, NEWBLER_MUSCULO_TAM_46489, MIRA_MUSCULO_TAM_481, MIRA_PELE_TAM_25946, MIRA_MUSCULO_TAM_637	map00860
Porphyrin and chlorophyll metabolism	102	reductase	ec:1.16.1.3	4	MIRA_MUSCULO_TAM_39092, NEWBLER_MUSCULO_TAM_22668, MIRA_MUSCULO_TAM_49707, MIRA_MUSCULO_TAM_11120	map00860
Porphyrin and chlorophyll metabolism	102	reductase (NADPH)	ec:1.16.1.5	8	MIRA_MUSCULO_TAM_39092, NEWBLER_MUSCULO_TAM_22668, MIRA_MUSCULO_TAM_28591, MIRA_MUSCULO_TAM_49707, NEWBLER_MUSCULO_TAM_19460, NEWBLER_MUSCULO_TAM_19462, MIRA_MUSCULO_TAM_52047, MIRA_MUSCULO_TAM_11120	map00860
Porphyrin and chlorophyll metabolism	102	reductase	ec:1.3.1.24	4	NEWBLER_PELE_TAM_34366, MIRA_PELE_TAM_9251, MIRA_MUSCULO_TAM_28684, MIRA_MUSCULO_TAM_2521	map00860
Porphyrin and chlorophyll metabolism	102	beta-glucuronide glucuronohydrolase glucuronidase	ec:3.2.1.31	1	NEWBLER_MUSCULO_TAM_52779	map00860
Porphyrin and chlorophyll metabolism	102	1-naphthol glucuronyltransferase	ec:2.4.1.17	44	MIRA_MUSCULO_TAM_29161, MIRA_PELE_TAM_10019, NEWBLER_MUSCULO_TAM_55949, NEWBLER_MUSCULO_TAM_76886, NEWBLER_MUSCULO_TAM_53423, NEWBLER_PELE_TAM_54464, MIRA_MUSCULO_TAM_25761, NEWBLER_PELE_TAM_30518, MIRA_PELE_TAM_9677, MIRA_MUSCULO_TAM_48741, MIRA_PELE_TAM_19955, MIRA_MUSCULO_TAM_23599, NEWBLER_MUSCULO_TAM_75991, NEWBLER_MUSCULO_TAM_48131, NEWBLER_MUSCULO_TAM_44274, NEWBLER_MUSCULO_TAM_84874, NEWB…	map00860
Porphyrin and chlorophyll metabolism	102	oxidase	ec:1.3.3.4	1	MIRA_MUSCULO_TAM_52906	map00860
Porphyrin and chlorophyll metabolism	102	oxidase	ec:1.3.3.3	4	NEWBLER_MUSCULO_TAM_55574, MIRA_MUSCULO_TAM_55458, NEWBLER_PELE_TAM_27806, NEWBLER_PELE_TAM_37562	map00860
Porphyrin and chlorophyll metabolism	102	chelatase	ec:6.6.1.1	2	NEWBLER_PELE_TAM_53964, MIRA_MUSCULO_TAM_30142	map00860
Porphyrin and chlorophyll metabolism	102	synthase	ec:4.4.1.17	2	NEWBLER_MUSCULO_TAM_80992, NEWBLER_MUSCULO_TAM_46531	map00860
Porphyrin and chlorophyll metabolism	102	synthase	ec:2.3.1.37	6	NEWBLER_PELE_TAM_15856, MIRA_MUSCULO_TAM_14172, MIRA_PELE_TAM_15418, NEWBLER_PELE_TAM_45086, MIRA_MUSCULO_TAM_38941, MIRA_MUSCULO_TAM_20990	map00860
Porphyrin and chlorophyll metabolism	102	synthase	ec:4.2.1.24	1	NEWBLER_MUSCULO_TAM_12768	map00860
Porphyrin and chlorophyll metabolism	102	synthase	ec:2.5.1.61	1	MIRA_MUSCULO_TAM_54986	map00860
Porphyrin and chlorophyll metabolism	102	ligase	ec:6.1.1.17	14	MIRA_MUSCULO_TAM_35810, NEWBLER_MUSCULO_TAM_26638, MIRA_MUSCULO_TAM_12989, MIRA_MUSCULO_TAM_13505, MIRA_MUSCULO_TAM_15977, MIRA_MUSCULO_TAM_20887, NEWBLER_PELE_TAM_55447, MIRA_MUSCULO_TAM_26500, MIRA_PELE_TAM_18489, MIRA_MUSCULO_TAM_8454, NEWBLER_MUSCULO_TAM_49177, NEWBLER_PELE_TAM_29538, NEWBLER_MUSCULO_TAM_40578, NEWBLER_MUSCULO_TAM_26640	map00860
Glycosphingolipid biosynthesis - ganglio series	20	hexosaminidase	ec:3.2.1.52	9	MIRA_MUSCULO_TAM_14613, NEWBLER_PELE_TAM_26646, NEWBLER_MUSCULO_TAM_41782, NEWBLER_MUSCULO_TAM_62826, MIRA_MUSCULO_TAM_40957, MIRA_PELE_TAM_7446, NEWBLER_MUSCULO_TAM_57021, MIRA_MUSCULO_TAM_25572, NEWBLER_PELE_TAM_35980	map00604
Glycosphingolipid biosynthesis - ganglio series	20	lactase (ambiguous)	ec:3.2.1.23	1	NEWBLER_MUSCULO_TAM_35207	map00604
Glycosphingolipid biosynthesis - ganglio series	20	alpha-2,3-sialyltransferase	ec:2.4.99.4	6	MIRA_MUSCULO_TAM_27978, NEWBLER_MUSCULO_TAM_25065, NEWBLER_MUSCULO_TAM_43640, MIRA_MUSCULO_TAM_32873, NEWBLER_MUSCULO_TAM_31124, MIRA_MUSCULO_TAM_27367	map00604
Glycosphingolipid biosynthesis - ganglio series	20	alpha-2,8-sialyltransferase	ec:2.4.99.8	4	MIRA_MUSCULO_TAM_15886, MIRA_MUSCULO_TAM_35757, NEWBLER_MUSCULO_TAM_57110, NEWBLER_MUSCULO_TAM_40526	map00604
Glycosphingolipid biosynthesis - globo series	20	hexosaminidase	ec:3.2.1.52	9	MIRA_MUSCULO_TAM_14613, NEWBLER_PELE_TAM_26646, NEWBLER_MUSCULO_TAM_41782, NEWBLER_MUSCULO_TAM_62826, MIRA_MUSCULO_TAM_40957, MIRA_PELE_TAM_7446, NEWBLER_MUSCULO_TAM_57021, MIRA_MUSCULO_TAM_25572, NEWBLER_PELE_TAM_35980	map00603
Glycosphingolipid biosynthesis - globo series	20	3-alpha-L-fucosyltransferase	ec:2.4.1.152	1	MIRA_PELE_TAM_9677	map00603
Glycosphingolipid biosynthesis - globo series	20	alpha-2,3-sialyltransferase	ec:2.4.99.4	6	MIRA_MUSCULO_TAM_27978, NEWBLER_MUSCULO_TAM_25065, NEWBLER_MUSCULO_TAM_43640, MIRA_MUSCULO_TAM_32873, NEWBLER_MUSCULO_TAM_31124, MIRA_MUSCULO_TAM_27367	map00603
Glycosphingolipid biosynthesis - globo series	20	alpha-2,8-sialyltransferase	ec:2.4.99.8	4	MIRA_MUSCULO_TAM_15886, MIRA_MUSCULO_TAM_35757, NEWBLER_MUSCULO_TAM_57110, NEWBLER_MUSCULO_TAM_40526	map00603
Cysteine and methionine metabolism	130	decarboxylase	ec:4.1.1.50	3	NEWBLER_PELE_TAM_28162, MIRA_MUSCULO_TAM_30667, MIRA_PELE_TAM_6066	map00270
Cysteine and methionine metabolism	130	S-methyltransferase	ec:2.1.1.5	5	MIRA_PELE_TAM_18267, NEWBLER_MUSCULO_TAM_23639, NEWBLER_MUSCULO_TAM_23638, MIRA_MUSCULO_TAM_22292, MIRA_MUSCULO_TAM_56598	map00270
Cysteine and methionine metabolism	130	transaminase	ec:2.6.1.57	10	MIRA_MUSCULO_TAM_20395, MIRA_MUSCULO_TAM_9399, NEWBLER_MUSCULO_TAM_9554, NEWBLER_MUSCULO_TAM_26329, NEWBLER_MUSCULO_TAM_26326, MIRA_MUSCULO_TAM_20864, NEWBLER_MUSCULO_TAM_82051, MIRA_MUSCULO_TAM_717, MIRA_MUSCULO_TAM_1467, NEWBLER_PELE_TAM_28166	map00270
Cysteine and methionine metabolism	130	transaminase	ec:2.6.1.42	9	NEWBLER_MUSCULO_TAM_36095, MIRA_PELE_TAM_17146, NEWBLER_MUSCULO_TAM_32903, NEWBLER_MUSCULO_TAM_36096, MIRA_PELE_TAM_6317, MIRA_MUSCULO_TAM_11903, MIRA_PELE_TAM_18287, MIRA_MUSCULO_TAM_39675, NEWBLER_PELE_TAM_15163	map00270
Cysteine and methionine metabolism	130	synthase	ec:2.5.1.22	3	MIRA_MUSCULO_TAM_5241, MIRA_MUSCULO_TAM_36942, NEWBLER_MUSCULO_TAM_40149	map00270
Cysteine and methionine metabolism	130	adenosyltransferase	ec:2.5.1.6	7	MIRA_MUSCULO_TAM_23267, NEWBLER_MUSCULO_TAM_40822, MIRA_PELE_TAM_25755, MIRA_MUSCULO_TAM_13570, MIRA_MUSCULO_TAM_28489, MIRA_MUSCULO_TAM_1565, MIRA_PELE_TAM_3373	map00270
Cysteine and methionine metabolism	130	synthase	ec:2.1.1.13	1	NEWBLER_PELE_TAM_46408	map00270
Cysteine and methionine metabolism	130	transaminase	ec:2.6.1.5	10	MIRA_MUSCULO_TAM_20395, MIRA_MUSCULO_TAM_9399, NEWBLER_MUSCULO_TAM_9554, NEWBLER_MUSCULO_TAM_26329, NEWBLER_MUSCULO_TAM_26326, MIRA_MUSCULO_TAM_20864, NEWBLER_MUSCULO_TAM_82051, MIRA_MUSCULO_TAM_717, MIRA_MUSCULO_TAM_1467, NEWBLER_PELE_TAM_28166	map00270
Cysteine and methionine metabolism	130	S-adenosylhomocysteine synthase	ec:3.3.1.1	7	MIRA_MUSCULO_TAM_15206, MIRA_MUSCULO_TAM_50745, MIRA_PELE_TAM_4086, NEWBLER_MUSCULO_TAM_23304, NEWBLER_MUSCULO_TAM_40494, MIRA_MUSCULO_TAM_11192, MIRA_MUSCULO_TAM_29578	map00270
Cysteine and methionine metabolism	130	transaminase	ec:2.6.1.1	12	MIRA_MUSCULO_TAM_20395, MIRA_MUSCULO_TAM_9399, MIRA_PELE_TAM_13584, NEWBLER_MUSCULO_TAM_9554, NEWBLER_MUSCULO_TAM_26329, MIRA_MUSCULO_TAM_37250, NEWBLER_MUSCULO_TAM_26326, MIRA_MUSCULO_TAM_20864, NEWBLER_MUSCULO_TAM_82051, MIRA_MUSCULO_TAM_717, MIRA_MUSCULO_TAM_1467, NEWBLER_PELE_TAM_28166	map00270
Cysteine and methionine metabolism	130	transaminase	ec:2.6.1.3	7	MIRA_MUSCULO_TAM_20395, MIRA_PELE_TAM_13584, NEWBLER_MUSCULO_TAM_9554, MIRA_MUSCULO_TAM_37250, MIRA_MUSCULO_TAM_20864, NEWBLER_MUSCULO_TAM_82051, NEWBLER_PELE_TAM_28166	map00270
Cysteine and methionine metabolism	130	(cytosine-5-)-methyltransferase	ec:2.1.1.37	3	NEWBLER_MUSCULO_TAM_48096, NEWBLER_MUSCULO_TAM_75375, MIRA_PELE_TAM_8152	map00270
Cysteine and methionine metabolism	130	beta-lyase	ec:4.4.1.8	3	MIRA_MUSCULO_TAM_27997, NEWBLER_PELE_TAM_19776, NEWBLER_PELE_TAM_19775	map00270
Cysteine and methionine metabolism	130	gamma-lyase	ec:4.4.1.1	7	MIRA_MUSCULO_TAM_27997, MIRA_MUSCULO_TAM_12779, MIRA_MUSCULO_TAM_13064, NEWBLER_PELE_TAM_19776, NEWBLER_PELE_TAM_19775, NEWBLER_MUSCULO_TAM_49730, NEWBLER_MUSCULO_TAM_40950	map00270
Cysteine and methionine metabolism	130	synthase	ec:3.1.3.77	1	NEWBLER_PELE_TAM_40736	map00270
Cysteine and methionine metabolism	130	synthase	ec:4.4.1.14	2	MIRA_PELE_TAM_6517, NEWBLER_PELE_TAM_53680	map00270
Cysteine and methionine metabolism	130	ligase	ec:6.3.2.2	1	NEWBLER_MUSCULO_TAM_60619	map00270
Cysteine and methionine metabolism	130	dioxygenase [iron(II)-requiring]	ec:1.13.11.54	1	MIRA_MUSCULO_TAM_19348	map00270
Cysteine and methionine metabolism	130	dioxygenase	ec:1.13.11.20	1	NEWBLER_MUSCULO_TAM_68638	map00270
Cysteine and methionine metabolism	130	beta-synthase	ec:4.2.1.22	23	MIRA_MUSCULO_TAM_3837, MIRA_MUSCULO_TAM_15859, MIRA_MUSCULO_TAM_6826, MIRA_MUSCULO_TAM_10753, MIRA_PELE_TAM_2942, NEWBLER_PELE_TAM_19634, MIRA_MUSCULO_TAM_3289, MIRA_MUSCULO_TAM_4557, NEWBLER_PELE_TAM_19633, MIRA_MUSCULO_TAM_11912, NEWBLER_MUSCULO_TAM_16766, NEWBLER_MUSCULO_TAM_16765, NEWBLER_MUSCULO_TAM_16764, MIRA_MUSCULO_TAM_49587, NEWBLER_MUSCULO_TAM_16763, MIRA_PELE_TAM_20538, NEWBLER_MUSCUL…	map00270
Cysteine and methionine metabolism	130	1-phosphate dehydratase	ec:4.2.1.109	1	MIRA_MUSCULO_TAM_39565	map00270
Cysteine and methionine metabolism	130	dehydrogenase	ec:1.1.1.37	14	MIRA_MUSCULO_TAM_2107, MIRA_MUSCULO_TAM_2442, MIRA_MUSCULO_TAM_20884, MIRA_MUSCULO_TAM_27357, MIRA_MUSCULO_TAM_4333, MIRA_MUSCULO_TAM_44692, MIRA_MUSCULO_TAM_28833, NEWBLER_MUSCULO_TAM_61918, MIRA_MUSCULO_TAM_8154, NEWBLER_MUSCULO_TAM_40438, MIRA_MUSCULO_TAM_8140, NEWBLER_PELE_TAM_27994, MIRA_PELE_TAM_3143, MIRA_PELE_TAM_948	map00270
Cysteine and methionine metabolism	130	phosphorylase	ec:2.4.2.28	2	MIRA_MUSCULO_TAM_49757, NEWBLER_MUSCULO_TAM_41322	map00270
Cysteine and methionine metabolism	130	dehydrogenase	ec:1.1.1.27	18	NEWBLER_MUSCULO_TAM_40187, MIRA_MUSCULO_TAM_713, MIRA_MUSCULO_TAM_97, MIRA_MUSCULO_TAM_2329, MIRA_MUSCULO_TAM_105, MIRA_MUSCULO_TAM_13752, NEWBLER_MUSCULO_TAM_6138, MIRA_MUSCULO_TAM_23291, NEWBLER_MUSCULO_TAM_29806, MIRA_PELE_TAM_302, MIRA_MUSCULO_TAM_2387, MIRA_MUSCULO_TAM_3761, MIRA_MUSCULO_TAM_1069, MIRA_MUSCULO_TAM_2368, MIRA_MUSCULO_TAM_8574, NEWBLER_PELE_TAM_26688, MIRA_MUSCULO_TAM_53155, M…	map00270
Cysteine and methionine metabolism	130	isomerase	ec:5.3.1.23	9	MIRA_PELE_TAM_19403, NEWBLER_MUSCULO_TAM_50374, NEWBLER_MUSCULO_TAM_58162, NEWBLER_MUSCULO_TAM_52292, MIRA_MUSCULO_TAM_14748, NEWBLER_PELE_TAM_44523, NEWBLER_MUSCULO_TAM_63879, MIRA_MUSCULO_TAM_6945, MIRA_MUSCULO_TAM_46720	map00270
Glycosphingolipid biosynthesis - lacto and neolacto series	18	3-alpha-galactosyltransferase	ec:2.4.1.87	2	NEWBLER_MUSCULO_TAM_70571, MIRA_MUSCULO_TAM_37566	map00601
Glycosphingolipid biosynthesis - lacto and neolacto series	18	beta-1,3-N-acetylglucosaminyltransferase	ec:2.4.1.149	4	MIRA_PELE_TAM_1883, NEWBLER_PELE_TAM_34031, MIRA_MUSCULO_TAM_12928, NEWBLER_MUSCULO_TAM_40168	map00601
Glycosphingolipid biosynthesis - lacto and neolacto series	18	3-alpha-L-fucosyltransferase	ec:2.4.1.152	1	MIRA_PELE_TAM_9677	map00601
Glycosphingolipid biosynthesis - lacto and neolacto series	18	beta-1,3-acetylglucosaminyltransferase	ec:2.4.1.163	1	NEWBLER_MUSCULO_TAM_45083	map00601
Glycosphingolipid biosynthesis - lacto and neolacto series	18	alpha-2,3-sialyltransferase	ec:2.4.99.6	3	MIRA_MUSCULO_TAM_27978, NEWBLER_MUSCULO_TAM_31124, MIRA_MUSCULO_TAM_27367	map00601
Glycosphingolipid biosynthesis - lacto and neolacto series	18	alpha-2,3-sialyltransferase	ec:2.4.99.4	6	MIRA_MUSCULO_TAM_27978, NEWBLER_MUSCULO_TAM_25065, NEWBLER_MUSCULO_TAM_43640, MIRA_MUSCULO_TAM_32873, NEWBLER_MUSCULO_TAM_31124, MIRA_MUSCULO_TAM_27367	map00601
Glycosphingolipid biosynthesis - lacto and neolacto series	18	alpha-2,8-sialyltransferase	ec:2.4.99.8	4	MIRA_MUSCULO_TAM_15886, MIRA_MUSCULO_TAM_35757, NEWBLER_MUSCULO_TAM_57110, NEWBLER_MUSCULO_TAM_40526	map00601
Nicotinate and nicotinamide metabolism	108	N-methyltransferase	ec:2.1.1.1	1	MIRA_PELE_TAM_10880	map00760
Nicotinate and nicotinamide metabolism	108	synthase	ec:6.3.1.5	1	NEWBLER_PELE_TAM_33165	map00760
Nicotinate and nicotinamide metabolism	108	kinase	ec:2.7.1.23	4	NEWBLER_MUSCULO_TAM_42630, NEWBLER_PELE_TAM_12951, MIRA_PELE_TAM_8126, NEWBLER_MUSCULO_TAM_50059	map00760
Nicotinate and nicotinamide metabolism	108	kinase	ec:2.7.1.22	6	MIRA_MUSCULO_TAM_4153, MIRA_MUSCULO_TAM_10983, MIRA_MUSCULO_TAM_52667, NEWBLER_MUSCULO_TAM_44813, NEWBLER_MUSCULO_TAM_73110, NEWBLER_PELE_TAM_43881	map00760
Nicotinate and nicotinamide metabolism	108	uridine 5'-nucleotidase	ec:3.1.3.5	22	NEWBLER_MUSCULO_TAM_22614, MIRA_MUSCULO_TAM_886, MIRA_MUSCULO_TAM_4989, NEWBLER_MUSCULO_TAM_61670, NEWBLER_MUSCULO_TAM_22616, MIRA_MUSCULO_TAM_2409, MIRA_MUSCULO_TAM_37607, MIRA_MUSCULO_TAM_13789, NEWBLER_MUSCULO_TAM_36426, MIRA_MUSCULO_TAM_20399, MIRA_MUSCULO_TAM_2765, MIRA_MUSCULO_TAM_6534, MIRA_MUSCULO_TAM_49911, MIRA_MUSCULO_TAM_8231, NEWBLER_PELE_TAM_27049, NEWBLER_MUSCULO_TAM_70064, MIRA_MU…	map00760
Nicotinate and nicotinamide metabolism	108	adenylyltransferase	ec:2.7.7.18	14	NEWBLER_PELE_TAM_28481, NEWBLER_MUSCULO_TAM_23777, NEWBLER_MUSCULO_TAM_67797, MIRA_MUSCULO_TAM_13048, MIRA_MUSCULO_TAM_13411, MIRA_PELE_TAM_2988, NEWBLER_MUSCULO_TAM_31982, NEWBLER_MUSCULO_TAM_31983, MIRA_MUSCULO_TAM_19330, MIRA_PELE_TAM_13674, NEWBLER_PELE_TAM_52635, MIRA_MUSCULO_TAM_30334, NEWBLER_MUSCULO_TAM_84875, NEWBLER_PELE_TAM_13847	map00760
Nicotinate and nicotinamide metabolism	108	transhydrogenase (Si-specific)	ec:1.6.1.1	11	MIRA_MUSCULO_TAM_8258, NEWBLER_PELE_TAM_48536, MIRA_MUSCULO_TAM_2261, MIRA_MUSCULO_TAM_29272, MIRA_MUSCULO_TAM_2058, NEWBLER_MUSCULO_TAM_42318, NEWBLER_MUSCULO_TAM_26426, MIRA_MUSCULO_TAM_1396, MIRA_MUSCULO_TAM_3650, MIRA_MUSCULO_TAM_3129, MIRA_MUSCULO_TAM_3206	map00760
Nicotinate and nicotinamide metabolism	108	transhydrogenase (Re/Si-specific)	ec:1.6.1.2	10	MIRA_MUSCULO_TAM_8258, MIRA_MUSCULO_TAM_2261, MIRA_MUSCULO_TAM_29272, MIRA_MUSCULO_TAM_2058, NEWBLER_MUSCULO_TAM_42318, NEWBLER_MUSCULO_TAM_26426, MIRA_MUSCULO_TAM_1396, MIRA_MUSCULO_TAM_3650, MIRA_MUSCULO_TAM_3129, MIRA_MUSCULO_TAM_3206	map00760
Nicotinate and nicotinamide metabolism	108	oxidase	ec:1.2.3.1	11	NEWBLER_MUSCULO_TAM_29653, NEWBLER_MUSCULO_TAM_78006, MIRA_MUSCULO_TAM_29515, NEWBLER_PELE_TAM_51215, MIRA_PELE_TAM_11992, NEWBLER_MUSCULO_TAM_83585, NEWBLER_PELE_TAM_55755, NEWBLER_MUSCULO_TAM_57085, MIRA_MUSCULO_TAM_19713, NEWBLER_MUSCULO_TAM_81715, MIRA_PELE_TAM_13030	map00760
Nicotinate and nicotinamide metabolism	108	synthase (glutamine-hydrolysing)	ec:6.3.5.1	1	NEWBLER_PELE_TAM_33165	map00760
Nicotinate and nicotinamide metabolism	108	diphosphatase	ec:3.6.1.9	22	NEWBLER_MUSCULO_TAM_40330, MIRA_MUSCULO_TAM_14833, NEWBLER_MUSCULO_TAM_22149, NEWBLER_MUSCULO_TAM_44889, NEWBLER_PELE_TAM_29492, NEWBLER_PELE_TAM_33962, NEWBLER_MUSCULO_TAM_68880, NEWBLER_PELE_TAM_28909, MIRA_MUSCULO_TAM_13607, NEWBLER_PELE_TAM_38455, NEWBLER_PELE_TAM_27915, NEWBLER_PELE_TAM_27928, MIRA_PELE_TAM_7564, MIRA_MUSCULO_TAM_7056, MIRA_MUSCULO_TAM_39186, NEWBLER_PELE_TAM_41432, NEWBLER_…	map00760
Nicotinate and nicotinamide metabolism	108	adenylyltransferase	ec:2.7.7.1	5	NEWBLER_PELE_TAM_28481, NEWBLER_MUSCULO_TAM_23777, MIRA_MUSCULO_TAM_19330, MIRA_PELE_TAM_13674, NEWBLER_MUSCULO_TAM_84875	map00760
Nicotinate and nicotinamide metabolism	108	diphosphatase	ec:3.6.1.22	2	NEWBLER_MUSCULO_TAM_68880, NEWBLER_PELE_TAM_27915	map00760
Nicotinate and nicotinamide metabolism	108	glycohydrolase	ec:3.2.2.5	3	MIRA_MUSCULO_TAM_8538, MIRA_MUSCULO_TAM_17534, NEWBLER_MUSCULO_TAM_29666	map00760
Nicotinate and nicotinamide metabolism	108	nucleosidase	ec:3.2.2.3	1	MIRA_PELE_TAM_6828	map00760
Nicotinate and nicotinamide metabolism	108	diphosphorylase (carboxylating)	ec:2.4.2.19	5	NEWBLER_MUSCULO_TAM_79623, MIRA_MUSCULO_TAM_17088, MIRA_MUSCULO_TAM_50641, NEWBLER_PELE_TAM_28670, NEWBLER_MUSCULO_TAM_32276	map00760
Nicotinate and nicotinamide metabolism	108	phosphoribosyltransferase	ec:2.4.2.12	4	NEWBLER_MUSCULO_TAM_32277, MIRA_MUSCULO_TAM_17088, MIRA_MUSCULO_TAM_50641, NEWBLER_MUSCULO_TAM_32276	map00760
Nicotinate and nicotinamide metabolism	108	phosphorylase	ec:2.4.2.1	6	MIRA_MUSCULO_TAM_48015, MIRA_MUSCULO_TAM_49757, MIRA_MUSCULO_TAM_3310, NEWBLER_PELE_TAM_19126, MIRA_PELE_TAM_3895, NEWBLER_MUSCULO_TAM_41322	map00760
Sphingolipid metabolism	87	phosphodiesterase D	ec:3.1.4.41	2	NEWBLER_MUSCULO_TAM_46924, MIRA_MUSCULO_TAM_24957	map00600
Sphingolipid metabolism	87	phosphodiesterase	ec:3.1.4.12	7	NEWBLER_MUSCULO_TAM_46924, MIRA_MUSCULO_TAM_39681, MIRA_MUSCULO_TAM_24957, NEWBLER_MUSCULO_TAM_20063, NEWBLER_MUSCULO_TAM_32175, MIRA_MUSCULO_TAM_18090, NEWBLER_MUSCULO_TAM_20066	map00600
Sphingolipid metabolism	87	cholinephosphotransferase	ec:2.7.8.3	8	MIRA_PELE_TAM_13551, MIRA_MUSCULO_TAM_22775, MIRA_MUSCULO_TAM_16889, NEWBLER_MUSCULO_TAM_78946, NEWBLER_MUSCULO_TAM_63201, MIRA_PELE_TAM_18167, MIRA_PELE_TAM_18299, NEWBLER_PELE_TAM_34708	map00600
Sphingolipid metabolism	87	kinase	ec:2.7.1.138	3	NEWBLER_MUSCULO_TAM_53380, NEWBLER_MUSCULO_TAM_43899, MIRA_MUSCULO_TAM_21781	map00600
Sphingolipid metabolism	87	phosphatase	ec:3.1.3.4	36	MIRA_MUSCULO_TAM_15458, MIRA_MUSCULO_TAM_1803, MIRA_MUSCULO_TAM_16648, MIRA_MUSCULO_TAM_24470, NEWBLER_PELE_TAM_24903, NEWBLER_MUSCULO_TAM_39901, MIRA_MUSCULO_TAM_10905, NEWBLER_MUSCULO_TAM_35521, MIRA_MUSCULO_TAM_2676, NEWBLER_MUSCULO_TAM_50136, NEWBLER_MUSCULO_TAM_76880, MIRA_MUSCULO_TAM_4175, NEWBLER_MUSCULO_TAM_59859, NEWBLER_MUSCULO_TAM_40914, MIRA_MUSCULO_TAM_3042, MIRA_MUSCULO_TAM_14691, N…	map00600
Sphingolipid metabolism	87	cerebroside galactosidase	ec:3.2.1.46	1	MIRA_PELE_TAM_16379	map00600
Sphingolipid metabolism	87	acylsphingosine deacylase	ec:3.5.1.23	2	MIRA_MUSCULO_TAM_10862, NEWBLER_MUSCULO_TAM_40436	map00600
Sphingolipid metabolism	87	glucosyltransferase	ec:2.4.1.80	1	MIRA_MUSCULO_TAM_34425	map00600
Sphingolipid metabolism	87	lactase (ambiguous)	ec:3.2.1.23	1	NEWBLER_MUSCULO_TAM_35207	map00600
Sphingolipid metabolism	87	neuraminidase	ec:3.2.1.18	5	MIRA_MUSCULO_TAM_40958, NEWBLER_PELE_TAM_43617, MIRA_MUSCULO_TAM_15413, NEWBLER_PELE_TAM_29489, NEWBLER_MUSCULO_TAM_58885	map00600
Sphingolipid metabolism	87	aldolase	ec:4.1.2.27	3	NEWBLER_MUSCULO_TAM_10830, MIRA_MUSCULO_TAM_15386, MIRA_MUSCULO_TAM_29569	map00600
Sphingolipid metabolism	87	N-acyltransferase	ec:2.3.1.24	8	NEWBLER_MUSCULO_TAM_50141, NEWBLER_PELE_TAM_33402, NEWBLER_MUSCULO_TAM_32064, MIRA_MUSCULO_TAM_30135, MIRA_MUSCULO_TAM_16214, MIRA_MUSCULO_TAM_30523, MIRA_PELE_TAM_16495, MIRA_PELE_TAM_18571	map00600
Sphingolipid metabolism	87	C-palmitoyltransferase	ec:2.3.1.50	6	NEWBLER_MUSCULO_TAM_59539, NEWBLER_PELE_TAM_34565, NEWBLER_MUSCULO_TAM_75095, NEWBLER_MUSCULO_TAM_76543, MIRA_PELE_TAM_18178, MIRA_PELE_TAM_19122	map00600
Sphingolipid metabolism	87	sulfotransferase	ec:2.8.2.11	2	MIRA_PELE_TAM_5056, NEWBLER_PELE_TAM_11274	map00600
Sphingolipid metabolism	87	synthase	ec:2.7.8.27	8	MIRA_PELE_TAM_13551, MIRA_MUSCULO_TAM_22775, MIRA_MUSCULO_TAM_16889, NEWBLER_MUSCULO_TAM_78946, NEWBLER_MUSCULO_TAM_63201, MIRA_PELE_TAM_18167, MIRA_PELE_TAM_18299, NEWBLER_PELE_TAM_34708	map00600
Sphingolipid metabolism	87	sulfatase	ec:3.1.6.1	4	NEWBLER_MUSCULO_TAM_85095, NEWBLER_MUSCULO_TAM_53784, MIRA_MUSCULO_TAM_38898, MIRA_PELE_TAM_2212	map00600
C5-Branched dibasic acid metabolism	5	ligase (ADP-forming)	ec:6.2.1.5	5	MIRA_MUSCULO_TAM_3738, MIRA_MUSCULO_TAM_12966, MIRA_MUSCULO_TAM_7490, NEWBLER_MUSCULO_TAM_40313, NEWBLER_MUSCULO_TAM_41400	map00660
Glycolysis / Gluconeogenesis	336	carboxykinase (GTP)	ec:4.1.1.32	3	MIRA_MUSCULO_TAM_42924, MIRA_MUSCULO_TAM_17775, NEWBLER_PELE_TAM_30153	map00010
Glycolysis / Gluconeogenesis	336	kinase	ec:2.7.2.3	5	NEWBLER_MUSCULO_TAM_40098, MIRA_MUSCULO_TAM_9836, MIRA_MUSCULO_TAM_45458, NEWBLER_MUSCULO_TAM_40158, MIRA_MUSCULO_TAM_2016	map00010
Glycolysis / Gluconeogenesis	336	kinase	ec:2.7.1.40	12	MIRA_PELE_TAM_12580, MIRA_MUSCULO_TAM_7565, MIRA_MUSCULO_TAM_2822, MIRA_PELE_TAM_10524, NEWBLER_PELE_TAM_35657, MIRA_MUSCULO_TAM_532, MIRA_MUSCULO_TAM_9002, NEWBLER_MUSCULO_TAM_29744, MIRA_MUSCULO_TAM_827, MIRA_MUSCULO_TAM_93, MIRA_MUSCULO_TAM_5103, MIRA_MUSCULO_TAM_84	map00010
Glycolysis / Gluconeogenesis	336	dehydrogenase (NAD(P)+) (phosphorylating)	ec:1.2.1.59	32	MIRA_MUSCULO_TAM_12544, NEWBLER_MUSCULO_TAM_40670, MIRA_MUSCULO_TAM_1008, MIRA_MUSCULO_TAM_466, MIRA_PELE_TAM_3668, MIRA_MUSCULO_TAM_189, MIRA_MUSCULO_TAM_2674, MIRA_PELE_TAM_10771, MIRA_MUSCULO_TAM_5944, MIRA_MUSCULO_TAM_4894, MIRA_MUSCULO_TAM_6499, MIRA_MUSCULO_TAM_4130, NEWBLER_PELE_TAM_26548, MIRA_MUSCULO_TAM_1042, MIRA_MUSCULO_TAM_45491, MIRA_MUSCULO_TAM_14671, MIRA_PELE_TAM_9477, MIRA_MUSCU…	map00010
Glycolysis / Gluconeogenesis	336	phosphohexokinase	ec:2.7.1.11	41	MIRA_MUSCULO_TAM_1108, MIRA_MUSCULO_TAM_35400, MIRA_MUSCULO_TAM_305, MIRA_MUSCULO_TAM_34351, MIRA_MUSCULO_TAM_10885, MIRA_MUSCULO_TAM_14603, MIRA_MUSCULO_TAM_29488, MIRA_MUSCULO_TAM_1684, MIRA_MUSCULO_TAM_13619, MIRA_MUSCULO_TAM_21382, MIRA_MUSCULO_TAM_22097, MIRA_MUSCULO_TAM_5522, MIRA_MUSCULO_TAM_4152, MIRA_MUSCULO_TAM_30628, MIRA_MUSCULO_TAM_47136, MIRA_MUSCULO_TAM_47851, NEWBLER_PELE_TAM_4316…	map00010
Glycolysis / Gluconeogenesis	336	ligase	ec:6.2.1.1	8	MIRA_MUSCULO_TAM_22046, NEWBLER_PELE_TAM_44705, MIRA_PELE_TAM_8966, MIRA_MUSCULO_TAM_5293, MIRA_MUSCULO_TAM_11724, NEWBLER_MUSCULO_TAM_32396, NEWBLER_MUSCULO_TAM_41338, NEWBLER_MUSCULO_TAM_32397	map00010
Glycolysis / Gluconeogenesis	336	dehydrogenase (phosphorylating)	ec:1.2.1.12	32	MIRA_MUSCULO_TAM_12544, NEWBLER_MUSCULO_TAM_40670, MIRA_MUSCULO_TAM_1008, MIRA_MUSCULO_TAM_466, MIRA_PELE_TAM_3668, MIRA_MUSCULO_TAM_189, MIRA_MUSCULO_TAM_2674, MIRA_PELE_TAM_10771, MIRA_MUSCULO_TAM_5944, MIRA_MUSCULO_TAM_4894, MIRA_MUSCULO_TAM_6499, MIRA_MUSCULO_TAM_4130, NEWBLER_PELE_TAM_26548, MIRA_MUSCULO_TAM_1042, MIRA_MUSCULO_TAM_45491, MIRA_MUSCULO_TAM_14671, MIRA_PELE_TAM_9477, MIRA_MUSCU…	map00010
Glycolysis / Gluconeogenesis	336	glucokinase	ec:2.7.1.147	1	NEWBLER_PELE_TAM_47856	map00010
Glycolysis / Gluconeogenesis	336	ligase (ADP-forming)	ec:6.2.1.13	3	MIRA_MUSCULO_TAM_5293, NEWBLER_PELE_TAM_40000, NEWBLER_MUSCULO_TAM_41338	map00010
Glycolysis / Gluconeogenesis	336	dehydrogenase	ec:1.8.1.4	4	MIRA_MUSCULO_TAM_4519, MIRA_PELE_TAM_14863, MIRA_MUSCULO_TAM_3651, NEWBLER_MUSCULO_TAM_40169	map00010
Glycolysis / Gluconeogenesis	336	isomerase	ec:5.3.1.1	6	MIRA_MUSCULO_TAM_21777, MIRA_MUSCULO_TAM_1145, NEWBLER_MUSCULO_TAM_6966, MIRA_MUSCULO_TAM_350, MIRA_MUSCULO_TAM_71, NEWBLER_PELE_TAM_26472	map00010
Glycolysis / Gluconeogenesis	336	isomerase	ec:5.3.1.9	14	MIRA_MUSCULO_TAM_38536, MIRA_MUSCULO_TAM_64, MIRA_MUSCULO_TAM_128, MIRA_PELE_TAM_8092, MIRA_MUSCULO_TAM_2278, MIRA_MUSCULO_TAM_3048, MIRA_MUSCULO_TAM_818, NEWBLER_MUSCULO_TAM_72223, MIRA_MUSCULO_TAM_27396, MIRA_MUSCULO_TAM_3313, MIRA_MUSCULO_TAM_23410, MIRA_MUSCULO_TAM_5991, MIRA_MUSCULO_TAM_45096, MIRA_MUSCULO_TAM_25518	map00010
Glycolysis / Gluconeogenesis	336	dehydrogenase (NADP+)	ec:1.1.1.2	29	NEWBLER_MUSCULO_TAM_71912, NEWBLER_MUSCULO_TAM_20426, NEWBLER_MUSCULO_TAM_74103, NEWBLER_PELE_TAM_36293, NEWBLER_MUSCULO_TAM_4808, NEWBLER_MUSCULO_TAM_84879, NEWBLER_MUSCULO_TAM_55544, MIRA_MUSCULO_TAM_45890, MIRA_PELE_TAM_13155, NEWBLER_MUSCULO_TAM_48011, MIRA_MUSCULO_TAM_3484, NEWBLER_PELE_TAM_21215, NEWBLER_MUSCULO_TAM_81241, NEWBLER_MUSCULO_TAM_29955, NEWBLER_MUSCULO_TAM_45222, NEWBLER_MUSCUL…	map00010
Glycolysis / Gluconeogenesis	336	dehydrogenase	ec:1.1.1.1	7	MIRA_MUSCULO_TAM_37831, NEWBLER_PELE_TAM_41612, MIRA_MUSCULO_TAM_13080, MIRA_MUSCULO_TAM_2397, MIRA_MUSCULO_TAM_46129, NEWBLER_MUSCULO_TAM_67052, NEWBLER_MUSCULO_TAM_41136	map00010
Glycolysis / Gluconeogenesis	336	dehydrogenase [NAD(P)+]	ec:1.2.1.5	6	MIRA_MUSCULO_TAM_44164, NEWBLER_MUSCULO_TAM_71912, MIRA_MUSCULO_TAM_37943, MIRA_MUSCULO_TAM_2273, MIRA_MUSCULO_TAM_33306, MIRA_MUSCULO_TAM_29710	map00010
Glycolysis / Gluconeogenesis	336	dehydrogenase (NAD+)	ec:1.2.1.3	32	MIRA_MUSCULO_TAM_1526, NEWBLER_MUSCULO_TAM_40199, NEWBLER_MUSCULO_TAM_71912, MIRA_MUSCULO_TAM_15816, MIRA_MUSCULO_TAM_37943, MIRA_MUSCULO_TAM_20028, NEWBLER_PELE_TAM_39302, MIRA_MUSCULO_TAM_5323, MIRA_MUSCULO_TAM_12829, NEWBLER_MUSCULO_TAM_51241, MIRA_MUSCULO_TAM_44164, MIRA_MUSCULO_TAM_2273, NEWBLER_PELE_TAM_23193, NEWBLER_MUSCULO_TAM_22885, MIRA_MUSCULO_TAM_13443, MIRA_MUSCULO_TAM_11500, NEWBLE…	map00010
Glycolysis / Gluconeogenesis	336	aldolase	ec:4.1.2.13	36	MIRA_MUSCULO_TAM_10224, MIRA_MUSCULO_TAM_18207, MIRA_PELE_TAM_3942, MIRA_MUSCULO_TAM_4414, MIRA_MUSCULO_TAM_1021, MIRA_MUSCULO_TAM_1600, MIRA_MUSCULO_TAM_7568, MIRA_MUSCULO_TAM_21255, MIRA_MUSCULO_TAM_6233, MIRA_MUSCULO_TAM_2351, MIRA_MUSCULO_TAM_451, NEWBLER_PELE_TAM_31802, MIRA_MUSCULO_TAM_53886, MIRA_MUSCULO_TAM_37797, MIRA_MUSCULO_TAM_2967, MIRA_MUSCULO_TAM_458, MIRA_MUSCULO_TAM_457, MIRA_MUS…	map00010
Glycolysis / Gluconeogenesis	336	glucokinase (phosphorylating)	ec:2.7.1.2	12	NEWBLER_MUSCULO_TAM_86062, NEWBLER_PELE_TAM_18151, MIRA_MUSCULO_TAM_22664, MIRA_PELE_TAM_7676, MIRA_MUSCULO_TAM_34262, NEWBLER_PELE_TAM_35437, NEWBLER_MUSCULO_TAM_47360, MIRA_PELE_TAM_3941, NEWBLER_PELE_TAM_55799, MIRA_MUSCULO_TAM_23086, MIRA_MUSCULO_TAM_31068, NEWBLER_MUSCULO_TAM_36038	map00010
Glycolysis / Gluconeogenesis	336	hexokinase type IV glucokinase	ec:2.7.1.1	12	NEWBLER_MUSCULO_TAM_86062, NEWBLER_PELE_TAM_18151, MIRA_MUSCULO_TAM_22664, MIRA_PELE_TAM_7676, MIRA_MUSCULO_TAM_34262, NEWBLER_PELE_TAM_35437, NEWBLER_MUSCULO_TAM_47360, MIRA_PELE_TAM_3941, NEWBLER_PELE_TAM_55799, MIRA_MUSCULO_TAM_23086, MIRA_MUSCULO_TAM_31068, NEWBLER_MUSCULO_TAM_36038	map00010
Glycolysis / Gluconeogenesis	336	1-epimerase	ec:5.1.3.3	3	MIRA_MUSCULO_TAM_27860, NEWBLER_MUSCULO_TAM_7218, NEWBLER_MUSCULO_TAM_7220	map00010
Glycolysis / Gluconeogenesis	336	phosphatase	ec:3.1.3.13	17	MIRA_MUSCULO_TAM_8918, NEWBLER_PELE_TAM_32983, MIRA_MUSCULO_TAM_597, MIRA_MUSCULO_TAM_1529, NEWBLER_MUSCULO_TAM_5602, MIRA_PELE_TAM_18222, MIRA_MUSCULO_TAM_2006, MIRA_MUSCULO_TAM_2785, NEWBLER_MUSCULO_TAM_26285, MIRA_MUSCULO_TAM_21861, MIRA_MUSCULO_TAM_7861, MIRA_PELE_TAM_13594, MIRA_MUSCULO_TAM_5075, MIRA_MUSCULO_TAM_5493, NEWBLER_MUSCULO_TAM_41318, NEWBLER_MUSCULO_TAM_47155, MIRA_MUSCULO_TAM_94	map00010
Glycolysis / Gluconeogenesis	336	acetyltransferase	ec:2.3.1.12	4	MIRA_MUSCULO_TAM_2624, NEWBLER_MUSCULO_TAM_31085, MIRA_MUSCULO_TAM_4877, MIRA_MUSCULO_TAM_15214	map00010
Glycolysis / Gluconeogenesis	336	hexose diphosphatase	ec:3.1.3.11	7	MIRA_MUSCULO_TAM_413, MIRA_MUSCULO_TAM_8377, NEWBLER_MUSCULO_TAM_62540, MIRA_MUSCULO_TAM_620, MIRA_PELE_TAM_11177, NEWBLER_MUSCULO_TAM_20370, NEWBLER_MUSCULO_TAM_20374	map00010
Glycolysis / Gluconeogenesis	336	hydratase	ec:4.2.1.11	27	MIRA_MUSCULO_TAM_17617, NEWBLER_MUSCULO_TAM_44117, MIRA_MUSCULO_TAM_645, MIRA_PELE_TAM_652, MIRA_MUSCULO_TAM_4613, MIRA_MUSCULO_TAM_508, NEWBLER_MUSCULO_TAM_30155, MIRA_MUSCULO_TAM_2235, MIRA_MUSCULO_TAM_3346, NEWBLER_MUSCULO_TAM_30157, MIRA_MUSCULO_TAM_9587, MIRA_MUSCULO_TAM_1161, MIRA_PELE_TAM_3993, MIRA_PELE_TAM_4125, NEWBLER_PELE_TAM_21371, NEWBLER_PELE_TAM_21370, MIRA_MUSCULO_TAM_239, MIRA_M…	map00010
Glycolysis / Gluconeogenesis	336	(alpha-D-glucose-1,6-bisphosphate-dependent)	ec:5.4.2.2	14	MIRA_MUSCULO_TAM_316, MIRA_MUSCULO_TAM_89, MIRA_MUSCULO_TAM_15947, NEWBLER_MUSCULO_TAM_40087, NEWBLER_MUSCULO_TAM_43392, MIRA_MUSCULO_TAM_20568, NEWBLER_MUSCULO_TAM_39930, MIRA_PELE_TAM_20622, MIRA_MUSCULO_TAM_21401, NEWBLER_MUSCULO_TAM_52262, MIRA_MUSCULO_TAM_18501, NEWBLER_MUSCULO_TAM_45079, MIRA_PELE_TAM_25282, MIRA_MUSCULO_TAM_18993	map00010
Glycolysis / Gluconeogenesis	336	mutase	ec:5.4.2.4	15	NEWBLER_PELE_TAM_32983, MIRA_MUSCULO_TAM_597, MIRA_MUSCULO_TAM_1529, NEWBLER_MUSCULO_TAM_5602, MIRA_PELE_TAM_18222, MIRA_MUSCULO_TAM_2006, MIRA_MUSCULO_TAM_2785, NEWBLER_MUSCULO_TAM_26285, MIRA_MUSCULO_TAM_21861, MIRA_MUSCULO_TAM_7861, MIRA_PELE_TAM_13594, MIRA_MUSCULO_TAM_5075, MIRA_MUSCULO_TAM_5493, NEWBLER_MUSCULO_TAM_41318, MIRA_MUSCULO_TAM_94	map00010
Glycolysis / Gluconeogenesis	336	dehydrogenase	ec:1.1.1.27	18	NEWBLER_MUSCULO_TAM_40187, MIRA_MUSCULO_TAM_713, MIRA_MUSCULO_TAM_97, MIRA_MUSCULO_TAM_2329, MIRA_MUSCULO_TAM_105, MIRA_MUSCULO_TAM_13752, NEWBLER_MUSCULO_TAM_6138, MIRA_MUSCULO_TAM_23291, NEWBLER_MUSCULO_TAM_29806, MIRA_PELE_TAM_302, MIRA_MUSCULO_TAM_2387, MIRA_MUSCULO_TAM_3761, MIRA_MUSCULO_TAM_1069, MIRA_MUSCULO_TAM_2368, MIRA_MUSCULO_TAM_8574, NEWBLER_PELE_TAM_26688, MIRA_MUSCULO_TAM_53155, M…	map00010
Glycolysis / Gluconeogenesis	336	dehydrogenase (acetyl-transferring)	ec:1.2.4.1	8	MIRA_PELE_TAM_7854, MIRA_MUSCULO_TAM_5064, MIRA_MUSCULO_TAM_21956, NEWBLER_MUSCULO_TAM_23363, NEWBLER_MUSCULO_TAM_41577, MIRA_MUSCULO_TAM_4466, MIRA_MUSCULO_TAM_12351, MIRA_PELE_TAM_10506	map00010
Starch and sucrose metabolism	204	synthase	ec:2.7.1.106	3	MIRA_MUSCULO_TAM_18501, NEWBLER_MUSCULO_TAM_45079, MIRA_MUSCULO_TAM_18993	map00500
Starch and sucrose metabolism	204	decarboxylase	ec:4.1.1.35	2	MIRA_MUSCULO_TAM_23614, MIRA_MUSCULO_TAM_4106	map00500
Starch and sucrose metabolism	204	1,4-alpha-glucosidase	ec:3.2.1.3	2	MIRA_MUSCULO_TAM_15574, MIRA_PELE_TAM_14955	map00500
Starch and sucrose metabolism	204	glycogenase	ec:3.2.1.1	4	NEWBLER_MUSCULO_TAM_43774, NEWBLER_MUSCULO_TAM_79579, NEWBLER_MUSCULO_TAM_71816, NEWBLER_PELE_TAM_35480	map00500
Starch and sucrose metabolism	204	isomerase	ec:5.3.1.9	14	MIRA_MUSCULO_TAM_38536, MIRA_MUSCULO_TAM_64, MIRA_MUSCULO_TAM_128, MIRA_PELE_TAM_8092, MIRA_MUSCULO_TAM_2278, MIRA_MUSCULO_TAM_3048, MIRA_MUSCULO_TAM_818, NEWBLER_MUSCULO_TAM_72223, MIRA_MUSCULO_TAM_27396, MIRA_MUSCULO_TAM_3313, MIRA_MUSCULO_TAM_23410, MIRA_MUSCULO_TAM_5991, MIRA_MUSCULO_TAM_45096, MIRA_MUSCULO_TAM_25518	map00500
Starch and sucrose metabolism	204	maltase	ec:3.2.1.20	11	NEWBLER_MUSCULO_TAM_72879, MIRA_PELE_TAM_12131, MIRA_MUSCULO_TAM_45392, NEWBLER_PELE_TAM_40764, MIRA_MUSCULO_TAM_15574, NEWBLER_MUSCULO_TAM_57790, MIRA_MUSCULO_TAM_21738, NEWBLER_PELE_TAM_29445, MIRA_PELE_TAM_14955, NEWBLER_MUSCULO_TAM_55557, MIRA_MUSCULO_TAM_22573	map00500
Starch and sucrose metabolism	204	gentiobiase	ec:3.2.1.21	15	NEWBLER_PELE_TAM_51391, MIRA_MUSCULO_TAM_40534, NEWBLER_MUSCULO_TAM_68089, NEWBLER_MUSCULO_TAM_51349, NEWBLER_MUSCULO_TAM_52779, NEWBLER_MUSCULO_TAM_73008, MIRA_MUSCULO_TAM_22774, NEWBLER_MUSCULO_TAM_79920, NEWBLER_PELE_TAM_30789, MIRA_MUSCULO_TAM_45392, NEWBLER_PELE_TAM_25088, NEWBLER_PELE_TAM_25089, MIRA_MUSCULO_TAM_19877, MIRA_MUSCULO_TAM_21738, MIRA_MUSCULO_TAM_10880	map00500
Starch and sucrose metabolism	204	trehalase	ec:3.2.1.28	2	NEWBLER_PELE_TAM_51391, NEWBLER_MUSCULO_TAM_52215	map00500
Starch and sucrose metabolism	204	beta-glucuronide glucuronohydrolase glucuronidase	ec:3.2.1.31	1	NEWBLER_MUSCULO_TAM_52779	map00500
Starch and sucrose metabolism	204	amylo-1,6-glucosidase	ec:3.2.1.33	28	MIRA_MUSCULO_TAM_89, MIRA_MUSCULO_TAM_1469, MIRA_MUSCULO_TAM_20925, NEWBLER_MUSCULO_TAM_41262, MIRA_MUSCULO_TAM_3807, MIRA_MUSCULO_TAM_15735, MIRA_MUSCULO_TAM_4359, MIRA_MUSCULO_TAM_9548, MIRA_MUSCULO_TAM_2510, MIRA_MUSCULO_TAM_7068, MIRA_MUSCULO_TAM_33635, MIRA_MUSCULO_TAM_6094, MIRA_MUSCULO_TAM_29293, MIRA_MUSCULO_TAM_13743, MIRA_MUSCULO_TAM_1519, MIRA_MUSCULO_TAM_3312, NEWBLER_MUSCULO_TAM_1059…	map00500
Starch and sucrose metabolism	204	phosphorylase	ec:2.4.1.1	25	MIRA_MUSCULO_TAM_29781, NEWBLER_PELE_TAM_19875, MIRA_PELE_TAM_571, MIRA_MUSCULO_TAM_4676, MIRA_PELE_TAM_11193, NEWBLER_PELE_TAM_25851, MIRA_MUSCULO_TAM_61, NEWBLER_MUSCULO_TAM_41322, NEWBLER_MUSCULO_TAM_39892, NEWBLER_MUSCULO_TAM_43277, MIRA_PELE_TAM_1438, MIRA_MUSCULO_TAM_15849, NEWBLER_MUSCULO_TAM_51216, MIRA_MUSCULO_TAM_4689, MIRA_MUSCULO_TAM_2463, MIRA_MUSCULO_TAM_29832, MIRA_MUSCULO_TAM_9036…	map00500
Starch and sucrose metabolism	204	1-naphthol glucuronyltransferase	ec:2.4.1.17	44	MIRA_MUSCULO_TAM_29161, MIRA_PELE_TAM_10019, NEWBLER_MUSCULO_TAM_55949, NEWBLER_MUSCULO_TAM_76886, NEWBLER_MUSCULO_TAM_53423, NEWBLER_PELE_TAM_54464, MIRA_MUSCULO_TAM_25761, NEWBLER_PELE_TAM_30518, MIRA_PELE_TAM_9677, MIRA_MUSCULO_TAM_48741, MIRA_PELE_TAM_19955, MIRA_MUSCULO_TAM_23599, NEWBLER_MUSCULO_TAM_75991, NEWBLER_MUSCULO_TAM_48131, NEWBLER_MUSCULO_TAM_44274, NEWBLER_MUSCULO_TAM_84874, NEWB…	map00500
Starch and sucrose metabolism	204	synthase	ec:2.4.1.11	3	MIRA_MUSCULO_TAM_1945, MIRA_MUSCULO_TAM_1406, MIRA_PELE_TAM_25004	map00500
Starch and sucrose metabolism	204	disproportionating enzyme	ec:2.4.1.25	28	MIRA_MUSCULO_TAM_89, MIRA_MUSCULO_TAM_1469, MIRA_MUSCULO_TAM_20925, NEWBLER_MUSCULO_TAM_41262, MIRA_MUSCULO_TAM_3807, MIRA_MUSCULO_TAM_15735, MIRA_MUSCULO_TAM_4359, MIRA_MUSCULO_TAM_9548, MIRA_MUSCULO_TAM_2510, MIRA_MUSCULO_TAM_7068, MIRA_MUSCULO_TAM_33635, MIRA_MUSCULO_TAM_6094, MIRA_MUSCULO_TAM_29293, MIRA_MUSCULO_TAM_13743, MIRA_MUSCULO_TAM_1519, MIRA_MUSCULO_TAM_3312, NEWBLER_MUSCULO_TAM_1059…	map00500
Starch and sucrose metabolism	204	diphosphatase	ec:3.6.1.9	22	NEWBLER_MUSCULO_TAM_40330, MIRA_MUSCULO_TAM_14833, NEWBLER_MUSCULO_TAM_22149, NEWBLER_MUSCULO_TAM_44889, NEWBLER_PELE_TAM_29492, NEWBLER_PELE_TAM_33962, NEWBLER_MUSCULO_TAM_68880, NEWBLER_PELE_TAM_28909, MIRA_MUSCULO_TAM_13607, NEWBLER_PELE_TAM_38455, NEWBLER_PELE_TAM_27915, NEWBLER_PELE_TAM_27928, MIRA_PELE_TAM_7564, MIRA_MUSCULO_TAM_7056, MIRA_MUSCULO_TAM_39186, NEWBLER_PELE_TAM_41432, NEWBLER_…	map00500
Starch and sucrose metabolism	204	glucokinase (phosphorylating)	ec:2.7.1.2	12	NEWBLER_MUSCULO_TAM_86062, NEWBLER_PELE_TAM_18151, MIRA_MUSCULO_TAM_22664, MIRA_PELE_TAM_7676, MIRA_MUSCULO_TAM_34262, NEWBLER_PELE_TAM_35437, NEWBLER_MUSCULO_TAM_47360, MIRA_PELE_TAM_3941, NEWBLER_PELE_TAM_55799, MIRA_MUSCULO_TAM_23086, MIRA_MUSCULO_TAM_31068, NEWBLER_MUSCULO_TAM_36038	map00500
Starch and sucrose metabolism	204	hexokinase type IV glucokinase	ec:2.7.1.1	12	NEWBLER_MUSCULO_TAM_86062, NEWBLER_PELE_TAM_18151, MIRA_MUSCULO_TAM_22664, MIRA_PELE_TAM_7676, MIRA_MUSCULO_TAM_34262, NEWBLER_PELE_TAM_35437, NEWBLER_MUSCULO_TAM_47360, MIRA_PELE_TAM_3941, NEWBLER_PELE_TAM_55799, MIRA_MUSCULO_TAM_23086, MIRA_MUSCULO_TAM_31068, NEWBLER_MUSCULO_TAM_36038	map00500
Starch and sucrose metabolism	204	fructokinase (phosphorylating)	ec:2.7.1.4	12	NEWBLER_MUSCULO_TAM_86062, NEWBLER_PELE_TAM_18151, MIRA_MUSCULO_TAM_22664, MIRA_PELE_TAM_7676, MIRA_MUSCULO_TAM_34262, NEWBLER_PELE_TAM_35437, NEWBLER_MUSCULO_TAM_47360, MIRA_PELE_TAM_3941, NEWBLER_PELE_TAM_55799, MIRA_MUSCULO_TAM_23086, MIRA_MUSCULO_TAM_31068, NEWBLER_MUSCULO_TAM_36038	map00500
Starch and sucrose metabolism	204	diphosphatase	ec:3.6.1.21	5	MIRA_MUSCULO_TAM_7056, NEWBLER_MUSCULO_TAM_22149, MIRA_PELE_TAM_9481, MIRA_MUSCULO_TAM_29546, MIRA_MUSCULO_TAM_20929	map00500
Starch and sucrose metabolism	204	uridylyltransferase	ec:2.7.7.9	6	MIRA_MUSCULO_TAM_6167, MIRA_MUSCULO_TAM_7085, MIRA_MUSCULO_TAM_2882, NEWBLER_MUSCULO_TAM_16767, MIRA_MUSCULO_TAM_4632, MIRA_MUSCULO_TAM_47225	map00500
Starch and sucrose metabolism	204	(alpha-D-glucose-1,6-bisphosphate-dependent)	ec:5.4.2.2	14	MIRA_MUSCULO_TAM_316, MIRA_MUSCULO_TAM_89, MIRA_MUSCULO_TAM_15947, NEWBLER_MUSCULO_TAM_40087, NEWBLER_MUSCULO_TAM_43392, MIRA_MUSCULO_TAM_20568, NEWBLER_MUSCULO_TAM_39930, MIRA_PELE_TAM_20622, MIRA_MUSCULO_TAM_21401, NEWBLER_MUSCULO_TAM_52262, MIRA_MUSCULO_TAM_18501, NEWBLER_MUSCULO_TAM_45079, MIRA_PELE_TAM_25282, MIRA_MUSCULO_TAM_18993	map00500
Starch and sucrose metabolism	204	6-dehydrogenase	ec:1.1.1.22	4	NEWBLER_PELE_TAM_35079, NEWBLER_MUSCULO_TAM_55461, MIRA_MUSCULO_TAM_30510, MIRA_PELE_TAM_18255	map00500
Ether lipid metabolism	118	phosphodiesterase	ec:3.1.4.39	6	MIRA_PELE_TAM_7564, NEWBLER_PELE_TAM_29492, NEWBLER_PELE_TAM_41432, NEWBLER_PELE_TAM_28909, MIRA_MUSCULO_TAM_36682, NEWBLER_PELE_TAM_38455	map00565
Ether lipid metabolism	118	EPT	ec:2.7.8.1	2	MIRA_MUSCULO_TAM_12303, NEWBLER_MUSCULO_TAM_56560	map00565
Ether lipid metabolism	118	cholinephosphotransferase	ec:2.7.8.2	2	MIRA_MUSCULO_TAM_12303, MIRA_MUSCULO_TAM_31110	map00565
Ether lipid metabolism	118	synthase	ec:2.5.1.26	2	NEWBLER_MUSCULO_TAM_43186, MIRA_PELE_TAM_5572	map00565
Ether lipid metabolism	118	A2	ec:3.1.1.4	43	MIRA_PELE_TAM_1768, MIRA_MUSCULO_TAM_33064, MIRA_PELE_TAM_812, MIRA_PELE_TAM_3425, MIRA_MUSCULO_TAM_1365, NEWBLER_MUSCULO_TAM_50010, MIRA_MUSCULO_TAM_22501, MIRA_MUSCULO_TAM_37393, NEWBLER_PELE_TAM_51117, NEWBLER_MUSCULO_TAM_43705, NEWBLER_MUSCULO_TAM_45982, MIRA_PELE_TAM_3870, NEWBLER_MUSCULO_TAM_45720, NEWBLER_MUSCULO_TAM_47767, MIRA_PELE_TAM_1250, MIRA_PELE_TAM_3231, NEWBLER_MUSCULO_TAM_43532,…	map00565
Ether lipid metabolism	118	phosphatase	ec:3.1.3.4	36	MIRA_MUSCULO_TAM_15458, MIRA_MUSCULO_TAM_1803, MIRA_MUSCULO_TAM_16648, MIRA_MUSCULO_TAM_24470, NEWBLER_PELE_TAM_24903, NEWBLER_MUSCULO_TAM_39901, MIRA_MUSCULO_TAM_10905, NEWBLER_MUSCULO_TAM_35521, MIRA_MUSCULO_TAM_2676, NEWBLER_MUSCULO_TAM_50136, NEWBLER_MUSCULO_TAM_76880, MIRA_MUSCULO_TAM_4175, NEWBLER_MUSCULO_TAM_59859, NEWBLER_MUSCULO_TAM_40914, MIRA_MUSCULO_TAM_3042, MIRA_MUSCULO_TAM_14691, N…	map00565
Ether lipid metabolism	118	O-acyltransferase	ec:2.3.1.63	3	NEWBLER_MUSCULO_TAM_77022, MIRA_PELE_TAM_14565, MIRA_MUSCULO_TAM_23470	map00565
Ether lipid metabolism	118	O-acetyltransferase	ec:2.3.1.67	4	NEWBLER_MUSCULO_TAM_77022, MIRA_PELE_TAM_14565, MIRA_PELE_TAM_18546, MIRA_MUSCULO_TAM_23470	map00565
Ether lipid metabolism	118	esterase	ec:3.1.1.47	2	NEWBLER_MUSCULO_TAM_85254, NEWBLER_MUSCULO_TAM_35953	map00565
Ether lipid metabolism	118	sulfotransferase	ec:2.8.2.11	2	MIRA_PELE_TAM_5056, NEWBLER_PELE_TAM_11274	map00565
Ether lipid metabolism	118	D	ec:3.1.4.4	20	MIRA_MUSCULO_TAM_28292, NEWBLER_MUSCULO_TAM_68447, NEWBLER_MUSCULO_TAM_46406, MIRA_PELE_TAM_10634, NEWBLER_PELE_TAM_9846, NEWBLER_MUSCULO_TAM_68143, NEWBLER_MUSCULO_TAM_13334, MIRA_MUSCULO_TAM_8715, MIRA_MUSCULO_TAM_42832, NEWBLER_MUSCULO_TAM_50145, MIRA_MUSCULO_TAM_45474, NEWBLER_MUSCULO_TAM_63517, MIRA_MUSCULO_TAM_27806, NEWBLER_MUSCULO_TAM_59917, NEWBLER_PELE_TAM_38281, NEWBLER_PELE_TAM_24821,…	map00565
Cutin, suberine and wax biosynthesis	14	reductase	ec:1.2.1.50	6	NEWBLER_MUSCULO_TAM_77132, NEWBLER_MUSCULO_TAM_47607, NEWBLER_PELE_TAM_28757, MIRA_PELE_TAM_10881, MIRA_PELE_TAM_13545, NEWBLER_PELE_TAM_28367	map00073
Cutin, suberine and wax biosynthesis	14	O-acyltransferase	ec:2.3.1.20	8	NEWBLER_MUSCULO_TAM_81501, MIRA_MUSCULO_TAM_14469, MIRA_MUSCULO_TAM_27425, NEWBLER_PELE_TAM_37847, NEWBLER_MUSCULO_TAM_65769, MIRA_PELE_TAM_19284, NEWBLER_MUSCULO_TAM_57526, MIRA_MUSCULO_TAM_46565	map00073
Glycerophospholipid metabolism	217	phosphodiesterase	ec:3.1.4.46	11	NEWBLER_MUSCULO_TAM_31697, NEWBLER_MUSCULO_TAM_51065, MIRA_MUSCULO_TAM_50259, MIRA_MUSCULO_TAM_12060, NEWBLER_PELE_TAM_43405, MIRA_MUSCULO_TAM_46439, NEWBLER_MUSCULO_TAM_35971, NEWBLER_PELE_TAM_30596, MIRA_MUSCULO_TAM_25411, MIRA_MUSCULO_TAM_50345, MIRA_MUSCULO_TAM_11373	map00564
Glycerophospholipid metabolism	217	kinase (ATP)	ec:2.7.1.107	8	NEWBLER_MUSCULO_TAM_40518, MIRA_MUSCULO_TAM_12690, MIRA_PELE_TAM_18185, MIRA_MUSCULO_TAM_15685, NEWBLER_MUSCULO_TAM_56657, MIRA_MUSCULO_TAM_34466, MIRA_MUSCULO_TAM_21781, MIRA_MUSCULO_TAM_33189	map00564
Glycerophospholipid metabolism	217	kinase	ec:2.7.1.82	6	MIRA_MUSCULO_TAM_24644, MIRA_PELE_TAM_12918, NEWBLER_MUSCULO_TAM_53174, MIRA_MUSCULO_TAM_46409, NEWBLER_PELE_TAM_35285, NEWBLER_PELE_TAM_39892	map00564
Glycerophospholipid metabolism	217	kinase	ec:2.7.1.32	6	MIRA_MUSCULO_TAM_24644, MIRA_PELE_TAM_12918, NEWBLER_MUSCULO_TAM_53174, MIRA_MUSCULO_TAM_46409, NEWBLER_PELE_TAM_35285, NEWBLER_PELE_TAM_39892	map00564
Glycerophospholipid metabolism	217	decarboxylase	ec:4.1.1.65	7	MIRA_MUSCULO_TAM_20395, MIRA_PELE_TAM_13584, NEWBLER_MUSCULO_TAM_9554, MIRA_MUSCULO_TAM_37250, MIRA_MUSCULO_TAM_20864, NEWBLER_MUSCULO_TAM_82051, NEWBLER_PELE_TAM_28166	map00564
Glycerophospholipid metabolism	217	EPT	ec:2.7.8.1	2	MIRA_MUSCULO_TAM_12303, NEWBLER_MUSCULO_TAM_56560	map00564
Glycerophospholipid metabolism	217	cholinephosphotransferase	ec:2.7.8.2	2	MIRA_MUSCULO_TAM_12303, MIRA_MUSCULO_TAM_31110	map00564
Glycerophospholipid metabolism	217	A2	ec:3.1.1.4	43	MIRA_PELE_TAM_1768, MIRA_MUSCULO_TAM_33064, MIRA_PELE_TAM_812, MIRA_PELE_TAM_3425, MIRA_MUSCULO_TAM_1365, NEWBLER_MUSCULO_TAM_50010, MIRA_MUSCULO_TAM_22501, MIRA_MUSCULO_TAM_37393, NEWBLER_PELE_TAM_51117, NEWBLER_MUSCULO_TAM_43705, NEWBLER_MUSCULO_TAM_45982, MIRA_PELE_TAM_3870, NEWBLER_MUSCULO_TAM_45720, NEWBLER_MUSCULO_TAM_47767, MIRA_PELE_TAM_1250, MIRA_PELE_TAM_3231, NEWBLER_MUSCULO_TAM_43532,…	map00564
Glycerophospholipid metabolism	217	lecithinase B	ec:3.1.1.5	32	MIRA_MUSCULO_TAM_33064, MIRA_PELE_TAM_812, MIRA_MUSCULO_TAM_11557, NEWBLER_PELE_TAM_28909, MIRA_MUSCULO_TAM_20663, NEWBLER_PELE_TAM_38455, NEWBLER_MUSCULO_TAM_77856, MIRA_MUSCULO_TAM_37393, NEWBLER_PELE_TAM_51117, MIRA_MUSCULO_TAM_51066, MIRA_MUSCULO_TAM_36682, MIRA_PELE_TAM_1250, NEWBLER_MUSCULO_TAM_43532, NEWBLER_PELE_TAM_29492, NEWBLER_MUSCULO_TAM_3488, NEWBLER_PELE_TAM_19647, MIRA_MUSCULO_TAM…	map00564
Glycerophospholipid metabolism	217	true cholinesterase	ec:3.1.1.7	2	NEWBLER_MUSCULO_TAM_40317, NEWBLER_MUSCULO_TAM_42985	map00564
Glycerophospholipid metabolism	217	phosphatase	ec:3.1.3.4	36	MIRA_MUSCULO_TAM_15458, MIRA_MUSCULO_TAM_1803, MIRA_MUSCULO_TAM_16648, MIRA_MUSCULO_TAM_24470, NEWBLER_PELE_TAM_24903, NEWBLER_MUSCULO_TAM_39901, MIRA_MUSCULO_TAM_10905, NEWBLER_MUSCULO_TAM_35521, MIRA_MUSCULO_TAM_2676, NEWBLER_MUSCULO_TAM_50136, NEWBLER_MUSCULO_TAM_76880, MIRA_MUSCULO_TAM_4175, NEWBLER_MUSCULO_TAM_59859, NEWBLER_MUSCULO_TAM_40914, MIRA_MUSCULO_TAM_3042, MIRA_MUSCULO_TAM_14691, N…	map00564
Glycerophospholipid metabolism	217	N-methyltransferase	ec:2.1.1.71	2	MIRA_PELE_TAM_9821, MIRA_MUSCULO_TAM_11174	map00564
Glycerophospholipid metabolism	217	dehydrogenase (NAD+)	ec:1.1.1.8	8	MIRA_MUSCULO_TAM_3825, NEWBLER_PELE_TAM_6090, MIRA_PELE_TAM_15660, NEWBLER_PELE_TAM_2415, MIRA_PELE_TAM_986, MIRA_PELE_TAM_3641, MIRA_MUSCULO_TAM_381, NEWBLER_MUSCULO_TAM_29963	map00564
Glycerophospholipid metabolism	217	cytidylyltransferase	ec:2.7.7.41	1	NEWBLER_PELE_TAM_29755	map00564
Glycerophospholipid metabolism	217	N-methyltransferase	ec:2.1.1.17	3	NEWBLER_MUSCULO_TAM_30435, MIRA_PELE_TAM_9821, MIRA_MUSCULO_TAM_11174	map00564
Glycerophospholipid metabolism	217	cytidylyltransferase	ec:2.7.7.14	6	NEWBLER_MUSCULO_TAM_7641, MIRA_MUSCULO_TAM_3308, MIRA_MUSCULO_TAM_11764, MIRA_MUSCULO_TAM_3245, NEWBLER_MUSCULO_TAM_11396, MIRA_PELE_TAM_9872	map00564
Glycerophospholipid metabolism	217	cytidylyltransferase	ec:2.7.7.15	14	MIRA_MUSCULO_TAM_702, MIRA_MUSCULO_TAM_722, MIRA_MUSCULO_TAM_2559, MIRA_MUSCULO_TAM_2547, MIRA_MUSCULO_TAM_16813, NEWBLER_MUSCULO_TAM_55617, MIRA_MUSCULO_TAM_26462, NEWBLER_MUSCULO_TAM_16751, NEWBLER_PELE_TAM_50405, NEWBLER_MUSCULO_TAM_16749, MIRA_MUSCULO_TAM_2184, MIRA_MUSCULO_TAM_35970, MIRA_MUSCULO_TAM_16365, MIRA_MUSCULO_TAM_31320	map00564
Glycerophospholipid metabolism	217	O-acetyltransferase	ec:2.3.1.6	2	MIRA_MUSCULO_TAM_4133, MIRA_MUSCULO_TAM_23417	map00564
Glycerophospholipid metabolism	217	dehydrogenase	ec:1.1.5.3	8	MIRA_MUSCULO_TAM_3825, NEWBLER_PELE_TAM_6090, MIRA_PELE_TAM_15660, NEWBLER_PELE_TAM_2415, MIRA_PELE_TAM_986, MIRA_PELE_TAM_3641, MIRA_MUSCULO_TAM_381, NEWBLER_MUSCULO_TAM_29963	map00564
Glycerophospholipid metabolism	217	phosphatase	ec:3.1.3.75	2	MIRA_MUSCULO_TAM_50239, NEWBLER_MUSCULO_TAM_40570	map00564
Glycerophospholipid metabolism	217	phospho-lyase	ec:4.2.3.2	2	MIRA_MUSCULO_TAM_35852, NEWBLER_MUSCULO_TAM_49402	map00564
Glycerophospholipid metabolism	217	1-O-acyltransferase	ec:2.3.1.15	8	NEWBLER_MUSCULO_TAM_43498, NEWBLER_MUSCULO_TAM_69533, MIRA_MUSCULO_TAM_12553, NEWBLER_MUSCULO_TAM_50110, MIRA_MUSCULO_TAM_39093, NEWBLER_PELE_TAM_46626, NEWBLER_MUSCULO_TAM_72036, MIRA_MUSCULO_TAM_21915	map00564
Glycerophospholipid metabolism	217	phosphatidylglycerol phosphate phosphatase	ec:3.1.3.27	1	NEWBLER_MUSCULO_TAM_52191	map00564
Glycerophospholipid metabolism	217	O-acyltransferase	ec:2.3.1.23	6	NEWBLER_MUSCULO_TAM_77022, NEWBLER_MUSCULO_TAM_80401, MIRA_MUSCULO_TAM_9113, MIRA_PELE_TAM_14565, MIRA_PELE_TAM_18546, MIRA_MUSCULO_TAM_23470	map00564
Glycerophospholipid metabolism	217	A1	ec:3.1.1.32	5	MIRA_MUSCULO_TAM_54092, NEWBLER_PELE_TAM_26182, MIRA_PELE_TAM_12377, MIRA_PELE_TAM_3028, MIRA_PELE_TAM_3231	map00564
Glycerophospholipid metabolism	217	O-acyltransferase	ec:2.3.1.51	13	NEWBLER_PELE_TAM_56890, NEWBLER_MUSCULO_TAM_69533, MIRA_MUSCULO_TAM_15369, NEWBLER_MUSCULO_TAM_42240, NEWBLER_PELE_TAM_33667, NEWBLER_PELE_TAM_37536, NEWBLER_MUSCULO_TAM_72036, MIRA_MUSCULO_TAM_46229, NEWBLER_MUSCULO_TAM_80401, MIRA_PELE_TAM_21811, MIRA_PELE_TAM_14565, NEWBLER_MUSCULO_TAM_41106, NEWBLER_PELE_TAM_33428	map00564
Glycerophospholipid metabolism	217	O-acyltransferase	ec:2.3.1.42	1	NEWBLER_PELE_TAM_47553	map00564
Glycerophospholipid metabolism	217	O-acyltransferase	ec:2.3.1.43	2	NEWBLER_MUSCULO_TAM_32648, MIRA_PELE_TAM_7596	map00564
Glycerophospholipid metabolism	217	dehydrogenase [NAD(P)+]	ec:1.1.1.94	8	MIRA_MUSCULO_TAM_3825, NEWBLER_PELE_TAM_6090, MIRA_PELE_TAM_15660, NEWBLER_PELE_TAM_2415, MIRA_PELE_TAM_986, MIRA_PELE_TAM_3641, MIRA_MUSCULO_TAM_381, NEWBLER_MUSCULO_TAM_29963	map00564
Glycerophospholipid metabolism	217	phosphodiesterase	ec:3.1.4.2	6	NEWBLER_MUSCULO_TAM_31697, MIRA_MUSCULO_TAM_50259, MIRA_MUSCULO_TAM_12060, MIRA_MUSCULO_TAM_25411, MIRA_MUSCULO_TAM_50345, MIRA_MUSCULO_TAM_11373	map00564
Glycerophospholipid metabolism	217	D	ec:3.1.4.4	20	MIRA_MUSCULO_TAM_28292, NEWBLER_MUSCULO_TAM_68447, NEWBLER_MUSCULO_TAM_46406, MIRA_PELE_TAM_10634, NEWBLER_PELE_TAM_9846, NEWBLER_MUSCULO_TAM_68143, NEWBLER_MUSCULO_TAM_13334, MIRA_MUSCULO_TAM_8715, MIRA_MUSCULO_TAM_42832, NEWBLER_MUSCULO_TAM_50145, MIRA_MUSCULO_TAM_45474, NEWBLER_MUSCULO_TAM_63517, MIRA_MUSCULO_TAM_27806, NEWBLER_MUSCULO_TAM_59917, NEWBLER_PELE_TAM_38281, NEWBLER_PELE_TAM_24821,…	map00564
Synthesis and degradation of ketone bodies	31	C-acetyltransferase	ec:2.3.1.9	20	NEWBLER_MUSCULO_TAM_41551, NEWBLER_MUSCULO_TAM_45712, MIRA_MUSCULO_TAM_12479, MIRA_PELE_TAM_13916, MIRA_MUSCULO_TAM_2614, NEWBLER_PELE_TAM_13126, MIRA_MUSCULO_TAM_2068, MIRA_MUSCULO_TAM_2275, MIRA_MUSCULO_TAM_9727, NEWBLER_PELE_TAM_32581, MIRA_MUSCULO_TAM_8354, MIRA_PELE_TAM_15643, MIRA_MUSCULO_TAM_16026, MIRA_PELE_TAM_21453, NEWBLER_PELE_TAM_26893, MIRA_MUSCULO_TAM_36572, NEWBLER_MUSCULO_TAM_406…	map00072
Synthesis and degradation of ketone bodies	31	lyase	ec:4.1.3.4	1	NEWBLER_MUSCULO_TAM_46088	map00072
Synthesis and degradation of ketone bodies	31	CoA-transferase	ec:2.8.3.5	7	MIRA_MUSCULO_TAM_16528, NEWBLER_MUSCULO_TAM_47119, MIRA_MUSCULO_TAM_19672, MIRA_MUSCULO_TAM_2828, NEWBLER_PELE_TAM_36813, MIRA_MUSCULO_TAM_17753, MIRA_MUSCULO_TAM_3304	map00072
Synthesis and degradation of ketone bodies	31	dehydrogenase	ec:1.1.1.30	3	MIRA_MUSCULO_TAM_14804, MIRA_MUSCULO_TAM_15596, NEWBLER_MUSCULO_TAM_43329	map00072
Glycosylphosphatidylinositol(GPI)-anchor biosynthesis	10	N-acetylglucosaminyltransferase	ec:2.4.1.198	10	MIRA_MUSCULO_TAM_64, MIRA_MUSCULO_TAM_23410, MIRA_MUSCULO_TAM_128, MIRA_MUSCULO_TAM_5991, NEWBLER_MUSCULO_TAM_75156, NEWBLER_MUSCULO_TAM_60250, MIRA_MUSCULO_TAM_3048, MIRA_MUSCULO_TAM_33129, NEWBLER_MUSCULO_TAM_72223, MIRA_MUSCULO_TAM_27396	map00563
Fatty acid degradation	163	dehydrogenase	ec:1.2.1.48	2	NEWBLER_MUSCULO_TAM_71912, MIRA_MUSCULO_TAM_28643	map00071
Fatty acid degradation	163	epimerase	ec:5.1.2.3	2	NEWBLER_MUSCULO_TAM_63901, NEWBLER_MUSCULO_TAM_32147	map00071
Fatty acid degradation	163	ligase	ec:6.2.1.3	32	MIRA_MUSCULO_TAM_33265, NEWBLER_MUSCULO_TAM_43003, MIRA_MUSCULO_TAM_3605, MIRA_PELE_TAM_3948, NEWBLER_MUSCULO_TAM_32396, MIRA_MUSCULO_TAM_5366, NEWBLER_MUSCULO_TAM_32397, MIRA_MUSCULO_TAM_22046, MIRA_MUSCULO_TAM_5682, MIRA_MUSCULO_TAM_49789, MIRA_MUSCULO_TAM_6970, MIRA_PELE_TAM_8966, MIRA_MUSCULO_TAM_13285, NEWBLER_MUSCULO_TAM_47323, MIRA_MUSCULO_TAM_37693, NEWBLER_PELE_TAM_10249, MIRA_MUSCULO_TA…	map00071
Fatty acid degradation	163	hydratase	ec:4.2.1.74	20	NEWBLER_MUSCULO_TAM_41551, NEWBLER_MUSCULO_TAM_45712, MIRA_PELE_TAM_13916, MIRA_MUSCULO_TAM_4516, MIRA_MUSCULO_TAM_14957, NEWBLER_PELE_TAM_13126, MIRA_MUSCULO_TAM_2068, MIRA_MUSCULO_TAM_2275, MIRA_MUSCULO_TAM_9727, NEWBLER_PELE_TAM_32581, MIRA_MUSCULO_TAM_8354, MIRA_PELE_TAM_15643, MIRA_MUSCULO_TAM_16026, MIRA_PELE_TAM_21453, NEWBLER_PELE_TAM_26893, NEWBLER_MUSCULO_TAM_40631, MIRA_MUSCULO_TAM_146…	map00071
Fatty acid degradation	163	dehydrogenase	ec:1.1.1.1	7	MIRA_MUSCULO_TAM_37831, NEWBLER_PELE_TAM_41612, MIRA_MUSCULO_TAM_13080, MIRA_MUSCULO_TAM_2397, MIRA_MUSCULO_TAM_46129, NEWBLER_MUSCULO_TAM_67052, NEWBLER_MUSCULO_TAM_41136	map00071
Fatty acid degradation	163	monooxygenase	ec:1.14.14.1	19	NEWBLER_MUSCULO_TAM_42651, NEWBLER_MUSCULO_TAM_8999, MIRA_MUSCULO_TAM_51090, NEWBLER_PELE_TAM_6655, NEWBLER_PELE_TAM_21359, NEWBLER_PELE_TAM_38037, NEWBLER_PELE_TAM_35394, NEWBLER_MUSCULO_TAM_78208, NEWBLER_MUSCULO_TAM_84879, MIRA_MUSCULO_TAM_4450, NEWBLER_MUSCULO_TAM_50263, NEWBLER_PELE_TAM_21358, NEWBLER_PELE_TAM_22072, NEWBLER_PELE_TAM_29797, NEWBLER_PELE_TAM_29852, NEWBLER_MUSCULO_TAM_9194, N…	map00071
Fatty acid degradation	163	isomerase	ec:5.3.3.8	10	MIRA_PELE_TAM_9467, MIRA_MUSCULO_TAM_19375, MIRA_MUSCULO_TAM_56012, NEWBLER_MUSCULO_TAM_40903, MIRA_MUSCULO_TAM_26517, NEWBLER_PELE_TAM_30224, NEWBLER_MUSCULO_TAM_63901, NEWBLER_MUSCULO_TAM_61536, MIRA_MUSCULO_TAM_29424, MIRA_MUSCULO_TAM_1554	map00071
Fatty acid degradation	163	dehydrogenase (NAD+)	ec:1.2.1.3	32	MIRA_MUSCULO_TAM_1526, NEWBLER_MUSCULO_TAM_40199, NEWBLER_MUSCULO_TAM_71912, MIRA_MUSCULO_TAM_15816, MIRA_MUSCULO_TAM_37943, MIRA_MUSCULO_TAM_20028, NEWBLER_PELE_TAM_39302, MIRA_MUSCULO_TAM_5323, MIRA_MUSCULO_TAM_12829, NEWBLER_MUSCULO_TAM_51241, MIRA_MUSCULO_TAM_44164, MIRA_MUSCULO_TAM_2273, NEWBLER_PELE_TAM_23193, NEWBLER_MUSCULO_TAM_22885, MIRA_MUSCULO_TAM_13443, MIRA_MUSCULO_TAM_11500, NEWBLE…	map00071
Fatty acid degradation	163	C-acetyltransferase	ec:2.3.1.9	20	NEWBLER_MUSCULO_TAM_41551, NEWBLER_MUSCULO_TAM_45712, MIRA_MUSCULO_TAM_12479, MIRA_PELE_TAM_13916, MIRA_MUSCULO_TAM_2614, NEWBLER_PELE_TAM_13126, MIRA_MUSCULO_TAM_2068, MIRA_MUSCULO_TAM_2275, MIRA_MUSCULO_TAM_9727, NEWBLER_PELE_TAM_32581, MIRA_MUSCULO_TAM_8354, MIRA_PELE_TAM_15643, MIRA_MUSCULO_TAM_16026, MIRA_PELE_TAM_21453, NEWBLER_PELE_TAM_26893, MIRA_MUSCULO_TAM_36572, NEWBLER_MUSCULO_TAM_406…	map00071
Fatty acid degradation	163	oxidase	ec:1.3.3.6	6	NEWBLER_MUSCULO_TAM_85297, NEWBLER_MUSCULO_TAM_53703, NEWBLER_MUSCULO_TAM_39979, MIRA_MUSCULO_TAM_20301, MIRA_MUSCULO_TAM_27820, MIRA_MUSCULO_TAM_3029	map00071
Fatty acid degradation	163	acyl-CoA dehydrogenase	ec:1.3.8.1	1	NEWBLER_MUSCULO_TAM_40745	map00071
Fatty acid degradation	163	C-acyltransferase	ec:2.3.1.16	31	MIRA_MUSCULO_TAM_2614, MIRA_MUSCULO_TAM_4516, NEWBLER_PELE_TAM_39845, MIRA_MUSCULO_TAM_2275, MIRA_MUSCULO_TAM_9727, MIRA_MUSCULO_TAM_29965, MIRA_MUSCULO_TAM_3985, MIRA_MUSCULO_TAM_8354, MIRA_MUSCULO_TAM_9067, MIRA_MUSCULO_TAM_12097, MIRA_PELE_TAM_21453, NEWBLER_MUSCULO_TAM_81627, NEWBLER_MUSCULO_TAM_40631, NEWBLER_MUSCULO_TAM_40016, MIRA_MUSCULO_TAM_11042, NEWBLER_MUSCULO_TAM_41551, NEWBLER_MUSCU…	map00071
Fatty acid degradation	163	O-palmitoyltransferase	ec:2.3.1.21	19	MIRA_MUSCULO_TAM_3925, NEWBLER_MUSCULO_TAM_21968, MIRA_MUSCULO_TAM_26040, MIRA_MUSCULO_TAM_43989, NEWBLER_MUSCULO_TAM_21969, MIRA_MUSCULO_TAM_4936, NEWBLER_MUSCULO_TAM_70175, MIRA_PELE_TAM_19361, MIRA_MUSCULO_TAM_25665, MIRA_MUSCULO_TAM_50511, NEWBLER_PELE_TAM_31918, NEWBLER_PELE_TAM_30006, NEWBLER_MUSCULO_TAM_41945, MIRA_MUSCULO_TAM_14362, NEWBLER_MUSCULO_TAM_46211, NEWBLER_PELE_TAM_43475, MIRA_…	map00071
Fatty acid degradation	163	1-monooxygenase	ec:1.14.15.3	1	MIRA_PELE_TAM_15018	map00071
Fatty acid degradation	163	hydratase	ec:4.2.1.17	26	MIRA_MUSCULO_TAM_4516, NEWBLER_MUSCULO_TAM_42053, MIRA_MUSCULO_TAM_2419, MIRA_MUSCULO_TAM_2275, MIRA_MUSCULO_TAM_9727, MIRA_MUSCULO_TAM_8354, MIRA_MUSCULO_TAM_31518, MIRA_PELE_TAM_21453, NEWBLER_MUSCULO_TAM_40631, NEWBLER_MUSCULO_TAM_40016, MIRA_MUSCULO_TAM_11042, NEWBLER_MUSCULO_TAM_41551, NEWBLER_MUSCULO_TAM_45712, MIRA_PELE_TAM_13916, MIRA_MUSCULO_TAM_14957, NEWBLER_PELE_TAM_13126, MIRA_MUSCUL…	map00071
Fatty acid degradation	163	dehydrogenase	ec:1.1.1.211	21	NEWBLER_MUSCULO_TAM_41551, NEWBLER_MUSCULO_TAM_45712, MIRA_PELE_TAM_13916, MIRA_MUSCULO_TAM_4516, MIRA_MUSCULO_TAM_14957, NEWBLER_PELE_TAM_13126, MIRA_MUSCULO_TAM_2068, MIRA_MUSCULO_TAM_2275, MIRA_MUSCULO_TAM_9727, NEWBLER_PELE_TAM_32581, MIRA_MUSCULO_TAM_8354, MIRA_PELE_TAM_15643, MIRA_MUSCULO_TAM_12097, MIRA_MUSCULO_TAM_16026, MIRA_PELE_TAM_21453, NEWBLER_PELE_TAM_26893, NEWBLER_MUSCULO_TAM_406…	map00071
Fatty acid degradation	163	dehydrogenase	ec:1.1.1.35	26	MIRA_MUSCULO_TAM_4516, MIRA_MUSCULO_TAM_2275, MIRA_MUSCULO_TAM_9727, MIRA_MUSCULO_TAM_8354, MIRA_MUSCULO_TAM_17482, MIRA_MUSCULO_TAM_12097, MIRA_PELE_TAM_21453, NEWBLER_MUSCULO_TAM_40631, NEWBLER_MUSCULO_TAM_40016, MIRA_MUSCULO_TAM_11042, NEWBLER_MUSCULO_TAM_41551, NEWBLER_MUSCULO_TAM_45712, MIRA_PELE_TAM_13916, MIRA_MUSCULO_TAM_14957, NEWBLER_PELE_TAM_13126, MIRA_MUSCULO_TAM_2068, NEWBLER_MUSCUL…	map00071
Inositol phosphate metabolism	189	3-kinase	ec:2.7.1.127	11	NEWBLER_MUSCULO_TAM_16254, NEWBLER_MUSCULO_TAM_16255, MIRA_MUSCULO_TAM_1678, NEWBLER_MUSCULO_TAM_16253, NEWBLER_MUSCULO_TAM_57345, MIRA_MUSCULO_TAM_3675, MIRA_PELE_TAM_4611, NEWBLER_MUSCULO_TAM_46751, NEWBLER_MUSCULO_TAM_16258, MIRA_MUSCULO_TAM_21739, MIRA_MUSCULO_TAM_15692	map00562
Inositol phosphate metabolism	189	4-kinase	ec:2.7.1.67	4	MIRA_MUSCULO_TAM_27318, NEWBLER_MUSCULO_TAM_40390, NEWBLER_MUSCULO_TAM_65207, NEWBLER_MUSCULO_TAM_75349	map00562
Inositol phosphate metabolism	189	5-kinase	ec:2.7.1.68	15	MIRA_PELE_TAM_4604, NEWBLER_MUSCULO_TAM_78408, MIRA_MUSCULO_TAM_24471, MIRA_MUSCULO_TAM_23154, NEWBLER_PELE_TAM_48324, MIRA_MUSCULO_TAM_28747, MIRA_MUSCULO_TAM_25996, NEWBLER_MUSCULO_TAM_54373, MIRA_PELE_TAM_15600, NEWBLER_PELE_TAM_51929, NEWBLER_MUSCULO_TAM_29936, NEWBLER_MUSCULO_TAM_24348, NEWBLER_PELE_TAM_42872, NEWBLER_PELE_TAM_44048, NEWBLER_MUSCULO_TAM_43701	map00562
Inositol phosphate metabolism	189	phospholipase C	ec:3.1.4.11	64	MIRA_PELE_TAM_21170, NEWBLER_PELE_TAM_38457, NEWBLER_MUSCULO_TAM_63871, NEWBLER_MUSCULO_TAM_32491, MIRA_MUSCULO_TAM_29520, NEWBLER_MUSCULO_TAM_76226, MIRA_PELE_TAM_2919, NEWBLER_PELE_TAM_30053, NEWBLER_PELE_TAM_21419, MIRA_MUSCULO_TAM_52415, MIRA_MUSCULO_TAM_52534, NEWBLER_MUSCULO_TAM_47346, MIRA_MUSCULO_TAM_52410, NEWBLER_MUSCULO_TAM_66630, NEWBLER_MUSCULO_TAM_40188, NEWBLER_MUSCULO_TAM_47416, N…	map00562
Inositol phosphate metabolism	189	dehydrogenase (acetylating)	ec:1.2.1.18	3	NEWBLER_MUSCULO_TAM_40199, NEWBLER_PELE_TAM_23193, MIRA_MUSCULO_TAM_5323	map00562
Inositol phosphate metabolism	189	4-kinase	ec:2.7.1.149	3	MIRA_PELE_TAM_15600, NEWBLER_PELE_TAM_42872, NEWBLER_MUSCULO_TAM_43701	map00562
Inositol phosphate metabolism	189	3-kinase	ec:2.7.1.137	39	NEWBLER_MUSCULO_TAM_48815, NEWBLER_MUSCULO_TAM_62220, MIRA_MUSCULO_TAM_8518, MIRA_MUSCULO_TAM_3124, MIRA_MUSCULO_TAM_1325, MIRA_MUSCULO_TAM_22252, NEWBLER_MUSCULO_TAM_53303, MIRA_MUSCULO_TAM_24277, NEWBLER_PELE_TAM_37264, MIRA_MUSCULO_TAM_20296, NEWBLER_PELE_TAM_27637, NEWBLER_MUSCULO_TAM_77950, MIRA_PELE_TAM_20941, MIRA_MUSCULO_TAM_31838, NEWBLER_MUSCULO_TAM_31845, NEWBLER_MUSCULO_TAM_55122, NEW…	map00562
Inositol phosphate metabolism	189	1-kinase	ec:2.7.1.134	2	NEWBLER_PELE_TAM_28853, MIRA_PELE_TAM_13161	map00562
Inositol phosphate metabolism	189	2-kinase	ec:2.7.1.158	2	NEWBLER_MUSCULO_TAM_46386, MIRA_MUSCULO_TAM_23483	map00562
Inositol phosphate metabolism	189	5/6-kinase	ec:2.7.1.159	2	NEWBLER_PELE_TAM_28853, MIRA_PELE_TAM_13161	map00562
Inositol phosphate metabolism	189	3-kinase	ec:2.7.1.154	17	MIRA_MUSCULO_TAM_46906, NEWBLER_PELE_TAM_40268, MIRA_MUSCULO_TAM_8518, MIRA_MUSCULO_TAM_29871, NEWBLER_MUSCULO_TAM_53303, MIRA_MUSCULO_TAM_24277, NEWBLER_PELE_TAM_37264, MIRA_MUSCULO_TAM_20296, NEWBLER_PELE_TAM_27637, NEWBLER_MUSCULO_TAM_74193, NEWBLER_MUSCULO_TAM_77950, MIRA_PELE_TAM_20941, MIRA_MUSCULO_TAM_31838, NEWBLER_MUSCULO_TAM_31845, NEWBLER_MUSCULO_TAM_55122, NEWBLER_MUSCULO_TAM_31846, N…	map00562
Inositol phosphate metabolism	189	5-kinase	ec:2.7.1.150	6	NEWBLER_PELE_TAM_48324, MIRA_MUSCULO_TAM_25996, NEWBLER_PELE_TAM_51929, NEWBLER_MUSCULO_TAM_78408, NEWBLER_MUSCULO_TAM_24348, MIRA_MUSCULO_TAM_24471	map00562
Inositol phosphate metabolism	189	3-kinase	ec:2.7.1.153	16	MIRA_MUSCULO_TAM_46906, NEWBLER_PELE_TAM_40268, MIRA_MUSCULO_TAM_8518, MIRA_MUSCULO_TAM_29871, NEWBLER_MUSCULO_TAM_53303, MIRA_MUSCULO_TAM_24277, NEWBLER_PELE_TAM_37264, MIRA_MUSCULO_TAM_20296, NEWBLER_PELE_TAM_27637, NEWBLER_MUSCULO_TAM_77950, MIRA_PELE_TAM_20941, MIRA_MUSCULO_TAM_31838, NEWBLER_MUSCULO_TAM_31845, NEWBLER_MUSCULO_TAM_55122, NEWBLER_MUSCULO_TAM_31846, NEWBLER_MUSCULO_TAM_8165	map00562
Inositol phosphate metabolism	189	isomerase	ec:5.3.1.1	6	MIRA_MUSCULO_TAM_21777, MIRA_MUSCULO_TAM_1145, NEWBLER_MUSCULO_TAM_6966, MIRA_MUSCULO_TAM_350, MIRA_MUSCULO_TAM_71, NEWBLER_PELE_TAM_26472	map00562
Inositol phosphate metabolism	189	synthase	ec:5.5.1.4	2	NEWBLER_PELE_TAM_47647, NEWBLER_MUSCULO_TAM_33177	map00562
Inositol phosphate metabolism	189	5-phosphatase	ec:3.1.3.36	5	NEWBLER_MUSCULO_TAM_52191, MIRA_PELE_TAM_6519, NEWBLER_MUSCULO_TAM_76194, NEWBLER_PELE_TAM_3494, NEWBLER_PELE_TAM_27297	map00562
Inositol phosphate metabolism	189	5-phosphatase	ec:3.1.3.56	5	MIRA_PELE_TAM_17401, MIRA_PELE_TAM_9055, MIRA_MUSCULO_TAM_13386, NEWBLER_PELE_TAM_3494, NEWBLER_MUSCULO_TAM_67092	map00562
Inositol phosphate metabolism	189	1-phosphatase	ec:3.1.3.57	1	MIRA_PELE_TAM_4050	map00562
Inositol phosphate metabolism	189	3-phosphatase	ec:3.1.3.67	3	NEWBLER_MUSCULO_TAM_27976, NEWBLER_PELE_TAM_39784, MIRA_MUSCULO_TAM_22782	map00562
Inositol phosphate metabolism	189	4-phosphatase	ec:3.1.3.66	5	NEWBLER_MUSCULO_TAM_78890, MIRA_MUSCULO_TAM_47063, NEWBLER_PELE_TAM_29059, NEWBLER_MUSCULO_TAM_60099, NEWBLER_PELE_TAM_37244	map00562
Inositol phosphate metabolism	189	inositol-1,3-bisphosphate 3-phosphatase	ec:3.1.3.64	19	NEWBLER_MUSCULO_TAM_37393, NEWBLER_MUSCULO_TAM_37392, NEWBLER_MUSCULO_TAM_41462, MIRA_MUSCULO_TAM_15204, MIRA_MUSCULO_TAM_54692, NEWBLER_MUSCULO_TAM_42250, NEWBLER_MUSCULO_TAM_54618, NEWBLER_PELE_TAM_38505, NEWBLER_PELE_TAM_39784, MIRA_MUSCULO_TAM_5999, MIRA_MUSCULO_TAM_22782, NEWBLER_MUSCULO_TAM_56776, NEWBLER_MUSCULO_TAM_60748, MIRA_MUSCULO_TAM_21883, NEWBLER_PELE_TAM_29526, MIRA_MUSCULO_TAM_30…	map00562
Inositol phosphate metabolism	189	phosphatase	ec:3.1.3.25	4	NEWBLER_PELE_TAM_7281, NEWBLER_PELE_TAM_7280, MIRA_MUSCULO_TAM_15662, MIRA_MUSCULO_TAM_13381	map00562
Inositol phosphate metabolism	189	oxygenase	ec:1.13.99.1	1	MIRA_MUSCULO_TAM_21880	map00562
Glycerolipid metabolism	157	kinase (ATP)	ec:2.7.1.107	8	NEWBLER_MUSCULO_TAM_40518, MIRA_MUSCULO_TAM_12690, MIRA_PELE_TAM_18185, MIRA_MUSCULO_TAM_15685, NEWBLER_MUSCULO_TAM_56657, MIRA_MUSCULO_TAM_34466, MIRA_MUSCULO_TAM_21781, MIRA_MUSCULO_TAM_33189	map00561
Glycerolipid metabolism	157	kinase	ec:2.7.1.94	1	MIRA_MUSCULO_TAM_21781	map00561
Glycerolipid metabolism	157	kinase	ec:2.7.1.30	1	MIRA_PELE_TAM_4787	map00561
Glycerolipid metabolism	157	lipase	ec:3.1.1.3	19	NEWBLER_PELE_TAM_56890, NEWBLER_MUSCULO_TAM_40012, NEWBLER_MUSCULO_TAM_46888, MIRA_MUSCULO_TAM_11610, MIRA_MUSCULO_TAM_14676, NEWBLER_PELE_TAM_26182, MIRA_MUSCULO_TAM_13617, MIRA_MUSCULO_TAM_3513, MIRA_MUSCULO_TAM_4036, NEWBLER_MUSCULO_TAM_74650, MIRA_PELE_TAM_12991, MIRA_PELE_TAM_3028, NEWBLER_MUSCULO_TAM_42824, MIRA_MUSCULO_TAM_31159, MIRA_MUSCULO_TAM_12133, NEWBLER_MUSCULO_TAM_47973, NEWBLER_M…	map00561
Glycerolipid metabolism	157	phosphatase	ec:3.1.3.4	36	MIRA_MUSCULO_TAM_15458, MIRA_MUSCULO_TAM_1803, MIRA_MUSCULO_TAM_16648, MIRA_MUSCULO_TAM_24470, NEWBLER_PELE_TAM_24903, NEWBLER_MUSCULO_TAM_39901, MIRA_MUSCULO_TAM_10905, NEWBLER_MUSCULO_TAM_35521, MIRA_MUSCULO_TAM_2676, NEWBLER_MUSCULO_TAM_50136, NEWBLER_MUSCULO_TAM_76880, MIRA_MUSCULO_TAM_4175, NEWBLER_MUSCULO_TAM_59859, NEWBLER_MUSCULO_TAM_40914, MIRA_MUSCULO_TAM_3042, MIRA_MUSCULO_TAM_14691, N…	map00561
Glycerolipid metabolism	157	dehydrogenase (NADP+)	ec:1.1.1.2	29	NEWBLER_MUSCULO_TAM_71912, NEWBLER_MUSCULO_TAM_20426, NEWBLER_MUSCULO_TAM_74103, NEWBLER_PELE_TAM_36293, NEWBLER_MUSCULO_TAM_4808, NEWBLER_MUSCULO_TAM_84879, NEWBLER_MUSCULO_TAM_55544, MIRA_MUSCULO_TAM_45890, MIRA_PELE_TAM_13155, NEWBLER_MUSCULO_TAM_48011, MIRA_MUSCULO_TAM_3484, NEWBLER_PELE_TAM_21215, NEWBLER_MUSCULO_TAM_81241, NEWBLER_MUSCULO_TAM_29955, NEWBLER_MUSCULO_TAM_45222, NEWBLER_MUSCUL…	map00561
Glycerolipid metabolism	157	dehydrogenase (NAD+)	ec:1.2.1.3	32	MIRA_MUSCULO_TAM_1526, NEWBLER_MUSCULO_TAM_40199, NEWBLER_MUSCULO_TAM_71912, MIRA_MUSCULO_TAM_15816, MIRA_MUSCULO_TAM_37943, MIRA_MUSCULO_TAM_20028, NEWBLER_PELE_TAM_39302, MIRA_MUSCULO_TAM_5323, MIRA_MUSCULO_TAM_12829, NEWBLER_MUSCULO_TAM_51241, MIRA_MUSCULO_TAM_44164, MIRA_MUSCULO_TAM_2273, NEWBLER_PELE_TAM_23193, NEWBLER_MUSCULO_TAM_22885, MIRA_MUSCULO_TAM_13443, MIRA_MUSCULO_TAM_11500, NEWBLE…	map00561
Glycerolipid metabolism	157	1-O-acyltransferase	ec:2.3.1.15	8	NEWBLER_MUSCULO_TAM_43498, NEWBLER_MUSCULO_TAM_69533, MIRA_MUSCULO_TAM_12553, NEWBLER_MUSCULO_TAM_50110, MIRA_MUSCULO_TAM_39093, NEWBLER_PELE_TAM_46626, NEWBLER_MUSCULO_TAM_72036, MIRA_MUSCULO_TAM_21915	map00561
Glycerolipid metabolism	157	lipase	ec:3.1.1.23	6	MIRA_MUSCULO_TAM_54859, MIRA_MUSCULO_TAM_24634, MIRA_MUSCULO_TAM_39221, MIRA_MUSCULO_TAM_47969, NEWBLER_MUSCULO_TAM_68719, MIRA_MUSCULO_TAM_31159	map00561
Glycerolipid metabolism	157	O-acyltransferase	ec:2.3.1.20	8	NEWBLER_MUSCULO_TAM_81501, MIRA_MUSCULO_TAM_14469, MIRA_MUSCULO_TAM_27425, NEWBLER_PELE_TAM_37847, NEWBLER_MUSCULO_TAM_65769, MIRA_PELE_TAM_19284, NEWBLER_MUSCULO_TAM_57526, MIRA_MUSCULO_TAM_46565	map00561
Glycerolipid metabolism	157	galactolipid lipase	ec:3.1.1.26	1	MIRA_MUSCULO_TAM_24634	map00561
Glycerolipid metabolism	157	O-acyltransferase	ec:2.3.1.22	11	NEWBLER_MUSCULO_TAM_81501, MIRA_MUSCULO_TAM_14469, MIRA_MUSCULO_TAM_27425, NEWBLER_PELE_TAM_37847, MIRA_MUSCULO_TAM_4957, MIRA_PELE_TAM_9427, NEWBLER_MUSCULO_TAM_65769, MIRA_PELE_TAM_19284, NEWBLER_PELE_TAM_31317, NEWBLER_MUSCULO_TAM_57526, MIRA_MUSCULO_TAM_46565	map00561
Glycerolipid metabolism	157	lipase	ec:3.1.1.34	6	NEWBLER_MUSCULO_TAM_40012, MIRA_MUSCULO_TAM_11610, MIRA_MUSCULO_TAM_12133, NEWBLER_MUSCULO_TAM_65468, MIRA_MUSCULO_TAM_3513, MIRA_MUSCULO_TAM_4036	map00561
Glycerolipid metabolism	157	O-acyltransferase	ec:2.3.1.51	13	NEWBLER_PELE_TAM_56890, NEWBLER_MUSCULO_TAM_69533, MIRA_MUSCULO_TAM_15369, NEWBLER_MUSCULO_TAM_42240, NEWBLER_PELE_TAM_33667, NEWBLER_PELE_TAM_37536, NEWBLER_MUSCULO_TAM_72036, MIRA_MUSCULO_TAM_46229, NEWBLER_MUSCULO_TAM_80401, MIRA_PELE_TAM_21811, MIRA_PELE_TAM_14565, NEWBLER_MUSCULO_TAM_41106, NEWBLER_PELE_TAM_33428	map00561
Glycerolipid metabolism	157	reductase	ec:1.1.1.21	24	MIRA_MUSCULO_TAM_15506, NEWBLER_MUSCULO_TAM_20951, NEWBLER_MUSCULO_TAM_20426, MIRA_MUSCULO_TAM_20657, MIRA_MUSCULO_TAM_54052, MIRA_MUSCULO_TAM_1574, MIRA_MUSCULO_TAM_6646, NEWBLER_MUSCULO_TAM_74103, NEWBLER_PELE_TAM_36293, NEWBLER_PELE_TAM_37231, NEWBLER_MUSCULO_TAM_4808, NEWBLER_MUSCULO_TAM_84879, NEWBLER_MUSCULO_TAM_55544, MIRA_PELE_TAM_13155, NEWBLER_MUSCULO_TAM_48011, MIRA_MUSCULO_TAM_3484, M…	map00561
Novobiocin biosynthesis	12	transaminase	ec:2.6.1.57	10	MIRA_MUSCULO_TAM_20395, MIRA_MUSCULO_TAM_9399, NEWBLER_MUSCULO_TAM_9554, NEWBLER_MUSCULO_TAM_26329, NEWBLER_MUSCULO_TAM_26326, MIRA_MUSCULO_TAM_20864, NEWBLER_MUSCULO_TAM_82051, MIRA_MUSCULO_TAM_717, MIRA_MUSCULO_TAM_1467, NEWBLER_PELE_TAM_28166	map00401
Novobiocin biosynthesis	12	transaminase	ec:2.6.1.5	10	MIRA_MUSCULO_TAM_20395, MIRA_MUSCULO_TAM_9399, NEWBLER_MUSCULO_TAM_9554, NEWBLER_MUSCULO_TAM_26329, NEWBLER_MUSCULO_TAM_26326, MIRA_MUSCULO_TAM_20864, NEWBLER_MUSCULO_TAM_82051, MIRA_MUSCULO_TAM_717, MIRA_MUSCULO_TAM_1467, NEWBLER_PELE_TAM_28166	map00401
Novobiocin biosynthesis	12	transaminase	ec:2.6.1.9	10	MIRA_MUSCULO_TAM_20395, MIRA_MUSCULO_TAM_9399, NEWBLER_MUSCULO_TAM_9554, NEWBLER_MUSCULO_TAM_26329, NEWBLER_MUSCULO_TAM_26326, MIRA_MUSCULO_TAM_20864, NEWBLER_MUSCULO_TAM_82051, MIRA_MUSCULO_TAM_717, MIRA_MUSCULO_TAM_1467, NEWBLER_PELE_TAM_28166	map00401
Novobiocin biosynthesis	12	transaminase	ec:2.6.1.1	12	MIRA_MUSCULO_TAM_20395, MIRA_MUSCULO_TAM_9399, MIRA_PELE_TAM_13584, NEWBLER_MUSCULO_TAM_9554, NEWBLER_MUSCULO_TAM_26329, MIRA_MUSCULO_TAM_37250, NEWBLER_MUSCULO_TAM_26326, MIRA_MUSCULO_TAM_20864, NEWBLER_MUSCULO_TAM_82051, MIRA_MUSCULO_TAM_717, MIRA_MUSCULO_TAM_1467, NEWBLER_PELE_TAM_28166	map00401
Phenylalanine, tyrosine and tryptophan biosynthesis	12	transaminase	ec:2.6.1.57	10	MIRA_MUSCULO_TAM_20395, MIRA_MUSCULO_TAM_9399, NEWBLER_MUSCULO_TAM_9554, NEWBLER_MUSCULO_TAM_26329, NEWBLER_MUSCULO_TAM_26326, MIRA_MUSCULO_TAM_20864, NEWBLER_MUSCULO_TAM_82051, MIRA_MUSCULO_TAM_717, MIRA_MUSCULO_TAM_1467, NEWBLER_PELE_TAM_28166	map00400
Phenylalanine, tyrosine and tryptophan biosynthesis	12	transaminase	ec:2.6.1.5	10	MIRA_MUSCULO_TAM_20395, MIRA_MUSCULO_TAM_9399, NEWBLER_MUSCULO_TAM_9554, NEWBLER_MUSCULO_TAM_26329, NEWBLER_MUSCULO_TAM_26326, MIRA_MUSCULO_TAM_20864, NEWBLER_MUSCULO_TAM_82051, MIRA_MUSCULO_TAM_717, MIRA_MUSCULO_TAM_1467, NEWBLER_PELE_TAM_28166	map00400
Phenylalanine, tyrosine and tryptophan biosynthesis	12	transaminase	ec:2.6.1.9	10	MIRA_MUSCULO_TAM_20395, MIRA_MUSCULO_TAM_9399, NEWBLER_MUSCULO_TAM_9554, NEWBLER_MUSCULO_TAM_26329, NEWBLER_MUSCULO_TAM_26326, MIRA_MUSCULO_TAM_20864, NEWBLER_MUSCULO_TAM_82051, MIRA_MUSCULO_TAM_717, MIRA_MUSCULO_TAM_1467, NEWBLER_PELE_TAM_28166	map00400
Phenylalanine, tyrosine and tryptophan biosynthesis	12	transaminase	ec:2.6.1.1	12	MIRA_MUSCULO_TAM_20395, MIRA_MUSCULO_TAM_9399, MIRA_PELE_TAM_13584, NEWBLER_MUSCULO_TAM_9554, NEWBLER_MUSCULO_TAM_26329, MIRA_MUSCULO_TAM_37250, NEWBLER_MUSCULO_TAM_26326, MIRA_MUSCULO_TAM_20864, NEWBLER_MUSCULO_TAM_82051, MIRA_MUSCULO_TAM_717, MIRA_MUSCULO_TAM_1467, NEWBLER_PELE_TAM_28166	map00400
Cyanoamino acid metabolism	21	gentiobiase	ec:3.2.1.21	15	NEWBLER_PELE_TAM_51391, MIRA_MUSCULO_TAM_40534, NEWBLER_MUSCULO_TAM_68089, NEWBLER_MUSCULO_TAM_51349, NEWBLER_MUSCULO_TAM_52779, NEWBLER_MUSCULO_TAM_73008, MIRA_MUSCULO_TAM_22774, NEWBLER_MUSCULO_TAM_79920, NEWBLER_PELE_TAM_30789, MIRA_MUSCULO_TAM_45392, NEWBLER_PELE_TAM_25088, NEWBLER_PELE_TAM_25089, MIRA_MUSCULO_TAM_19877, MIRA_MUSCULO_TAM_21738, MIRA_MUSCULO_TAM_10880	map00460
Cyanoamino acid metabolism	21	asparaginase II	ec:3.5.1.1	3	MIRA_MUSCULO_TAM_36296, NEWBLER_MUSCULO_TAM_59734, MIRA_PELE_TAM_7353	map00460
Cyanoamino acid metabolism	21	hydroxymethyltransferase	ec:2.1.2.1	1	NEWBLER_MUSCULO_TAM_73942	map00460
Cyanoamino acid metabolism	21	glutamyl transpeptidase	ec:2.3.2.2	2	NEWBLER_MUSCULO_TAM_73087, NEWBLER_MUSCULO_TAM_2973	map00460
Isoquinoline alkaloid biosynthesis	16	transaminase	ec:2.6.1.57	10	MIRA_MUSCULO_TAM_20395, MIRA_MUSCULO_TAM_9399, NEWBLER_MUSCULO_TAM_9554, NEWBLER_MUSCULO_TAM_26329, NEWBLER_MUSCULO_TAM_26326, MIRA_MUSCULO_TAM_20864, NEWBLER_MUSCULO_TAM_82051, MIRA_MUSCULO_TAM_717, MIRA_MUSCULO_TAM_1467, NEWBLER_PELE_TAM_28166	map00950
Isoquinoline alkaloid biosynthesis	16	transaminase	ec:2.6.1.5	10	MIRA_MUSCULO_TAM_20395, MIRA_MUSCULO_TAM_9399, NEWBLER_MUSCULO_TAM_9554, NEWBLER_MUSCULO_TAM_26329, NEWBLER_MUSCULO_TAM_26326, MIRA_MUSCULO_TAM_20864, NEWBLER_MUSCULO_TAM_82051, MIRA_MUSCULO_TAM_717, MIRA_MUSCULO_TAM_1467, NEWBLER_PELE_TAM_28166	map00950
Isoquinoline alkaloid biosynthesis	16	transaminase	ec:2.6.1.1	12	MIRA_MUSCULO_TAM_20395, MIRA_MUSCULO_TAM_9399, MIRA_PELE_TAM_13584, NEWBLER_MUSCULO_TAM_9554, NEWBLER_MUSCULO_TAM_26329, MIRA_MUSCULO_TAM_37250, NEWBLER_MUSCULO_TAM_26326, MIRA_MUSCULO_TAM_20864, NEWBLER_MUSCULO_TAM_82051, MIRA_MUSCULO_TAM_717, MIRA_MUSCULO_TAM_1467, NEWBLER_PELE_TAM_28166	map00950
Isoquinoline alkaloid biosynthesis	16	oxidase	ec:1.4.3.21	4	MIRA_MUSCULO_TAM_11004, MIRA_MUSCULO_TAM_51286, MIRA_MUSCULO_TAM_41065, NEWBLER_PELE_TAM_32492	map00950
Lysine biosynthesis	13	transaminase	ec:2.6.1.57	10	MIRA_MUSCULO_TAM_20395, MIRA_MUSCULO_TAM_9399, NEWBLER_MUSCULO_TAM_9554, NEWBLER_MUSCULO_TAM_26329, NEWBLER_MUSCULO_TAM_26326, MIRA_MUSCULO_TAM_20864, NEWBLER_MUSCULO_TAM_82051, MIRA_MUSCULO_TAM_717, MIRA_MUSCULO_TAM_1467, NEWBLER_PELE_TAM_28166	map00300
Lysine biosynthesis	13	dehydrogenase	ec:1.2.1.31	3	NEWBLER_MUSCULO_TAM_51241, NEWBLER_PELE_TAM_28989, MIRA_MUSCULO_TAM_23109	map00300
Bisphenol degradation	5	A-esterase	ec:3.1.1.2	5	NEWBLER_PELE_TAM_55161, NEWBLER_MUSCULO_TAM_22318, MIRA_MUSCULO_TAM_21955, NEWBLER_MUSCULO_TAM_80283, MIRA_MUSCULO_TAM_8429	map00363
Benzoate degradation	40	C-acetyltransferase	ec:2.3.1.9	20	NEWBLER_MUSCULO_TAM_41551, NEWBLER_MUSCULO_TAM_45712, MIRA_MUSCULO_TAM_12479, MIRA_PELE_TAM_13916, MIRA_MUSCULO_TAM_2614, NEWBLER_PELE_TAM_13126, MIRA_MUSCULO_TAM_2068, MIRA_MUSCULO_TAM_2275, MIRA_MUSCULO_TAM_9727, NEWBLER_PELE_TAM_32581, MIRA_MUSCULO_TAM_8354, MIRA_PELE_TAM_15643, MIRA_MUSCULO_TAM_16026, MIRA_PELE_TAM_21453, NEWBLER_PELE_TAM_26893, MIRA_MUSCULO_TAM_36572, NEWBLER_MUSCULO_TAM_406…	map00362
Benzoate degradation	40	C-acyltransferase	ec:2.3.1.16	31	MIRA_MUSCULO_TAM_2614, MIRA_MUSCULO_TAM_4516, NEWBLER_PELE_TAM_39845, MIRA_MUSCULO_TAM_2275, MIRA_MUSCULO_TAM_9727, MIRA_MUSCULO_TAM_29965, MIRA_MUSCULO_TAM_3985, MIRA_MUSCULO_TAM_8354, MIRA_MUSCULO_TAM_9067, MIRA_MUSCULO_TAM_12097, MIRA_PELE_TAM_21453, NEWBLER_MUSCULO_TAM_81627, NEWBLER_MUSCULO_TAM_40631, NEWBLER_MUSCULO_TAM_40016, MIRA_MUSCULO_TAM_11042, NEWBLER_MUSCULO_TAM_41551, NEWBLER_MUSCU…	map00362
Benzoate degradation	40	hydratase	ec:4.2.1.17	26	MIRA_MUSCULO_TAM_4516, NEWBLER_MUSCULO_TAM_42053, MIRA_MUSCULO_TAM_2419, MIRA_MUSCULO_TAM_2275, MIRA_MUSCULO_TAM_9727, MIRA_MUSCULO_TAM_8354, MIRA_MUSCULO_TAM_31518, MIRA_PELE_TAM_21453, NEWBLER_MUSCULO_TAM_40631, NEWBLER_MUSCULO_TAM_40016, MIRA_MUSCULO_TAM_11042, NEWBLER_MUSCULO_TAM_41551, NEWBLER_MUSCULO_TAM_45712, MIRA_PELE_TAM_13916, MIRA_MUSCULO_TAM_14957, NEWBLER_PELE_TAM_13126, MIRA_MUSCUL…	map00362
Benzoate degradation	40	dehydrogenase	ec:1.1.1.35	26	MIRA_MUSCULO_TAM_4516, MIRA_MUSCULO_TAM_2275, MIRA_MUSCULO_TAM_9727, MIRA_MUSCULO_TAM_8354, MIRA_MUSCULO_TAM_17482, MIRA_MUSCULO_TAM_12097, MIRA_PELE_TAM_21453, NEWBLER_MUSCULO_TAM_40631, NEWBLER_MUSCULO_TAM_40016, MIRA_MUSCULO_TAM_11042, NEWBLER_MUSCULO_TAM_41551, NEWBLER_MUSCULO_TAM_45712, MIRA_PELE_TAM_13916, MIRA_MUSCULO_TAM_14957, NEWBLER_PELE_TAM_13126, MIRA_MUSCULO_TAM_2068, NEWBLER_MUSCUL…	map00362
Phenylalanine metabolism	50	transaminase	ec:2.6.1.57	10	MIRA_MUSCULO_TAM_20395, MIRA_MUSCULO_TAM_9399, NEWBLER_MUSCULO_TAM_9554, NEWBLER_MUSCULO_TAM_26329, NEWBLER_MUSCULO_TAM_26326, MIRA_MUSCULO_TAM_20864, NEWBLER_MUSCULO_TAM_82051, MIRA_MUSCULO_TAM_717, MIRA_MUSCULO_TAM_1467, NEWBLER_PELE_TAM_28166	map00360
Phenylalanine metabolism	50	transaminase	ec:2.6.1.5	10	MIRA_MUSCULO_TAM_20395, MIRA_MUSCULO_TAM_9399, NEWBLER_MUSCULO_TAM_9554, NEWBLER_MUSCULO_TAM_26329, NEWBLER_MUSCULO_TAM_26326, MIRA_MUSCULO_TAM_20864, NEWBLER_MUSCULO_TAM_82051, MIRA_MUSCULO_TAM_717, MIRA_MUSCULO_TAM_1467, NEWBLER_PELE_TAM_28166	map00360
Phenylalanine metabolism	50	transaminase	ec:2.6.1.9	10	MIRA_MUSCULO_TAM_20395, MIRA_MUSCULO_TAM_9399, NEWBLER_MUSCULO_TAM_9554, NEWBLER_MUSCULO_TAM_26329, NEWBLER_MUSCULO_TAM_26326, MIRA_MUSCULO_TAM_20864, NEWBLER_MUSCULO_TAM_82051, MIRA_MUSCULO_TAM_717, MIRA_MUSCULO_TAM_1467, NEWBLER_PELE_TAM_28166	map00360
Phenylalanine metabolism	50	transaminase	ec:2.6.1.1	12	MIRA_MUSCULO_TAM_20395, MIRA_MUSCULO_TAM_9399, MIRA_PELE_TAM_13584, NEWBLER_MUSCULO_TAM_9554, NEWBLER_MUSCULO_TAM_26329, MIRA_MUSCULO_TAM_37250, NEWBLER_MUSCULO_TAM_26326, MIRA_MUSCULO_TAM_20864, NEWBLER_MUSCULO_TAM_82051, MIRA_MUSCULO_TAM_717, MIRA_MUSCULO_TAM_1467, NEWBLER_PELE_TAM_28166	map00360
Phenylalanine metabolism	50	dehydrogenase [NAD(P)+]	ec:1.2.1.5	6	MIRA_MUSCULO_TAM_44164, NEWBLER_MUSCULO_TAM_71912, MIRA_MUSCULO_TAM_37943, MIRA_MUSCULO_TAM_2273, MIRA_MUSCULO_TAM_33306, MIRA_MUSCULO_TAM_29710	map00360
Phenylalanine metabolism	50	O-methyltransferase	ec:2.1.1.104	1	NEWBLER_PELE_TAM_27048	map00360
Phenylalanine metabolism	50	hydratase	ec:4.2.1.17	26	MIRA_MUSCULO_TAM_4516, NEWBLER_MUSCULO_TAM_42053, MIRA_MUSCULO_TAM_2419, MIRA_MUSCULO_TAM_2275, MIRA_MUSCULO_TAM_9727, MIRA_MUSCULO_TAM_8354, MIRA_MUSCULO_TAM_31518, MIRA_PELE_TAM_21453, NEWBLER_MUSCULO_TAM_40631, NEWBLER_MUSCULO_TAM_40016, MIRA_MUSCULO_TAM_11042, NEWBLER_MUSCULO_TAM_41551, NEWBLER_MUSCULO_TAM_45712, MIRA_PELE_TAM_13916, MIRA_MUSCULO_TAM_14957, NEWBLER_PELE_TAM_13126, MIRA_MUSCUL…	map00360
Phenylalanine metabolism	50	tautomerase	ec:5.3.2.1	1	MIRA_MUSCULO_TAM_21993	map00360
Phenylalanine metabolism	50	oxidase	ec:1.4.3.21	4	MIRA_MUSCULO_TAM_11004, MIRA_MUSCULO_TAM_51286, MIRA_MUSCULO_TAM_41065, NEWBLER_PELE_TAM_32492	map00360
T cell receptor signaling pathway	503	protein-tyrosine kinase	ec:2.7.10.2	90	NEWBLER_MUSCULO_TAM_67797, MIRA_MUSCULO_TAM_13411, MIRA_MUSCULO_TAM_51371, NEWBLER_PELE_TAM_31421, MIRA_PELE_TAM_10037, MIRA_PELE_TAM_18240, NEWBLER_MUSCULO_TAM_50634, MIRA_MUSCULO_TAM_25283, NEWBLER_MUSCULO_TAM_75015, MIRA_MUSCULO_TAM_7400, NEWBLER_MUSCULO_TAM_34679, NEWBLER_MUSCULO_TAM_36856, MIRA_MUSCULO_TAM_29878, MIRA_PELE_TAM_12022, NEWBLER_MUSCULO_TAM_79331, MIRA_MUSCULO_TAM_3120, NEWBLER_…	map04660
T cell receptor signaling pathway	503	phosphatase	ec:3.1.3.16	413	NEWBLER_PELE_TAM_36796, MIRA_MUSCULO_TAM_5629, MIRA_MUSCULO_TAM_3323, NEWBLER_MUSCULO_TAM_6349, MIRA_PELE_TAM_6519, NEWBLER_PELE_TAM_26746, NEWBLER_MUSCULO_TAM_71050, NEWBLER_MUSCULO_TAM_29992, NEWBLER_MUSCULO_TAM_49001, MIRA_MUSCULO_TAM_12492, NEWBLER_PELE_TAM_26980, MIRA_PELE_TAM_3374, NEWBLER_MUSCULO_TAM_19600, NEWBLER_MUSCULO_TAM_65862, NEWBLER_MUSCULO_TAM_52649, NEWBLER_PELE_TAM_38505, MIRA_…	map04660
Monobactam biosynthesis	3	adenylyltransferase	ec:2.7.7.4	3	MIRA_MUSCULO_TAM_26118, NEWBLER_MUSCULO_TAM_48071, MIRA_MUSCULO_TAM_53086	map00261
Glycine, serine and threonine metabolism	106	S-methyltransferase	ec:2.1.1.5	5	MIRA_PELE_TAM_18267, NEWBLER_MUSCULO_TAM_23639, NEWBLER_MUSCULO_TAM_23638, MIRA_MUSCULO_TAM_22292, MIRA_MUSCULO_TAM_56598	map00260
Glycine, serine and threonine metabolism	106	oxidase	ec:1.4.3.3	6	NEWBLER_MUSCULO_TAM_61702, MIRA_MUSCULO_TAM_5211, NEWBLER_MUSCULO_TAM_40416, MIRA_MUSCULO_TAM_19963, NEWBLER_MUSCULO_TAM_35793, NEWBLER_MUSCULO_TAM_40871	map00260
Glycine, serine and threonine metabolism	106	N-methyltransferase	ec:2.1.1.2	6	MIRA_MUSCULO_TAM_526, MIRA_MUSCULO_TAM_35655, MIRA_MUSCULO_TAM_2899, MIRA_MUSCULO_TAM_271, MIRA_MUSCULO_TAM_826, MIRA_MUSCULO_TAM_18378	map00260
Glycine, serine and threonine metabolism	106	3-dehydrogenase	ec:1.1.1.103	6	NEWBLER_MUSCULO_TAM_28607, NEWBLER_MUSCULO_TAM_28606, NEWBLER_MUSCULO_TAM_28608, NEWBLER_PELE_TAM_40553, NEWBLER_PELE_TAM_26491, MIRA_PELE_TAM_7045	map00260
Glycine, serine and threonine metabolism	106	aldolase	ec:4.1.2.5	1	NEWBLER_MUSCULO_TAM_73942	map00260
Glycine, serine and threonine metabolism	106	dehydrogenase	ec:1.5.8.3	3	MIRA_MUSCULO_TAM_28102, NEWBLER_MUSCULO_TAM_66371, NEWBLER_MUSCULO_TAM_58873	map00260
Glycine, serine and threonine metabolism	106	dehydrogenase	ec:1.8.1.4	4	MIRA_MUSCULO_TAM_4519, MIRA_PELE_TAM_14863, MIRA_MUSCULO_TAM_3651, NEWBLER_MUSCULO_TAM_40169	map00260
Glycine, serine and threonine metabolism	106	phosphatase	ec:3.1.3.3	5	NEWBLER_MUSCULO_TAM_19600, NEWBLER_MUSCULO_TAM_46536, MIRA_MUSCULO_TAM_9102, MIRA_MUSCULO_TAM_8954, MIRA_MUSCULO_TAM_12354	map00260
Glycine, serine and threonine metabolism	106	dehydrogenase	ec:1.1.1.1	7	MIRA_MUSCULO_TAM_37831, NEWBLER_PELE_TAM_41612, MIRA_MUSCULO_TAM_13080, MIRA_MUSCULO_TAM_2397, MIRA_MUSCULO_TAM_46129, NEWBLER_MUSCULO_TAM_67052, NEWBLER_MUSCULO_TAM_41136	map00260
Glycine, serine and threonine metabolism	106	N-methyltransferase	ec:2.1.1.20	1	MIRA_MUSCULO_TAM_5647	map00260
Glycine, serine and threonine metabolism	106	dehydrogenase	ec:1.2.1.8	3	NEWBLER_MUSCULO_TAM_51241, MIRA_MUSCULO_TAM_13443, MIRA_MUSCULO_TAM_12829	map00260
Glycine, serine and threonine metabolism	106	gamma-lyase	ec:4.4.1.1	7	MIRA_MUSCULO_TAM_27997, MIRA_MUSCULO_TAM_12779, MIRA_MUSCULO_TAM_13064, NEWBLER_PELE_TAM_19776, NEWBLER_PELE_TAM_19775, NEWBLER_MUSCULO_TAM_49730, NEWBLER_MUSCULO_TAM_40950	map00260
Glycine, serine and threonine metabolism	106	hydroxymethyltransferase	ec:2.1.2.1	1	NEWBLER_MUSCULO_TAM_73942	map00260
Glycine, serine and threonine metabolism	106	amidinotransferase	ec:2.1.4.1	2	MIRA_MUSCULO_TAM_12567, MIRA_MUSCULO_TAM_8310	map00260
Glycine, serine and threonine metabolism	106	dehydrogenase (aminomethyl-transferring)	ec:1.4.4.2	3	NEWBLER_PELE_TAM_27559, NEWBLER_MUSCULO_TAM_63313, NEWBLER_MUSCULO_TAM_81117	map00260
Glycine, serine and threonine metabolism	106	synthase	ec:4.2.3.1	1	MIRA_MUSCULO_TAM_16094	map00260
Glycine, serine and threonine metabolism	106	synthase	ec:2.3.1.37	6	NEWBLER_PELE_TAM_15856, MIRA_MUSCULO_TAM_14172, MIRA_PELE_TAM_15418, NEWBLER_PELE_TAM_45086, MIRA_MUSCULO_TAM_38941, MIRA_MUSCULO_TAM_20990	map00260
Glycine, serine and threonine metabolism	106	C-acetyltransferase	ec:2.3.1.29	2	MIRA_MUSCULO_TAM_35033, NEWBLER_MUSCULO_TAM_72876	map00260
Glycine, serine and threonine metabolism	106	S-aminomethyldihydrolipoylprotein:(6S)-tetrahydrofolate aminomethyltransferase (ammonia-forming)	ec:2.1.2.10	9	NEWBLER_PELE_TAM_33022, MIRA_MUSCULO_TAM_20193, MIRA_MUSCULO_TAM_28102, MIRA_PELE_TAM_23268, MIRA_MUSCULO_TAM_17203, NEWBLER_MUSCULO_TAM_66371, NEWBLER_MUSCULO_TAM_58873, NEWBLER_PELE_TAM_43432, MIRA_PELE_TAM_9101	map00260
Glycine, serine and threonine metabolism	106	beta-synthase	ec:4.2.1.22	23	MIRA_MUSCULO_TAM_3837, MIRA_MUSCULO_TAM_15859, MIRA_MUSCULO_TAM_6826, MIRA_MUSCULO_TAM_10753, MIRA_PELE_TAM_2942, NEWBLER_PELE_TAM_19634, MIRA_MUSCULO_TAM_3289, MIRA_MUSCULO_TAM_4557, NEWBLER_PELE_TAM_19633, MIRA_MUSCULO_TAM_11912, NEWBLER_MUSCULO_TAM_16766, NEWBLER_MUSCULO_TAM_16765, NEWBLER_MUSCULO_TAM_16764, MIRA_MUSCULO_TAM_49587, NEWBLER_MUSCULO_TAM_16763, MIRA_PELE_TAM_20538, NEWBLER_MUSCUL…	map00260
Glycine, serine and threonine metabolism	106	N-methyltransferase	ec:2.1.1.156	1	MIRA_MUSCULO_TAM_5647	map00260
Glycine, serine and threonine metabolism	106	dehydrogenase	ec:1.1.1.95	5	NEWBLER_MUSCULO_TAM_35915, MIRA_MUSCULO_TAM_35848, MIRA_PELE_TAM_3840, MIRA_MUSCULO_TAM_21066, NEWBLER_PELE_TAM_15383	map00260
Glycine, serine and threonine metabolism	106	oxidase	ec:1.4.3.21	4	MIRA_MUSCULO_TAM_11004, MIRA_MUSCULO_TAM_51286, MIRA_MUSCULO_TAM_41065, NEWBLER_PELE_TAM_32492	map00260
Steroid biosynthesis	20	reductase	ec:1.3.1.71	2	NEWBLER_MUSCULO_TAM_49200, MIRA_MUSCULO_TAM_48228	map00100
Steroid biosynthesis	20	reductase	ec:1.3.1.72	2	NEWBLER_MUSCULO_TAM_49200, MIRA_MUSCULO_TAM_48228	map00100
Steroid biosynthesis	20	synthase	ec:2.5.1.21	1	MIRA_MUSCULO_TAM_12687	map00100
Steroid biosynthesis	20	Delta-isomerase	ec:5.3.3.5	1	NEWBLER_MUSCULO_TAM_47972	map00100
Steroid biosynthesis	20	monooxygenase	ec:1.14.13.72	1	MIRA_PELE_TAM_7064	map00100
Steroid biosynthesis	20	14alpha-demethylase	ec:1.14.13.70	1	MIRA_PELE_TAM_18522	map00100
Steroid biosynthesis	20	1-monooxygenase	ec:1.14.13.13	5	NEWBLER_PELE_TAM_26888, NEWBLER_MUSCULO_TAM_41661, NEWBLER_MUSCULO_TAM_7144, MIRA_MUSCULO_TAM_13211, NEWBLER_PELE_TAM_41360	map00100
Steroid biosynthesis	20	esterase	ec:3.1.1.13	2	NEWBLER_MUSCULO_TAM_74650, MIRA_MUSCULO_TAM_27059	map00100
Steroid biosynthesis	20	3-dehydrogenase	ec:1.1.1.270	3	MIRA_PELE_TAM_9616, MIRA_MUSCULO_TAM_22935, NEWBLER_MUSCULO_TAM_60374	map00100
Steroid biosynthesis	20	O-acyltransferase	ec:2.3.1.26	3	MIRA_MUSCULO_TAM_12479, MIRA_MUSCULO_TAM_2614, MIRA_MUSCULO_TAM_36572	map00100
Steroid biosynthesis	20	synthase	ec:5.4.99.7	1	MIRA_MUSCULO_TAM_24308	map00100
Vitamin B6 metabolism	16	5'-phosphate synthase	ec:1.4.3.5	2	NEWBLER_MUSCULO_TAM_47054, MIRA_MUSCULO_TAM_16243	map00750
Vitamin B6 metabolism	16	oxidase	ec:1.2.3.1	11	NEWBLER_MUSCULO_TAM_29653, NEWBLER_MUSCULO_TAM_78006, MIRA_MUSCULO_TAM_29515, NEWBLER_PELE_TAM_51215, MIRA_PELE_TAM_11992, NEWBLER_MUSCULO_TAM_83585, NEWBLER_PELE_TAM_55755, NEWBLER_MUSCULO_TAM_57085, MIRA_MUSCULO_TAM_19713, NEWBLER_MUSCULO_TAM_81715, MIRA_PELE_TAM_13030	map00750
Vitamin B6 metabolism	16	phosphatase	ec:3.1.3.74	2	MIRA_MUSCULO_TAM_22914, MIRA_MUSCULO_TAM_6972	map00750
Vitamin B6 metabolism	16	synthase	ec:4.2.3.1	1	MIRA_MUSCULO_TAM_16094	map00750
Phosphatidylinositol signaling system	247	kinase (ATP)	ec:2.7.1.107	8	NEWBLER_MUSCULO_TAM_40518, MIRA_MUSCULO_TAM_12690, MIRA_PELE_TAM_18185, MIRA_MUSCULO_TAM_15685, NEWBLER_MUSCULO_TAM_56657, MIRA_MUSCULO_TAM_34466, MIRA_MUSCULO_TAM_21781, MIRA_MUSCULO_TAM_33189	map04070
Phosphatidylinositol signaling system	247	3-kinase	ec:2.7.1.127	11	NEWBLER_MUSCULO_TAM_16254, NEWBLER_MUSCULO_TAM_16255, MIRA_MUSCULO_TAM_1678, NEWBLER_MUSCULO_TAM_16253, NEWBLER_MUSCULO_TAM_57345, MIRA_MUSCULO_TAM_3675, MIRA_PELE_TAM_4611, NEWBLER_MUSCULO_TAM_46751, NEWBLER_MUSCULO_TAM_16258, MIRA_MUSCULO_TAM_21739, MIRA_MUSCULO_TAM_15692	map04070
Phosphatidylinositol signaling system	247	4-kinase	ec:2.7.1.67	4	MIRA_MUSCULO_TAM_27318, NEWBLER_MUSCULO_TAM_40390, NEWBLER_MUSCULO_TAM_65207, NEWBLER_MUSCULO_TAM_75349	map04070
Phosphatidylinositol signaling system	247	5-kinase	ec:2.7.1.68	15	MIRA_PELE_TAM_4604, NEWBLER_MUSCULO_TAM_78408, MIRA_MUSCULO_TAM_24471, MIRA_MUSCULO_TAM_23154, NEWBLER_PELE_TAM_48324, MIRA_MUSCULO_TAM_28747, MIRA_MUSCULO_TAM_25996, NEWBLER_MUSCULO_TAM_54373, MIRA_PELE_TAM_15600, NEWBLER_PELE_TAM_51929, NEWBLER_MUSCULO_TAM_29936, NEWBLER_MUSCULO_TAM_24348, NEWBLER_PELE_TAM_42872, NEWBLER_PELE_TAM_44048, NEWBLER_MUSCULO_TAM_43701	map04070
Phosphatidylinositol signaling system	247	phospholipase C	ec:3.1.4.11	64	MIRA_PELE_TAM_21170, NEWBLER_PELE_TAM_38457, NEWBLER_MUSCULO_TAM_63871, NEWBLER_MUSCULO_TAM_32491, MIRA_MUSCULO_TAM_29520, NEWBLER_MUSCULO_TAM_76226, MIRA_PELE_TAM_2919, NEWBLER_PELE_TAM_30053, NEWBLER_PELE_TAM_21419, MIRA_MUSCULO_TAM_52415, MIRA_MUSCULO_TAM_52534, NEWBLER_MUSCULO_TAM_47346, MIRA_MUSCULO_TAM_52410, NEWBLER_MUSCULO_TAM_66630, NEWBLER_MUSCULO_TAM_40188, NEWBLER_MUSCULO_TAM_47416, N…	map04070
Phosphatidylinositol signaling system	247	4-kinase	ec:2.7.1.149	3	MIRA_PELE_TAM_15600, NEWBLER_PELE_TAM_42872, NEWBLER_MUSCULO_TAM_43701	map04070
Phosphatidylinositol signaling system	247	3-kinase	ec:2.7.1.137	39	NEWBLER_MUSCULO_TAM_48815, NEWBLER_MUSCULO_TAM_62220, MIRA_MUSCULO_TAM_8518, MIRA_MUSCULO_TAM_3124, MIRA_MUSCULO_TAM_1325, MIRA_MUSCULO_TAM_22252, NEWBLER_MUSCULO_TAM_53303, MIRA_MUSCULO_TAM_24277, NEWBLER_PELE_TAM_37264, MIRA_MUSCULO_TAM_20296, NEWBLER_PELE_TAM_27637, NEWBLER_MUSCULO_TAM_77950, MIRA_PELE_TAM_20941, MIRA_MUSCULO_TAM_31838, NEWBLER_MUSCULO_TAM_31845, NEWBLER_MUSCULO_TAM_55122, NEW…	map04070
Phosphatidylinositol signaling system	247	2-kinase	ec:2.7.1.158	2	NEWBLER_MUSCULO_TAM_46386, MIRA_MUSCULO_TAM_23483	map04070
Phosphatidylinositol signaling system	247	5/6-kinase	ec:2.7.1.159	2	NEWBLER_PELE_TAM_28853, MIRA_PELE_TAM_13161	map04070
Phosphatidylinositol signaling system	247	3-kinase	ec:2.7.1.154	17	MIRA_MUSCULO_TAM_46906, NEWBLER_PELE_TAM_40268, MIRA_MUSCULO_TAM_8518, MIRA_MUSCULO_TAM_29871, NEWBLER_MUSCULO_TAM_53303, MIRA_MUSCULO_TAM_24277, NEWBLER_PELE_TAM_37264, MIRA_MUSCULO_TAM_20296, NEWBLER_PELE_TAM_27637, NEWBLER_MUSCULO_TAM_74193, NEWBLER_MUSCULO_TAM_77950, MIRA_PELE_TAM_20941, MIRA_MUSCULO_TAM_31838, NEWBLER_MUSCULO_TAM_31845, NEWBLER_MUSCULO_TAM_55122, NEWBLER_MUSCULO_TAM_31846, N…	map04070
Phosphatidylinositol signaling system	247	5-kinase	ec:2.7.1.150	6	NEWBLER_PELE_TAM_48324, MIRA_MUSCULO_TAM_25996, NEWBLER_PELE_TAM_51929, NEWBLER_MUSCULO_TAM_78408, NEWBLER_MUSCULO_TAM_24348, MIRA_MUSCULO_TAM_24471	map04070
Phosphatidylinositol signaling system	247	3-kinase	ec:2.7.1.153	16	MIRA_MUSCULO_TAM_46906, NEWBLER_PELE_TAM_40268, MIRA_MUSCULO_TAM_8518, MIRA_MUSCULO_TAM_29871, NEWBLER_MUSCULO_TAM_53303, MIRA_MUSCULO_TAM_24277, NEWBLER_PELE_TAM_37264, MIRA_MUSCULO_TAM_20296, NEWBLER_PELE_TAM_27637, NEWBLER_MUSCULO_TAM_77950, MIRA_PELE_TAM_20941, MIRA_MUSCULO_TAM_31838, NEWBLER_MUSCULO_TAM_31845, NEWBLER_MUSCULO_TAM_55122, NEWBLER_MUSCULO_TAM_31846, NEWBLER_MUSCULO_TAM_8165	map04070
Phosphatidylinositol signaling system	247	kinase C	ec:2.7.11.13	57	MIRA_MUSCULO_TAM_11434, NEWBLER_PELE_TAM_19938, MIRA_MUSCULO_TAM_13577, NEWBLER_PELE_TAM_32475, MIRA_MUSCULO_TAM_11757, NEWBLER_PELE_TAM_34137, NEWBLER_PELE_TAM_52562, MIRA_MUSCULO_TAM_41561, NEWBLER_PELE_TAM_56683, NEWBLER_PELE_TAM_21255, MIRA_PELE_TAM_17598, MIRA_MUSCULO_TAM_19760, MIRA_PELE_TAM_5674, NEWBLER_MUSCULO_TAM_40439, NEWBLER_MUSCULO_TAM_76222, MIRA_MUSCULO_TAM_13140, NEWBLER_MUSCULO_…	map04070
Phosphatidylinositol signaling system	247	cytidylyltransferase	ec:2.7.7.41	1	NEWBLER_PELE_TAM_29755	map04070
Phosphatidylinositol signaling system	247	5-phosphatase	ec:3.1.3.36	5	NEWBLER_MUSCULO_TAM_52191, MIRA_PELE_TAM_6519, NEWBLER_MUSCULO_TAM_76194, NEWBLER_PELE_TAM_3494, NEWBLER_PELE_TAM_27297	map04070
Phosphatidylinositol signaling system	247	5-phosphatase	ec:3.1.3.56	5	MIRA_PELE_TAM_17401, MIRA_PELE_TAM_9055, MIRA_MUSCULO_TAM_13386, NEWBLER_PELE_TAM_3494, NEWBLER_MUSCULO_TAM_67092	map04070
Phosphatidylinositol signaling system	247	1-phosphatase	ec:3.1.3.57	1	MIRA_PELE_TAM_4050	map04070
Phosphatidylinositol signaling system	247	3-phosphatase	ec:3.1.3.67	3	NEWBLER_MUSCULO_TAM_27976, NEWBLER_PELE_TAM_39784, MIRA_MUSCULO_TAM_22782	map04070
Phosphatidylinositol signaling system	247	4-phosphatase	ec:3.1.3.66	5	NEWBLER_MUSCULO_TAM_78890, MIRA_MUSCULO_TAM_47063, NEWBLER_PELE_TAM_29059, NEWBLER_MUSCULO_TAM_60099, NEWBLER_PELE_TAM_37244	map04070
Phosphatidylinositol signaling system	247	inositol-1,3-bisphosphate 3-phosphatase	ec:3.1.3.64	19	NEWBLER_MUSCULO_TAM_37393, NEWBLER_MUSCULO_TAM_37392, NEWBLER_MUSCULO_TAM_41462, MIRA_MUSCULO_TAM_15204, MIRA_MUSCULO_TAM_54692, NEWBLER_MUSCULO_TAM_42250, NEWBLER_MUSCULO_TAM_54618, NEWBLER_PELE_TAM_38505, NEWBLER_PELE_TAM_39784, MIRA_MUSCULO_TAM_5999, MIRA_MUSCULO_TAM_22782, NEWBLER_MUSCULO_TAM_56776, NEWBLER_MUSCULO_TAM_60748, MIRA_MUSCULO_TAM_21883, NEWBLER_PELE_TAM_29526, MIRA_MUSCULO_TAM_30…	map04070
Phosphatidylinositol signaling system	247	phosphatase	ec:3.1.3.25	4	NEWBLER_PELE_TAM_7281, NEWBLER_PELE_TAM_7280, MIRA_MUSCULO_TAM_15662, MIRA_MUSCULO_TAM_13381	map04070
Phosphatidylinositol signaling system	247	kinase	ec:2.7.4.24	4	MIRA_MUSCULO_TAM_11552, NEWBLER_MUSCULO_TAM_58471, NEWBLER_MUSCULO_TAM_54417, NEWBLER_PELE_TAM_35461	map04070
Phosphatidylinositol signaling system	247	kinase	ec:2.7.4.21	9	NEWBLER_MUSCULO_TAM_16254, MIRA_MUSCULO_TAM_11552, NEWBLER_MUSCULO_TAM_16253, NEWBLER_MUSCULO_TAM_58471, MIRA_MUSCULO_TAM_3675, NEWBLER_MUSCULO_TAM_54417, NEWBLER_MUSCULO_TAM_16258, MIRA_MUSCULO_TAM_21739, NEWBLER_PELE_TAM_35461	map04070
Butanoate metabolism	87	transaminase	ec:2.6.1.19	5	MIRA_MUSCULO_TAM_37669, MIRA_MUSCULO_TAM_13785, NEWBLER_MUSCULO_TAM_22054, NEWBLER_MUSCULO_TAM_22053, NEWBLER_PELE_TAM_26939	map00650
Butanoate metabolism	87	dehydrogenase	ec:1.3.5.1	13	MIRA_MUSCULO_TAM_54473, NEWBLER_PELE_TAM_33766, NEWBLER_MUSCULO_TAM_36223, MIRA_MUSCULO_TAM_2176, NEWBLER_PELE_TAM_19784, NEWBLER_PELE_TAM_19783, NEWBLER_MUSCULO_TAM_73227, MIRA_MUSCULO_TAM_19021, MIRA_MUSCULO_TAM_8313, MIRA_MUSCULO_TAM_54506, MIRA_MUSCULO_TAM_45220, NEWBLER_MUSCULO_TAM_73121, MIRA_PELE_TAM_12731	map00650
Butanoate metabolism	87	dehydrogenase (NAD+)	ec:1.2.1.24	2	MIRA_MUSCULO_TAM_13447, NEWBLER_MUSCULO_TAM_74592	map00650
Butanoate metabolism	87	epimerase	ec:5.1.2.3	2	NEWBLER_MUSCULO_TAM_63901, NEWBLER_MUSCULO_TAM_32147	map00650
Butanoate metabolism	87	ligase	ec:6.2.1.2	3	MIRA_MUSCULO_TAM_34353, MIRA_MUSCULO_TAM_50040, NEWBLER_PELE_TAM_46671	map00650
Butanoate metabolism	87	dehydrogenase [NAD(P)+]	ec:1.2.1.16	1	NEWBLER_MUSCULO_TAM_74592	map00650
Butanoate metabolism	87	decarboxylase	ec:4.1.1.15	18	MIRA_MUSCULO_TAM_988, MIRA_PELE_TAM_611, MIRA_MUSCULO_TAM_11996, MIRA_MUSCULO_TAM_27453, NEWBLER_MUSCULO_TAM_54549, NEWBLER_MUSCULO_TAM_54934, MIRA_MUSCULO_TAM_3232, NEWBLER_PELE_TAM_14199, MIRA_MUSCULO_TAM_43397, NEWBLER_MUSCULO_TAM_29895, MIRA_MUSCULO_TAM_6374, MIRA_PELE_TAM_20603, MIRA_PELE_TAM_19946, MIRA_MUSCULO_TAM_1075, MIRA_MUSCULO_TAM_2031, MIRA_MUSCULO_TAM_393, NEWBLER_PELE_TAM_51727, M…	map00650
Butanoate metabolism	87	ligase	ec:6.2.1.16	1	MIRA_MUSCULO_TAM_50040	map00650
Butanoate metabolism	87	C-acetyltransferase	ec:2.3.1.9	20	NEWBLER_MUSCULO_TAM_41551, NEWBLER_MUSCULO_TAM_45712, MIRA_MUSCULO_TAM_12479, MIRA_PELE_TAM_13916, MIRA_MUSCULO_TAM_2614, NEWBLER_PELE_TAM_13126, MIRA_MUSCULO_TAM_2068, MIRA_MUSCULO_TAM_2275, MIRA_MUSCULO_TAM_9727, NEWBLER_PELE_TAM_32581, MIRA_MUSCULO_TAM_8354, MIRA_PELE_TAM_15643, MIRA_MUSCULO_TAM_16026, MIRA_PELE_TAM_21453, NEWBLER_PELE_TAM_26893, MIRA_MUSCULO_TAM_36572, NEWBLER_MUSCULO_TAM_406…	map00650
Butanoate metabolism	87	dehydrogenase	ec:1.1.99.2	1	MIRA_MUSCULO_TAM_50544	map00650
Butanoate metabolism	87	lyase	ec:4.1.3.4	1	NEWBLER_MUSCULO_TAM_46088	map00650
Butanoate metabolism	87	acyl-CoA dehydrogenase	ec:1.3.8.1	1	NEWBLER_MUSCULO_TAM_40745	map00650
Butanoate metabolism	87	CoA-transferase	ec:2.8.3.5	7	MIRA_MUSCULO_TAM_16528, NEWBLER_MUSCULO_TAM_47119, MIRA_MUSCULO_TAM_19672, MIRA_MUSCULO_TAM_2828, NEWBLER_PELE_TAM_36813, MIRA_MUSCULO_TAM_17753, MIRA_MUSCULO_TAM_3304	map00650
Butanoate metabolism	87	hydratase	ec:4.2.1.17	26	MIRA_MUSCULO_TAM_4516, NEWBLER_MUSCULO_TAM_42053, MIRA_MUSCULO_TAM_2419, MIRA_MUSCULO_TAM_2275, MIRA_MUSCULO_TAM_9727, MIRA_MUSCULO_TAM_8354, MIRA_MUSCULO_TAM_31518, MIRA_PELE_TAM_21453, NEWBLER_MUSCULO_TAM_40631, NEWBLER_MUSCULO_TAM_40016, MIRA_MUSCULO_TAM_11042, NEWBLER_MUSCULO_TAM_41551, NEWBLER_MUSCULO_TAM_45712, MIRA_PELE_TAM_13916, MIRA_MUSCULO_TAM_14957, NEWBLER_PELE_TAM_13126, MIRA_MUSCUL…	map00650
Butanoate metabolism	87	reductase	ec:1.1.1.36	1	MIRA_MUSCULO_TAM_22610	map00650
Butanoate metabolism	87	dehydrogenase	ec:1.1.1.35	26	MIRA_MUSCULO_TAM_4516, MIRA_MUSCULO_TAM_2275, MIRA_MUSCULO_TAM_9727, MIRA_MUSCULO_TAM_8354, MIRA_MUSCULO_TAM_17482, MIRA_MUSCULO_TAM_12097, MIRA_PELE_TAM_21453, NEWBLER_MUSCULO_TAM_40631, NEWBLER_MUSCULO_TAM_40016, MIRA_MUSCULO_TAM_11042, NEWBLER_MUSCULO_TAM_41551, NEWBLER_MUSCULO_TAM_45712, MIRA_PELE_TAM_13916, MIRA_MUSCULO_TAM_14957, NEWBLER_PELE_TAM_13126, MIRA_MUSCULO_TAM_2068, NEWBLER_MUSCUL…	map00650
Butanoate metabolism	87	dehydrogenase	ec:1.1.1.30	3	MIRA_MUSCULO_TAM_14804, MIRA_MUSCULO_TAM_15596, NEWBLER_MUSCULO_TAM_43329	map00650
Fatty acid elongation	56	hydrolase	ec:3.1.2.22	3	MIRA_MUSCULO_TAM_11557, MIRA_MUSCULO_TAM_51066, MIRA_MUSCULO_TAM_28436	map00062
Fatty acid elongation	56	hydratase	ec:4.2.1.74	20	NEWBLER_MUSCULO_TAM_41551, NEWBLER_MUSCULO_TAM_45712, MIRA_PELE_TAM_13916, MIRA_MUSCULO_TAM_4516, MIRA_MUSCULO_TAM_14957, NEWBLER_PELE_TAM_13126, MIRA_MUSCULO_TAM_2068, MIRA_MUSCULO_TAM_2275, MIRA_MUSCULO_TAM_9727, NEWBLER_PELE_TAM_32581, MIRA_MUSCULO_TAM_8354, MIRA_PELE_TAM_15643, MIRA_MUSCULO_TAM_16026, MIRA_PELE_TAM_21453, NEWBLER_PELE_TAM_26893, NEWBLER_MUSCULO_TAM_40631, MIRA_MUSCULO_TAM_146…	map00062
Fatty acid elongation	56	reductase (NADPH)	ec:1.3.1.38	6	NEWBLER_MUSCULO_TAM_51584, NEWBLER_MUSCULO_TAM_25815, MIRA_MUSCULO_TAM_12316, MIRA_MUSCULO_TAM_18159, NEWBLER_MUSCULO_TAM_86218, MIRA_MUSCULO_TAM_41683	map00062
Fatty acid elongation	56	C-acyltransferase	ec:2.3.1.16	31	MIRA_MUSCULO_TAM_2614, MIRA_MUSCULO_TAM_4516, NEWBLER_PELE_TAM_39845, MIRA_MUSCULO_TAM_2275, MIRA_MUSCULO_TAM_9727, MIRA_MUSCULO_TAM_29965, MIRA_MUSCULO_TAM_3985, MIRA_MUSCULO_TAM_8354, MIRA_MUSCULO_TAM_9067, MIRA_MUSCULO_TAM_12097, MIRA_PELE_TAM_21453, NEWBLER_MUSCULO_TAM_81627, NEWBLER_MUSCULO_TAM_40631, NEWBLER_MUSCULO_TAM_40016, MIRA_MUSCULO_TAM_11042, NEWBLER_MUSCULO_TAM_41551, NEWBLER_MUSCU…	map00062
Fatty acid elongation	56	hydrolase	ec:3.1.2.2	7	NEWBLER_PELE_TAM_47553, MIRA_MUSCULO_TAM_24447, NEWBLER_MUSCULO_TAM_51110, NEWBLER_MUSCULO_TAM_30645, MIRA_MUSCULO_TAM_25219, NEWBLER_PELE_TAM_38440, NEWBLER_MUSCULO_TAM_34543	map00062
Fatty acid elongation	56	hydratase	ec:4.2.1.17	26	MIRA_MUSCULO_TAM_4516, NEWBLER_MUSCULO_TAM_42053, MIRA_MUSCULO_TAM_2419, MIRA_MUSCULO_TAM_2275, MIRA_MUSCULO_TAM_9727, MIRA_MUSCULO_TAM_8354, MIRA_MUSCULO_TAM_31518, MIRA_PELE_TAM_21453, NEWBLER_MUSCULO_TAM_40631, NEWBLER_MUSCULO_TAM_40016, MIRA_MUSCULO_TAM_11042, NEWBLER_MUSCULO_TAM_41551, NEWBLER_MUSCULO_TAM_45712, MIRA_PELE_TAM_13916, MIRA_MUSCULO_TAM_14957, NEWBLER_PELE_TAM_13126, MIRA_MUSCUL…	map00062
Fatty acid elongation	56	dehydrogenase	ec:1.1.1.211	21	NEWBLER_MUSCULO_TAM_41551, NEWBLER_MUSCULO_TAM_45712, MIRA_PELE_TAM_13916, MIRA_MUSCULO_TAM_4516, MIRA_MUSCULO_TAM_14957, NEWBLER_PELE_TAM_13126, MIRA_MUSCULO_TAM_2068, MIRA_MUSCULO_TAM_2275, MIRA_MUSCULO_TAM_9727, NEWBLER_PELE_TAM_32581, MIRA_MUSCULO_TAM_8354, MIRA_PELE_TAM_15643, MIRA_MUSCULO_TAM_12097, MIRA_MUSCULO_TAM_16026, MIRA_PELE_TAM_21453, NEWBLER_PELE_TAM_26893, NEWBLER_MUSCULO_TAM_406…	map00062
Fatty acid elongation	56	dehydrogenase	ec:1.1.1.35	26	MIRA_MUSCULO_TAM_4516, MIRA_MUSCULO_TAM_2275, MIRA_MUSCULO_TAM_9727, MIRA_MUSCULO_TAM_8354, MIRA_MUSCULO_TAM_17482, MIRA_MUSCULO_TAM_12097, MIRA_PELE_TAM_21453, NEWBLER_MUSCULO_TAM_40631, NEWBLER_MUSCULO_TAM_40016, MIRA_MUSCULO_TAM_11042, NEWBLER_MUSCULO_TAM_41551, NEWBLER_MUSCULO_TAM_45712, MIRA_PELE_TAM_13916, MIRA_MUSCULO_TAM_14957, NEWBLER_PELE_TAM_13126, MIRA_MUSCULO_TAM_2068, NEWBLER_MUSCUL…	map00062
Fatty acid biosynthesis	70	carboxylase	ec:6.4.1.2	26	NEWBLER_MUSCULO_TAM_42993, MIRA_MUSCULO_TAM_43306, NEWBLER_MUSCULO_TAM_84199, MIRA_MUSCULO_TAM_38838, NEWBLER_MUSCULO_TAM_70186, MIRA_MUSCULO_TAM_14509, MIRA_PELE_TAM_7729, MIRA_MUSCULO_TAM_29441, MIRA_MUSCULO_TAM_22641, MIRA_PELE_TAM_7356, NEWBLER_PELE_TAM_31909, MIRA_MUSCULO_TAM_17348, NEWBLER_PELE_TAM_27773, MIRA_PELE_TAM_14729, MIRA_MUSCULO_TAM_35752, MIRA_MUSCULO_TAM_3978, MIRA_MUSCULO_TAM_1…	map00061
Fatty acid biosynthesis	70	reductase	ec:1.1.1.100	3	NEWBLER_PELE_TAM_37205, MIRA_MUSCULO_TAM_28762, MIRA_PELE_TAM_12825	map00061
Fatty acid biosynthesis	70	ligase	ec:6.2.1.3	32	MIRA_MUSCULO_TAM_33265, NEWBLER_MUSCULO_TAM_43003, MIRA_MUSCULO_TAM_3605, MIRA_PELE_TAM_3948, NEWBLER_MUSCULO_TAM_32396, MIRA_MUSCULO_TAM_5366, NEWBLER_MUSCULO_TAM_32397, MIRA_MUSCULO_TAM_22046, MIRA_MUSCULO_TAM_5682, MIRA_MUSCULO_TAM_49789, MIRA_MUSCULO_TAM_6970, MIRA_PELE_TAM_8966, MIRA_MUSCULO_TAM_13285, NEWBLER_MUSCULO_TAM_47323, MIRA_MUSCULO_TAM_37693, NEWBLER_PELE_TAM_10249, MIRA_MUSCULO_TA…	map00061
Fatty acid biosynthesis	70	dehydratase	ec:4.2.1.59	3	NEWBLER_PELE_TAM_37205, MIRA_MUSCULO_TAM_28762, MIRA_PELE_TAM_12825	map00061
Fatty acid biosynthesis	70	hydrolase	ec:3.1.2.14	3	NEWBLER_PELE_TAM_37205, MIRA_MUSCULO_TAM_28762, MIRA_PELE_TAM_12825	map00061
Fatty acid biosynthesis	70	reductase (NADPH, Si-specific)	ec:1.3.1.10	3	NEWBLER_PELE_TAM_37205, MIRA_MUSCULO_TAM_28762, MIRA_PELE_TAM_12825	map00061
Fatty acid biosynthesis	70	synthase	ec:2.3.1.86	2	MIRA_MUSCULO_TAM_34353, NEWBLER_PELE_TAM_46671	map00061
Fatty acid biosynthesis	70	synthase	ec:2.3.1.85	10	NEWBLER_PELE_TAM_37205, NEWBLER_MUSCULO_TAM_73160, MIRA_PELE_TAM_21149, MIRA_PELE_TAM_4944, MIRA_MUSCULO_TAM_28762, NEWBLER_MUSCULO_TAM_44286, MIRA_PELE_TAM_6590, NEWBLER_MUSCULO_TAM_40522, MIRA_PELE_TAM_12825, NEWBLER_PELE_TAM_26708	map00061
Fatty acid biosynthesis	70	S-malonyltransferase	ec:2.3.1.39	3	NEWBLER_PELE_TAM_37205, MIRA_MUSCULO_TAM_28762, MIRA_PELE_TAM_12825	map00061
Fatty acid biosynthesis	70	synthase I	ec:2.3.1.41	3	NEWBLER_PELE_TAM_37205, MIRA_MUSCULO_TAM_28762, MIRA_PELE_TAM_12825	map00061
Peptidoglycan biosynthesis	4	glycosyltransferase	ec:2.4.1.129	1	NEWBLER_MUSCULO_TAM_82043	map00550
Peptidoglycan biosynthesis	4	MraY transferase	ec:2.7.8.13	3	MIRA_MUSCULO_TAM_2616, MIRA_MUSCULO_TAM_32494, MIRA_MUSCULO_TAM_6009	map00550
Stilbenoid, diarylheptanoid and gingerol biosynthesis	1	O-methyltransferase	ec:2.1.1.104	1	NEWBLER_PELE_TAM_27048	map00945
Flavone and flavonol biosynthesis	2	beta-glucuronide glucuronohydrolase glucuronidase	ec:3.2.1.31	1	NEWBLER_MUSCULO_TAM_52779	map00944
Flavone and flavonol biosynthesis	2	3-sulfotransferase	ec:2.8.2.25	1	NEWBLER_MUSCULO_TAM_85522	map00944
Selenocompound metabolism	52	reductase	ec:1.8.1.9	19	MIRA_MUSCULO_TAM_16814, NEWBLER_PELE_TAM_31670, MIRA_PELE_TAM_2208, NEWBLER_MUSCULO_TAM_68013, MIRA_MUSCULO_TAM_2818, NEWBLER_PELE_TAM_32137, MIRA_MUSCULO_TAM_4437, NEWBLER_PELE_TAM_21959, MIRA_MUSCULO_TAM_2578, MIRA_MUSCULO_TAM_25888, NEWBLER_MUSCULO_TAM_81675, MIRA_MUSCULO_TAM_21344, MIRA_PELE_TAM_18548, MIRA_PELE_TAM_3632, MIRA_MUSCULO_TAM_15163, MIRA_MUSCULO_TAM_34106, NEWBLER_PELE_TAM_32824,…	map00450
Selenocompound metabolism	52	synthase	ec:2.1.1.13	1	NEWBLER_PELE_TAM_46408	map00450
Selenocompound metabolism	52	beta-lyase	ec:4.4.1.8	3	MIRA_MUSCULO_TAM_27997, NEWBLER_PELE_TAM_19776, NEWBLER_PELE_TAM_19775	map00450
Selenocompound metabolism	52	gamma-lyase	ec:4.4.1.1	7	MIRA_MUSCULO_TAM_27997, MIRA_MUSCULO_TAM_12779, MIRA_MUSCULO_TAM_13064, NEWBLER_PELE_TAM_19776, NEWBLER_PELE_TAM_19775, NEWBLER_MUSCULO_TAM_49730, NEWBLER_MUSCULO_TAM_40950	map00450
Selenocompound metabolism	52	reductase	ec:1.97.1.9	4	MIRA_MUSCULO_TAM_16814, NEWBLER_PELE_TAM_31670, NEWBLER_MUSCULO_TAM_81675, MIRA_PELE_TAM_4682	map00450
Selenocompound metabolism	52	lyase	ec:4.4.1.16	1	MIRA_PELE_TAM_8019	map00450
Selenocompound metabolism	52	beta-lyase	ec:4.4.1.13	3	NEWBLER_MUSCULO_TAM_20555, NEWBLER_MUSCULO_TAM_20558, MIRA_MUSCULO_TAM_3687	map00450
Selenocompound metabolism	52	adenylyltransferase	ec:2.7.7.4	3	MIRA_MUSCULO_TAM_26118, NEWBLER_MUSCULO_TAM_48071, MIRA_MUSCULO_TAM_53086	map00450
Selenocompound metabolism	52	water dikinase	ec:2.7.9.3	5	NEWBLER_MUSCULO_TAM_30533, MIRA_MUSCULO_TAM_7345, NEWBLER_MUSCULO_TAM_30535, NEWBLER_PELE_TAM_50255, NEWBLER_MUSCULO_TAM_62129	map00450
Selenocompound metabolism	52	ligase	ec:6.1.1.10	13	NEWBLER_PELE_TAM_35697, NEWBLER_MUSCULO_TAM_71327, MIRA_MUSCULO_TAM_1739, NEWBLER_MUSCULO_TAM_63190, MIRA_MUSCULO_TAM_29663, MIRA_MUSCULO_TAM_4921, MIRA_MUSCULO_TAM_9857, MIRA_MUSCULO_TAM_45232, MIRA_MUSCULO_TAM_28802, NEWBLER_PELE_TAM_50603, NEWBLER_MUSCULO_TAM_42926, NEWBLER_MUSCULO_TAM_72187, NEWBLER_MUSCULO_TAM_48762	map00450
Flavonoid biosynthesis	1	O-methyltransferase	ec:2.1.1.104	1	NEWBLER_PELE_TAM_27048	map00941
Phenylpropanoid biosynthesis	93	gentiobiase	ec:3.2.1.21	15	NEWBLER_PELE_TAM_51391, MIRA_MUSCULO_TAM_40534, NEWBLER_MUSCULO_TAM_68089, NEWBLER_MUSCULO_TAM_51349, NEWBLER_MUSCULO_TAM_52779, NEWBLER_MUSCULO_TAM_73008, MIRA_MUSCULO_TAM_22774, NEWBLER_MUSCULO_TAM_79920, NEWBLER_PELE_TAM_30789, MIRA_MUSCULO_TAM_45392, NEWBLER_PELE_TAM_25088, NEWBLER_PELE_TAM_25089, MIRA_MUSCULO_TAM_19877, MIRA_MUSCULO_TAM_21738, MIRA_MUSCULO_TAM_10880	map00940
Phenylpropanoid biosynthesis	93	lactoperoxidase	ec:1.11.1.7	77	MIRA_MUSCULO_TAM_2638, MIRA_MUSCULO_TAM_745, MIRA_MUSCULO_TAM_43307, MIRA_PELE_TAM_3129, NEWBLER_PELE_TAM_15336, MIRA_PELE_TAM_3964, MIRA_MUSCULO_TAM_10900, MIRA_MUSCULO_TAM_5823, NEWBLER_MUSCULO_TAM_34874, MIRA_MUSCULO_TAM_2117, MIRA_MUSCULO_TAM_5466, MIRA_MUSCULO_TAM_9106, MIRA_PELE_TAM_17398, NEWBLER_MUSCULO_TAM_48077, MIRA_PELE_TAM_11653, MIRA_MUSCULO_TAM_18159, MIRA_PELE_TAM_4864, NEWBLER_PE…	map00940
Phenylpropanoid biosynthesis	93	O-methyltransferase	ec:2.1.1.104	1	NEWBLER_PELE_TAM_27048	map00940
Tyrosine metabolism	54	O-methyltransferase	ec:2.1.1.6	4	NEWBLER_MUSCULO_TAM_77000, NEWBLER_PELE_TAM_26786, MIRA_PELE_TAM_18094, NEWBLER_PELE_TAM_4165	map00350
Tyrosine metabolism	54	transaminase	ec:2.6.1.57	10	MIRA_MUSCULO_TAM_20395, MIRA_MUSCULO_TAM_9399, NEWBLER_MUSCULO_TAM_9554, NEWBLER_MUSCULO_TAM_26329, NEWBLER_MUSCULO_TAM_26326, MIRA_MUSCULO_TAM_20864, NEWBLER_MUSCULO_TAM_82051, MIRA_MUSCULO_TAM_717, MIRA_MUSCULO_TAM_1467, NEWBLER_PELE_TAM_28166	map00350
Tyrosine metabolism	54	1,2-dioxygenase	ec:1.13.11.5	1	MIRA_MUSCULO_TAM_2565	map00350
Tyrosine metabolism	54	dehydrogenase [NAD(P)+]	ec:1.2.1.16	1	NEWBLER_MUSCULO_TAM_74592	map00350
Tyrosine metabolism	54	dehydrogenase	ec:1.1.1.1	7	MIRA_MUSCULO_TAM_37831, NEWBLER_PELE_TAM_41612, MIRA_MUSCULO_TAM_13080, MIRA_MUSCULO_TAM_2397, MIRA_MUSCULO_TAM_46129, NEWBLER_MUSCULO_TAM_67052, NEWBLER_MUSCULO_TAM_41136	map00350
Tyrosine metabolism	54	transaminase	ec:2.6.1.5	10	MIRA_MUSCULO_TAM_20395, MIRA_MUSCULO_TAM_9399, NEWBLER_MUSCULO_TAM_9554, NEWBLER_MUSCULO_TAM_26329, NEWBLER_MUSCULO_TAM_26326, MIRA_MUSCULO_TAM_20864, NEWBLER_MUSCULO_TAM_82051, MIRA_MUSCULO_TAM_717, MIRA_MUSCULO_TAM_1467, NEWBLER_PELE_TAM_28166	map00350
Tyrosine metabolism	54	transaminase	ec:2.6.1.9	10	MIRA_MUSCULO_TAM_20395, MIRA_MUSCULO_TAM_9399, NEWBLER_MUSCULO_TAM_9554, NEWBLER_MUSCULO_TAM_26329, NEWBLER_MUSCULO_TAM_26326, MIRA_MUSCULO_TAM_20864, NEWBLER_MUSCULO_TAM_82051, MIRA_MUSCULO_TAM_717, MIRA_MUSCULO_TAM_1467, NEWBLER_PELE_TAM_28166	map00350
Tyrosine metabolism	54	transaminase	ec:2.6.1.1	12	MIRA_MUSCULO_TAM_20395, MIRA_MUSCULO_TAM_9399, MIRA_PELE_TAM_13584, NEWBLER_MUSCULO_TAM_9554, NEWBLER_MUSCULO_TAM_26329, MIRA_MUSCULO_TAM_37250, NEWBLER_MUSCULO_TAM_26326, MIRA_MUSCULO_TAM_20864, NEWBLER_MUSCULO_TAM_82051, MIRA_MUSCULO_TAM_717, MIRA_MUSCULO_TAM_1467, NEWBLER_PELE_TAM_28166	map00350
Tyrosine metabolism	54	N-methyltransferase	ec:2.1.1.28	1	MIRA_PELE_TAM_9821	map00350
Tyrosine metabolism	54	dehydrogenase [NAD(P)+]	ec:1.2.1.5	6	MIRA_MUSCULO_TAM_44164, NEWBLER_MUSCULO_TAM_71912, MIRA_MUSCULO_TAM_37943, MIRA_MUSCULO_TAM_2273, MIRA_MUSCULO_TAM_33306, MIRA_MUSCULO_TAM_29710	map00350
Tyrosine metabolism	54	oxidase	ec:1.2.3.1	11	NEWBLER_MUSCULO_TAM_29653, NEWBLER_MUSCULO_TAM_78006, MIRA_MUSCULO_TAM_29515, NEWBLER_PELE_TAM_51215, MIRA_PELE_TAM_11992, NEWBLER_MUSCULO_TAM_83585, NEWBLER_PELE_TAM_55755, NEWBLER_MUSCULO_TAM_57085, MIRA_MUSCULO_TAM_19713, NEWBLER_MUSCULO_TAM_81715, MIRA_PELE_TAM_13030	map00350
Tyrosine metabolism	54	peroxidase	ec:1.11.1.8	1	MIRA_PELE_TAM_3582	map00350
Tyrosine metabolism	54	beta-diketonase	ec:3.7.1.2	1	NEWBLER_PELE_TAM_32356	map00350
Tyrosine metabolism	54	isomerase	ec:5.2.1.2	2	MIRA_MUSCULO_TAM_1925, NEWBLER_MUSCULO_TAM_34874	map00350
Tyrosine metabolism	54	tautomerase	ec:5.3.2.1	1	MIRA_MUSCULO_TAM_21993	map00350
Tyrosine metabolism	54	isomerase	ec:5.3.3.12	3	MIRA_MUSCULO_TAM_21993, MIRA_MUSCULO_TAM_25765, NEWBLER_PELE_TAM_35106	map00350
Tyrosine metabolism	54	oxidase	ec:1.4.3.21	4	MIRA_MUSCULO_TAM_11004, MIRA_MUSCULO_TAM_51286, MIRA_MUSCULO_TAM_41065, NEWBLER_PELE_TAM_32492	map00350
Aflatoxin biosynthesis	26	carboxylase	ec:6.4.1.2	26	NEWBLER_MUSCULO_TAM_42993, MIRA_MUSCULO_TAM_43306, NEWBLER_MUSCULO_TAM_84199, MIRA_MUSCULO_TAM_38838, NEWBLER_MUSCULO_TAM_70186, MIRA_MUSCULO_TAM_14509, MIRA_PELE_TAM_7729, MIRA_MUSCULO_TAM_29441, MIRA_MUSCULO_TAM_22641, MIRA_PELE_TAM_7356, NEWBLER_PELE_TAM_31909, MIRA_MUSCULO_TAM_17348, NEWBLER_PELE_TAM_27773, MIRA_PELE_TAM_14729, MIRA_MUSCULO_TAM_35752, MIRA_MUSCULO_TAM_3978, MIRA_MUSCULO_TAM_1…	map00254
Tetracycline biosynthesis	26	carboxylase	ec:6.4.1.2	26	NEWBLER_MUSCULO_TAM_42993, MIRA_MUSCULO_TAM_43306, NEWBLER_MUSCULO_TAM_84199, MIRA_MUSCULO_TAM_38838, NEWBLER_MUSCULO_TAM_70186, MIRA_MUSCULO_TAM_14509, MIRA_PELE_TAM_7729, MIRA_MUSCULO_TAM_29441, MIRA_MUSCULO_TAM_22641, MIRA_PELE_TAM_7356, NEWBLER_PELE_TAM_31909, MIRA_MUSCULO_TAM_17348, NEWBLER_PELE_TAM_27773, MIRA_PELE_TAM_14729, MIRA_MUSCULO_TAM_35752, MIRA_MUSCULO_TAM_3978, MIRA_MUSCULO_TAM_1…	map00253
Alanine, aspartate and glutamate metabolism	129	transaminase	ec:2.6.1.12	11	MIRA_MUSCULO_TAM_2616, MIRA_MUSCULO_TAM_32494, MIRA_MUSCULO_TAM_6443, MIRA_MUSCULO_TAM_18450, NEWBLER_PELE_TAM_32334, MIRA_MUSCULO_TAM_46947, MIRA_MUSCULO_TAM_6009, MIRA_MUSCULO_TAM_2464, NEWBLER_PELE_TAM_20633, NEWBLER_MUSCULO_TAM_39912, MIRA_MUSCULO_TAM_25630	map00250
Alanine, aspartate and glutamate metabolism	129	transaminase (isomerizing)	ec:2.6.1.16	4	MIRA_MUSCULO_TAM_25699, NEWBLER_MUSCULO_TAM_53072, NEWBLER_MUSCULO_TAM_58037, MIRA_MUSCULO_TAM_19454	map00250
Alanine, aspartate and glutamate metabolism	129	transaminase	ec:2.6.1.19	5	MIRA_MUSCULO_TAM_37669, MIRA_MUSCULO_TAM_13785, NEWBLER_MUSCULO_TAM_22054, NEWBLER_MUSCULO_TAM_22053, NEWBLER_PELE_TAM_26939	map00250
Alanine, aspartate and glutamate metabolism	129	oxidase	ec:1.4.3.1	2	MIRA_MUSCULO_TAM_5211, NEWBLER_MUSCULO_TAM_40871	map00250
Alanine, aspartate and glutamate metabolism	129	ligase	ec:6.3.1.2	16	MIRA_MUSCULO_TAM_988, MIRA_PELE_TAM_3408, MIRA_PELE_TAM_611, MIRA_MUSCULO_TAM_11996, NEWBLER_MUSCULO_TAM_54549, MIRA_MUSCULO_TAM_3232, NEWBLER_PELE_TAM_14199, NEWBLER_MUSCULO_TAM_29895, MIRA_MUSCULO_TAM_6374, MIRA_PELE_TAM_20603, MIRA_PELE_TAM_19946, MIRA_MUSCULO_TAM_1075, MIRA_MUSCULO_TAM_2031, MIRA_MUSCULO_TAM_46370, MIRA_MUSCULO_TAM_393, MIRA_MUSCULO_TAM_51454	map00250
Alanine, aspartate and glutamate metabolism	129	dehydrogenase (NAD+)	ec:1.2.1.24	2	MIRA_MUSCULO_TAM_13447, NEWBLER_MUSCULO_TAM_74592	map00250
Alanine, aspartate and glutamate metabolism	129	lyase	ec:4.3.2.1	2	MIRA_MUSCULO_TAM_14208, NEWBLER_PELE_TAM_43320	map00250
Alanine, aspartate and glutamate metabolism	129	lyase	ec:4.3.2.2	5	NEWBLER_MUSCULO_TAM_30753, MIRA_MUSCULO_TAM_16755, MIRA_MUSCULO_TAM_20910, MIRA_MUSCULO_TAM_6435, MIRA_MUSCULO_TAM_13121	map00250
Alanine, aspartate and glutamate metabolism	129	carbamoyltransferase	ec:2.1.3.2	3	NEWBLER_MUSCULO_TAM_41736, NEWBLER_PELE_TAM_25046, NEWBLER_PELE_TAM_28593	map00250
Alanine, aspartate and glutamate metabolism	129	dehydrogenase [NAD(P)+]	ec:1.2.1.16	1	NEWBLER_MUSCULO_TAM_74592	map00250
Alanine, aspartate and glutamate metabolism	129	decarboxylase	ec:4.1.1.15	18	MIRA_MUSCULO_TAM_988, MIRA_PELE_TAM_611, MIRA_MUSCULO_TAM_11996, MIRA_MUSCULO_TAM_27453, NEWBLER_MUSCULO_TAM_54549, NEWBLER_MUSCULO_TAM_54934, MIRA_MUSCULO_TAM_3232, NEWBLER_PELE_TAM_14199, MIRA_MUSCULO_TAM_43397, NEWBLER_MUSCULO_TAM_29895, MIRA_MUSCULO_TAM_6374, MIRA_PELE_TAM_20603, MIRA_PELE_TAM_19946, MIRA_MUSCULO_TAM_1075, MIRA_MUSCULO_TAM_2031, MIRA_MUSCULO_TAM_393, NEWBLER_PELE_TAM_51727, M…	map00250
Alanine, aspartate and glutamate metabolism	129	transaminase	ec:2.6.1.2	11	MIRA_MUSCULO_TAM_2616, MIRA_MUSCULO_TAM_32494, MIRA_MUSCULO_TAM_6443, MIRA_MUSCULO_TAM_18450, NEWBLER_PELE_TAM_32334, MIRA_MUSCULO_TAM_46947, MIRA_MUSCULO_TAM_6009, MIRA_MUSCULO_TAM_2464, NEWBLER_PELE_TAM_20633, NEWBLER_MUSCULO_TAM_39912, MIRA_MUSCULO_TAM_25630	map00250
Alanine, aspartate and glutamate metabolism	129	transaminase	ec:2.6.1.1	12	MIRA_MUSCULO_TAM_20395, MIRA_MUSCULO_TAM_9399, MIRA_PELE_TAM_13584, NEWBLER_MUSCULO_TAM_9554, NEWBLER_MUSCULO_TAM_26329, MIRA_MUSCULO_TAM_37250, NEWBLER_MUSCULO_TAM_26326, MIRA_MUSCULO_TAM_20864, NEWBLER_MUSCULO_TAM_82051, MIRA_MUSCULO_TAM_717, MIRA_MUSCULO_TAM_1467, NEWBLER_PELE_TAM_28166	map00250
Alanine, aspartate and glutamate metabolism	129	aminoacylase II	ec:3.5.1.15	1	NEWBLER_PELE_TAM_45523	map00250
Alanine, aspartate and glutamate metabolism	129	synthase (glutamine-hydrolysing)	ec:6.3.5.4	11	MIRA_MUSCULO_TAM_30914, MIRA_MUSCULO_TAM_54418, NEWBLER_MUSCULO_TAM_36440, MIRA_MUSCULO_TAM_46098, NEWBLER_PELE_TAM_26165, MIRA_MUSCULO_TAM_15773, MIRA_MUSCULO_TAM_39550, NEWBLER_MUSCULO_TAM_32574, MIRA_MUSCULO_TAM_46765, NEWBLER_MUSCULO_TAM_32573, MIRA_PELE_TAM_3000	map00250
Alanine, aspartate and glutamate metabolism	129	synthase (glutamine-hydrolysing)	ec:6.3.5.5	5	NEWBLER_MUSCULO_TAM_41736, NEWBLER_PELE_TAM_43543, NEWBLER_PELE_TAM_25046, NEWBLER_PELE_TAM_28593, NEWBLER_PELE_TAM_32803	map00250
Alanine, aspartate and glutamate metabolism	129	dehydrogenase [NAD(P)+]	ec:1.4.1.3	8	NEWBLER_MUSCULO_TAM_22328, MIRA_MUSCULO_TAM_5571, NEWBLER_PELE_TAM_15349, MIRA_MUSCULO_TAM_5715, MIRA_MUSCULO_TAM_28791, MIRA_PELE_TAM_3060, NEWBLER_PELE_TAM_15348, NEWBLER_MUSCULO_TAM_22330	map00250
Alanine, aspartate and glutamate metabolism	129	dehydrogenase	ec:1.4.1.2	8	NEWBLER_MUSCULO_TAM_22328, MIRA_MUSCULO_TAM_5571, NEWBLER_PELE_TAM_15349, MIRA_MUSCULO_TAM_5715, MIRA_MUSCULO_TAM_28791, MIRA_PELE_TAM_3060, NEWBLER_PELE_TAM_15348, NEWBLER_MUSCULO_TAM_22330	map00250
Alanine, aspartate and glutamate metabolism	129	glutaminase I	ec:3.5.1.2	18	NEWBLER_MUSCULO_TAM_5595, NEWBLER_PELE_TAM_33165, NEWBLER_MUSCULO_TAM_5594, MIRA_MUSCULO_TAM_733, MIRA_MUSCULO_TAM_10796, MIRA_MUSCULO_TAM_13896, MIRA_MUSCULO_TAM_13978, MIRA_MUSCULO_TAM_3938, MIRA_MUSCULO_TAM_13536, NEWBLER_PELE_TAM_39296, MIRA_MUSCULO_TAM_948, MIRA_PELE_TAM_7522, MIRA_MUSCULO_TAM_8353, MIRA_PELE_TAM_6986, MIRA_MUSCULO_TAM_51429, NEWBLER_MUSCULO_TAM_26259, MIRA_MUSCULO_TAM_22847…	map00250
Alanine, aspartate and glutamate metabolism	129	asparaginase II	ec:3.5.1.1	3	MIRA_MUSCULO_TAM_36296, NEWBLER_MUSCULO_TAM_59734, MIRA_PELE_TAM_7353	map00250
Alanine, aspartate and glutamate metabolism	129	alpha-keto acid-omega-amidase	ec:3.5.1.3	1	NEWBLER_MUSCULO_TAM_81995	map00250
Alanine, aspartate and glutamate metabolism	129	synthase	ec:6.3.4.4	13	MIRA_MUSCULO_TAM_30592, MIRA_MUSCULO_TAM_864, NEWBLER_MUSCULO_TAM_42140, MIRA_MUSCULO_TAM_21093, NEWBLER_MUSCULO_TAM_33660, MIRA_MUSCULO_TAM_1786, MIRA_MUSCULO_TAM_3280, MIRA_MUSCULO_TAM_21751, NEWBLER_MUSCULO_TAM_29552, NEWBLER_MUSCULO_TAM_33659, NEWBLER_PELE_TAM_28410, MIRA_PELE_TAM_4623, NEWBLER_PELE_TAM_25166	map00250
Alanine, aspartate and glutamate metabolism	129	synthase	ec:6.3.4.5	3	MIRA_MUSCULO_TAM_4527, NEWBLER_PELE_TAM_26205, MIRA_PELE_TAM_2112	map00250
Alanine, aspartate and glutamate metabolism	129	N-acetyltransferase	ec:2.3.1.17	1	MIRA_MUSCULO_TAM_25542	map00250
Alanine, aspartate and glutamate metabolism	129	synthase (ammonia)	ec:6.3.4.16	6	MIRA_PELE_TAM_10777, NEWBLER_MUSCULO_TAM_41736, NEWBLER_PELE_TAM_43543, NEWBLER_PELE_TAM_25046, NEWBLER_PELE_TAM_28593, NEWBLER_PELE_TAM_32803	map00250
Alanine, aspartate and glutamate metabolism	129	phosphoribosyldiphosphate 5-amidotransferase	ec:2.4.2.14	1	NEWBLER_MUSCULO_TAM_45779	map00250
Riboflavin metabolism	2	reductase [NAD(P)H]	ec:1.5.1.41	2	MIRA_MUSCULO_TAM_28684, MIRA_MUSCULO_TAM_2521	map00740
Riboflavin metabolism	2	reductase (NADPH)	ec:1.5.1.30	2	MIRA_MUSCULO_TAM_28684, MIRA_MUSCULO_TAM_2521	map00740
Styrene degradation	4	1,2-dioxygenase	ec:1.13.11.5	1	MIRA_MUSCULO_TAM_2565	map00643
Styrene degradation	4	beta-diketonase	ec:3.7.1.2	1	NEWBLER_PELE_TAM_32356	map00643
Styrene degradation	4	isomerase	ec:5.2.1.2	2	MIRA_MUSCULO_TAM_1925, NEWBLER_MUSCULO_TAM_34874	map00643
Ethylbenzene degradation	31	C-acyltransferase	ec:2.3.1.16	31	MIRA_MUSCULO_TAM_2614, MIRA_MUSCULO_TAM_4516, NEWBLER_PELE_TAM_39845, MIRA_MUSCULO_TAM_2275, MIRA_MUSCULO_TAM_9727, MIRA_MUSCULO_TAM_29965, MIRA_MUSCULO_TAM_3985, MIRA_MUSCULO_TAM_8354, MIRA_MUSCULO_TAM_9067, MIRA_MUSCULO_TAM_12097, MIRA_PELE_TAM_21453, NEWBLER_MUSCULO_TAM_81627, NEWBLER_MUSCULO_TAM_40631, NEWBLER_MUSCULO_TAM_40016, MIRA_MUSCULO_TAM_11042, NEWBLER_MUSCULO_TAM_41551, NEWBLER_MUSCU…	map00642
Propanoate metabolism	116	carboxylase	ec:6.4.1.2	26	NEWBLER_MUSCULO_TAM_42993, MIRA_MUSCULO_TAM_43306, NEWBLER_MUSCULO_TAM_84199, MIRA_MUSCULO_TAM_38838, NEWBLER_MUSCULO_TAM_70186, MIRA_MUSCULO_TAM_14509, MIRA_PELE_TAM_7729, MIRA_MUSCULO_TAM_29441, MIRA_MUSCULO_TAM_22641, MIRA_PELE_TAM_7356, NEWBLER_PELE_TAM_31909, MIRA_MUSCULO_TAM_17348, NEWBLER_PELE_TAM_27773, MIRA_PELE_TAM_14729, MIRA_MUSCULO_TAM_35752, MIRA_MUSCULO_TAM_3978, MIRA_MUSCULO_TAM_1…	map00640
Propanoate metabolism	116	transaminase	ec:2.6.1.19	5	MIRA_MUSCULO_TAM_37669, MIRA_MUSCULO_TAM_13785, NEWBLER_MUSCULO_TAM_22054, NEWBLER_MUSCULO_TAM_22053, NEWBLER_PELE_TAM_26939	map00640
Propanoate metabolism	116	carboxylase	ec:6.4.1.3	10	NEWBLER_MUSCULO_TAM_42993, MIRA_PELE_TAM_9434, NEWBLER_MUSCULO_TAM_52084, NEWBLER_MUSCULO_TAM_85088, NEWBLER_PELE_TAM_40456, NEWBLER_MUSCULO_TAM_57046, MIRA_MUSCULO_TAM_14509, NEWBLER_MUSCULO_TAM_78053, MIRA_MUSCULO_TAM_50334, MIRA_PELE_TAM_14729	map00640
Propanoate metabolism	116	dehydrogenase (CoA-acylating)	ec:1.2.1.27	3	NEWBLER_MUSCULO_TAM_40199, NEWBLER_PELE_TAM_23193, MIRA_MUSCULO_TAM_5323	map00640
Propanoate metabolism	116	ligase (ADP-forming)	ec:6.2.1.5	5	MIRA_MUSCULO_TAM_3738, MIRA_MUSCULO_TAM_12966, MIRA_MUSCULO_TAM_7490, NEWBLER_MUSCULO_TAM_40313, NEWBLER_MUSCULO_TAM_41400	map00640
Propanoate metabolism	116	ligase (GDP-forming)	ec:6.2.1.4	4	MIRA_MUSCULO_TAM_13447, MIRA_MUSCULO_TAM_12966, MIRA_MUSCULO_TAM_7490, NEWBLER_MUSCULO_TAM_41400	map00640
Propanoate metabolism	116	ligase	ec:6.2.1.1	8	MIRA_MUSCULO_TAM_22046, NEWBLER_PELE_TAM_44705, MIRA_PELE_TAM_8966, MIRA_MUSCULO_TAM_5293, MIRA_MUSCULO_TAM_11724, NEWBLER_MUSCULO_TAM_32396, NEWBLER_MUSCULO_TAM_41338, NEWBLER_MUSCULO_TAM_32397	map00640
Propanoate metabolism	116	(2-methylpropanoyl)transferase	ec:2.3.1.168	3	MIRA_PELE_TAM_25066, NEWBLER_PELE_TAM_28851, NEWBLER_PELE_TAM_29263	map00640
Propanoate metabolism	116	dehydrogenase (acetylating)	ec:1.2.1.18	3	NEWBLER_MUSCULO_TAM_40199, NEWBLER_PELE_TAM_23193, MIRA_MUSCULO_TAM_5323	map00640
Propanoate metabolism	116	ligase	ec:6.2.1.17	1	NEWBLER_PELE_TAM_44705	map00640
Propanoate metabolism	116	ligase (ADP-forming)	ec:6.2.1.13	3	MIRA_MUSCULO_TAM_5293, NEWBLER_PELE_TAM_40000, NEWBLER_MUSCULO_TAM_41338	map00640
Propanoate metabolism	116	dehydrogenase	ec:1.8.1.4	4	MIRA_MUSCULO_TAM_4519, MIRA_PELE_TAM_14863, MIRA_MUSCULO_TAM_3651, NEWBLER_MUSCULO_TAM_40169	map00640
Propanoate metabolism	116	C-acetyltransferase	ec:2.3.1.9	20	NEWBLER_MUSCULO_TAM_41551, NEWBLER_MUSCULO_TAM_45712, MIRA_MUSCULO_TAM_12479, MIRA_PELE_TAM_13916, MIRA_MUSCULO_TAM_2614, NEWBLER_PELE_TAM_13126, MIRA_MUSCULO_TAM_2068, MIRA_MUSCULO_TAM_2275, MIRA_MUSCULO_TAM_9727, NEWBLER_PELE_TAM_32581, MIRA_MUSCULO_TAM_8354, MIRA_PELE_TAM_15643, MIRA_MUSCULO_TAM_16026, MIRA_PELE_TAM_21453, NEWBLER_PELE_TAM_26893, MIRA_MUSCULO_TAM_36572, NEWBLER_MUSCULO_TAM_406…	map00640
Propanoate metabolism	116	decarboxylase	ec:4.1.1.9	3	NEWBLER_MUSCULO_TAM_54430, MIRA_MUSCULO_TAM_3857, NEWBLER_MUSCULO_TAM_22033	map00640
Propanoate metabolism	116	mutase	ec:5.4.99.2	2	MIRA_MUSCULO_TAM_11228, NEWBLER_MUSCULO_TAM_40059	map00640
Propanoate metabolism	116	hydrolase	ec:3.1.2.4	2	MIRA_MUSCULO_TAM_11641, MIRA_MUSCULO_TAM_51167	map00640
Propanoate metabolism	116	hydratase	ec:4.2.1.17	26	MIRA_MUSCULO_TAM_4516, NEWBLER_MUSCULO_TAM_42053, MIRA_MUSCULO_TAM_2419, MIRA_MUSCULO_TAM_2275, MIRA_MUSCULO_TAM_9727, MIRA_MUSCULO_TAM_8354, MIRA_MUSCULO_TAM_31518, MIRA_PELE_TAM_21453, NEWBLER_MUSCULO_TAM_40631, NEWBLER_MUSCULO_TAM_40016, MIRA_MUSCULO_TAM_11042, NEWBLER_MUSCULO_TAM_41551, NEWBLER_MUSCULO_TAM_45712, MIRA_PELE_TAM_13916, MIRA_MUSCULO_TAM_14957, NEWBLER_PELE_TAM_13126, MIRA_MUSCUL…	map00640
Propanoate metabolism	116	dehydrogenase	ec:1.1.1.27	18	NEWBLER_MUSCULO_TAM_40187, MIRA_MUSCULO_TAM_713, MIRA_MUSCULO_TAM_97, MIRA_MUSCULO_TAM_2329, MIRA_MUSCULO_TAM_105, MIRA_MUSCULO_TAM_13752, NEWBLER_MUSCULO_TAM_6138, MIRA_MUSCULO_TAM_23291, NEWBLER_MUSCULO_TAM_29806, MIRA_PELE_TAM_302, MIRA_MUSCULO_TAM_2387, MIRA_MUSCULO_TAM_3761, MIRA_MUSCULO_TAM_1069, MIRA_MUSCULO_TAM_2368, MIRA_MUSCULO_TAM_8574, NEWBLER_PELE_TAM_26688, MIRA_MUSCULO_TAM_53155, M…	map00640
Ascorbate and aldarate metabolism	93	uridylyltransferase	ec:2.7.7.64	6	MIRA_MUSCULO_TAM_6167, MIRA_MUSCULO_TAM_7085, MIRA_MUSCULO_TAM_2882, NEWBLER_MUSCULO_TAM_16767, MIRA_MUSCULO_TAM_4632, MIRA_MUSCULO_TAM_47225	map00053
Ascorbate and aldarate metabolism	93	dehydrogenase (NAD+)	ec:1.2.1.3	32	MIRA_MUSCULO_TAM_1526, NEWBLER_MUSCULO_TAM_40199, NEWBLER_MUSCULO_TAM_71912, MIRA_MUSCULO_TAM_15816, MIRA_MUSCULO_TAM_37943, MIRA_MUSCULO_TAM_20028, NEWBLER_PELE_TAM_39302, MIRA_MUSCULO_TAM_5323, MIRA_MUSCULO_TAM_12829, NEWBLER_MUSCULO_TAM_51241, MIRA_MUSCULO_TAM_44164, MIRA_MUSCULO_TAM_2273, NEWBLER_PELE_TAM_23193, NEWBLER_MUSCULO_TAM_22885, MIRA_MUSCULO_TAM_13443, MIRA_MUSCULO_TAM_11500, NEWBLE…	map00053
Ascorbate and aldarate metabolism	93	1-naphthol glucuronyltransferase	ec:2.4.1.17	44	MIRA_MUSCULO_TAM_29161, MIRA_PELE_TAM_10019, NEWBLER_MUSCULO_TAM_55949, NEWBLER_MUSCULO_TAM_76886, NEWBLER_MUSCULO_TAM_53423, NEWBLER_PELE_TAM_54464, MIRA_MUSCULO_TAM_25761, NEWBLER_PELE_TAM_30518, MIRA_PELE_TAM_9677, MIRA_MUSCULO_TAM_48741, MIRA_PELE_TAM_19955, MIRA_MUSCULO_TAM_23599, NEWBLER_MUSCULO_TAM_75991, NEWBLER_MUSCULO_TAM_48131, NEWBLER_MUSCULO_TAM_44274, NEWBLER_MUSCULO_TAM_84874, NEWB…	map00053
Ascorbate and aldarate metabolism	93	dehydrogenase (ascorbate)	ec:1.8.5.1	3	MIRA_PELE_TAM_6418, MIRA_MUSCULO_TAM_30512, NEWBLER_PELE_TAM_30254	map00053
Ascorbate and aldarate metabolism	93	reductase	ec:1.1.1.19	3	MIRA_MUSCULO_TAM_25824, NEWBLER_MUSCULO_TAM_74103, NEWBLER_PELE_TAM_36293	map00053
Ascorbate and aldarate metabolism	93	6-dehydrogenase	ec:1.1.1.22	4	NEWBLER_PELE_TAM_35079, NEWBLER_MUSCULO_TAM_55461, MIRA_MUSCULO_TAM_30510, MIRA_PELE_TAM_18255	map00053
Ascorbate and aldarate metabolism	93	oxygenase	ec:1.13.99.1	1	MIRA_MUSCULO_TAM_21880	map00053
Galactose metabolism	121	phosphohexokinase	ec:2.7.1.11	41	MIRA_MUSCULO_TAM_1108, MIRA_MUSCULO_TAM_35400, MIRA_MUSCULO_TAM_305, MIRA_MUSCULO_TAM_34351, MIRA_MUSCULO_TAM_10885, MIRA_MUSCULO_TAM_14603, MIRA_MUSCULO_TAM_29488, MIRA_MUSCULO_TAM_1684, MIRA_MUSCULO_TAM_13619, MIRA_MUSCULO_TAM_21382, MIRA_MUSCULO_TAM_22097, MIRA_MUSCULO_TAM_5522, MIRA_MUSCULO_TAM_4152, MIRA_MUSCULO_TAM_30628, MIRA_MUSCULO_TAM_47136, MIRA_MUSCULO_TAM_47851, NEWBLER_PELE_TAM_4316…	map00052
Galactose metabolism	121	uridylyltransferase	ec:2.7.7.64	6	MIRA_MUSCULO_TAM_6167, MIRA_MUSCULO_TAM_7085, MIRA_MUSCULO_TAM_2882, NEWBLER_MUSCULO_TAM_16767, MIRA_MUSCULO_TAM_4632, MIRA_MUSCULO_TAM_47225	map00052
Galactose metabolism	121	deacetylase	ec:3.5.1.25	1	NEWBLER_MUSCULO_TAM_84272	map00052
Galactose metabolism	121	uridylyltransferase	ec:2.7.7.12	3	MIRA_MUSCULO_TAM_48940, NEWBLER_MUSCULO_TAM_70571, MIRA_MUSCULO_TAM_37566	map00052
Galactose metabolism	121	maltase	ec:3.2.1.20	11	NEWBLER_MUSCULO_TAM_72879, MIRA_PELE_TAM_12131, MIRA_MUSCULO_TAM_45392, NEWBLER_PELE_TAM_40764, MIRA_MUSCULO_TAM_15574, NEWBLER_MUSCULO_TAM_57790, MIRA_MUSCULO_TAM_21738, NEWBLER_PELE_TAM_29445, MIRA_PELE_TAM_14955, NEWBLER_MUSCULO_TAM_55557, MIRA_MUSCULO_TAM_22573	map00052
Galactose metabolism	121	lactase (ambiguous)	ec:3.2.1.23	1	NEWBLER_MUSCULO_TAM_35207	map00052
Galactose metabolism	121	synthase	ec:2.4.1.22	4	NEWBLER_PELE_TAM_30518, NEWBLER_MUSCULO_TAM_70571, MIRA_MUSCULO_TAM_20458, MIRA_MUSCULO_TAM_37566	map00052
Galactose metabolism	121	glucokinase (phosphorylating)	ec:2.7.1.2	12	NEWBLER_MUSCULO_TAM_86062, NEWBLER_PELE_TAM_18151, MIRA_MUSCULO_TAM_22664, MIRA_PELE_TAM_7676, MIRA_MUSCULO_TAM_34262, NEWBLER_PELE_TAM_35437, NEWBLER_MUSCULO_TAM_47360, MIRA_PELE_TAM_3941, NEWBLER_PELE_TAM_55799, MIRA_MUSCULO_TAM_23086, MIRA_MUSCULO_TAM_31068, NEWBLER_MUSCULO_TAM_36038	map00052
Galactose metabolism	121	hexokinase type IV glucokinase	ec:2.7.1.1	12	NEWBLER_MUSCULO_TAM_86062, NEWBLER_PELE_TAM_18151, MIRA_MUSCULO_TAM_22664, MIRA_PELE_TAM_7676, MIRA_MUSCULO_TAM_34262, NEWBLER_PELE_TAM_35437, NEWBLER_MUSCULO_TAM_47360, MIRA_PELE_TAM_3941, NEWBLER_PELE_TAM_55799, MIRA_MUSCULO_TAM_23086, MIRA_MUSCULO_TAM_31068, NEWBLER_MUSCULO_TAM_36038	map00052
Galactose metabolism	121	1-epimerase	ec:5.1.3.3	3	MIRA_MUSCULO_TAM_27860, NEWBLER_MUSCULO_TAM_7218, NEWBLER_MUSCULO_TAM_7220	map00052
Galactose metabolism	121	4-epimerase	ec:5.1.3.2	3	NEWBLER_MUSCULO_TAM_55781, NEWBLER_PELE_TAM_22477, MIRA_MUSCULO_TAM_22967	map00052
Galactose metabolism	121	uridylyltransferase	ec:2.7.7.9	6	MIRA_MUSCULO_TAM_6167, MIRA_MUSCULO_TAM_7085, MIRA_MUSCULO_TAM_2882, NEWBLER_MUSCULO_TAM_16767, MIRA_MUSCULO_TAM_4632, MIRA_MUSCULO_TAM_47225	map00052
Galactose metabolism	121	(alpha-D-glucose-1,6-bisphosphate-dependent)	ec:5.4.2.2	14	MIRA_MUSCULO_TAM_316, MIRA_MUSCULO_TAM_89, MIRA_MUSCULO_TAM_15947, NEWBLER_MUSCULO_TAM_40087, NEWBLER_MUSCULO_TAM_43392, MIRA_MUSCULO_TAM_20568, NEWBLER_MUSCULO_TAM_39930, MIRA_PELE_TAM_20622, MIRA_MUSCULO_TAM_21401, NEWBLER_MUSCULO_TAM_52262, MIRA_MUSCULO_TAM_18501, NEWBLER_MUSCULO_TAM_45079, MIRA_PELE_TAM_25282, MIRA_MUSCULO_TAM_18993	map00052
Galactose metabolism	121	reductase	ec:1.1.1.21	24	MIRA_MUSCULO_TAM_15506, NEWBLER_MUSCULO_TAM_20951, NEWBLER_MUSCULO_TAM_20426, MIRA_MUSCULO_TAM_20657, MIRA_MUSCULO_TAM_54052, MIRA_MUSCULO_TAM_1574, MIRA_MUSCULO_TAM_6646, NEWBLER_MUSCULO_TAM_74103, NEWBLER_PELE_TAM_36293, NEWBLER_PELE_TAM_37231, NEWBLER_MUSCULO_TAM_4808, NEWBLER_MUSCULO_TAM_84879, NEWBLER_MUSCULO_TAM_55544, MIRA_PELE_TAM_13155, NEWBLER_MUSCULO_TAM_48011, MIRA_MUSCULO_TAM_3484, M…	map00052
Fructose and mannose metabolism	182	phosphofructokinase 2	ec:2.7.1.105	37	NEWBLER_MUSCULO_TAM_45009, MIRA_MUSCULO_TAM_35963, MIRA_MUSCULO_TAM_13735, MIRA_MUSCULO_TAM_7648, MIRA_MUSCULO_TAM_3149, MIRA_MUSCULO_TAM_2433, MIRA_MUSCULO_TAM_20593, MIRA_MUSCULO_TAM_22365, MIRA_PELE_TAM_7511, NEWBLER_MUSCULO_TAM_29495, MIRA_MUSCULO_TAM_370, MIRA_MUSCULO_TAM_30980, MIRA_MUSCULO_TAM_12038, MIRA_MUSCULO_TAM_12577, MIRA_MUSCULO_TAM_335, NEWBLER_MUSCULO_TAM_9346, MIRA_MUSCULO_TAM_1…	map00051
Fructose and mannose metabolism	182	phosphohexokinase	ec:2.7.1.11	41	MIRA_MUSCULO_TAM_1108, MIRA_MUSCULO_TAM_35400, MIRA_MUSCULO_TAM_305, MIRA_MUSCULO_TAM_34351, MIRA_MUSCULO_TAM_10885, MIRA_MUSCULO_TAM_14603, MIRA_MUSCULO_TAM_29488, MIRA_MUSCULO_TAM_1684, MIRA_MUSCULO_TAM_13619, MIRA_MUSCULO_TAM_21382, MIRA_MUSCULO_TAM_22097, MIRA_MUSCULO_TAM_5522, MIRA_MUSCULO_TAM_4152, MIRA_MUSCULO_TAM_30628, MIRA_MUSCULO_TAM_47136, MIRA_MUSCULO_TAM_47851, NEWBLER_PELE_TAM_4316…	map00051
Fructose and mannose metabolism	182	isomerase	ec:5.3.1.1	6	MIRA_MUSCULO_TAM_21777, MIRA_MUSCULO_TAM_1145, NEWBLER_MUSCULO_TAM_6966, MIRA_MUSCULO_TAM_350, MIRA_MUSCULO_TAM_71, NEWBLER_PELE_TAM_26472	map00051
Fructose and mannose metabolism	182	guanylyltransferase	ec:2.7.7.13	6	MIRA_MUSCULO_TAM_48983, NEWBLER_MUSCULO_TAM_17041, NEWBLER_PELE_TAM_35501, NEWBLER_MUSCULO_TAM_65225, MIRA_MUSCULO_TAM_49774, NEWBLER_MUSCULO_TAM_47865	map00051
Fructose and mannose metabolism	182	aldolase	ec:4.1.2.13	36	MIRA_MUSCULO_TAM_10224, MIRA_MUSCULO_TAM_18207, MIRA_PELE_TAM_3942, MIRA_MUSCULO_TAM_4414, MIRA_MUSCULO_TAM_1021, MIRA_MUSCULO_TAM_1600, MIRA_MUSCULO_TAM_7568, MIRA_MUSCULO_TAM_21255, MIRA_MUSCULO_TAM_6233, MIRA_MUSCULO_TAM_2351, MIRA_MUSCULO_TAM_451, NEWBLER_PELE_TAM_31802, MIRA_MUSCULO_TAM_53886, MIRA_MUSCULO_TAM_37797, MIRA_MUSCULO_TAM_2967, MIRA_MUSCULO_TAM_458, MIRA_MUSCULO_TAM_457, MIRA_MUS…	map00051
Fructose and mannose metabolism	182	2-phosphatase	ec:3.1.3.46	40	NEWBLER_MUSCULO_TAM_45009, MIRA_MUSCULO_TAM_35963, MIRA_MUSCULO_TAM_8918, MIRA_MUSCULO_TAM_13735, MIRA_MUSCULO_TAM_7648, MIRA_MUSCULO_TAM_3149, MIRA_MUSCULO_TAM_2433, MIRA_MUSCULO_TAM_20593, MIRA_MUSCULO_TAM_22365, MIRA_MUSCULO_TAM_47851, MIRA_PELE_TAM_7511, NEWBLER_MUSCULO_TAM_29495, MIRA_MUSCULO_TAM_370, MIRA_MUSCULO_TAM_30980, MIRA_MUSCULO_TAM_12038, MIRA_MUSCULO_TAM_12577, MIRA_MUSCULO_TAM_33…	map00051
Fructose and mannose metabolism	182	ketohexokinase (phosphorylating)	ec:2.7.1.3	1	MIRA_MUSCULO_TAM_51959	map00051
Fructose and mannose metabolism	182	hexokinase type IV glucokinase	ec:2.7.1.1	12	NEWBLER_MUSCULO_TAM_86062, NEWBLER_PELE_TAM_18151, MIRA_MUSCULO_TAM_22664, MIRA_PELE_TAM_7676, MIRA_MUSCULO_TAM_34262, NEWBLER_PELE_TAM_35437, NEWBLER_MUSCULO_TAM_47360, MIRA_PELE_TAM_3941, NEWBLER_PELE_TAM_55799, MIRA_MUSCULO_TAM_23086, MIRA_MUSCULO_TAM_31068, NEWBLER_MUSCULO_TAM_36038	map00051
Fructose and mannose metabolism	182	mannokinase (phosphorylating)	ec:2.7.1.7	12	NEWBLER_MUSCULO_TAM_86062, NEWBLER_PELE_TAM_18151, MIRA_MUSCULO_TAM_22664, MIRA_PELE_TAM_7676, MIRA_MUSCULO_TAM_34262, NEWBLER_PELE_TAM_35437, NEWBLER_MUSCULO_TAM_47360, MIRA_PELE_TAM_3941, NEWBLER_PELE_TAM_55799, MIRA_MUSCULO_TAM_23086, MIRA_MUSCULO_TAM_31068, NEWBLER_MUSCULO_TAM_36038	map00051
Fructose and mannose metabolism	182	fructokinase (phosphorylating)	ec:2.7.1.4	12	NEWBLER_MUSCULO_TAM_86062, NEWBLER_PELE_TAM_18151, MIRA_MUSCULO_TAM_22664, MIRA_PELE_TAM_7676, MIRA_MUSCULO_TAM_34262, NEWBLER_PELE_TAM_35437, NEWBLER_MUSCULO_TAM_47360, MIRA_PELE_TAM_3941, NEWBLER_PELE_TAM_55799, MIRA_MUSCULO_TAM_23086, MIRA_MUSCULO_TAM_31068, NEWBLER_MUSCULO_TAM_36038	map00051
Fructose and mannose metabolism	182	hexose diphosphatase	ec:3.1.3.11	7	MIRA_MUSCULO_TAM_413, MIRA_MUSCULO_TAM_8377, NEWBLER_MUSCULO_TAM_62540, MIRA_MUSCULO_TAM_620, MIRA_PELE_TAM_11177, NEWBLER_MUSCULO_TAM_20370, NEWBLER_MUSCULO_TAM_20374	map00051
Fructose and mannose metabolism	182	diphosphatase	ec:3.6.1.21	5	MIRA_MUSCULO_TAM_7056, NEWBLER_MUSCULO_TAM_22149, MIRA_PELE_TAM_9481, MIRA_MUSCULO_TAM_29546, MIRA_MUSCULO_TAM_20929	map00051
Fructose and mannose metabolism	182	4,6-dehydratase	ec:4.2.1.47	1	MIRA_MUSCULO_TAM_22326	map00051
Fructose and mannose metabolism	182	mannose phosphomutase	ec:5.4.2.8	4	MIRA_MUSCULO_TAM_18326, MIRA_MUSCULO_TAM_5389, NEWBLER_PELE_TAM_42441, NEWBLER_MUSCULO_TAM_32421	map00051
Fructose and mannose metabolism	182	reductase	ec:1.1.1.21	24	MIRA_MUSCULO_TAM_15506, NEWBLER_MUSCULO_TAM_20951, NEWBLER_MUSCULO_TAM_20426, MIRA_MUSCULO_TAM_20657, MIRA_MUSCULO_TAM_54052, MIRA_MUSCULO_TAM_1574, MIRA_MUSCULO_TAM_6646, NEWBLER_MUSCULO_TAM_74103, NEWBLER_PELE_TAM_36293, NEWBLER_PELE_TAM_37231, NEWBLER_MUSCULO_TAM_4808, NEWBLER_MUSCULO_TAM_84879, NEWBLER_MUSCULO_TAM_55544, MIRA_PELE_TAM_13155, NEWBLER_MUSCULO_TAM_48011, MIRA_MUSCULO_TAM_3484, M…	map00051
Biosynthesis of siderophore group nonribosomal peptides	2	dehydrogenase	ec:1.3.1.28	2	MIRA_MUSCULO_TAM_15596, NEWBLER_MUSCULO_TAM_43329	map01053
Biosynthesis of ansamycins	1	glycolaldehydetransferase	ec:2.2.1.1	1	MIRA_PELE_TAM_4057	map01051
Phosphonate and phosphinate metabolism	23	EPT	ec:2.7.8.1	2	MIRA_MUSCULO_TAM_12303, NEWBLER_MUSCULO_TAM_56560	map00440
Phosphonate and phosphinate metabolism	23	cholinephosphotransferase	ec:2.7.8.2	2	MIRA_MUSCULO_TAM_12303, MIRA_MUSCULO_TAM_31110	map00440
Phosphonate and phosphinate metabolism	23	cytidylyltransferase	ec:2.7.7.14	6	NEWBLER_MUSCULO_TAM_7641, MIRA_MUSCULO_TAM_3308, MIRA_MUSCULO_TAM_11764, MIRA_MUSCULO_TAM_3245, NEWBLER_MUSCULO_TAM_11396, MIRA_PELE_TAM_9872	map00440
Phosphonate and phosphinate metabolism	23	cytidylyltransferase	ec:2.7.7.15	14	MIRA_MUSCULO_TAM_702, MIRA_MUSCULO_TAM_722, MIRA_MUSCULO_TAM_2559, MIRA_MUSCULO_TAM_2547, MIRA_MUSCULO_TAM_16813, NEWBLER_MUSCULO_TAM_55617, MIRA_MUSCULO_TAM_26462, NEWBLER_MUSCULO_TAM_16751, NEWBLER_PELE_TAM_50405, NEWBLER_MUSCULO_TAM_16749, MIRA_MUSCULO_TAM_2184, MIRA_MUSCULO_TAM_35970, MIRA_MUSCULO_TAM_16365, MIRA_MUSCULO_TAM_31320	map00440
Caprolactam degradation	62	dehydrogenase (NADP+)	ec:1.1.1.2	29	NEWBLER_MUSCULO_TAM_71912, NEWBLER_MUSCULO_TAM_20426, NEWBLER_MUSCULO_TAM_74103, NEWBLER_PELE_TAM_36293, NEWBLER_MUSCULO_TAM_4808, NEWBLER_MUSCULO_TAM_84879, NEWBLER_MUSCULO_TAM_55544, MIRA_MUSCULO_TAM_45890, MIRA_PELE_TAM_13155, NEWBLER_MUSCULO_TAM_48011, MIRA_MUSCULO_TAM_3484, NEWBLER_PELE_TAM_21215, NEWBLER_MUSCULO_TAM_81241, NEWBLER_MUSCULO_TAM_29955, NEWBLER_MUSCULO_TAM_45222, NEWBLER_MUSCUL…	map00930
Caprolactam degradation	62	dehydrogenase (NADP+)	ec:1.2.1.4	3	MIRA_MUSCULO_TAM_44164, MIRA_MUSCULO_TAM_2273, MIRA_MUSCULO_TAM_33306	map00930
Caprolactam degradation	62	hydratase	ec:4.2.1.17	26	MIRA_MUSCULO_TAM_4516, NEWBLER_MUSCULO_TAM_42053, MIRA_MUSCULO_TAM_2419, MIRA_MUSCULO_TAM_2275, MIRA_MUSCULO_TAM_9727, MIRA_MUSCULO_TAM_8354, MIRA_MUSCULO_TAM_31518, MIRA_PELE_TAM_21453, NEWBLER_MUSCULO_TAM_40631, NEWBLER_MUSCULO_TAM_40016, MIRA_MUSCULO_TAM_11042, NEWBLER_MUSCULO_TAM_41551, NEWBLER_MUSCULO_TAM_45712, MIRA_PELE_TAM_13916, MIRA_MUSCULO_TAM_14957, NEWBLER_PELE_TAM_13126, MIRA_MUSCUL…	map00930
Caprolactam degradation	62	dehydrogenase	ec:1.1.1.35	26	MIRA_MUSCULO_TAM_4516, MIRA_MUSCULO_TAM_2275, MIRA_MUSCULO_TAM_9727, MIRA_MUSCULO_TAM_8354, MIRA_MUSCULO_TAM_17482, MIRA_MUSCULO_TAM_12097, MIRA_PELE_TAM_21453, NEWBLER_MUSCULO_TAM_40631, NEWBLER_MUSCULO_TAM_40016, MIRA_MUSCULO_TAM_11042, NEWBLER_MUSCULO_TAM_41551, NEWBLER_MUSCULO_TAM_45712, MIRA_PELE_TAM_13916, MIRA_MUSCULO_TAM_14957, NEWBLER_PELE_TAM_13126, MIRA_MUSCULO_TAM_2068, NEWBLER_MUSCUL…	map00930
Histidine metabolism	50	decarboxylase	ec:4.1.1.22	1	NEWBLER_MUSCULO_TAM_47961	map00340
Histidine metabolism	50	transaminase	ec:2.6.1.9	10	MIRA_MUSCULO_TAM_20395, MIRA_MUSCULO_TAM_9399, NEWBLER_MUSCULO_TAM_9554, NEWBLER_MUSCULO_TAM_26329, NEWBLER_MUSCULO_TAM_26326, MIRA_MUSCULO_TAM_20864, NEWBLER_MUSCULO_TAM_82051, MIRA_MUSCULO_TAM_717, MIRA_MUSCULO_TAM_1467, NEWBLER_PELE_TAM_28166	map00340
Histidine metabolism	50	N-methyltransferase	ec:2.1.1.22	3	NEWBLER_PELE_TAM_49685, NEWBLER_PELE_TAM_52560, MIRA_PELE_TAM_9861	map00340
Histidine metabolism	50	dehydrogenase [NAD(P)+]	ec:1.2.1.5	6	MIRA_MUSCULO_TAM_44164, NEWBLER_MUSCULO_TAM_71912, MIRA_MUSCULO_TAM_37943, MIRA_MUSCULO_TAM_2273, MIRA_MUSCULO_TAM_33306, MIRA_MUSCULO_TAM_29710	map00340
Histidine metabolism	50	dehydrogenase (NAD+)	ec:1.2.1.3	32	MIRA_MUSCULO_TAM_1526, NEWBLER_MUSCULO_TAM_40199, NEWBLER_MUSCULO_TAM_71912, MIRA_MUSCULO_TAM_15816, MIRA_MUSCULO_TAM_37943, MIRA_MUSCULO_TAM_20028, NEWBLER_PELE_TAM_39302, MIRA_MUSCULO_TAM_5323, MIRA_MUSCULO_TAM_12829, NEWBLER_MUSCULO_TAM_51241, MIRA_MUSCULO_TAM_44164, MIRA_MUSCULO_TAM_2273, NEWBLER_PELE_TAM_23193, NEWBLER_MUSCULO_TAM_22885, MIRA_MUSCULO_TAM_13443, MIRA_MUSCULO_TAM_11500, NEWBLE…	map00340
Histidine metabolism	50	aminoacylase II	ec:3.5.1.15	1	NEWBLER_PELE_TAM_45523	map00340
Histidine metabolism	50	deformylase	ec:3.5.1.68	1	NEWBLER_PELE_TAM_31575	map00340
Histidine metabolism	50	oxidase	ec:1.4.3.22	2	MIRA_MUSCULO_TAM_51286, MIRA_MUSCULO_TAM_41065	map00340
PI3K-Akt signaling pathway	16	3-kinase	ec:2.7.1.153	16	MIRA_MUSCULO_TAM_46906, NEWBLER_PELE_TAM_40268, MIRA_MUSCULO_TAM_8518, MIRA_MUSCULO_TAM_29871, NEWBLER_MUSCULO_TAM_53303, MIRA_MUSCULO_TAM_24277, NEWBLER_PELE_TAM_37264, MIRA_MUSCULO_TAM_20296, NEWBLER_PELE_TAM_27637, NEWBLER_MUSCULO_TAM_77950, MIRA_PELE_TAM_20941, MIRA_MUSCULO_TAM_31838, NEWBLER_MUSCULO_TAM_31845, NEWBLER_MUSCULO_TAM_55122, NEWBLER_MUSCULO_TAM_31846, NEWBLER_MUSCULO_TAM_8165	map04151
mTOR signaling pathway	75	3-kinase	ec:2.7.1.153	16	MIRA_MUSCULO_TAM_46906, NEWBLER_PELE_TAM_40268, MIRA_MUSCULO_TAM_8518, MIRA_MUSCULO_TAM_29871, NEWBLER_MUSCULO_TAM_53303, MIRA_MUSCULO_TAM_24277, NEWBLER_PELE_TAM_37264, MIRA_MUSCULO_TAM_20296, NEWBLER_PELE_TAM_27637, NEWBLER_MUSCULO_TAM_77950, MIRA_PELE_TAM_20941, MIRA_MUSCULO_TAM_31838, NEWBLER_MUSCULO_TAM_31845, NEWBLER_MUSCULO_TAM_55122, NEWBLER_MUSCULO_TAM_31846, NEWBLER_MUSCULO_TAM_8165	map04150
mTOR signaling pathway	75	protein kinase	ec:2.7.11.11	16	NEWBLER_MUSCULO_TAM_16244, MIRA_MUSCULO_TAM_31483, NEWBLER_MUSCULO_TAM_45504, NEWBLER_MUSCULO_TAM_17483, NEWBLER_MUSCULO_TAM_50999, NEWBLER_PELE_TAM_39551, MIRA_MUSCULO_TAM_46748, NEWBLER_MUSCULO_TAM_58897, NEWBLER_MUSCULO_TAM_79798, MIRA_MUSCULO_TAM_5970, MIRA_MUSCULO_TAM_30437, MIRA_MUSCULO_TAM_31923, MIRA_MUSCULO_TAM_24833, NEWBLER_PELE_TAM_54658, NEWBLER_MUSCULO_TAM_84343, NEWBLER_PELE_TAM_29…	map04150
mTOR signaling pathway	75	protein kinase	ec:2.7.11.24	43	MIRA_MUSCULO_TAM_11434, NEWBLER_PELE_TAM_14700, MIRA_MUSCULO_TAM_13577, MIRA_PELE_TAM_3889, NEWBLER_MUSCULO_TAM_22869, NEWBLER_MUSCULO_TAM_40292, MIRA_MUSCULO_TAM_33181, NEWBLER_PELE_TAM_52562, NEWBLER_MUSCULO_TAM_39923, NEWBLER_MUSCULO_TAM_80193, MIRA_MUSCULO_TAM_7386, MIRA_PELE_TAM_6421, MIRA_MUSCULO_TAM_49900, MIRA_PELE_TAM_13111, NEWBLER_MUSCULO_TAM_10962, MIRA_MUSCULO_TAM_50737, NEWBLER_MUSC…	map04150
Retinol metabolism	114	dehydrogenase	ec:1.2.1.36	13	MIRA_MUSCULO_TAM_37943, MIRA_MUSCULO_TAM_1574, MIRA_MUSCULO_TAM_6646, MIRA_MUSCULO_TAM_20028, NEWBLER_PELE_TAM_39302, NEWBLER_MUSCULO_TAM_48011, MIRA_MUSCULO_TAM_28839, MIRA_MUSCULO_TAM_8383, NEWBLER_MUSCULO_TAM_64536, MIRA_MUSCULO_TAM_22935, NEWBLER_MUSCULO_TAM_29955, NEWBLER_MUSCULO_TAM_22885, MIRA_MUSCULO_TAM_51313	map00830
Retinol metabolism	114	dehydrogenase (NAD+)	ec:1.1.1.105	9	NEWBLER_MUSCULO_TAM_55544, MIRA_MUSCULO_TAM_15506, MIRA_MUSCULO_TAM_3416, MIRA_MUSCULO_TAM_23117, MIRA_MUSCULO_TAM_46888, NEWBLER_PELE_TAM_44412, NEWBLER_MUSCULO_TAM_29934, NEWBLER_MUSCULO_TAM_45222, NEWBLER_PELE_TAM_37231	map00830
Retinol metabolism	114	dehydrogenase	ec:1.1.1.1	7	MIRA_MUSCULO_TAM_37831, NEWBLER_PELE_TAM_41612, MIRA_MUSCULO_TAM_13080, MIRA_MUSCULO_TAM_2397, MIRA_MUSCULO_TAM_46129, NEWBLER_MUSCULO_TAM_67052, NEWBLER_MUSCULO_TAM_41136	map00830
Retinol metabolism	114	monooxygenase	ec:1.14.14.1	19	NEWBLER_MUSCULO_TAM_42651, NEWBLER_MUSCULO_TAM_8999, MIRA_MUSCULO_TAM_51090, NEWBLER_PELE_TAM_6655, NEWBLER_PELE_TAM_21359, NEWBLER_PELE_TAM_38037, NEWBLER_PELE_TAM_35394, NEWBLER_MUSCULO_TAM_78208, NEWBLER_MUSCULO_TAM_84879, MIRA_MUSCULO_TAM_4450, NEWBLER_MUSCULO_TAM_50263, NEWBLER_PELE_TAM_21358, NEWBLER_PELE_TAM_22072, NEWBLER_PELE_TAM_29797, NEWBLER_PELE_TAM_29852, NEWBLER_MUSCULO_TAM_9194, N…	map00830
Retinol metabolism	114	oxidase	ec:1.2.3.1	11	NEWBLER_MUSCULO_TAM_29653, NEWBLER_MUSCULO_TAM_78006, MIRA_MUSCULO_TAM_29515, NEWBLER_PELE_TAM_51215, MIRA_PELE_TAM_11992, NEWBLER_MUSCULO_TAM_83585, NEWBLER_PELE_TAM_55755, NEWBLER_MUSCULO_TAM_57085, MIRA_MUSCULO_TAM_19713, NEWBLER_MUSCULO_TAM_81715, MIRA_PELE_TAM_13030	map00830
Retinol metabolism	114	1-naphthol glucuronyltransferase	ec:2.4.1.17	44	MIRA_MUSCULO_TAM_29161, MIRA_PELE_TAM_10019, NEWBLER_MUSCULO_TAM_55949, NEWBLER_MUSCULO_TAM_76886, NEWBLER_MUSCULO_TAM_53423, NEWBLER_PELE_TAM_54464, MIRA_MUSCULO_TAM_25761, NEWBLER_PELE_TAM_30518, MIRA_PELE_TAM_9677, MIRA_MUSCULO_TAM_48741, MIRA_PELE_TAM_19955, MIRA_MUSCULO_TAM_23599, NEWBLER_MUSCULO_TAM_75991, NEWBLER_MUSCULO_TAM_48131, NEWBLER_MUSCULO_TAM_44274, NEWBLER_MUSCULO_TAM_84874, NEWB…	map00830
Retinol metabolism	114	O-fatty-acyltransferase	ec:2.3.1.76	5	NEWBLER_MUSCULO_TAM_81501, MIRA_MUSCULO_TAM_14469, MIRA_MUSCULO_TAM_27425, NEWBLER_MUSCULO_TAM_57526, MIRA_MUSCULO_TAM_46565	map00830
Retinol metabolism	114	13,14-reductase	ec:1.3.99.23	4	NEWBLER_MUSCULO_TAM_44402, NEWBLER_MUSCULO_TAM_71559, MIRA_MUSCULO_TAM_46289, NEWBLER_PELE_TAM_40852	map00830
Retinol metabolism	114	isomerohydrolase	ec:3.1.1.64	1	NEWBLER_MUSCULO_TAM_43512	map00830
Retinol metabolism	114	1-monooxygenase	ec:1.14.15.3	1	MIRA_PELE_TAM_15018	map00830
Pyrimidine metabolism	266	kinase	ec:2.7.4.6	26	MIRA_MUSCULO_TAM_3603, NEWBLER_MUSCULO_TAM_37243, NEWBLER_MUSCULO_TAM_61091, MIRA_MUSCULO_TAM_3766, MIRA_MUSCULO_TAM_41243, NEWBLER_PELE_TAM_38057, MIRA_MUSCULO_TAM_2190, MIRA_MUSCULO_TAM_151, NEWBLER_MUSCULO_TAM_40014, MIRA_MUSCULO_TAM_1912, MIRA_MUSCULO_TAM_1516, MIRA_MUSCULO_TAM_2901, MIRA_PELE_TAM_1958, NEWBLER_MUSCULO_TAM_16594, NEWBLER_MUSCULO_TAM_68434, MIRA_MUSCULO_TAM_32280, MIRA_MUSCULO…	map00240
Pyrimidine metabolism	266	carbamoylaspartic dehydrase	ec:3.5.2.3	3	NEWBLER_MUSCULO_TAM_41736, NEWBLER_PELE_TAM_25046, NEWBLER_PELE_TAM_28593	map00240
Pyrimidine metabolism	266	kinase	ec:2.7.4.9	3	NEWBLER_MUSCULO_TAM_47440, MIRA_PELE_TAM_6061, NEWBLER_PELE_TAM_31605	map00240
Pyrimidine metabolism	266	hydantoinase	ec:3.5.2.2	3	NEWBLER_MUSCULO_TAM_77186, NEWBLER_MUSCULO_TAM_68222, NEWBLER_MUSCULO_TAM_83101	map00240
Pyrimidine metabolism	266	kinase	ec:2.7.1.48	14	MIRA_MUSCULO_TAM_19934, MIRA_MUSCULO_TAM_25384, NEWBLER_MUSCULO_TAM_5513, MIRA_MUSCULO_TAM_6359, NEWBLER_MUSCULO_TAM_5517, MIRA_MUSCULO_TAM_43344, NEWBLER_MUSCULO_TAM_32589, MIRA_PELE_TAM_4263, MIRA_MUSCULO_TAM_7960, MIRA_MUSCULO_TAM_23577, NEWBLER_MUSCULO_TAM_81353, NEWBLER_MUSCULO_TAM_21880, NEWBLER_MUSCULO_TAM_21882, NEWBLER_PELE_TAM_44000	map00240
Pyrimidine metabolism	266	deaminase	ec:3.5.4.5	6	MIRA_MUSCULO_TAM_5352, MIRA_MUSCULO_TAM_30202, MIRA_MUSCULO_TAM_2326, NEWBLER_MUSCULO_TAM_45158, NEWBLER_PELE_TAM_28916, NEWBLER_MUSCULO_TAM_22464	map00240
Pyrimidine metabolism	266	carbamoyltransferase	ec:2.1.3.2	3	NEWBLER_MUSCULO_TAM_41736, NEWBLER_PELE_TAM_25046, NEWBLER_PELE_TAM_28593	map00240
Pyrimidine metabolism	266	kinase	ec:2.7.1.21	2	NEWBLER_MUSCULO_TAM_807, NEWBLER_PELE_TAM_40350	map00240
Pyrimidine metabolism	266	reductase	ec:1.8.1.9	19	MIRA_MUSCULO_TAM_16814, NEWBLER_PELE_TAM_31670, MIRA_PELE_TAM_2208, NEWBLER_MUSCULO_TAM_68013, MIRA_MUSCULO_TAM_2818, NEWBLER_PELE_TAM_32137, MIRA_MUSCULO_TAM_4437, NEWBLER_PELE_TAM_21959, MIRA_MUSCULO_TAM_2578, MIRA_MUSCULO_TAM_25888, NEWBLER_MUSCULO_TAM_81675, MIRA_MUSCULO_TAM_21344, MIRA_PELE_TAM_18548, MIRA_PELE_TAM_3632, MIRA_MUSCULO_TAM_15163, MIRA_MUSCULO_TAM_34106, NEWBLER_PELE_TAM_32824,…	map00240
Pyrimidine metabolism	266	synthase	ec:2.1.1.45	2	MIRA_PELE_TAM_11181, MIRA_PELE_TAM_18154	map00240
Pyrimidine metabolism	266	3'-mononucleotidase	ec:3.1.3.6	1	MIRA_MUSCULO_TAM_13381	map00240
Pyrimidine metabolism	266	uridine 5'-nucleotidase	ec:3.1.3.5	22	NEWBLER_MUSCULO_TAM_22614, MIRA_MUSCULO_TAM_886, MIRA_MUSCULO_TAM_4989, NEWBLER_MUSCULO_TAM_61670, NEWBLER_MUSCULO_TAM_22616, MIRA_MUSCULO_TAM_2409, MIRA_MUSCULO_TAM_37607, MIRA_MUSCULO_TAM_13789, NEWBLER_MUSCULO_TAM_36426, MIRA_MUSCULO_TAM_20399, MIRA_MUSCULO_TAM_2765, MIRA_MUSCULO_TAM_6534, MIRA_MUSCULO_TAM_49911, MIRA_MUSCULO_TAM_8231, NEWBLER_PELE_TAM_27049, NEWBLER_MUSCULO_TAM_70064, MIRA_MU…	map00240
Pyrimidine metabolism	266	dehydrogenase (NADP+)	ec:1.3.1.2	3	MIRA_MUSCULO_TAM_48652, NEWBLER_MUSCULO_TAM_55308, NEWBLER_MUSCULO_TAM_42566	map00240
Pyrimidine metabolism	266	synthase (glutamine-hydrolysing)	ec:6.3.5.5	5	NEWBLER_MUSCULO_TAM_41736, NEWBLER_PELE_TAM_43543, NEWBLER_PELE_TAM_25046, NEWBLER_PELE_TAM_28593, NEWBLER_PELE_TAM_32803	map00240
Pyrimidine metabolism	266	N-carbamoyl-beta-alanine amidohydrolase	ec:3.5.1.6	2	NEWBLER_MUSCULO_TAM_40174, MIRA_MUSCULO_TAM_11503	map00240
Pyrimidine metabolism	266	diphosphate phosphatase	ec:3.6.1.6	19	NEWBLER_MUSCULO_TAM_22149, NEWBLER_MUSCULO_TAM_44889, NEWBLER_PELE_TAM_33962, NEWBLER_PELE_TAM_35316, NEWBLER_PELE_TAM_36724, NEWBLER_MUSCULO_TAM_59368, MIRA_MUSCULO_TAM_14816, MIRA_MUSCULO_TAM_29546, NEWBLER_MUSCULO_TAM_50179, NEWBLER_MUSCULO_TAM_72788, MIRA_MUSCULO_TAM_20154, MIRA_MUSCULO_TAM_7056, MIRA_MUSCULO_TAM_39186, MIRA_PELE_TAM_16869, MIRA_PELE_TAM_9481, NEWBLER_MUSCULO_TAM_46156, NEWBL…	map00240
Pyrimidine metabolism	266	reductase	ec:1.17.4.1	7	NEWBLER_MUSCULO_TAM_53540, MIRA_PELE_TAM_3937, NEWBLER_MUSCULO_TAM_85383, MIRA_PELE_TAM_3527, NEWBLER_MUSCULO_TAM_74022, NEWBLER_PELE_TAM_32601, NEWBLER_PELE_TAM_26232	map00240
Pyrimidine metabolism	266	diphosphatase	ec:3.6.1.19	16	MIRA_MUSCULO_TAM_14833, NEWBLER_MUSCULO_TAM_22149, NEWBLER_MUSCULO_TAM_44889, NEWBLER_PELE_TAM_33962, MIRA_MUSCULO_TAM_37618, MIRA_MUSCULO_TAM_28183, MIRA_MUSCULO_TAM_43789, MIRA_MUSCULO_TAM_20154, MIRA_PELE_TAM_7564, MIRA_MUSCULO_TAM_7056, MIRA_MUSCULO_TAM_39186, MIRA_MUSCULO_TAM_30356, NEWBLER_MUSCULO_TAM_55393, MIRA_MUSCULO_TAM_36682, MIRA_PELE_TAM_9562, MIRA_MUSCULO_TAM_20929	map00240
Pyrimidine metabolism	266	RNA polymerase	ec:2.7.7.6	65	NEWBLER_PELE_TAM_49270, MIRA_MUSCULO_TAM_14704, MIRA_MUSCULO_TAM_32051, MIRA_MUSCULO_TAM_47828, NEWBLER_PELE_TAM_33645, NEWBLER_MUSCULO_TAM_34992, MIRA_MUSCULO_TAM_3002, MIRA_MUSCULO_TAM_27660, NEWBLER_PELE_TAM_19896, NEWBLER_PELE_TAM_19894, MIRA_PELE_TAM_13072, MIRA_PELE_TAM_20963, NEWBLER_MUSCULO_TAM_54552, MIRA_PELE_TAM_11497, NEWBLER_MUSCULO_TAM_33705, MIRA_MUSCULO_TAM_21836, NEWBLER_PELE_TAM…	map00240
Pyrimidine metabolism	266	DNA polymerase	ec:2.7.7.7	46	MIRA_PELE_TAM_10934, NEWBLER_MUSCULO_TAM_41563, MIRA_MUSCULO_TAM_14920, MIRA_MUSCULO_TAM_20407, NEWBLER_PELE_TAM_36876, MIRA_PELE_TAM_3745, MIRA_MUSCULO_TAM_13019, NEWBLER_MUSCULO_TAM_39888, NEWBLER_PELE_TAM_15231, NEWBLER_MUSCULO_TAM_8649, NEWBLER_MUSCULO_TAM_70147, NEWBLER_PELE_TAM_56563, MIRA_MUSCULO_TAM_25854, MIRA_PELE_TAM_12042, MIRA_MUSCULO_TAM_51766, MIRA_MUSCULO_TAM_27817, NEWBLER_PELE_T…	map00240
Pyrimidine metabolism	266	nucleosidase	ec:3.2.2.3	1	MIRA_PELE_TAM_6828	map00240
Pyrimidine metabolism	266	nucleosidase	ec:3.2.2.8	1	MIRA_PELE_TAM_6828	map00240
Pyrimidine metabolism	266	kinase	ec:2.7.4.22	2	MIRA_MUSCULO_TAM_46887, NEWBLER_PELE_TAM_38057	map00240
Pyrimidine metabolism	266	deoxyribosyltransferase	ec:2.4.2.6	1	MIRA_MUSCULO_TAM_38272	map00240
Pyrimidine metabolism	266	phosphoribosyltransferase	ec:2.4.2.9	2	MIRA_MUSCULO_TAM_7960, NEWBLER_MUSCULO_TAM_5513	map00240
Pyrimidine metabolism	266	phosphorylase	ec:2.4.2.2	1	NEWBLER_MUSCULO_TAM_51216	map00240
Pyrimidine metabolism	266	kinase	ec:2.7.4.14	2	MIRA_MUSCULO_TAM_46887, NEWBLER_PELE_TAM_38057	map00240
Pyrimidine metabolism	266	phosphorylase	ec:2.4.2.4	5	MIRA_PELE_TAM_6510, MIRA_PELE_TAM_20599, NEWBLER_MUSCULO_TAM_51216, MIRA_MUSCULO_TAM_16521, NEWBLER_PELE_TAM_19875	map00240
Pyrimidine metabolism	266	phosphorylase	ec:2.4.2.1	6	MIRA_MUSCULO_TAM_48015, MIRA_MUSCULO_TAM_49757, MIRA_MUSCULO_TAM_3310, NEWBLER_PELE_TAM_19126, MIRA_PELE_TAM_3895, NEWBLER_MUSCULO_TAM_41322	map00240
Thiamine metabolism	2445	diphosphokinase	ec:2.7.6.2	2	NEWBLER_MUSCULO_TAM_83937, NEWBLER_PELE_TAM_32522	map00730
Thiamine metabolism	2445	desulfurase	ec:2.8.1.7	4	MIRA_MUSCULO_TAM_12779, MIRA_MUSCULO_TAM_13064, NEWBLER_MUSCULO_TAM_49730, NEWBLER_MUSCULO_TAM_40950	map00730
Thiamine metabolism	2445	phosphatase	ec:3.6.1.15	2439	MIRA_MUSCULO_TAM_12247, NEWBLER_MUSCULO_TAM_61011, MIRA_PELE_TAM_358, MIRA_MUSCULO_TAM_1266, MIRA_MUSCULO_TAM_46019, MIRA_MUSCULO_TAM_22052, MIRA_MUSCULO_TAM_5620, MIRA_MUSCULO_TAM_3445, MIRA_MUSCULO_TAM_5622, MIRA_PELE_TAM_4461, NEWBLER_MUSCULO_TAM_52530, NEWBLER_MUSCULO_TAM_77830, MIRA_PELE_TAM_16940, MIRA_PELE_TAM_3138, NEWBLER_MUSCULO_TAM_61014, MIRA_PELE_TAM_3137, NEWBLER_MUSCULO_TAM_40556, …
Folate biosynthesis	17	hydrolase	ec:3.4.19.9	2	NEWBLER_MUSCULO_TAM_42691, MIRA_MUSCULO_TAM_25939	map00790
Folate biosynthesis	17	pyranopterin phosphate synthase	ec:4.1.99.18	1	NEWBLER_PELE_TAM_33899	map00790
Folate biosynthesis	17	phosphatase	ec:3.1.3.1	8	NEWBLER_MUSCULO_TAM_80223, MIRA_MUSCULO_TAM_34219, MIRA_MUSCULO_TAM_13607, NEWBLER_MUSCULO_TAM_41624, MIRA_MUSCULO_TAM_31445, NEWBLER_PELE_TAM_26652, MIRA_PELE_TAM_4343, NEWBLER_PELE_TAM_27928	map00790
Folate biosynthesis	17	synthase	ec:6.3.2.17	5	NEWBLER_MUSCULO_TAM_21953, MIRA_MUSCULO_TAM_3550, NEWBLER_MUSCULO_TAM_21955, MIRA_MUSCULO_TAM_29697, NEWBLER_PELE_TAM_26196	map00790
Folate biosynthesis	17	reductase	ec:1.5.1.34	1	MIRA_MUSCULO_TAM_36143	map00790
Steroid hormone biosynthesis	104	sulfotransferase	ec:2.8.2.4	3	NEWBLER_MUSCULO_TAM_60971, MIRA_PELE_TAM_2313, NEWBLER_MUSCULO_TAM_85522	map00140
Steroid hormone biosynthesis	104	sulfotransferase	ec:2.8.2.2	11	NEWBLER_PELE_TAM_37478, NEWBLER_PELE_TAM_7828, NEWBLER_MUSCULO_TAM_68245, NEWBLER_MUSCULO_TAM_26304, MIRA_MUSCULO_TAM_44535, MIRA_PELE_TAM_25304, NEWBLER_MUSCULO_TAM_60971, NEWBLER_MUSCULO_TAM_61255, NEWBLER_MUSCULO_TAM_85522, NEWBLER_PELE_TAM_38477, NEWBLER_MUSCULO_TAM_47489	map00140
Steroid hormone biosynthesis	104	O-methyltransferase	ec:2.1.1.6	4	NEWBLER_MUSCULO_TAM_77000, NEWBLER_PELE_TAM_26786, MIRA_PELE_TAM_18094, NEWBLER_PELE_TAM_4165	map00140
Steroid hormone biosynthesis	104	dehydrogenase	ec:1.1.1.145	2	MIRA_MUSCULO_TAM_56054, NEWBLER_MUSCULO_TAM_49637	map00140
Steroid hormone biosynthesis	104	dehydrogenase	ec:1.1.1.149	6	MIRA_MUSCULO_TAM_3484, NEWBLER_PELE_TAM_21215, MIRA_MUSCULO_TAM_1574, MIRA_MUSCULO_TAM_6646, NEWBLER_MUSCULO_TAM_29955, NEWBLER_PELE_TAM_27086	map00140
Steroid hormone biosynthesis	104	monooxygenase	ec:1.14.14.1	19	NEWBLER_MUSCULO_TAM_42651, NEWBLER_MUSCULO_TAM_8999, MIRA_MUSCULO_TAM_51090, NEWBLER_PELE_TAM_6655, NEWBLER_PELE_TAM_21359, NEWBLER_PELE_TAM_38037, NEWBLER_PELE_TAM_35394, NEWBLER_MUSCULO_TAM_78208, NEWBLER_MUSCULO_TAM_84879, MIRA_MUSCULO_TAM_4450, NEWBLER_MUSCULO_TAM_50263, NEWBLER_PELE_TAM_21358, NEWBLER_PELE_TAM_22072, NEWBLER_PELE_TAM_29797, NEWBLER_PELE_TAM_29852, NEWBLER_MUSCULO_TAM_9194, N…	map00140
Steroid hormone biosynthesis	104	Delta-isomerase	ec:5.3.3.1	2	MIRA_MUSCULO_TAM_56054, NEWBLER_MUSCULO_TAM_47972	map00140
Steroid hormone biosynthesis	104	1-naphthol glucuronyltransferase	ec:2.4.1.17	44	MIRA_MUSCULO_TAM_29161, MIRA_PELE_TAM_10019, NEWBLER_MUSCULO_TAM_55949, NEWBLER_MUSCULO_TAM_76886, NEWBLER_MUSCULO_TAM_53423, NEWBLER_PELE_TAM_54464, MIRA_MUSCULO_TAM_25761, NEWBLER_PELE_TAM_30518, MIRA_PELE_TAM_9677, MIRA_MUSCULO_TAM_48741, MIRA_PELE_TAM_19955, MIRA_MUSCULO_TAM_23599, NEWBLER_MUSCULO_TAM_75991, NEWBLER_MUSCULO_TAM_48131, NEWBLER_MUSCULO_TAM_44274, NEWBLER_MUSCULO_TAM_84874, NEWB…	map00140
Steroid hormone biosynthesis	104	7alpha-monooxygenase	ec:1.14.13.17	3	MIRA_MUSCULO_TAM_35590, NEWBLER_PELE_TAM_20228, MIRA_PELE_TAM_4276	map00140
Steroid hormone biosynthesis	104	dehydrogenase (NAD+)	ec:1.1.1.239	3	MIRA_MUSCULO_TAM_22610, MIRA_MUSCULO_TAM_46888, NEWBLER_MUSCULO_TAM_59148	map00140
Steroid hormone biosynthesis	104	monooxygenase (side-chain-cleaving)	ec:1.14.15.6	1	MIRA_MUSCULO_TAM_36489	map00140
Steroid hormone biosynthesis	104	sulfotransferase	ec:2.8.2.15	2	NEWBLER_MUSCULO_TAM_85522, NEWBLER_PELE_TAM_38477	map00140
Steroid hormone biosynthesis	104	17)beta-hydroxysteroid dehydrogenase	ec:1.1.1.51	1	MIRA_MUSCULO_TAM_22610	map00140
Steroid hormone biosynthesis	104	17-dehydrogenase	ec:1.1.1.62	9	MIRA_MUSCULO_TAM_22610, NEWBLER_MUSCULO_TAM_48011, MIRA_MUSCULO_TAM_28839, MIRA_MUSCULO_TAM_11667, MIRA_PELE_TAM_9616, NEWBLER_MUSCULO_TAM_29955, NEWBLER_MUSCULO_TAM_40831, MIRA_MUSCULO_TAM_46888, NEWBLER_MUSCULO_TAM_59148	map00140
Steroid hormone biosynthesis	104	sulfatase	ec:3.1.6.1	4	NEWBLER_MUSCULO_TAM_85095, NEWBLER_MUSCULO_TAM_53784, MIRA_MUSCULO_TAM_38898, MIRA_PELE_TAM_2212	map00140
Glyoxylate and dicarboxylate metabolism	93	carboxylase	ec:6.4.1.3	10	NEWBLER_MUSCULO_TAM_42993, MIRA_PELE_TAM_9434, NEWBLER_MUSCULO_TAM_52084, NEWBLER_MUSCULO_TAM_85088, NEWBLER_PELE_TAM_40456, NEWBLER_MUSCULO_TAM_57046, MIRA_MUSCULO_TAM_14509, NEWBLER_MUSCULO_TAM_78053, MIRA_MUSCULO_TAM_50334, MIRA_PELE_TAM_14729	map00630
Glyoxylate and dicarboxylate metabolism	93	ligase	ec:6.3.1.2	16	MIRA_MUSCULO_TAM_988, MIRA_PELE_TAM_3408, MIRA_PELE_TAM_611, MIRA_MUSCULO_TAM_11996, NEWBLER_MUSCULO_TAM_54549, MIRA_MUSCULO_TAM_3232, NEWBLER_PELE_TAM_14199, NEWBLER_MUSCULO_TAM_29895, MIRA_MUSCULO_TAM_6374, MIRA_PELE_TAM_20603, MIRA_PELE_TAM_19946, MIRA_MUSCULO_TAM_1075, MIRA_MUSCULO_TAM_2031, MIRA_MUSCULO_TAM_46370, MIRA_MUSCULO_TAM_393, MIRA_MUSCULO_TAM_51454	map00630
Glyoxylate and dicarboxylate metabolism	93	dehydrogenase	ec:1.1.99.14	3	MIRA_MUSCULO_TAM_12009, NEWBLER_MUSCULO_TAM_18076, MIRA_MUSCULO_TAM_19114	map00630
Glyoxylate and dicarboxylate metabolism	93	C-acetyltransferase	ec:2.3.1.9	20	NEWBLER_MUSCULO_TAM_41551, NEWBLER_MUSCULO_TAM_45712, MIRA_MUSCULO_TAM_12479, MIRA_PELE_TAM_13916, MIRA_MUSCULO_TAM_2614, NEWBLER_PELE_TAM_13126, MIRA_MUSCULO_TAM_2068, MIRA_MUSCULO_TAM_2275, MIRA_MUSCULO_TAM_9727, NEWBLER_PELE_TAM_32581, MIRA_MUSCULO_TAM_8354, MIRA_PELE_TAM_15643, MIRA_MUSCULO_TAM_16026, MIRA_PELE_TAM_21453, NEWBLER_PELE_TAM_26893, MIRA_MUSCULO_TAM_36572, NEWBLER_MUSCULO_TAM_406…	map00630
Glyoxylate and dicarboxylate metabolism	93	deformylase	ec:3.5.1.68	1	NEWBLER_PELE_TAM_31575	map00630
Glyoxylate and dicarboxylate metabolism	93	oxidase	ec:1.2.3.5	1	NEWBLER_MUSCULO_TAM_59511	map00630
Glyoxylate and dicarboxylate metabolism	93	(Si)-synthase	ec:2.3.3.1	4	MIRA_MUSCULO_TAM_8598, NEWBLER_MUSCULO_TAM_13938, NEWBLER_PELE_TAM_26655, MIRA_MUSCULO_TAM_2561	map00630
Glyoxylate and dicarboxylate metabolism	93	kynurenine formamidase	ec:3.5.1.9	1	NEWBLER_MUSCULO_TAM_49900	map00630
Glyoxylate and dicarboxylate metabolism	93	hydroxymethyltransferase	ec:2.1.2.1	1	NEWBLER_MUSCULO_TAM_73942	map00630
Glyoxylate and dicarboxylate metabolism	93	hydratase	ec:4.2.1.3	12	NEWBLER_MUSCULO_TAM_20336, NEWBLER_MUSCULO_TAM_68774, MIRA_MUSCULO_TAM_29440, NEWBLER_MUSCULO_TAM_59123, MIRA_MUSCULO_TAM_51374, MIRA_MUSCULO_TAM_22737, MIRA_MUSCULO_TAM_39003, MIRA_MUSCULO_TAM_4504, MIRA_MUSCULO_TAM_11050, NEWBLER_PELE_TAM_26773, NEWBLER_PELE_TAM_35608, NEWBLER_MUSCULO_TAM_72535	map00630
Glyoxylate and dicarboxylate metabolism	93	equilase	ec:1.11.1.6	4	MIRA_MUSCULO_TAM_4648, NEWBLER_MUSCULO_TAM_25815, MIRA_MUSCULO_TAM_18159, MIRA_MUSCULO_TAM_50333	map00630
Glyoxylate and dicarboxylate metabolism	93	phosphatase	ec:3.1.3.18	2	MIRA_MUSCULO_TAM_22914, NEWBLER_MUSCULO_TAM_46079	map00630
Glyoxylate and dicarboxylate metabolism	93	mutase	ec:5.4.99.2	2	MIRA_MUSCULO_TAM_11228, NEWBLER_MUSCULO_TAM_40059	map00630
Glyoxylate and dicarboxylate metabolism	93	oxidase	ec:1.1.3.15	4	MIRA_MUSCULO_TAM_12009, NEWBLER_MUSCULO_TAM_18076, NEWBLER_MUSCULO_TAM_59511, MIRA_MUSCULO_TAM_19114	map00630
Glyoxylate and dicarboxylate metabolism	93	dehydrogenase	ec:1.1.1.37	14	MIRA_MUSCULO_TAM_2107, MIRA_MUSCULO_TAM_2442, MIRA_MUSCULO_TAM_20884, MIRA_MUSCULO_TAM_27357, MIRA_MUSCULO_TAM_4333, MIRA_MUSCULO_TAM_44692, MIRA_MUSCULO_TAM_28833, NEWBLER_MUSCULO_TAM_61918, MIRA_MUSCULO_TAM_8154, NEWBLER_MUSCULO_TAM_40438, MIRA_MUSCULO_TAM_8140, NEWBLER_PELE_TAM_27994, MIRA_PELE_TAM_3143, MIRA_PELE_TAM_948	map00630
Glyoxylate and dicarboxylate metabolism	93	reductase	ec:1.1.1.36	1	MIRA_MUSCULO_TAM_22610	map00630
Glyoxylate and dicarboxylate metabolism	93	isomerase	ec:5.3.1.22	1	NEWBLER_PELE_TAM_28325	map00630
Glycosaminoglycan biosynthesis - heparan sulfate / heparin	12	4-alpha-N-acetylglucosaminyltransferase	ec:2.4.1.224	6	NEWBLER_MUSCULO_TAM_34846, MIRA_MUSCULO_TAM_48741, MIRA_PELE_TAM_19955, NEWBLER_MUSCULO_TAM_34844, NEWBLER_MUSCULO_TAM_12176, MIRA_MUSCULO_TAM_18364	map00534
Glycosaminoglycan biosynthesis - heparan sulfate / heparin	12	4-alpha-N-acetylglucosaminyltransferase	ec:2.4.1.223	3	MIRA_MUSCULO_TAM_38788, NEWBLER_MUSCULO_TAM_49368, NEWBLER_PELE_TAM_39574	map00534
Glycosaminoglycan biosynthesis - heparan sulfate / heparin	12	4-beta-glucuronosyltransferase	ec:2.4.1.225	6	NEWBLER_MUSCULO_TAM_34846, MIRA_MUSCULO_TAM_48741, MIRA_PELE_TAM_19955, NEWBLER_MUSCULO_TAM_34844, NEWBLER_MUSCULO_TAM_12176, MIRA_MUSCULO_TAM_18364	map00534
Glycosaminoglycan biosynthesis - heparan sulfate / heparin	12	3-beta-galactosyltransferase	ec:2.4.1.134	1	NEWBLER_PELE_TAM_34031	map00534
Glycosaminoglycan biosynthesis - heparan sulfate / heparin	12	4-beta-galactosyltransferase	ec:2.4.1.133	1	MIRA_MUSCULO_TAM_29114	map00534
Glycosaminoglycan biosynthesis - heparan sulfate / heparin	12	sulfate]-glucosamine 3-sulfotransferase 1	ec:2.8.2.23	1	MIRA_PELE_TAM_7745	map00534
Glycosaminoglycan biosynthesis - keratan sulfate	21	beta-1,4-galactosyltransferase	ec:2.4.1.38	11	NEWBLER_PELE_TAM_12005, NEWBLER_PELE_TAM_30518, NEWBLER_PELE_TAM_26637, NEWBLER_MUSCULO_TAM_68661, MIRA_PELE_TAM_18128, NEWBLER_MUSCULO_TAM_70571, MIRA_MUSCULO_TAM_20458, MIRA_MUSCULO_TAM_29114, MIRA_MUSCULO_TAM_47172, NEWBLER_PELE_TAM_11999, MIRA_MUSCULO_TAM_37566	map00533
Glycosaminoglycan biosynthesis - keratan sulfate	21	beta-1,3-N-acetylglucosaminyltransferase	ec:2.4.1.149	4	MIRA_PELE_TAM_1883, NEWBLER_PELE_TAM_34031, MIRA_MUSCULO_TAM_12928, NEWBLER_MUSCULO_TAM_40168	map00533
Glycosaminoglycan biosynthesis - keratan sulfate	21	alpha-2,3-sialyltransferase	ec:2.4.99.6	3	MIRA_MUSCULO_TAM_27978, NEWBLER_MUSCULO_TAM_31124, MIRA_MUSCULO_TAM_27367	map00533
Glycosaminoglycan biosynthesis - keratan sulfate	21	alpha-2,3-sialyltransferase	ec:2.4.99.4	6	MIRA_MUSCULO_TAM_27978, NEWBLER_MUSCULO_TAM_25065, NEWBLER_MUSCULO_TAM_43640, MIRA_MUSCULO_TAM_32873, NEWBLER_MUSCULO_TAM_31124, MIRA_MUSCULO_TAM_27367	map00533
Glycosaminoglycan biosynthesis - chondroitin sulfate / dermatan sulfate	12	4-sulfotransferase	ec:2.8.2.5	2	NEWBLER_MUSCULO_TAM_5039, MIRA_MUSCULO_TAM_11648	map00532
Glycosaminoglycan biosynthesis - chondroitin sulfate / dermatan sulfate	12	5-epimerase	ec:5.1.3.19	3	NEWBLER_PELE_TAM_41837, MIRA_PELE_TAM_7716, MIRA_MUSCULO_TAM_34027	map00532
Glycosaminoglycan biosynthesis - chondroitin sulfate / dermatan sulfate	12	3-beta-galactosyltransferase	ec:2.4.1.134	1	NEWBLER_PELE_TAM_34031	map00532
Glycosaminoglycan biosynthesis - chondroitin sulfate / dermatan sulfate	12	4-beta-galactosyltransferase	ec:2.4.1.133	1	MIRA_MUSCULO_TAM_29114	map00532
Glycosaminoglycan biosynthesis - chondroitin sulfate / dermatan sulfate	12	4-sulfate 6-O-sulfotransferase	ec:2.8.2.33	3	NEWBLER_MUSCULO_TAM_5039, MIRA_MUSCULO_TAM_11648, NEWBLER_MUSCULO_TAM_80190	map00532
Glycosaminoglycan biosynthesis - chondroitin sulfate / dermatan sulfate	12	4-beta-N-acetylgalactosaminyltransferase	ec:2.4.1.174	1	NEWBLER_MUSCULO_TAM_82043	map00532
Glycosaminoglycan biosynthesis - chondroitin sulfate / dermatan sulfate	12	4-beta-N-acetylgalactosaminyltransferase	ec:2.4.1.175	1	NEWBLER_MUSCULO_TAM_82043	map00532
Glycosaminoglycan biosynthesis - chondroitin sulfate / dermatan sulfate	12	6-sulfotransferase	ec:2.8.2.17	3	NEWBLER_MUSCULO_TAM_26304, MIRA_MUSCULO_TAM_7973, MIRA_MUSCULO_TAM_14795	map00532
Glycosaminoglycan degradation	22	chondroitinsulfatase	ec:3.1.6.14	6	NEWBLER_MUSCULO_TAM_85095, NEWBLER_MUSCULO_TAM_53784, MIRA_MUSCULO_TAM_38898, MIRA_MUSCULO_TAM_52816, MIRA_MUSCULO_TAM_23371, MIRA_PELE_TAM_2212	map00531
Glycosaminoglycan degradation	22	chondroitinsulfatase	ec:3.1.6.12	1	NEWBLER_PELE_TAM_42497	map00531
Glycosaminoglycan degradation	22	hexosaminidase	ec:3.2.1.52	9	MIRA_MUSCULO_TAM_14613, NEWBLER_PELE_TAM_26646, NEWBLER_MUSCULO_TAM_41782, NEWBLER_MUSCULO_TAM_62826, MIRA_MUSCULO_TAM_40957, MIRA_PELE_TAM_7446, NEWBLER_MUSCULO_TAM_57021, MIRA_MUSCULO_TAM_25572, NEWBLER_PELE_TAM_35980	map00531
Glycosaminoglycan degradation	22	lactase (ambiguous)	ec:3.2.1.23	1	NEWBLER_MUSCULO_TAM_35207	map00531
Glycosaminoglycan degradation	22	beta-glucuronide glucuronohydrolase glucuronidase	ec:3.2.1.31	1	NEWBLER_MUSCULO_TAM_52779	map00531
Glycosaminoglycan degradation	22	hyaluronidase	ec:3.2.1.35	10	MIRA_MUSCULO_TAM_14613, NEWBLER_PELE_TAM_26646, NEWBLER_MUSCULO_TAM_41782, NEWBLER_MUSCULO_TAM_62826, MIRA_PELE_TAM_5333, NEWBLER_PELE_TAM_35877, NEWBLER_MUSCULO_TAM_57021, NEWBLER_PELE_TAM_16234, MIRA_MUSCULO_TAM_25572, NEWBLER_PELE_TAM_13261	map00531
Glycosaminoglycan degradation	22	chondroitin sulfatase	ec:3.1.6.4	1	NEWBLER_PELE_TAM_42497	map00531
Pentose and glucuronate interconversions	121	1-dehydrogenase (NADP+)	ec:1.1.1.179	2	MIRA_MUSCULO_TAM_3088, NEWBLER_MUSCULO_TAM_62698	map00040
Pentose and glucuronate interconversions	121	uridylyltransferase	ec:2.7.7.64	6	MIRA_MUSCULO_TAM_6167, MIRA_MUSCULO_TAM_7085, MIRA_MUSCULO_TAM_2882, NEWBLER_MUSCULO_TAM_16767, MIRA_MUSCULO_TAM_4632, MIRA_MUSCULO_TAM_47225	map00040
Pentose and glucuronate interconversions	121	dehydrogenase (NADP+)	ec:1.1.1.2	29	NEWBLER_MUSCULO_TAM_71912, NEWBLER_MUSCULO_TAM_20426, NEWBLER_MUSCULO_TAM_74103, NEWBLER_PELE_TAM_36293, NEWBLER_MUSCULO_TAM_4808, NEWBLER_MUSCULO_TAM_84879, NEWBLER_MUSCULO_TAM_55544, MIRA_MUSCULO_TAM_45890, MIRA_PELE_TAM_13155, NEWBLER_MUSCULO_TAM_48011, MIRA_MUSCULO_TAM_3484, NEWBLER_PELE_TAM_21215, NEWBLER_MUSCULO_TAM_81241, NEWBLER_MUSCULO_TAM_29955, NEWBLER_MUSCULO_TAM_45222, NEWBLER_MUSCUL…	map00040
Pentose and glucuronate interconversions	121	dehydrogenase (NAD+)	ec:1.2.1.3	32	MIRA_MUSCULO_TAM_1526, NEWBLER_MUSCULO_TAM_40199, NEWBLER_MUSCULO_TAM_71912, MIRA_MUSCULO_TAM_15816, MIRA_MUSCULO_TAM_37943, MIRA_MUSCULO_TAM_20028, NEWBLER_PELE_TAM_39302, MIRA_MUSCULO_TAM_5323, MIRA_MUSCULO_TAM_12829, NEWBLER_MUSCULO_TAM_51241, MIRA_MUSCULO_TAM_44164, MIRA_MUSCULO_TAM_2273, NEWBLER_PELE_TAM_23193, NEWBLER_MUSCULO_TAM_22885, MIRA_MUSCULO_TAM_13443, MIRA_MUSCULO_TAM_11500, NEWBLE…	map00040
Pentose and glucuronate interconversions	121	beta-glucuronide glucuronohydrolase glucuronidase	ec:3.2.1.31	1	NEWBLER_MUSCULO_TAM_52779	map00040
Pentose and glucuronate interconversions	121	1-naphthol glucuronyltransferase	ec:2.4.1.17	44	MIRA_MUSCULO_TAM_29161, MIRA_PELE_TAM_10019, NEWBLER_MUSCULO_TAM_55949, NEWBLER_MUSCULO_TAM_76886, NEWBLER_MUSCULO_TAM_53423, NEWBLER_PELE_TAM_54464, MIRA_MUSCULO_TAM_25761, NEWBLER_PELE_TAM_30518, MIRA_PELE_TAM_9677, MIRA_MUSCULO_TAM_48741, MIRA_PELE_TAM_19955, MIRA_MUSCULO_TAM_23599, NEWBLER_MUSCULO_TAM_75991, NEWBLER_MUSCULO_TAM_48131, NEWBLER_MUSCULO_TAM_44274, NEWBLER_MUSCULO_TAM_84874, NEWB…	map00040
Pentose and glucuronate interconversions	121	3-epimerase	ec:5.1.3.1	3	MIRA_MUSCULO_TAM_35654, MIRA_PELE_TAM_16801, NEWBLER_MUSCULO_TAM_45189	map00040
Pentose and glucuronate interconversions	121	uridylyltransferase	ec:2.7.7.9	6	MIRA_MUSCULO_TAM_6167, MIRA_MUSCULO_TAM_7085, MIRA_MUSCULO_TAM_2882, NEWBLER_MUSCULO_TAM_16767, MIRA_MUSCULO_TAM_4632, MIRA_MUSCULO_TAM_47225	map00040
Pentose and glucuronate interconversions	121	3-dehydrogenase	ec:1.1.1.45	1	MIRA_MUSCULO_TAM_17482	map00040
Pentose and glucuronate interconversions	121	reductase	ec:1.1.1.10	1	MIRA_MUSCULO_TAM_39077	map00040
Pentose and glucuronate interconversions	121	reductase	ec:1.1.1.19	3	MIRA_MUSCULO_TAM_25824, NEWBLER_MUSCULO_TAM_74103, NEWBLER_PELE_TAM_36293	map00040
Pentose and glucuronate interconversions	121	6-dehydrogenase	ec:1.1.1.22	4	NEWBLER_PELE_TAM_35079, NEWBLER_MUSCULO_TAM_55461, MIRA_MUSCULO_TAM_30510, MIRA_PELE_TAM_18255	map00040
Pentose and glucuronate interconversions	121	reductase	ec:1.1.1.21	24	MIRA_MUSCULO_TAM_15506, NEWBLER_MUSCULO_TAM_20951, NEWBLER_MUSCULO_TAM_20426, MIRA_MUSCULO_TAM_20657, MIRA_MUSCULO_TAM_54052, MIRA_MUSCULO_TAM_1574, MIRA_MUSCULO_TAM_6646, NEWBLER_MUSCULO_TAM_74103, NEWBLER_PELE_TAM_36293, NEWBLER_PELE_TAM_37231, NEWBLER_MUSCULO_TAM_4808, NEWBLER_MUSCULO_TAM_84879, NEWBLER_MUSCULO_TAM_55544, MIRA_PELE_TAM_13155, NEWBLER_MUSCULO_TAM_48011, MIRA_MUSCULO_TAM_3484, M…	map00040
