# Supplementary material for: Comparative analysis of the transcriptome of the Amazonian fish species Colossoma macropomum (tambaqui) and hybrid tambacu by next generation sequencing
Source: PLoS One. 2019 Feb 25;14(2):e0212755. doi: 10.1371/journal.pone.0212755 (PMC6388931; doi:10.1371/journal.pone.0212755)
Supplement: S4 Table — (XLSX) [file pone.0212755.s011.xlsx]

## Sheet: Plan1
UniGenes	CMA_PELE.x	TAMBACU_PELE.x	CMA_MUSCULO.x	TAMBACU_MUSCULO.x	Contigs	Length	Assembly	Tecido	RPKM_CMA_Skin	RPKM_TAMBACU_Skin	RPKM_CMA_Muscle	RPKM_TAMBACU_Muscle	FC_Skin(CMA/Tambacu)	FC_Muscle (CMA/TAMBACU)	Log2_FC_Skin	Log2_FC_Muscle
tcb1	2134	655	544	1105	MIRA_PELE_CMA_244	5525	MIRA	PELE	1295.24	656.289	480.945	604.851	1.97358	0.795147	0.980816	-0.330707
tc1a	1776	639	618	919	MIRA_MUSCULO_CMA_2131	3921	MIRA	MUSCULO	1518.92	902.174	769.876	708.822	1.68362	1.08613	0.751566	0.119203
co6a3	944	48	199	242	MIRA_MUSCULO_CMA_420	9460	MIRA	MUSCULO	334.633	28.089	102.752	77.3647	11.9133	1.32815	3.5745	0.409423
co1a1	894	35	385	64	NEWBLER_PELE_CMA_74753	5865	NEWBLER	PELE	511.161	33.0359	320.643	33.0012	15.4729	9.71609	3.95167	3.28038
rtjk	856	186	144	318	NEWBLER_PELE_CMA_6830	5507	NEWBLER	PELE	521.251	186.975	127.725	174.635	2.78781	0.731385	1.47913	-0.451297
tcb2	799	267	222	446	MIRA_PELE_CMA_88163	3466	MIRA	PELE	773.048	426.451	312.863	389.157	1.81275	0.80395	0.858178	-0.314823
rtbs	725	232	244	609	NEWBLER_PELE_CMA_74761	4466	NEWBLER	PELE	544.386	287.578	266.87	412.398	1.89301	0.647118	0.920679	-0.6279
lorf2	650	181	137	270	MIRA_PELE_CMA_4373	3900	MIRA	PELE	558.903	256.921	171.587	209.371	2.17539	0.819535	1.12127	-0.287122
ytx2	450	116	130	159	NEWBLER_PELE_CMA_12636	5064	NEWBLER	PELE	297.994	126.809	125.395	94.9559	2.34994	1.32056	1.23262	0.401146
gpma	388	236	108	239	MIRA_PELE_CMA_92060	1720	MIRA	PELE	756.469	759.573	306.708	420.231	0.995914	0.729855	-0.00590759	-0.454318
pol	384	104	108	184	MIRA_MUSCULO_TAM_10689	3363	MIRA	MUSCULO	382.906	171.196	156.865	165.466	2.23666	0.948018	1.16135	-0.0770132
rtxe	376	93	72	142	MIRA_PELE_CMA_261	3406	MIRA	PELE	370.196	151.156	103.256	126.085	2.4491	0.818945	1.29225	-0.288161
nlrc3	346	101	285	167	MIRA_PELE_CMA_80201	4217	MIRA	PELE	275.144	132.588	330.119	119.765	2.07518	2.75638	1.05324	1.46278
lin1	324	75	81	104	NEWBLER_MUSCULO_CMA_6578	3533	NEWBLER	MUSCULO	307.531	117.518	111.988	89.0242	2.61689	1.25795	1.38785	0.331072
ymd3	299	27	31	49	MIRA_MUSCULO_TAM_1048	4463	MIRA	MUSCULO	224.663	33.4906	33.9284	33.2038	6.70825	1.02182	2.74594	0.0311477
cfdp2	291	63	53	65	MIRA_PELE_CMA_418	5200	MIRA	PELE	187.663	67.0692	49.7854	37.8032	2.79804	1.31696	1.48442	0.397214
ahnk	266	222	348	617	MIRA_MUSCULO_CMA_1014	6672	MIRA	MUSCULO	133.695	184.197	254.772	279.671	0.725823	0.910972	-0.462311	-0.134522
tc3a	262	84	63	131	MIRA_PELE_CMA_5719	2773	MIRA	PELE	316.84	167.693	110.974	142.87	1.8894	0.776748	0.917928	-0.364482
co1a2	237	14	83	26	MIRA_MUSCULO_CMA_97	5393	MIRA	MUSCULO	147.369	14.3709	75.1756	14.5801	10.2547	5.15603	3.35821	2.36626
titin	237	30	9614	21731	NEWBLER_MUSCULO_CMA_548	49961	NEWBLER	MUSCULO	15.9076	3.32412	939.944	1315.43	4.78552	0.714554	2.25868	-0.484885
nu5m	223	227	519	1734	NEWBLER_PELE_CMA_74751	16759	NEWBLER	PELE	44.6216	74.9832	151.268	312.91	0.595088	0.483425	-0.748826	-1.04864
peg10	211	36	60	55	MIRA_PELE_CMA_80203	2762	MIRA	PELE	256.181	72.1547	106.11	60.2223	3.55044	1.76197	1.828	0.817192
sprc	203	11	125	105	MIRA_MUSCULO_CMA_74	2921	MIRA	MUSCULO	233.052	20.8472	209.029	108.712	11.1791	1.92279	3.48273	0.9432
myss	183	27	18085	11968	MIRA_MUSCULO_TAM_2	7110	MIRA	MUSCULO	86.3117	21.0223	12424.5	5090.62	4.10572	2.44066	2.03763	1.28727
rini	179	51	132	51	MIRA_PELE_CMA_3076	2980	MIRA	PELE	201.43	94.7414	216.365	51.7574	2.12611	4.18037	1.08821	2.06363
zbed4	168	36	42	77	MIRA_PELE_CMA_243	5414	MIRA	PELE	104.059	36.8104	37.8931	43.0121	2.82689	0.880987	1.49922	-0.182808
dpom	163	19	37	30	NEWBLER_MUSCULO_CMA_4112	6230	NEWBLER	MUSCULO	87.738	16.8831	29.0097	14.563	5.1968	1.99201	2.37762	0.994224
pro	154	10	26	24	MIRA_MUSCULO_CMA_1378	4537	MIRA	MUSCULO	113.826	12.2016	27.992	15.9978	9.32873	1.74974	3.22168	0.807138
dyhc	150	75	26	55	MIRA_MUSCULO_TAM_52697	2110	MIRA	MUSCULO	238.395	196.773	60.1894	78.8313	1.21152	0.763522	0.276823	-0.389259
sn	142	29	58	57	MIRA_PELE_CMA_6575	3370	MIRA	PELE	141.301	47.6381	84.0673	51.1521	2.96614	1.64348	1.56859	0.716752
postn	140	7	56	39	NEWBLER_MUSCULO_CMA_15138	3186	NEWBLER	MUSCULO	147.357	12.1629	85.8561	37.0201	12.1152	2.31918	3.59875	1.21361
k2c8	135	753	8	41	NEWBLER_PELE_TAM_19706	2829	NEWBLER	PELE	160.025	1473.49	13.8129	43.8298	0.108603	0.31515	-3.20287	-1.66589
rl9	128	96	124	111	MIRA_MUSCULO_TAM_1263	2229	MIRA	MUSCULO	192.57	238.423	271.732	150.602	0.807682	1.8043	-0.30814	0.851442
l	127	42	38	34	NEWBLER_PELE_CMA_75679	1674	NEWBLER	PELE	254.411	138.893	110.881	61.4245	1.83171	1.80516	0.87319	0.852126
tf21	127	31	65	74	NEWBLER_PELE_CMA_74975	2150	NEWBLER	PELE	198.086	79.8196	147.674	104.091	2.48167	1.41871	1.31131	0.504576
dtd	126	102	17	93	MIRA_MUSCULO_TAM_36784	997	MIRA	MUSCULO	423.802	566.358	83.2881	282.102	0.748294	0.295241	-0.418323	-1.76003
ctsr3	124	36	24	35	MIRA_PELE_CMA_699	6524	MIRA	PELE	63.7376	30.5474	17.9691	16.2245	2.08651	1.10753	1.06109	0.147341
casr	120	46	33	48	MIRA_PELE_TAM_770	2742	MIRA	PELE	146.758	92.8702	58.7862	52.941	1.58025	1.11041	0.660151	0.151093
ysm6	115	23	19	49	MIRA_PELE_CMA_3853	1952	MIRA	PELE	197.563	65.228	47.5448	75.9162	3.02881	0.62628	1.59875	-0.675121
ctsr1	114	8	13	13	NEWBLER_PELE_CMA_37016	4478	NEWBLER	PELE	85.3707	9.8899	14.1804	8.77966	8.63211	1.61514	3.10971	0.691661
cox1	111	82	336	660	NEWBLER_MUSCULO_CMA_15077	14614	NEWBLER	MUSCULO	25.4708	31.0621	112.305	136.582	0.819995	0.822254	-0.286314	-0.282344
tf212	111	14	22	65	MIRA_PELE_CMA_1057	3278	MIRA	PELE	113.554	23.6431	32.7826	59.9684	4.80283	0.546664	2.26388	-0.871275
tri25	111	38	32	45	MIRA_PELE_CMA_2917	2721	MIRA	PELE	136.799	77.311	57.4448	50.0152	1.76946	1.14855	0.823311	0.199808
tsp1	111	4	40	59	MIRA_MUSCULO_TAM_1808	5169	MIRA	MUSCULO	72.0119	4.2839	37.7992	34.5194	16.8099	1.09501	4.07124	0.130946
coca1	110	16	71	87	MIRA_MUSCULO_CMA_792	6763	MIRA	MUSCULO	54.5433	13.0968	51.28	38.9044	4.16461	1.3181	2.05818	0.398465
eif3k	109	77	24	82	NEWBLER_MUSCULO_CMA_16000	1353	NEWBLER	MUSCULO	270.157	315.05	86.6448	183.288	0.857507	0.472725	-0.22178	-1.08093
YMD2	107	9	27	18	MIRA_PELE_CMA_1056	3114	MIRA	PELE	115.227	15.9996	42.352	17.4812	7.20184	2.42271	2.84836	1.27662
focb	105	25	20	32	MIRA_PELE_CMA_219	3090	MIRA	PELE	113.951	44.7886	31.6155	31.3191	2.5442	1.00946	1.34721	0.0135893
tf211	100	30	15	28	MIRA_PELE_CMA_7876	2887	MIRA	PELE	116.156	57.5255	25.3789	29.3312	2.01921	0.865255	1.01379	-0.208803
cema	95	9	9	20	MIRA_PELE_CMA_75	2760	MIRA	PELE	115.426	18.0518	15.928	21.9149	6.39415	0.726814	2.67675	-0.460342
nal12	95	41	92	74	NEWBLER_MUSCULO_TAM_40148	2057	NEWBLER	MUSCULO	154.874	110.341	218.465	108.797	1.40359	2.00801	0.489126	1.00577
yi31b	95	27	20	31	MIRA_PELE_CMA_2401	3386	MIRA	PELE	94.0859	44.1431	28.8518	27.6881	2.13138	1.04203	1.09179	0.059393
zbed1	95	32	27	39	MIRA_PELE_CMA_90217	1901	MIRA	PELE	167.583	93.1867	69.3762	62.0441	1.79836	1.11818	0.846678	0.161147
pol3	94	13	20	38	MIRA_PELE_CMA_8472	2600	MIRA	PELE	121.239	27.6794	37.5739	44.2006	4.38012	0.850075	2.13097	-0.234338
plec	93	158	160	389	NEWBLER_PELE_CMA_53297	9269	NEWBLER	PELE	33.6464	94.3649	84.3172	126.921	0.356556	0.664326	-1.4878	-0.590037
cd22	91	20	19	52	MIRA_PELE_CMA_5442	1799	MIRA	PELE	169.628	61.5439	51.5883	87.4159	2.75622	0.590148	1.46269	-0.760851
Y1230	91	6	9	8	MIRA_MUSCULO_TAM_450	3930	MIRA	MUSCULO	77.6492	8.45171	11.1861	6.15624	9.18739	1.81704	3.19965	0.861586
stxb	86	38	52	34	MIRA_PELE_CMA_2492	2475	MIRA	PELE	116.523	84.9952	102.626	41.5453	1.37093	2.47022	0.45516	1.30464
tf27	84	14	19	24	MIRA_PELE_CMA_3674	2367	MIRA	PELE	119.006	32.7428	39.2089	30.6642	3.63457	1.27865	1.86179	0.354626
rla1	81	41	74	219	NEWBLER_MUSCULO_TAM_44940	930	NEWBLER	MUSCULO	292.072	244.055	388.667	712.163	1.19675	0.545756	0.259121	-0.873672
actb	80	112	90	77	MIRA_PELE_TAM_15	1809	MIRA	PELE	148.299	342.741	243.015	128.727	0.432687	1.88783	-1.2086	0.916728
co6a6	79	2	16	11	NEWBLER_PELE_CMA_74752	6485	NEWBLER	PELE	40.8512	1.70729	12.0514	5.12981	23.9276	2.3493	4.5806	1.23223
yg31b	78	13	12	22	MIRA_PELE_CMA_90680	3635	MIRA	PELE	71.9579	19.7982	16.1252	18.3036	3.63457	0.880987	1.86179	-0.182808
a33	77	17	42	53	MIRA_PELE_CMA_4308	2752	MIRA	PELE	93.8275	34.1969	74.547	58.2433	2.74374	1.27992	1.45615	0.356058
ha1f	77	65	165	125	MIRA_PELE_CMA_980	3233	MIRA	PELE	79.868	111.3	249.291	116.929	0.717595	2.13199	-0.478759	1.0922
pol5	77	12	11	32	MIRA_PELE_CMA_10054	1737	MIRA	PELE	148.655	38.2444	30.933	55.7145	3.88697	0.555205	1.95865	-0.848907
v2r1	76	20	9	28	MIRA_PELE_CMA_3931	1946	MIRA	PELE	130.966	56.8949	22.5907	43.5145	2.3019	0.519153	1.20282	-0.945769
c163a	75	27	19	30	MIRA_PELE_CMA_7769	2248	MIRA	PELE	111.88	66.4896	41.2844	40.3593	1.68267	1.02292	0.750754	0.0326982
crp	73	3	54	0	MIRA_PELE_CMA_51	1023	MIRA	PELE	239.296	16.2342	257.838	0	14.7402	#DIV/0!	3.88168	#DIV/0!
tsp2	72	6	48	47	MIRA_PELE_CMA_1159	3330	MIRA	PELE	72.5064	9.97454	70.4087	42.6847	7.26914	1.64951	2.86179	0.722035
co2a1	69	0	40	11	MIRA_PELE_CMA_1633	3074	MIRA	PELE	75.272	0	63.5602	10.822	#DIV/0!	5.87324	#DIV/0!	2.55416
tva1	68	17	12	32	MIRA_PELE_CMA_1546	2748	MIRA	PELE	82.9813	34.2467	21.3301	35.2169	2.42305	0.605678	1.27682	-0.723376
tagl	67	13	10	37	MIRA_PELE_CMA_278	2537	MIRA	PELE	88.561	28.3667	19.2535	44.1062	3.122	0.436525	1.64247	-1.19586
clm6	66	12	15	15	NEWBLER_PELE_CMA_14894	3279	NEWBLER	PELE	67.4979	20.2594	22.3449	13.8347	3.33169	1.61514	1.73625	0.691661
K1958	66	15	10	25	MIRA_MUSCULO_TAM_54875	2525	MIRA	MUSCULO	87.6538	32.8864	19.345	29.9431	2.66535	0.646057	1.41433	-0.630267
fosb	64	45	14	4	MIRA_PELE_CMA_697	6324	MIRA	PELE	33.9372	39.3919	10.8135	1.91287	0.861528	5.653	-0.21503	2.49902
Y3427	64	4	5	3	NEWBLER_MUSCULO_CMA_4116	2127	NEWBLER	MUSCULO	100.902	10.4107	11.4824	4.26552	9.69219	2.6919	3.27682	1.42863
mlrs	62	0	3929	3372	MIRA_MUSCULO_CMA_274	1855	MIRA	MUSCULO	112.082	0	10345.9	5497.46	#DIV/0!	1.88194	#DIV/0!	0.912219
tva3	62	4	5	10	MIRA_PELE_CMA_92730	2636	MIRA	PELE	78.8741	8.40041	9.26518	11.4729	9.38931	0.807571	3.23102	-0.308339
pgbm	61	5	42	24	MIRA_PELE_CMA_8340	2790	MIRA	PELE	73.3185	9.92092	73.5316	26.0151	7.39029	2.8265	2.88563	1.49902
polg	59	19	12	32	MIRA_MUSCULO_TAM_10873	1728	MIRA	MUSCULO	114.498	60.869	33.9208	56.0047	1.88105	0.605678	0.911538	-0.723376
calm	56	48	180	286	NEWBLER_MUSCULO_TAM_40852	1451	NEWBLER	MUSCULO	129.422	183.13	605.946	596.097	0.706722	1.01652	-0.500785	0.023643
co6a1	56	7	17	17	NEWBLER_PELE_CMA_41928	4509	NEWBLER	PELE	41.6482	8.59417	18.4161	11.4022	4.84609	1.61514	2.27682	0.691661
dmbt1	56	33	22	29	MIRA_PELE_CMA_7224	2288	MIRA	PELE	82.0767	79.8443	46.9673	38.3319	1.02796	1.22528	0.0397834	0.293112
ef1a	56	26	162	706	MIRA_MUSCULO_TAM_130	2219	MIRA	MUSCULO	84.6289	64.8638	356.605	962.201	1.30472	0.370613	0.383738	-1.43201
itln	56	2	46	6	NEWBLER_PELE_CMA_75003	2100	NEWBLER	PELE	89.4245	5.27226	106.996	8.64073	16.9613	12.3828	4.08418	3.63026
rl11	56	22	89	251	MIRA_PELE_CMA_4572	1484	MIRA	PELE	126.544	82.0682	292.944	511.515	1.54194	0.5727	0.624746	-0.804149
tarsh	56	6	16	25	MIRA_PELE_CMA_287	2526	MIRA	PELE	74.3434	13.1493	30.9397	29.9313	5.65378	1.03369	2.49922	0.0478051
tcaf	55	18	8	18	NEWBLER_MUSCULO_TAM_29792	3257	NEWBLER	MUSCULO	56.6282	30.5943	11.9978	16.7137	1.85094	0.717841	0.888257	-0.478264
cyb	54	148	19	36	MIRA_PELE_TAM_37	3246	MIRA	PELE	55.787	252.406	28.5913	33.5407	0.221021	0.852436	-2.17774	-0.230336
lrp1	53	12	35	40	NEWBLER_MUSCULO_TAM_40603	1575	NEWBLER	MUSCULO	112.845	42.1781	108.547	76.8065	2.67545	1.41325	1.41978	0.499016
mime	53	2	28	33	NEWBLER_PELE_CMA_74900	2324	NEWBLER	PELE	76.4765	4.76409	58.8506	42.9434	16.0527	1.37042	4.00474	0.454622
rs16	50	28	47	159	MIRA_PELE_CMA_3430	1434	MIRA	PELE	116.925	108.092	160.095	335.325	1.08172	0.477432	0.113324	-1.06663
co6a2	49	5	25	29	MIRA_MUSCULO_CMA_455	4424	MIRA	MUSCULO	37.1423	6.25664	27.6029	19.8245	5.93647	1.39236	2.5696	0.477536
faz1	49	48	12	27	MIRA_PELE_CMA_7550	1415	MIRA	PELE	116.126	187.789	41.4242	57.7066	0.618382	0.717841	-0.69343	-0.478264
co5a2	48	4	17	7	MIRA_PELE_CMA_1158	3496	MIRA	PELE	46.0424	6.33395	23.7524	6.05543	7.26914	3.92249	2.86179	1.97177
nalp1	48	15	26	22	MIRA_MUSCULO_CMA_3244	1683	MIRA	MUSCULO	95.6412	49.3393	75.4603	39.5327	1.93844	1.9088	0.954895	0.932669
coha1	47	197	5	3	MIRA_PELE_TAM_74	5909	MIRA	PELE	26.673	184.56	4.13319	1.53541	0.144522	2.6919	-2.79064	1.42863
rs2	47	30	53	37	NEWBLER_MUSCULO_TAM_41175	1329	NEWBLER	MUSCULO	118.593	124.963	194.796	84.1967	0.949027	2.31358	-0.0754791	1.21013
txnip	47	2	20	273	MIRA_PELE_CMA_713	3677	MIRA	PELE	42.864	3.01108	26.5684	224.537	14.2354	0.118325	3.83141	-3.07917
syl	46	14	13	14	MIRA_PELE_CMA_8693	1752	MIRA	PELE	88.0464	44.2364	36.2442	24.1664	1.99036	1.49977	0.99303	0.584746
anxa1	45	56	11	19	NEWBLER_MUSCULO_TAM_40617	1568	NEWBLER	MUSCULO	96.2397	197.71	34.267	36.6459	0.486773	0.935082	-1.03868	-0.0968346
cc106	45	1	4	4	MIRA_PELE_CMA_6378	2040	MIRA	PELE	73.9725	2.71366	9.57765	5.92991	27.2593	1.61514	4.76868	0.691661
dyst	45	45	76	84	MIRA_MUSCULO_CMA_2548	4571	MIRA	MUSCULO	33.0133	54.4989	81.2141	55.5759	0.605762	1.46132	-0.723177	0.547271
k1c18	44	17	20	24	MIRA_MUSCULO_TAM_8312	2215	MIRA	MUSCULO	66.6142	42.4875	44.1048	32.7684	1.56785	1.34595	0.648791	0.428627
obscn	44	17	348	657	MIRA_MUSCULO_TAM_849	9226	MIRA	MUSCULO	15.9929	10.2005	184.245	215.363	1.56785	0.855509	0.648791	-0.225145
echp	43	8	8	10	NEWBLER_PELE_CMA_86706	1024	NEWBLER	PELE	140.817	43.249	38.1609	29.5337	3.25597	1.29211	1.70309	0.369733
fucl4	43	0	22	12	NEWBLER_MUSCULO_CMA_15677	1559	NEWBLER	MUSCULO	92.4933	0	68.9296	23.2784	#DIV/0!	2.96109	#DIV/0!	1.56613
qric2	43	21	18	21	MIRA_PELE_TAM_4155	1396	MIRA	PELE	103.293	83.276	62.982	45.4938	1.24037	1.38441	0.31077	0.469269
tri29	43	32	13	17	MIRA_PELE_CMA_80892	2045	MIRA	PELE	70.512	86.6249	31.0513	25.1405	0.813992	1.23511	-0.296913	0.304638
erb1	42	9	4	10	MIRA_PELE_CMA_92892	3040	MIRA	PELE	46.3301	16.3891	6.42711	9.94821	2.82689	0.646057	1.49922	-0.630267
ha1b	42	4	55	21	MIRA_MUSCULO_CMA_1170	2683	MIRA	MUSCULO	52.4948	8.25326	100.132	23.671	6.3605	4.23013	2.66914	2.0807
pol2	42	5	16	13	NEWBLER_PELE_CMA_20921	1958	NEWBLER	PELE	71.9324	14.1365	39.915	20.0793	5.0884	1.98787	2.34721	0.991222
syp	42	8	11	24	MIRA_PELE_CMA_23758	1437	MIRA	PELE	98.0123	30.8191	37.3908	50.5095	3.18025	0.740274	1.66914	-0.43387
atm	41	12	2	15	MIRA_PELE_CMA_16948	1884	MIRA	PELE	72.9778	35.2603	5.18535	24.0785	2.06969	0.215352	1.04941	-2.21523
fos	41	22	3	11	MIRA_PELE_CMA_1210	2240	MIRA	PELE	61.3796	54.3702	6.54188	14.8512	1.12892	0.440493	0.174943	-1.18281
igkc	41	6	8	9	MIRA_PELE_CMA_2363	3705	MIRA	PELE	37.1094	8.96498	10.547	7.34637	4.13937	1.43568	2.04941	0.521736
kv401	41	4	4	4	MIRA_PELE_CMA_1231	4649	MIRA	PELE	29.5742	4.76307	4.20271	2.60207	6.20906	1.61514	2.63437	0.691661
lum	41	0	11	1	NEWBLER_PELE_CMA_74785	3019	NEWBLER	PELE	45.5416	0	17.7975	1.00174	#DIV/0!	17.7666	#DIV/0!	4.15109
thib	41	0	1	3	MIRA_PELE_CMA_486	2530	MIRA	PELE	54.344	0	1.93067	3.58607	#DIV/0!	0.538381	#DIV/0!	-0.893301
trim4	41	2	7	7	NEWBLER_PELE_CMA_33736	1909	NEWBLER	PELE	72.0221	5.79976	17.9111	11.0895	12.4181	1.61514	3.63437	0.691661
po21	40	24	11	18	MIRA_PELE_CMA_91114	2376	MIRA	PELE	56.4549	55.9179	22.6139	22.911	1.0096	0.987031	0.0137882	-0.0188321
pol4	40	10	16	18	MIRA_PELE_CMA_2696	2641	MIRA	PELE	50.7902	20.9613	29.5924	20.6121	2.42305	1.43568	1.27682	0.521736
rla2	40	9	47	107	MIRA_PELE_CMA_547	1011	MIRA	PELE	132.677	49.2808	227.078	320.074	2.69227	0.709455	1.42883	-0.495217
vgp	40	25	3	21	MIRA_PELE_CMA_698	3190	MIRA	PELE	42.0492	43.3846	4.59367	19.9089	0.969219	0.230735	-0.0451055	-2.11569
ytx1	40	25	18	20	MIRA_PELE_CMA_88873	2486	MIRA	PELE	53.9569	55.6705	35.3672	24.3303	0.969219	1.45363	-0.0451055	0.539658
gima4	39	9	33	46	MIRA_PELE_CMA_84068	2117	MIRA	PELE	61.7777	23.5346	76.1416	65.7136	2.62497	1.15869	1.3923	0.212493
kcrm	39	1	8181	10388	MIRA_MUSCULO_TAM_108	2393	MIRA	MUSCULO	54.6525	2.31336	16699.1	13128.3	23.6247	1.27199	4.56222	0.347092
rpb1	39	31	12	84	MIRA_MUSCULO_TAM_3002	2182	MIRA	MUSCULO	59.9374	78.649	26.8631	116.424	0.762087	0.230735	-0.391971	-2.11569
syi	39	11	13	36	NEWBLER_PELE_CMA_58208	1142	NEWBLER	PELE	114.521	53.3228	55.604	95.3355	2.1477	0.583246	1.10279	-0.777824
Y1245	39	3	8	3	MIRA_MUSCULO_CMA_2516	3082	MIRA	MUSCULO	42.4346	5.38858	12.679	2.94379	7.8749	4.30705	2.97726	2.1067
zan	39	16	9	13	MIRA_PELE_CMA_2721	2631	MIRA	PELE	49.7086	33.6655	16.709	14.9431	1.47654	1.11818	0.562225	0.161147
ctsrg	38	10	9	5	MIRA_PELE_CMA_92084	2466	MIRA	PELE	51.6748	22.4488	17.827	6.1319	2.3019	2.90726	1.20282	1.53966
fhl1	38	0	9	14	MIRA_MUSCULO_TAM_6133	1426	MIRA	MUSCULO	89.3618	0	30.8285	29.6911	#DIV/0!	1.03831	#DIV/0!	0.0542313
hhla2	38	27	2	5	NEWBLER_PELE_CMA_54922	3927	NEWBLER	PELE	32.4497	38.0618	2.4877	3.85059	0.852554	0.646057	-0.230137	-0.630267
igs10	38	3	11	15	MIRA_PELE_CMA_5087	3013	MIRA	PELE	42.2934	5.51199	17.8329	15.056	7.67298	1.18444	2.93979	0.244202
macf1	38	24	30	54	MIRA_PELE_CMA_7982	3342	MIRA	PELE	38.1299	39.7549	43.8474	48.8659	0.959123	0.897301	-0.0602124	-0.156336
rl6	38	12	31	55	MIRA_PELE_CMA_491	1825	MIRA	PELE	69.8246	36.4003	82.9713	91.1419	1.91825	0.910353	0.939788	-0.135502
tri16	38	11	33	19	NEWBLER_MUSCULO_CMA_15208	2437	NEWBLER	MUSCULO	52.2897	24.9875	66.1436	23.5785	2.09263	2.80525	1.06532	1.48813
y2r2	38	12	15	33	MIRA_PELE_CMA_3200	2382	MIRA	PELE	53.497	27.8885	30.7595	41.8977	1.91825	0.734156	0.939788	-0.445842
lira3	37	5	7	17	MIRA_PELE_CMA_8600	2163	MIRA	PELE	57.3632	12.7967	15.8078	23.769	4.48264	0.665059	2.16435	-0.588447
pim2	37	2	13	16	NEWBLER_PELE_CMA_75020	2074	NEWBLER	PELE	59.8248	5.33835	30.6171	23.3308	11.2066	1.3123	3.48628	0.392101
prof1	37	64	5	23	MIRA_PELE_TAM_341	652	MIRA	PELE	190.301	543.399	37.4586	106.684	0.350206	0.351118	-1.51372	-1.50997
rn213	37	5	55	6	MIRA_MUSCULO_CMA_6541	2100	MIRA	MUSCULO	59.0841	13.1806	127.93	8.64073	4.48264	14.8055	2.16435	3.88806
selpa	37	17	58	28	MIRA_PELE_CMA_212	3155	MIRA	PELE	39.327	29.8288	89.7962	26.8397	1.31842	3.34565	0.398813	1.74229
ankar	36	9	19	8	MIRA_PELE_CMA_6203	2541	MIRA	PELE	47.5101	19.6076	36.524	9.52146	2.42305	3.83596	1.27682	1.93959
enr1	36	8	15	10	MIRA_PELE_CMA_7141	2465	MIRA	PELE	48.9749	17.9663	29.7237	12.2688	2.72593	2.42271	1.44675	1.27662
gima7	36	19	15	18	NEWBLER_PELE_CMA_75097	1973	NEWBLER	PELE	61.1876	53.3105	37.1358	27.5908	1.14776	1.34595	0.19882	0.428627
tyb11	36	45	17	20	MIRA_PELE_TAM_2225	1120	MIRA	PELE	107.789	222.423	74.1413	54.0045	0.484609	1.37287	-1.04511	0.457196
agrf5	35	4	7	20	MIRA_PELE_CMA_2057	3942	MIRA	PELE	29.7742	5.61732	8.67382	15.3438	5.30042	0.5653	2.40611	-0.822912
rpob	35	16	10	17	NEWBLER_PELE_CMA_76133	1558	NEWBLER	PELE	75.3336	56.8511	31.3517	32.9989	1.3251	0.950084	0.406106	-0.0738735
s12a3	35	6	6	3	MIRA_PELE_CMA_88450	2989	MIRA	PELE	39.2672	11.1125	9.80515	3.03538	3.53361	3.23028	1.82114	1.69166
sptb2	35	12	76	49	MIRA_PELE_CMA_8126	3327	MIRA	PELE	35.2779	19.9671	111.581	44.5412	1.76681	2.50512	0.821143	1.32488
syne1	35	18	58	52	NEWBLER_MUSCULO_TAM_39908	3485	NEWBLER	MUSCULO	33.6785	28.5927	81.2932	45.1252	1.17787	1.8015	0.236181	0.849203
capsd	34	10	7	8	MIRA_PELE_CMA_6080	2728	MIRA	PELE	41.7948	20.2928	12.5338	8.86878	2.05959	1.41325	1.04236	0.499016
dpol	34	7	3	8	MIRA_PELE_CMA_12734	1846	MIRA	PELE	61.764	20.9919	7.93814	13.1062	2.94227	0.605678	1.55693	-0.723376
tsp4b	34	0	10	16	NEWBLER_PELE_CMA_74765	3835	NEWBLER	PELE	29.7305	0	12.7369	12.6175	#DIV/0!	1.00946	#DIV/0!	0.0135893
coga1	33	3	6	2	NEWBLER_PELE_CMA_74769	3591	NEWBLER	PELE	30.8167	4.62479	8.16141	1.68435	6.66338	4.84543	2.73625	2.27662
ermap	33	17	6	4	MIRA_PELE_CMA_81319	3263	MIRA	PELE	33.9145	28.8415	8.9818	3.70733	1.17589	2.42271	0.233754	1.27662
f179b	33	7	11	12	MIRA_PELE_CMA_80150	2224	MIRA	PELE	49.7585	17.4241	24.1594	16.3179	2.85573	1.48055	1.51386	0.56613
itm2b	33	21	22	35	NEWBLER_PELE_CMA_74896	2348	NEWBLER	PELE	47.1307	49.5116	45.7671	45.0805	0.951911	1.01523	-0.0711007	0.0218098
stxa	33	18	23	43	NEWBLER_MUSCULO_CMA_15410	1869	NEWBLER	MUSCULO	59.2097	53.315	60.1101	69.5789	1.11056	0.863913	0.151292	-0.211042
tln1	33	23	33	21	NEWBLER_MUSCULO_CMA_10842	2648	NEWBLER	MUSCULO	41.7911	48.0835	60.8731	23.9839	0.869137	2.53808	-0.202345	1.34374
tri47	33	22	10	21	NEWBLER_PELE_CMA_1736	2424	NEWBLER	PELE	45.653	50.2431	20.151	26.2002	0.908643	0.769115	-0.138215	-0.378728
trub	33	17	3	33	MIRA_MUSCULO_TAM_2582	1620	MIRA	MUSCULO	68.3104	58.0925	9.04556	61.6052	1.17589	0.146831	0.233754	-2.76777
wc11	33	16	7	11	MIRA_PELE_TAM_872	2691	MIRA	PELE	41.1233	32.9149	12.7061	12.3622	1.24938	1.02782	0.321217	0.0395845
rl24	32	10	27	60	NEWBLER_PELE_CMA_5838	1701	NEWBLER	PELE	63.0861	32.5448	77.5334	106.676	1.93844	0.726814	0.954895	-0.460342
rl7	32	6	47	48	MIRA_PELE_CMA_93880	1636	MIRA	PELE	65.5926	20.3027	140.328	88.7312	3.23073	1.58149	1.69186	0.661288
syfa	32	12	16	19	MIRA_PELE_CMA_939	2206	MIRA	PELE	48.6444	30.1135	35.4278	26.0475	1.61536	1.36012	0.69186	0.443734
trpf	32	3	2	7	NEWBLER_PELE_CMA_82538	1118	NEWBLER	PELE	95.9834	14.8548	8.73811	18.9354	6.46146	0.461469	2.69186	-1.11569
zchc3	32	8	5	28	MIRA_PELE_CMA_3348	4383	MIRA	PELE	24.4831	10.1043	5.57221	19.3199	2.42305	0.288418	1.27682	-1.79377
adsv	31	25	7	13	MIRA_PELE_TAM_754	2949	MIRA	PELE	35.2513	46.9301	11.5945	13.3317	0.751145	0.869692	-0.412837	-0.201424
cul1	31	6	8	14	MIRA_PELE_CMA_658	1742	MIRA	PELE	59.6763	19.0673	22.4322	24.3051	3.12977	0.922938	1.64606	-0.115694
dcor	31	33	1	3	MIRA_PELE_CMA_1670	2222	MIRA	PELE	46.7849	82.2159	2.19829	4.08315	0.569049	0.538381	-0.813375	-0.893301
kv404	31	1	3	3	MIRA_PELE_CMA_3116	3278	MIRA	PELE	31.7132	1.6888	4.47035	2.76777	18.7786	1.61514	4.23102	0.691661
pabp1	31	38	52	114	NEWBLER_PELE_CMA_74788	2966	NEWBLER	PELE	35.0492	70.9249	85.637	116.239	0.494174	0.736732	-1.01691	-0.440789
pigr	31	8	8	9	MIRA_PELE_CMA_2656	2709	MIRA	PELE	38.3743	16.3481	14.4248	10.0474	2.34733	1.43568	1.23102	0.521736
co3	30	5	5	10	NEWBLER_PELE_CMA_75664	1673	NEWBLER	PELE	60.1331	16.5447	14.5983	18.0768	3.63457	0.807571	1.86179	-0.308339
dsa2b	30	2	2	0	MIRA_PELE_CMA_702	748	MIRA	PELE	134.495	14.8018	13.0604	0	9.08643	#DIV/0!	3.18371	#DIV/0!
flna	30	75	12	35	NEWBLER_PELE_TAM_6893	7136	NEWBLER	PELE	14.0979	58.1825	8.21402	14.8331	0.242305	0.553763	-2.04511	-0.852659
lec1	30	2	4	2	MIRA_PELE_CMA_4007	3030	MIRA	PELE	33.2022	3.65404	6.44832	1.99621	9.08643	3.23028	3.18371	1.69166
myom1	30	1	271	202	MIRA_MUSCULO_CMA_353	4476	MIRA	MUSCULO	22.476	1.23679	295.739	136.483	18.1729	2.16685	4.18371	1.1156
pai1	30	3	13	4	NEWBLER_MUSCULO_CMA_15173	2772	NEWBLER	MUSCULO	36.2924	5.9912	22.9076	4.364	6.05762	5.24921	2.59875	2.3921
pgca	30	15	11	13	NEWBLER_MUSCULO_TAM_14337	1554	NEWBLER	MUSCULO	64.7378	53.4351	34.5757	25.2994	1.21152	1.36666	0.276823	0.450653
rnz	30	7	6	23	NEWBLER_MUSCULO_TAM_40723	1505	NEWBLER	MUSCULO	66.8456	25.7482	19.4735	46.2178	2.59612	0.421341	1.37636	-1.24694
sya	30	8	13	11	MIRA_MUSCULO_CMA_30078	1061	MIRA	MUSCULO	94.8187	41.7408	59.849	31.3542	2.27161	1.9088	1.18371	0.932669
tpm1	30	5	1869	1702	MIRA_MUSCULO_CMA_443	2501	MIRA	MUSCULO	40.225	11.0673	3650.27	2058.09	3.63457	1.77362	1.86179	0.826697
aebp1	29	5	5	8	MIRA_PELE_CMA_1441	3418	MIRA	PELE	28.4521	8.09812	7.14541	7.07842	3.51342	1.00946	1.81288	0.0135893
ats2	29	0	7	2	NEWBLER_PELE_CMA_75978	1594	NEWBLER	PELE	61.0095	0	21.4506	3.79455	#DIV/0!	5.653	#DIV/0!	2.49902
biob	29	9	11	8	MIRA_PELE_CMA_9142	2580	MIRA	PELE	37.6935	19.3112	20.8258	9.37753	1.9519	2.22082	0.964879	1.15109
g6pi	29	5	678	535	MIRA_MUSCULO_TAM_64	2577	MIRA	MUSCULO	37.7374	10.7409	1285.12	627.853	3.51342	2.04685	1.81288	1.03341
h2b	29	30	16	44	MIRA_PELE_CMA_86261	1482	MIRA	PELE	65.6202	112.062	52.7352	89.7889	0.58557	0.587324	-0.772087	-0.76777
h4	29	7	4	23	MIRA_MUSCULO_TAM_52271	1555	MIRA	MUSCULO	62.5397	24.9203	12.5649	44.7317	2.50958	0.280894	1.32745	-1.8319
ha1a	29	1	11	17	MIRA_PELE_CMA_753	2428	MIRA	PELE	40.0532	2.28001	22.1296	21.1748	17.5671	1.04509	4.1348	0.06363
ncam1	29	6	23	15	NEWBLER_MUSCULO_CMA_15744	1506	NEWBLER	MUSCULO	64.5745	22.0553	74.5988	30.1221	2.92785	2.47655	1.54984	1.30833
rl3	29	24	15	29	MIRA_PELE_CMA_451	2308	MIRA	PELE	42.1357	57.5654	31.7457	37.9997	0.731962	0.835418	-0.450159	-0.259429
vigln	29	19	25	156	MIRA_MUSCULO_CMA_1065	5168	MIRA	MUSCULO	18.8176	20.3525	23.6291	91.2894	0.924584	0.258837	-0.113124	-1.94988
btf3	28	6	29	78	MIRA_MUSCULO_CMA_393	1366	MIRA	MUSCULO	68.7378	24.3157	103.699	172.688	2.82689	0.600502	1.49922	-0.73576
fcrla	28	5	0	4	MIRA_PELE_CMA_90432	2954	MIRA	PELE	31.786	9.37013	0	4.09513	3.39227	0	1.76225	#NUM!
midn	28	13	14	33	MIRA_MUSCULO_TAM_2073	2833	MIRA	MUSCULO	33.1436	25.4029	24.1385	35.2278	1.30472	0.685212	0.383738	-0.545378
par14	28	20	17	17	NEWBLER_MUSCULO_TAM_40638	1546	NEWBLER	MUSCULO	60.7347	71.6154	53.7117	33.2551	0.848067	1.61514	-0.237751	0.691661
rl10	28	8	38	13	MIRA_MUSCULO_CMA_2310	1720	MIRA	MUSCULO	54.5906	25.7482	107.916	22.8577	2.12017	4.72119	1.08418	2.23915
tisb	28	12	11	10	NEWBLER_PELE_CMA_74425	2374	NEWBLER	PELE	39.5517	27.9825	22.6329	12.7391	1.41344	1.77666	0.499215	0.829165
ampn	27	4	4	10	MIRA_PELE_CMA_4159	1829	MIRA	PELE	49.5037	12.1069	10.6826	16.535	4.08889	0.646057	2.03171	-0.630267
bt1a1	27	7	2	7	MIRA_PELE_CMA_1396	2829	MIRA	PELE	32.0051	13.6978	3.45324	7.48313	2.33651	0.461469	1.22436	-1.11569
clus	27	1	18	37	MIRA_PELE_CMA_841	2447	MIRA	PELE	37.0014	2.26231	35.9309	45.7284	16.3556	0.785745	4.03171	-0.347867
hsp30	27	19	83	34	MIRA_PELE_CMA_227	2913	MIRA	PELE	31.0822	36.1076	139.177	35.2985	0.860819	3.94285	-0.216217	1.97924
lorf1	27	2	4	5	NEWBLER_PELE_CMA_75021	2072	NEWBLER	PELE	43.698	5.34351	9.42973	7.29791	8.17778	1.29211	3.03171	0.369733
pan1	27	6	4	3	MIRA_PELE_CMA_1063	3633	MIRA	PELE	24.9222	9.14265	5.37804	2.49732	2.72593	2.15352	1.44675	1.1067
rs7	27	19	32	123	NEWBLER_PELE_CMA_79427	1245	NEWBLER	PELE	72.7248	84.4832	125.548	298.782	0.860819	0.4202	-0.216217	-1.25085
s10i	27	95	15	9	MIRA_MUSCULO_TAM_12224	809	MIRA	MUSCULO	111.919	650.072	90.5674	33.6444	0.172164	2.6919	-2.53815	1.42863
seca	27	5	5	13	NEWBLER_MUSCULO_CMA_16361	1222	NEWBLER	MUSCULO	74.0936	22.6509	19.9861	32.1729	3.27111	0.621209	1.70978	-0.68685
tctp	27	11	90	262	MIRA_PELE_CMA_170	1811	MIRA	PELE	49.9958	33.6248	242.747	437.523	1.48687	0.55482	0.572279	-0.849909
ubig	27	1	3	5	MIRA_PELE_CMA_11552	1291	MIRA	PELE	70.1335	4.28805	11.3507	11.7128	16.3556	0.969085	4.03171	-0.0453043
vp13b	27	7	9	19	NEWBLER_PELE_CMA_21946	1431	NEWBLER	PELE	63.2721	27.0797	30.7208	40.1543	2.33651	0.765067	1.22436	-0.386341
adt2	26	15	23	30	MIRA_PELE_CMA_1345	1507	MIRA	PELE	57.856	55.1016	74.5493	60.2041	1.04999	1.23828	0.0703717	0.308333
crip1	26	2	18	13	MIRA_PELE_CMA_49939	644	MIRA	PELE	135.387	17.1922	136.526	61.0486	7.8749	2.23635	2.97726	1.16115
ctsg2	26	11	9	15	MIRA_PELE_CMA_89603	2151	MIRA	PELE	40.5341	28.3099	20.4377	21.0896	1.4318	0.969085	0.517831	-0.0453043
fcap	26	0	0	2	MIRA_PELE_CMA_2015	488	MIRA	PELE	178.666	0	0	12.3945	#DIV/0!	0	#DIV/0!	#NUM!
fp1	26	12	1	17	MIRA_MUSCULO_TAM_9401	1883	MIRA	MUSCULO	46.3032	35.2791	2.59405	27.3034	1.31248	0.0950084	0.3923	-3.3958
magl2	26	6	5	0	MIRA_PELE_CMA_5471	3933	MIRA	PELE	22.1686	8.44527	6.20977	0	2.62497	#DIV/0!	1.3923	#DIV/0!
mcl1	26	15	21	54	NEWBLER_PELE_TAM_26154	2316	NEWBLER	PELE	37.6463	35.8541	44.2904	70.5137	1.04999	0.628111	0.0703717	-0.670909
mknk2	26	1	19	59	MIRA_MUSCULO_TAM_1726	3139	MIRA	MUSCULO	27.776	1.76358	29.5659	56.8433	15.7498	0.520131	3.97726	-0.943054
mtg2	26	0	1	0	NEWBLER_PELE_CMA_89982	958	NEWBLER	PELE	91.0114	0	5.09875	0	#DIV/0!	#DIV/0!	#DIV/0!	#DIV/0!
nebu	26	1	1201	890	MIRA_MUSCULO_TAM_101	19073	MIRA	MUSCULO	4.57133	0.290247	307.576	141.12	15.7498	2.17953	3.97726	1.12402
nf7b	26	6	2	6	MIRA_PELE_CMA_682	2859	MIRA	PELE	30.4963	11.6178	3.417	6.34681	2.62497	0.538381	1.3923	-0.893301
rl19	26	35	24	122	NEWBLER_MUSCULO_TAM_42580	1095	NEWBLER	MUSCULO	79.6246	176.946	107.06	336.949	0.449995	0.317733	-1.15202	-1.65411
rl35	26	10	42	98	NEWBLER_MUSCULO_TAM_21005	974	NEWBLER	MUSCULO	89.5164	56.8365	210.63	304.288	1.57498	0.692204	0.655334	-0.530731
rs27	26	5	16	48	NEWBLER_MUSCULO_TAM_46568	862	NEWBLER	MUSCULO	101.147	32.1106	90.6655	168.404	3.14996	0.538381	1.65533	-0.893301
syh	26	7	3	19	MIRA_PELE_CMA_45582	1335	MIRA	PELE	65.3101	29.027	10.9766	43.0418	2.24997	0.255022	1.16991	-1.9713
syv	26	10	24	18	NEWBLER_MUSCULO_CMA_15998	1358	NEWBLER	MUSCULO	64.2039	40.7649	86.3258	40.0858	1.57498	2.15352	0.655334	1.1067
tetn	26	0	18	8	MIRA_MUSCULO_CMA_3067	2022	MIRA	MUSCULO	43.1201	0	43.4831	11.9654	#DIV/0!	3.63407	#DIV/0!	1.86159
ubim	26	4	26	39	NEWBLER_MUSCULO_CMA_16156	1293	NEWBLER	MUSCULO	67.4315	17.1257	98.2209	91.2188	3.93745	1.07676	1.97726	0.106699
cbx4	25	2	5	5	MIRA_PELE_CMA_81084	1644	MIRA	PELE	50.9948	6.73464	14.8558	9.19785	7.57202	1.61514	2.92068	0.691661
co5a1	25	0	19	9	MIRA_PELE_CMA_4022	2268	MIRA	PELE	36.9645	0	40.9204	12.001	#DIV/0!	3.40974	#DIV/0!	1.76966
dus1	25	6	5	17	MIRA_PELE_CMA_864	2168	MIRA	PELE	38.6695	15.3207	11.2652	23.7142	2.52401	0.475042	1.33572	-1.07387
dyhc2	25	9	9	10	MIRA_PELE_CMA_88431	1357	MIRA	PELE	61.78	36.7154	32.396	22.2863	1.68267	1.45363	0.750754	0.539658
ikba	25	13	18	36	NEWBLER_PELE_CMA_75112	1976	NEWBLER	PELE	42.4269	36.4202	44.4954	55.0978	1.16493	0.807571	0.220239	-0.308339
pgs2	25	5	7	21	NEWBLER_PELE_CMA_74847	2515	NEWBLER	PELE	33.3342	11.0057	13.5953	25.2522	3.02881	0.538381	1.59875	-0.893301
poln	25	6	2	9	MIRA_PELE_CMA_3829	1336	MIRA	PELE	62.7511	24.8617	7.31228	20.373	2.52401	0.358921	1.33572	-1.47826
r1ab	25	3	6	12	NEWBLER_PELE_CMA_76265	1534	NEWBLER	PELE	54.6516	10.8263	19.1054	23.6578	5.04802	0.807571	2.33572	-0.308339
rs14	25	11	12	49	NEWBLER_MUSCULO_TAM_30114	1316	NEWBLER	MUSCULO	63.7048	46.2725	44.5404	112.605	1.37673	0.395545	0.461247	-1.33809
ti214	25	13	4	13	MIRA_PELE_CMA_89432	1472	MIRA	PELE	56.9535	48.8902	13.2734	26.7088	1.16493	0.496967	0.220239	-1.00878
agre1	24	17	4	17	NEWBLER_PELE_TAM_26193	1864	NEWBLER	PELE	43.1771	50.4881	10.482	27.5817	0.855193	0.380033	-0.225678	-1.3958
cbs	24	11	36	88	NEWBLER_PELE_TAM_19633	2343	NEWBLER	PELE	34.35	25.99	75.0515	113.587	1.32166	0.66074	0.402354	-0.597845
ccl4	24	1	4	1	MIRA_PELE_CMA_8065	2402	MIRA	PELE	33.5063	2.30469	8.13422	1.25906	14.5383	6.46057	3.86179	2.69166
dyhc1	24	30	22	33	MIRA_MUSCULO_CMA_7524	1654	MIRA	MUSCULO	48.6591	100.409	64.9705	60.3388	0.484609	1.07676	-1.04511	0.106699
fa5	24	18	9	16	MIRA_PELE_CMA_82316	1371	MIRA	PELE	58.7032	72.681	32.0652	35.294	0.807682	0.908518	-0.30814	-0.138414
gt2d2	24	4	3	8	MIRA_PELE_CMA_15984	1317	MIRA	PELE	61.1102	16.8136	11.1267	18.3706	3.63457	0.605678	1.86179	-0.723376
gvin1	24	9	33	17	MIRA_PELE_CMA_22008	1750	MIRA	PELE	45.9898	28.4702	92.1096	29.3785	1.61536	3.13528	0.69186	1.64859
harb1	24	6	9	7	NEWBLER_PELE_CMA_27968	2667	NEWBLER	PELE	30.177	12.4542	16.4835	7.93768	2.42305	2.07661	1.27682	1.05423
k1c13	24	252	1	7	MIRA_MUSCULO_TAM_636	1687	MIRA	MUSCULO	47.7072	826.935	2.89544	12.5488	0.0576916	0.230735	-4.11549	-2.11569
lama3	24	44	1	1	NEWBLER_PELE_TAM_19570	4386	NEWBLER	PELE	18.3498	55.5354	1.11368	0.689525	0.330416	1.61514	-1.59765	0.691661
rl17	24	12	23	93	MIRA_MUSCULO_TAM_1143	1129	MIRA	MUSCULO	71.2862	58.8401	99.5091	249.119	1.21152	0.399444	0.276823	-1.32394
rs8	24	22	83	155	MIRA_MUSCULO_TAM_9824	1234	MIRA	MUSCULO	65.2205	98.6946	328.543	379.87	0.660831	0.864883	-0.597646	-0.209424
aroa	23	4	3	8	MIRA_PELE_CMA_94218	1265	MIRA	PELE	60.9713	17.5047	11.584	19.1257	3.48313	0.605678	1.80038	-0.723376
arrd3	23	1	17	15	NEWBLER_MUSCULO_TAM_39958	2850	NEWBLER	MUSCULO	27.0627	1.94241	29.1362	15.9171	13.9325	1.83049	3.80038	0.872233
b2mg	23	19	49	85	MIRA_MUSCULO_CMA_8045	1492	MIRA	MUSCULO	51.6948	70.497	160.419	172.293	0.733291	0.931082	-0.447543	-0.10302
ef1b	23	2	35	64	NEWBLER_PELE_CMA_88269	995	NEWBLER	PELE	77.5162	11.1274	171.82	194.525	6.96626	0.883281	2.80038	-0.179056
flnb	23	16	9	6	MIRA_PELE_CMA_29473	1177	MIRA	PELE	65.5299	75.254	37.3504	15.4168	0.870783	2.42271	-0.199615	1.27662
gima5	23	2	14	17	MIRA_PELE_CMA_85961	1606	MIRA	PELE	48.0253	6.89399	42.5806	32.0127	6.96626	1.33012	2.80038	0.411553
glna	23	18	22	163	MIRA_MUSCULO_TAM_393	1980	MIRA	MUSCULO	38.9539	50.3261	54.2733	248.966	0.774029	0.217995	-0.36954	-2.19764
ita11	23	1	19	16	MIRA_MUSCULO_CMA_6555	2144	MIRA	MUSCULO	35.9742	2.58203	43.287	22.5691	13.9325	1.91798	3.80038	0.939589
jdp2	23	11	0	3	MIRA_PELE_TAM_3122	1869	MIRA	PELE	41.2673	32.5814	0	4.85434	1.26659	0	0.340953	#NUM!
junb	23	16	5	14	NEWBLER_PELE_CMA_75018	2078	NEWBLER	PELE	37.1168	42.6246	11.7531	20.3752	0.870783	0.576837	-0.199615	-0.793766
kv15	23	5	3	3	MIRA_PELE_CMA_92089	2320	MIRA	PELE	33.2451	11.9308	6.31629	3.91067	2.7865	1.61514	1.47846	0.691661
myome	23	7	60	49	MIRA_MUSCULO_TAM_5122	3428	MIRA	MUSCULO	22.4996	11.3043	85.4948	43.2288	1.99036	1.97773	0.99303	0.983842
naca	23	5	19	22	MIRA_MUSCULO_TAM_772	1465	MIRA	MUSCULO	52.6476	18.8938	63.3498	45.4154	2.7865	1.3949	1.47846	0.480157
ppm1e	23	5	14	12	MIRA_PELE_CMA_2116	1379	MIRA	PELE	55.9309	20.0721	49.5899	26.3169	2.7865	1.88433	1.47846	0.914054
pyrg	23	11	6	8	MIRA_PELE_CMA_10899	1539	MIRA	PELE	50.1161	39.5676	19.0433	15.7206	1.26659	1.21136	0.340953	0.276624
rg190	23	1	3	0	NEWBLER_MUSCULO_TAM_1574	366	NEWBLER	MUSCULO	210.734	15.1253	40.0377	0	13.9325	#DIV/0!	3.80038	#DIV/0!
rl23	23	7	4	98	MIRA_MUSCULO_CMA_11691	962	MIRA	MUSCULO	80.1753	40.2818	20.3102	308.084	1.99036	0.0659242	0.99303	-3.92305
sym	23	14	5	6	MIRA_PELE_TAM_22764	1296	MIRA	PELE	59.5129	59.8011	18.8449	14.0012	0.99518	1.34595	-0.00697035	0.428627
tri39	23	4	13	2	MIRA_PELE_CMA_91578	3039	MIRA	PELE	25.3796	7.28644	20.895	1.9903	3.48313	10.4984	1.80038	3.3921
apob	22	3	4	6	MIRA_PELE_CMA_16069	1488	MIRA	PELE	49.5801	11.161	13.1306	12.1946	4.44225	1.07676	2.15129	0.106699
can2	22	45	5	12	MIRA_PELE_TAM_2897	1754	MIRA	PELE	42.0611	142.026	13.9242	20.6905	0.29615	0.672976	-1.7556	-0.571373
ctr3	22	3	4	2	MIRA_PELE_CMA_995	2558	MIRA	PELE	28.841	6.49242	7.63816	2.36455	4.44225	3.23028	2.15129	1.69166
g1pdh	22	2	6	1	NEWBLER_MUSCULO_CMA_16346	1224	NEWBLER	MUSCULO	60.2739	9.04554	23.9441	2.4708	6.66338	9.69085	2.73625	3.27662
gp2	22	2	2	4	MIRA_PELE_CMA_12190	1467	MIRA	PELE	50.2899	7.5472	6.65931	8.24609	6.66338	0.807571	2.73625	-0.308339
h3	22	44	12	16	MIRA_PELE_CMA_17174	1734	MIRA	PELE	42.5463	140.472	33.8035	27.9055	0.302881	1.21136	-1.72318	0.276624
if2	22	10	2	14	MIRA_MUSCULO_TAM_4225	1414	MIRA	MUSCULO	52.1749	39.1504	6.90891	29.9431	1.33268	0.230735	0.414326	-2.11569
kv309	22	0	0	4	MIRA_PELE_CMA_1003	1980	MIRA	PELE	37.2602	0	0	6.10961	#DIV/0!	0	#DIV/0!	#NUM!
mrc1	22	3	9	1	MIRA_PELE_CMA_13561	1174	MIRA	PELE	62.8409	14.1462	37.4458	2.57603	4.44225	14.5363	2.15129	3.86159
muc5a	22	14	3	24	NEWBLER_PELE_CMA_75625	1687	NEWBLER	PELE	43.7316	45.9409	8.68631	43.0244	0.951911	0.201893	-0.0711007	-2.30834
pdia3	22	8	10	19	NEWBLER_PELE_CMA_75009	2099	NEWBLER	PELE	35.1478	21.0991	23.2711	27.3753	1.66585	0.850075	0.736254	-0.234338
po11	22	19	1	14	NEWBLER_PELE_CMA_40657	2990	NEWBLER	PELE	24.674	35.1778	1.63365	14.1604	0.701408	0.115367	-0.511673	-3.11569
pol1	22	10	26	29	NEWBLER_MUSCULO_TAM_29705	944	NEWBLER	MUSCULO	78.1517	58.6427	134.534	92.9061	1.33268	1.44806	0.414326	0.53412
rs17	22	8	49	96	MIRA_MUSCULO_TAM_420	1585	MIRA	MUSCULO	46.5459	27.9413	151.007	183.173	1.66585	0.824396	0.736254	-0.278591
ryr1	22	1	292	564	NEWBLER_MUSCULO_CMA_10783	12287	NEWBLER	MUSCULO	6.00433	0.450547	116.082	138.82	13.3268	0.836208	3.73625	-0.258066
taar1	22	3	0	3	MIRA_PELE_CMA_31901	1517	MIRA	PELE	48.6323	10.9477	0	5.98073	4.44225	0	2.15129	#NUM!
abca1	21	13	22	44	NEWBLER_PELE_CMA_77410	1386	NEWBLER	PELE	50.8094	51.9238	77.5334	96.0081	0.978538	0.807571	-0.0312997	-0.308339
amyp	21	2	8	3	NEWBLER_PELE_CMA_45152	2046	NEWBLER	PELE	34.4193	5.41141	19.0991	4.43439	6.3605	4.30705	2.66914	2.1067
b3gt2	21	14	9	20	NEWBLER_PELE_CMA_54955	2925	NEWBLER	PELE	24.0758	26.4965	15.0295	20.6787	0.908643	0.726814	-0.138215	-0.460342
birc6	21	5	13	12	MIRA_PELE_CMA_12425	1597	MIRA	PELE	44.0963	17.3321	39.7619	22.7245	2.5442	1.74974	1.34721	0.807138
btnl1	21	15	6	3	MIRA_PELE_TAM_19696	2163	MIRA	PELE	32.5575	38.3902	13.5495	4.19453	0.848067	3.23028	-0.237751	1.69166
dc1i1	21	1	3	3	MIRA_PELE_CMA_4289	2568	MIRA	PELE	27.4228	2.15571	5.70631	3.53301	12.721	1.61514	3.66914	0.691661
fkbp5	21	3	30	255	MIRA_MUSCULO_TAM_301	4966	MIRA	MUSCULO	14.1808	3.34426	29.5083	155.293	4.24033	0.190017	2.08418	-2.3958
ha2b	21	1	6	1	MIRA_PELE_CMA_865	1929	MIRA	PELE	36.5069	2.86981	15.1932	1.56778	12.721	9.69085	3.66914	3.27662
muc5b	21	14	2	6	NEWBLER_PELE_CMA_79150	1257	NEWBLER	PELE	56.0237	61.6565	7.77184	14.4356	0.908643	0.538381	-0.138215	-0.893301
myh9	21	83	6	14	MIRA_PELE_TAM_610	5490	MIRA	PELE	12.8273	83.6935	5.33836	7.71212	0.153265	0.692204	-2.7059	-0.530731
ns1ba	21	7	8	16	MIRA_MUSCULO_TAM_9044	2443	MIRA	MUSCULO	28.826	15.8621	15.9954	19.8068	1.81729	0.807571	0.861785	-0.308339
rl12	21	2	16	10	MIRA_PELE_CMA_84227	1043	MIRA	PELE	67.5185	10.6153	74.9316	28.9957	6.3605	2.58423	2.66914	1.36973
rl18a	21	7	22	88	NEWBLER_MUSCULO_TAM_41638	1223	NEWBLER	MUSCULO	57.5812	31.6853	87.8669	217.608	1.81729	0.403786	0.861785	-1.30834
rlmn	21	9	2	9	MIRA_PELE_CMA_68029	1154	MIRA	PELE	61.0241	43.174	8.46551	23.586	1.41344	0.358921	0.499215	-1.47826
syfb	21	8	27	25	MIRA_MUSCULO_CMA_2907	2333	MIRA	MUSCULO	30.1851	18.9828	56.5299	32.4074	1.59012	1.74435	0.66914	0.802693
tyba	21	6	0	1	MIRA_PELE_CMA_808	660	MIRA	PELE	106.7	50.3261	0	4.5822	2.12017	0	1.08418	#NUM!
actb1	20	21	12	11	MIRA_PELE_CMA_76	1994	MIRA	PELE	33.6351	58.3016	29.3958	16.6835	0.576916	1.76197	-0.793567	0.817192
aldoa	20	1	1176	1428	MIRA_MUSCULO_CMA_142	2273	MIRA	MUSCULO	29.5066	2.43549	2527.18	1899.97	12.1152	1.33012	3.59875	0.411553
atf4	20	12	16	56	MIRA_MUSCULO_TAM_748	1919	MIRA	MUSCULO	34.9497	34.6172	40.7262	88.2534	1.0096	0.461469	0.0137882	-1.11569
cp2h2	20	3	0	1	MIRA_PELE_CMA_373	3415	MIRA	PELE	19.6394	4.86314	0	0.88558	4.03841	0	2.01379	#NUM!
dcup	20	10	9	12	MIRA_PELE_CMA_10041	1120	MIRA	PELE	59.8825	49.4274	39.2513	32.4027	1.21152	1.21136	0.276823	0.276624
dpo1	20	2	0	11	MIRA_PELE_CMA_534	2271	MIRA	PELE	29.5325	4.87527	0	14.6485	6.05762	0	2.59875	#NUM!
dsg2	20	47	2	2	MIRA_PELE_TAM_288	4830	MIRA	PELE	13.8858	53.8687	2.02261	1.25228	0.257771	1.61514	-1.95584	0.691661
fcrl1	20	4	5	1	MIRA_PELE_TAM_3221	1471	MIRA	PELE	45.5938	15.0534	16.603	2.05592	3.02881	8.07571	1.59875	3.01359
fpg	20	3	6	2	MIRA_PELE_CMA_84858	1472	MIRA	PELE	45.5628	11.2823	19.9101	4.10904	4.03841	4.84543	2.01379	2.27662
gag	20	2	11	4	NEWBLER_PELE_CMA_60023	1545	NEWBLER	PELE	43.41	7.16618	34.7771	7.82979	6.05762	4.44164	2.59875	2.15109
gatb	20	1	14	4	MIRA_PELE_CMA_1178	1829	MIRA	PELE	36.6694	3.02672	37.389	6.61401	12.1152	5.653	3.59875	2.49902
gnai1	20	5	4	11	NEWBLER_MUSCULO_TAM_30320	1255	NEWBLER	MUSCULO	53.441	22.0553	15.5685	26.5074	2.42305	0.587324	1.27682	-0.76777
hba	20	4	42	49	NEWBLER_PELE_CMA_75581	1704	NEWBLER	PELE	39.3594	12.995	120.395	86.9651	3.02881	1.38441	1.59875	0.469269
hce1	20	3	4	11	MIRA_MUSCULO_TAM_8755	2181	MIRA	MUSCULO	30.7512	7.61468	8.95846	15.253	4.03841	0.587324	2.01379	-0.76777
hmr1	20	17	47	37	MIRA_PELE_TAM_1651	2104	MIRA	PELE	31.8766	44.729	109.114	53.1832	0.712661	2.05167	-0.488712	1.0368
if4a2	20	4	79	55	NEWBLER_PELE_TAM_26185	1914	NEWBLER	PELE	35.041	11.5692	201.611	86.9039	3.02881	2.31993	1.59875	1.21408
ispe	20	5	2	12	MIRA_MUSCULO_TAM_2175	1942	MIRA	MUSCULO	34.5357	14.253	5.03049	18.6875	2.42305	0.26919	1.27682	-1.8933
kif1a	20	0	5	2	MIRA_PELE_CMA_4460	1323	MIRA	PELE	50.6942	0	18.4603	4.57181	#DIV/0!	4.03786	#DIV/0!	2.01359
kv14	20	4	4	7	MIRA_PELE_CMA_86986	1654	MIRA	PELE	40.5492	13.3878	11.8128	12.7991	3.02881	0.922938	1.59875	-0.115694
leg	20	2	31	50	MIRA_PELE_CMA_16207	1516	MIRA	PELE	44.2404	7.30326	99.883	99.7445	6.05762	1.00139	2.59875	0.00200137
loxh1	20	0	0	0	NEWBLER_PELE_CMA_81949	1145	NEWBLER	PELE	58.575	0	0	0	#DIV/0!	#DIV/0!	#DIV/0!	#DIV/0!
mete	20	2	2	2	NEWBLER_PELE_CMA_76761	1452	NEWBLER	PELE	46.1904	7.62517	6.7281	4.16564	6.05762	1.61514	2.59875	0.691661
miab	20	1	0	5	MIRA_PELE_CMA_89943	1532	MIRA	PELE	43.7783	3.61349	0	9.87028	12.1152	0	3.59875	#NUM!
myo1c	20	8	11	27	MIRA_MUSCULO_TAM_4100	1872	MIRA	MUSCULO	35.8271	23.6576	28.7023	43.6191	1.5144	0.658021	0.598751	-0.603795
nalp3	20	3	11	15	NEWBLER_MUSCULO_TAM_29781	1533	NEWBLER	MUSCULO	43.7498	10.8334	35.0493	29.5915	4.03841	1.18444	2.01379	0.244202
nf7o	20	7	8	8	MIRA_PELE_CMA_3417	1581	MIRA	PELE	42.4215	24.5105	24.7165	15.303	1.73075	1.61514	0.791396	0.691661
pkhg5	20	11	2	1	NEWBLER_PELE_CMA_75447	1751	NEWBLER	PELE	38.3029	34.777	5.57921	1.72716	1.10139	3.23028	0.139319	1.69166
prrx1	20	0	3	1	MIRA_PELE_CMA_4083	1619	MIRA	PELE	41.4258	0	9.05115	1.86798	#DIV/0!	4.84543	#DIV/0!	2.27662
rl36a	20	5	7	20	MIRA_PELE_CMA_70437	1094	MIRA	PELE	61.3057	25.3011	31.2543	55.288	2.42305	0.5653	1.27682	-0.822912
rl4b	20	5	23	85	NEWBLER_MUSCULO_TAM_30296	1621	NEWBLER	MUSCULO	41.3747	17.0755	69.3065	158.582	2.42305	0.437038	1.27682	-1.19417
rs11	20	11	16	57	MIRA_PELE_CMA_2599	1629	MIRA	PELE	41.1715	37.3816	47.9764	105.821	1.10139	0.453373	0.139319	-1.14123
trfe	20	2	1	1	MIRA_PELE_CMA_22095	1849	MIRA	PELE	36.2728	5.98796	2.64175	1.63562	6.05762	1.61514	2.59875	0.691661
trpa	20	23	0	22	MIRA_PELE_CMA_11822	1762	MIRA	PELE	38.0638	72.2617	0	37.7603	0.526749	0	-0.924811	#NUM!
YPF06	20	6	4	2	NEWBLER_PELE_CMA_81810	1144	NEWBLER	PELE	58.6262	29.0343	17.079	5.28716	2.01921	3.23028	1.01379	1.69166
zn516	20	0	2	0	MIRA_PELE_CMA_5868	2586	MIRA	PELE	25.9352	0	3.77773	0	#DIV/0!	#DIV/0!	#DIV/0!	#DIV/0!
ank3	19	10	43	47	NEWBLER_MUSCULO_TAM_29772	2914	NEWBLER	MUSCULO	21.8651	18.9975	72.0789	48.7783	1.15095	1.47768	0.202822	0.563337
anx11	19	22	28	37	MIRA_MUSCULO_TAM_3636	2838	MIRA	MUSCULO	22.4507	42.9137	48.192	39.4283	0.523158	1.22227	-0.934681	0.289563
arhg1	19	5	13	8	MIRA_MUSCULO_TAM_13833	1601	MIRA	MUSCULO	39.797	17.2888	39.6626	15.1118	2.3019	2.62461	1.20282	1.3921
arly	19	4	14	18	MIRA_PELE_CMA_12913	1413	MIRA	PELE	45.092	15.6713	48.3966	38.5255	2.87737	1.25622	1.52475	0.329091
atp6	19	7	5	19	MIRA_PELE_CMA_94173	2141	MIRA	PELE	29.7595	18.0995	11.4073	26.8383	1.64421	0.425037	0.717395	-1.23434
c1ql3	19	3	13	4	NEWBLER_MUSCULO_CMA_15447	1812	NEWBLER	MUSCULO	35.1628	9.16535	35.044	6.67606	3.83649	5.24921	1.93979	2.3921
ccl25	19	2	0	2	MIRA_PELE_CMA_1074	1253	MIRA	PELE	50.8499	8.83619	0	4.82722	5.75474	0	2.52475	#NUM!
cml1	19	1	6	2	MIRA_PELE_CMA_20476	1643	MIRA	PELE	38.7797	3.36937	17.8379	3.68138	11.5095	4.84543	3.52475	2.27662
esyt1	19	9	15	20	MIRA_MUSCULO_TAM_10875	2930	MIRA	MUSCULO	21.7457	17.0044	25.0065	20.6434	1.27883	1.21136	0.354825	0.276624
glya	19	7	61	326	MIRA_MUSCULO_TAM_11150	1234	MIRA	MUSCULO	51.6329	31.4028	241.459	798.952	1.64421	0.30222	0.717395	-1.72633
gpda	19	10	360	210	MIRA_PELE_CMA_16076	2264	MIRA	PELE	28.1427	24.4517	776.703	280.518	1.15095	2.76882	0.202822	1.46927
herc1	19	12	13	55	MIRA_PELE_TAM_2587	1662	MIRA	PELE	38.3363	39.9702	38.2069	100.081	0.959123	0.381761	-0.0602124	-1.38926
ier2	19	9	2	4	MIRA_PELE_CMA_1165	1926	MIRA	PELE	33.0815	25.8686	5.07228	6.2809	1.27883	0.807571	0.354825	-0.308339
if4a1	19	14	21	160	NEWBLER_MUSCULO_CMA_15172	2793	NEWBLER	MUSCULO	22.8124	27.7487	36.7263	173.248	0.822105	0.211987	-0.282605	-2.23795
ifna3	19	2	3	7	NEWBLER_PELE_CMA_29309	2372	NEWBLER	PELE	26.8613	4.66768	6.17783	8.92487	5.75474	0.692204	2.52475	-0.530731
itb1	19	9	22	21	MIRA_MUSCULO_TAM_6762	2381	MIRA	MUSCULO	26.7598	20.9252	45.1328	26.6734	1.27883	1.69205	0.354825	0.758775
itih3	19	1	0	4	MIRA_PELE_CMA_8468	1440	MIRA	PELE	44.2465	3.84436	0	8.40071	11.5095	0	3.52475	#NUM!
litd1	19	2	4	2	NEWBLER_PELE_CMA_74946	2204	NEWBLER	PELE	28.9088	5.02348	8.86498	2.74433	5.75474	3.23028	2.52475	1.69166
lpxd	19	3	9	11	MIRA_MUSCULO_TAM_54467	1400	MIRA	MUSCULO	45.5107	11.8626	31.401	23.762	3.83649	1.32148	1.93979	0.402155
mhqn	19	1	2	2	MIRA_PELE_CMA_49434	688	MIRA	PELE	92.609	8.04633	14.1994	8.79144	11.5095	1.61514	3.52475	0.691661
murg	19	11	5	10	MIRA_PELE_CMA_28374	2132	MIRA	PELE	29.8851	28.5622	11.4554	14.1851	1.04632	0.807571	0.0653185	-0.308339
mxra8	19	1	15	2	MIRA_MUSCULO_CMA_2623	3162	MIRA	MUSCULO	20.1502	1.75075	23.1717	1.91287	11.5095	12.1136	3.52475	3.59855
nu5c	19	5	6	12	MIRA_PELE_CMA_83080	758	MIRA	PELE	84.0567	36.5163	38.6644	47.8774	2.3019	0.807571	1.20282	-0.308339
pcm1	19	5	3	11	MIRA_PELE_CMA_24158	2876	MIRA	PELE	22.154	9.62426	5.0952	11.567	2.3019	0.440493	1.20282	-1.18281
pim1	19	5	10	4	NEWBLER_MUSCULO_CMA_15244	2307	NEWBLER	MUSCULO	27.6181	11.998	21.173	5.24361	2.3019	4.03786	1.20282	2.01359
poly	19	10	1	5	MIRA_PELE_CMA_2562	1709	MIRA	PELE	37.282	32.3925	2.85816	8.84802	1.15095	0.323028	0.202822	-1.63027
rl29	19	5	5	9	MIRA_PELE_CMA_24004	895	MIRA	PELE	71.1899	30.9267	27.2883	30.4115	2.3019	0.897301	1.20282	-0.156336
rnsl3	19	4	0	0	NEWBLER_PELE_CMA_99701	826	NEWBLER	PELE	77.1368	26.8081	0	0	2.87737	#DIV/0!	1.52475	#DIV/0!
rs12	19	7	11	36	MIRA_PELE_CMA_86444	1135	MIRA	PELE	56.1366	34.1419	47.3397	95.9235	1.64421	0.493516	0.717395	-1.01883
rs15	19	7	15	45	NEWBLER_PELE_CMA_80551	1194	NEWBLER	PELE	53.3626	32.4549	61.3643	113.979	1.64421	0.538381	0.717395	-0.893301
rtl1	19	2	8	6	MIRA_MUSCULO_CMA_12136	1310	MIRA	MUSCULO	48.6374	8.45171	29.8296	13.8515	5.75474	2.15352	2.52475	1.1067
2001-09-01	19	5	3	5	MIRA_PELE_CMA_3131	3523	MIRA	PELE	18.0854	7.85676	4.15947	4.29216	2.3019	0.969085	1.20282	-0.0453043
svil	19	10	85	137	MIRA_MUSCULO_CMA_2442	5667	MIRA	MUSCULO	11.2432	9.76861	73.2647	73.1115	1.15095	1.0021	0.202822	0.0030201
syr	19	7	5	10	NEWBLER_MUSCULO_TAM_41401	1271	NEWBLER	MUSCULO	50.1298	30.4887	19.2156	23.7943	1.64421	0.807571	0.717395	-0.308339
trmd	19	3	3	1	NEWBLER_MUSCULO_CMA_5270	1428	NEWBLER	MUSCULO	44.6183	11.63	10.2618	2.11783	3.83649	4.84543	1.93979	2.27662
tyb4	19	1	17	27	MIRA_MUSCULO_CMA_5658	919	MIRA	MUSCULO	69.3308	6.0238	90.3572	88.8519	11.5095	1.01694	3.52475	0.0242366
vcam1	19	0	2	5	NEWBLER_PELE_CMA_78797	1282	NEWBLER	PELE	49.6997	0	7.62028	11.7951	#DIV/0!	0.646057	#DIV/0!	-0.630267
zb16a	19	2	22	109	NEWBLER_MUSCULO_TAM_10222	3990	NEWBLER	MUSCULO	15.9687	2.77487	26.9326	82.6175	5.75474	0.325992	2.52475	-1.61709
a4	18	21	17	18	MIRA_PELE_TAM_1760	2114	MIRA	PELE	28.5532	54.9921	39.2801	25.7505	0.519224	1.52541	-0.94557	0.609199
actb2	18	6	25	4	MIRA_PELE_CMA_12773	1249	MIRA	PELE	48.3279	26.5935	97.7702	9.68536	1.81729	10.0946	0.861785	3.33552
cav1	18	9	13	15	NEWBLER_PELE_CMA_74901	2320	NEWBLER	PELE	26.0179	21.4754	27.3706	19.5534	1.21152	1.39979	0.276823	0.48521
cnn3	18	2	8	9	NEWBLER_MUSCULO_TAM_40220	1936	NEWBLER	MUSCULO	31.1785	5.71888	20.1843	14.059	5.45186	1.43568	2.44675	0.521736
crld2	18	2	15	36	NEWBLER_MUSCULO_TAM_39936	3022	NEWBLER	MUSCULO	19.974	3.66371	24.2452	36.0269	5.45186	0.672976	2.44675	-0.571373
cyr61	18	4	7	18	MIRA_PELE_CMA_1503	1935	MIRA	PELE	31.1946	11.4437	17.6704	28.1326	2.72593	0.628111	1.44675	-0.670909
ddl	18	3	5	9	NEWBLER_MUSCULO_TAM_29757	2191	NEWBLER	MUSCULO	27.5498	7.57993	11.147	12.4228	3.63457	0.897301	1.86179	-0.156336
emp2	18	55	6	9	NEWBLER_PELE_CMA_75305	1840	NEWBLER	PELE	32.8052	165.474	15.928	14.7925	0.198249	1.07676	-2.33461	0.106699
gata	18	2	3	9	MIRA_PELE_CMA_38268	1264	MIRA	PELE	47.7544	8.75929	11.5932	21.5335	5.45186	0.538381	2.44675	-0.893301
h1	18	24	10	11	MIRA_PELE_CMA_3294	1798	MIRA	PELE	33.5715	73.8937	27.1669	18.5021	0.454321	1.46831	-1.13821	0.554158
h2a	18	12	5	20	MIRA_PELE_CMA_8924	1754	MIRA	PELE	34.4137	37.8737	13.9242	34.4841	0.908643	0.403786	-0.138215	-1.30834
hg2a	18	3	33	22	MIRA_PELE_CMA_11310	1813	MIRA	PELE	33.2937	9.1603	88.9089	36.6981	3.63457	2.42271	1.86179	1.27662
ifi44	18	2	31	3	NEWBLER_PELE_CMA_75306	1831	NEWBLER	PELE	32.9664	6.04683	82.6994	4.95509	5.45186	16.6898	2.44675	4.0609
itpr2	18	14	1	3	MIRA_PELE_CMA_11261	2218	MIRA	PELE	27.2144	34.9424	2.20225	4.09052	0.778837	0.538381	-0.360607	-0.893301
lmna	18	19	5	7	NEWBLER_PELE_CMA_54934	2475	NEWBLER	PELE	24.3885	42.4976	9.86788	8.55345	0.57388	1.15367	-0.80118	0.206234
mdhc	18	8	68	34	MIRA_MUSCULO_CMA_1208	3092	MIRA	MUSCULO	19.5219	14.3231	107.423	33.2551	1.36296	3.23028	0.446748	1.69166
mmp14	18	0	16	9	NEWBLER_PELE_CMA_54887	2348	NEWBLER	PELE	25.7077	0	33.2852	11.5921	#DIV/0!	2.87136	#DIV/0!	1.52174
mxra5	18	2	7	7	MIRA_PELE_CMA_37859	1514	MIRA	PELE	39.8689	7.31291	22.584	13.9827	5.45186	1.61514	2.44675	0.691661
myd88	18	10	5	5	MIRA_PELE_TAM_2899	2386	MIRA	PELE	25.2982	23.2015	10.236	6.3375	1.09037	1.61514	0.12482	0.691661
myh10	18	2	9	17	NEWBLER_MUSCULO_TAM_40688	1518	NEWBLER	MUSCULO	39.7639	7.29364	28.9601	33.8685	5.45186	0.855075	2.44675	-0.225877
pd1l1	18	0	8	2	NEWBLER_MUSCULO_CMA_15163	2886	NEWBLER	MUSCULO	20.9153	0	13.5401	2.09581	#DIV/0!	6.46057	#DIV/0!	2.69166
pkp3	18	65	6	4	MIRA_PELE_TAM_491	3592	MIRA	PELE	16.8044	100.176	8.15913	3.36777	0.167749	2.42271	-2.57562	1.27662
ppib	18	4	7	5	MIRA_PELE_CMA_757	965	MIRA	PELE	62.5508	22.9466	35.4323	15.6697	2.72593	2.2612	1.44675	1.17709
rdrp	18	6	5	9	NEWBLER_PELE_CMA_34257	1045	NEWBLER	PELE	57.7623	31.7849	23.3713	26.0462	1.81729	0.897301	0.861785	-0.156336
rimo	18	15	6	6	MIRA_PELE_TAM_843	2410	MIRA	PELE	25.0463	34.4556	12.1608	7.52926	0.726914	1.61514	-0.460143	0.691661
rn183	18	11	2	0	MIRA_PELE_CMA_1103	1121	MIRA	PELE	53.8462	54.3217	8.71472	0	0.991247	#DIV/0!	-0.012684	#DIV/0!
rpoc2	18	3	1	10	MIRA_PELE_CMA_65694	1111	MIRA	PELE	54.3308	14.9484	4.39658	27.221	3.63457	0.161514	1.86179	-2.63027
rs19	18	10	9	13	MIRA_PELE_CMA_39512	1364	MIRA	PELE	44.2533	40.5856	32.2298	28.8235	1.09037	1.11818	0.12482	0.161147
ryr3	18	5	443	603	NEWBLER_MUSCULO_CMA_8244	17054	NEWBLER	MUSCULO	3.53944	1.62304	126.884	106.932	2.18074	1.18658	1.12482	0.24681
s38a2	18	20	29	30	MIRA_MUSCULO_CMA_3321	3252	MIRA	MUSCULO	18.5614	34.046	43.5589	27.899	0.545186	1.5613	-0.87518	0.642752
scnd3	18	1	2	0	MIRA_PELE_CMA_12787	1473	MIRA	PELE	40.9787	3.75823	6.63218	0	10.9037	#DIV/0!	3.44675	#DIV/0!
set8a	18	7	2	13	NEWBLER_MUSCULO_TAM_12714	5110	NEWBLER	MUSCULO	11.8124	7.58339	1.91178	7.6938	1.55767	0.248483	0.639393	-2.00878
syt	18	11	1	7	NEWBLER_PELE_CMA_77452	1380	NEWBLER	PELE	43.7403	44.1265	3.53957	15.3404	0.991247	0.230735	-0.012684	-2.11569
YB145	18	6	4	5	MIRA_PELE_CMA_90756	1080	MIRA	PELE	55.8903	30.7548	18.0911	14.0012	1.81729	1.29211	0.861785	0.369733
antr1	17	1	3	2	MIRA_PELE_CMA_5924	1770	MIRA	PELE	32.208	3.12761	8.27899	3.41724	10.298	2.42271	3.36429	1.27662
anxa5	17	2	9	6	NEWBLER_PELE_CMA_74984	2114	NEWBLER	PELE	26.967	5.23734	20.7954	8.5835	5.14898	2.42271	2.36429	1.27662
apoeb	17	34	0	0	MIRA_PELE_TAM_276	1476	MIRA	PELE	38.6234	127.52	0	0	0.302881	#DIV/0!	-1.72318	#DIV/0!
arob	17	2	2	3	NEWBLER_PELE_TAM_10240	1937	NEWBLER	PELE	29.4312	5.71592	5.04347	4.68393	5.14898	1.07676	2.36429	0.106699
btg1	17	12	14	27	MIRA_MUSCULO_TAM_10724	1850	MIRA	MUSCULO	30.8152	35.9084	36.9646	44.1378	0.858163	0.837481	-0.220677	-0.255871
ccng1	17	9	27	70	MIRA_MUSCULO_TAM_571	2858	MIRA	MUSCULO	19.9469	17.4328	46.1456	74.072	1.14422	0.622983	0.19436	-0.682734
cebpb	17	18	3	7	NEWBLER_PELE_TAM_26290	1600	NEWBLER	PELE	35.6301	62.2786	9.15863	13.2311	0.572108	0.692204	-0.80564	-0.530731
cox2	17	16	80	104	MIRA_MUSCULO_TAM_8525	1438	MIRA	MUSCULO	39.6441	61.5952	271.744	218.722	0.643622	1.24242	-0.635715	0.31315
csmd3	17	9	4	3	MIRA_PELE_CMA_81344	1953	MIRA	PELE	29.19	25.5109	10.0043	4.64555	1.14422	2.15352	0.19436	1.1067
cspg4	17	4	13	15	MIRA_MUSCULO_CMA_7868	1519	MIRA	MUSCULO	37.53	14.5777	41.8037	29.8643	2.57449	1.39979	1.36429	0.48521
ecm1	17	9	3	16	NEWBLER_PELE_CMA_75326	1828	NEWBLER	PELE	31.1861	27.2554	8.0163	26.4705	1.14422	0.302839	0.19436	-1.72338
enduc	17	11	0	3	MIRA_PELE_CMA_1572	2212	MIRA	PELE	25.7722	27.5292	0	4.10161	0.936177	0	-0.0951462	#NUM!
gcsp	17	3	6	16	MIRA_PELE_CMA_84463	1709	MIRA	PELE	33.3576	9.71774	17.149	28.3137	3.43265	0.605678	1.77932	-0.723376
helz2	17	27	14	24	MIRA_MUSCULO_CMA_15698	1016	MIRA	MUSCULO	56.1104	147.115	67.3075	71.4391	0.381406	0.942166	-1.3906	-0.0859463
lipb1	17	8	3	10	MIRA_PELE_CMA_11405	1677	MIRA	PELE	33.9941	26.4085	8.73811	18.0337	1.28724	0.484543	0.364285	-1.0453
lyox	17	0	7	4	NEWBLER_PELE_CMA_74993	2119	NEWBLER	PELE	26.9033	0	16.136	5.70883	#DIV/0!	2.8265	#DIV/0!	1.49902
mmp2	17	5	23	14	NEWBLER_PELE_CMA_74786	3018	NEWBLER	PELE	18.8894	9.17143	37.2253	14.029	2.05959	2.65345	1.04236	1.40787
mray	17	9	4	4	NEWBLER_PELE_CMA_75817	1631	NEWBLER	PELE	34.9529	30.5474	11.9794	7.41693	1.14422	1.61514	0.19436	0.691661
obg	17	1	3	7	MIRA_MUSCULO_TAM_55560	1142	MIRA	MUSCULO	49.9196	4.84752	12.8317	18.5375	10.298	0.692204	3.36429	-0.530731
pcdgb	17	1	8	4	MIRA_PELE_CMA_8074	2073	MIRA	PELE	27.5003	2.67046	18.8504	5.83551	10.298	3.23028	3.36429	1.69166
portl	17	15	0	1	NEWBLER_PELE_TAM_4929	1315	NEWBLER	PELE	43.3522	63.1468	0	2.29981	0.68653	0	-0.542605	#NUM!
prvb	17	0	6330	786	MIRA_MUSCULO_TAM_666	2857	MIRA	MUSCULO	19.9538	0	10822.4	832.014	#DIV/0!	13.0074	#DIV/0!	3.70127
pygm	17	5	594	917	NEWBLER_MUSCULO_TAM_39892	4130	NEWBLER	MUSCULO	13.8034	6.70202	702.531	671.487	2.05959	1.04623	1.04236	0.0652024
rep	17	10	3	3	MIRA_PELE_TAM_1424	1594	MIRA	PELE	35.7642	34.7294	9.1931	5.69182	1.0298	1.61514	0.0423574	0.691661
rl13	17	29	15	67	MIRA_PELE_CMA_781	1516	MIRA	PELE	37.6043	105.897	48.3305	133.658	0.355102	0.361599	-1.4937	-1.46754
rl27	17	10	17	73	NEWBLER_PELE_CMA_89807	960	NEWBLER	PELE	59.3835	57.6653	86.4981	229.969	1.0298	0.376129	0.0423574	-1.4107
rs25	17	2	13	63	MIRA_PELE_CMA_6161	814	MIRA	PELE	70.0346	13.6017	78.0096	234.064	5.14898	0.333283	2.36429	-1.58518
rs9	17	10	13	83	MIRA_PELE_CMA_88621	1467	MIRA	PELE	38.8604	37.736	43.2855	171.106	1.0298	0.252974	0.0423574	-1.98294
s10ad	17	5	3	6	NEWBLER_PELE_CMA_76505	1496	NEWBLER	PELE	38.107	18.5022	9.79532	12.1294	2.05959	0.807571	1.04236	-0.308339
sik2	17	7	14	34	MIRA_MUSCULO_TAM_10788	1877	MIRA	MUSCULO	30.3719	20.6452	36.4328	54.7814	1.47114	0.665059	0.556931	-0.588447
syk	17	10	8	18	NEWBLER_PELE_TAM_26223	1767	NEWBLER	PELE	32.2627	31.3292	22.1148	30.8073	1.0298	0.717841	0.0423574	-0.478264
sys	17	8	4	12	MIRA_MUSCULO_TAM_54663	2098	MIRA	MUSCULO	27.1726	21.1091	9.31287	17.2979	1.28724	0.538381	0.364285	-0.893301
tf	17	4	3	4	MIRA_PELE_CMA_82127	3091	MIRA	PELE	18.4433	7.16386	4.7408	3.91363	2.57449	1.21136	1.36429	0.276624
tnnt3	17	1	2113	1752	MIRA_MUSCULO_CMA_1214	3947	MIRA	MUSCULO	14.4434	1.40255	2614.94	1342.41	10.298	1.94794	3.36429	0.961951
tri17	17	2	7	6	MIRA_PELE_CMA_91605	3029	MIRA	PELE	18.8208	3.65525	11.2883	5.9906	5.14898	1.88433	2.36429	0.914054
trua	17	5	1	14	MIRA_PELE_CMA_23944	1253	MIRA	PELE	45.4973	22.0905	3.89833	33.7906	2.05959	0.115367	1.04236	-3.11569
ubr1	17	28	6	7	NEWBLER_PELE_CMA_78551	1289	NEWBLER	PELE	44.2266	120.252	22.7367	16.4234	0.367784	1.38441	-1.44307	0.469269
uppp	17	6	2	5	NEWBLER_PELE_CMA_76533	1482	NEWBLER	PELE	38.467	22.4124	6.5919	10.2033	1.71633	0.646057	0.779323	-0.630267
aplp2	16	9	1	8	MIRA_PELE_CMA_2983	3449	MIRA	PELE	15.5566	14.4456	1.41624	7.0148	1.07691	0.201893	0.106898	-2.30834
captc	16	1	1	0	MIRA_PELE_CMA_55657	207	MIRA	PELE	259.202	26.7433	23.5971	0	9.69219	#DIV/0!	3.27682	#DIV/0!
cara	16	7	8	1	MIRA_PELE_CMA_311	1203	MIRA	PELE	44.6008	32.2121	32.4828	2.51393	1.3846	12.9211	0.469468	3.69166
catl1	16	3	10	58	MIRA_PELE_CMA_1366	1450	MIRA	PELE	37.0033	11.4535	33.6869	120.97	3.23073	0.278473	1.69186	-1.84439
csde1	16	12	34	116	MIRA_MUSCULO_CMA_923	4409	MIRA	MUSCULO	12.1694	15.067	37.6676	79.5676	0.807682	0.473404	-0.30814	-1.07886
desp	16	241	7	13	MIRA_PELE_TAM_439	2927	MIRA	PELE	18.331	455.806	11.6817	13.4319	0.0402166	0.869692	-4.63607	-0.201424
dock9	16	10	22	19	NEWBLER_MUSCULO_TAM_19644	1588	NEWBLER	MUSCULO	33.7876	34.8607	67.6708	36.1844	0.969219	1.87016	-0.0451055	0.903165
dsc2	16	34	4	5	NEWBLER_PELE_CMA_74773	3467	NEWBLER	PELE	15.4758	54.2889	5.63554	4.36149	0.285064	1.29211	-1.81064	0.369733
f13a	16	5	11	11	NEWBLER_PELE_CMA_14853	1833	NEWBLER	PELE	29.2715	15.1006	29.3129	18.1488	1.93844	1.61514	0.954895	0.691661
fgl1	16	0	1	3	MIRA_PELE_CMA_1242	1606	MIRA	PELE	33.4089	0	3.04147	5.64929	#DIV/0!	0.538381	#DIV/0!	-0.893301
frem1	16	1	3	4	NEWBLER_MUSCULO_TAM_40837	1442	NEWBLER	MUSCULO	37.2085	3.83902	10.1621	8.38906	9.69219	1.21136	3.27682	0.276624
gima8	16	6	8	17	MIRA_MUSCULO_TAM_5030	1927	MIRA	MUSCULO	27.8437	17.2368	20.2786	26.68	1.61536	0.760067	0.69186	-0.395802
hv307	16	1	3	1	MIRA_PELE_CMA_82179	1680	MIRA	PELE	31.9373	3.29516	8.7225	1.80015	9.69219	4.84543	3.27682	2.27662
ita6	16	63	0	10	MIRA_PELE_TAM_1379	2155	MIRA	PELE	24.8978	161.838	0	14.0337	0.153844	0	-2.70046	#NUM!
kv308	16	0	1	1	NEWBLER_PELE_CMA_74791	2876	NEWBLER	PELE	18.656	0	1.6984	1.05155	#DIV/0!	1.61514	#DIV/0!	0.691661
lecg	16	0	1	7	MIRA_PELE_CMA_93109	1377	MIRA	PELE	38.9649	0	3.54728	15.3738	#DIV/0!	0.230735	#DIV/0!	-2.11569
lpxk	16	2	5	6	MIRA_PELE_CMA_1024	1634	MIRA	PELE	32.8364	6.77585	14.9468	11.105	4.84609	1.34595	2.27682	0.428627
mefv	16	5	6	5	NEWBLER_PELE_CMA_44439	2507	NEWBLER	PELE	21.402	11.0408	11.6903	6.03162	1.93844	1.93817	0.954895	0.954696
mycb2	16	5	15	22	MIRA_PELE_CMA_11568	1796	MIRA	PELE	29.8746	15.4117	40.7957	37.0454	1.93844	1.10123	0.954895	0.13912
nr4a1	16	10	35	181	MIRA_MUSCULO_TAM_873	4076	MIRA	MUSCULO	13.1636	13.5816	41.9433	134.296	0.969219	0.31232	-0.0451055	-1.6789
pdia1	16	5	2	6	NEWBLER_PELE_CMA_75343	1817	NEWBLER	PELE	29.5293	15.2336	5.37656	9.98653	1.93844	0.538381	0.954895	-0.893301
pldx1	16	1	1	1	NEWBLER_PELE_CMA_75836	1625	NEWBLER	PELE	33.0183	3.40669	3.00591	1.86108	9.69219	1.61514	3.27682	0.691661
po12	16	1	0	3	MIRA_PELE_CMA_1853	2687	MIRA	PELE	19.9683	2.06024	0	3.37654	9.69219	0	3.27682	#NUM!
ppia	16	20	10	14	NEWBLER_PELE_CMA_78699	1288	NEWBLER	PELE	41.6574	85.9608	37.9239	32.8723	0.484609	1.15367	-1.04511	0.206234
pura	16	11	7	15	NEWBLER_PELE_CMA_95002	883	NEWBLER	PELE	60.7641	68.9633	38.7228	51.3747	0.881108	0.753733	-0.182609	-0.407874
rl15	16	15	8	46	MIRA_PELE_CMA_8377	1409	MIRA	PELE	38.08	58.9341	27.7337	98.7336	0.646146	0.280894	-0.630068	-1.8319
rl22	16	8	11	57	MIRA_PELE_CMA_44612	1381	MIRA	PELE	38.8521	32.0688	38.907	124.824	1.21152	0.311694	0.276823	-1.6818
rs3	16	10	28	53	MIRA_MUSCULO_TAM_56265	878	MIRA	MUSCULO	61.1102	63.0509	155.773	182.558	0.969219	0.853283	-0.0451055	-0.228904
sf3b1	16	7	34	38	MIRA_MUSCULO_CMA_2507	3409	MIRA	MUSCULO	15.7391	11.3673	48.7171	33.7113	1.3846	1.44513	0.469468	0.531197
ta13c	16	4	0	9	MIRA_PELE_CMA_9818	1285	MIRA	PELE	41.7546	17.2323	0	21.1815	2.42305	0	1.27682	#NUM!
tgm2	16	12	3	7	MIRA_PELE_CMA_8011	2236	MIRA	PELE	23.9959	29.7095	6.55358	9.4677	0.807682	0.692204	-0.30814	-0.530731
uvrc	16	2	6	5	MIRA_PELE_CMA_12115	1721	MIRA	PELE	31.1765	6.43332	17.0294	8.78633	4.84609	1.93817	2.27682	0.954696
vgfr3	16	2	0	0	MIRA_PELE_CMA_90984	1295	MIRA	PELE	41.4322	8.54961	0	0	4.84609	#DIV/0!	2.27682	#DIV/0!
xkr8	16	4	0	2	MIRA_PELE_CMA_1932	2274	MIRA	PELE	23.5949	9.73768	0	2.65985	2.42305	0	1.27682	#NUM!
arip4	15	0	8	35	NEWBLER_MUSCULO_TAM_21928	3185	NEWBLER	MUSCULO	15.7932	0	12.269	33.2336	#DIV/0!	0.369175	#DIV/0!	-1.43762
at1a1	15	12	11	29	MIRA_MUSCULO_TAM_5395	2667	MIRA	MUSCULO	18.8606	24.9083	20.1465	32.8847	0.757202	0.61264	-0.401249	-0.706888
cp2k1	15	6	14	8	MIRA_MUSCULO_CMA_2899	3126	MIRA	MUSCULO	16.0913	10.6255	21.876	7.73961	1.5144	2.8265	0.598751	1.49902
ctl2	15	8	10	17	MIRA_PELE_TAM_4360	1479	MIRA	PELE	34.0103	29.9439	33.0264	34.7615	1.1358	0.950084	0.183713	-0.0738735
dxs	15	3	2	10	MIRA_PELE_CMA_87695	1338	MIRA	PELE	37.5944	12.4123	7.30135	22.6028	3.02881	0.323028	1.59875	-1.63027
dyh5	15	2	0	11	MIRA_MUSCULO_TAM_55978	1082	MIRA	MUSCULO	46.4892	10.2327	0	30.7457	4.54321	0	2.18371	#NUM!
ehd2	15	3	11	29	MIRA_MUSCULO_CMA_8885	1854	MIRA	MUSCULO	27.1312	8.95772	28.9809	47.305	3.02881	0.61264	1.59875	-0.706888
enob	15	2	1156	394	NEWBLER_MUSCULO_CMA_15574	1650	NEWBLER	MUSCULO	30.4856	6.71015	3422.18	722.155	4.54321	4.73884	2.18371	2.24454
epc1	15	2	5	19	MIRA_MUSCULO_TAM_6867	1253	MIRA	MUSCULO	40.1447	8.83619	19.4916	45.8586	4.54321	0.425037	2.18371	-1.23434
f180a	15	0	9	3	MIRA_PELE_CMA_9133	1660	MIRA	PELE	30.302	0	26.4828	5.46552	#DIV/0!	4.84543	#DIV/0!	2.27662
fa46a	15	1	14	22	MIRA_PELE_CMA_8101	2081	MIRA	PELE	24.1717	2.6602	32.8613	31.9719	9.08643	1.02782	3.18371	0.0395845
fcgbp	15	6	3	6	NEWBLER_PELE_CMA_55330	1411	NEWBLER	PELE	35.6494	23.5402	10.3854	12.86	1.5144	0.807571	0.598751	-0.308339
finc	15	4	7	38	MIRA_MUSCULO_TAM_12584	1707	MIRA	MUSCULO	29.4677	12.9722	20.0306	67.3238	2.27161	0.297526	1.18371	-1.74891
frem2	15	8	23	17	MIRA_MUSCULO_CMA_6717	1980	MIRA	MUSCULO	25.4047	22.3672	56.7403	25.9658	1.1358	2.18519	0.183713	1.12776
gtr1	15	6	15	19	MIRA_MUSCULO_TAM_3350	3822	MIRA	MUSCULO	13.161	8.69054	19.1703	15.0342	1.5144	1.27511	0.598751	0.350624
hebp2	15	7	17	86	NEWBLER_PELE_TAM_20867	1158	NEWBLER	PELE	43.4381	33.4638	71.7083	224.599	1.29806	0.319272	0.376358	-1.64714
id1	15	2	7	5	MIRA_PELE_CMA_1004	1496	MIRA	PELE	33.6239	7.4009	22.8558	10.1078	4.54321	2.2612	2.18371	1.17709
il8	15	1	3	12	MIRA_PELE_CMA_1755	1372	MIRA	PELE	36.6628	4.03489	10.6806	26.4512	9.08643	0.403786	3.18371	-1.30834
kad	15	3	4	2	NEWBLER_PELE_CMA_81200	1160	NEWBLER	PELE	43.3632	14.3169	16.8435	5.21423	3.02881	3.23028	1.59875	1.69166
lyst	15	9	5	10	NEWBLER_PELE_CMA_75950	1590	NEWBLER	PELE	31.636	31.3351	15.3604	19.0205	1.0096	0.807571	0.0137882	-0.308339
malt1	15	1	16	6	NEWBLER_PELE_CMA_78876	1267	NEWBLER	PELE	39.7011	4.36928	61.684	14.3216	9.08643	4.30705	3.18371	2.1067
mnma	15	4	4	24	NEWBLER_PELE_TAM_26414	1432	NEWBLER	PELE	35.1266	15.4633	13.6441	50.6858	2.27161	0.26919	1.18371	-1.8933
mnmg	15	5	1	7	MIRA_MUSCULO_TAM_47505	1309	MIRA	MUSCULO	38.4273	21.1454	3.73155	16.1725	1.81729	0.230735	0.861785	-2.11569
murc	15	6	101	135	NEWBLER_MUSCULO_CMA_15134	3253	NEWBLER	MUSCULO	15.4631	10.2106	151.658	125.507	1.5144	1.20837	0.598751	0.273057
myh7b	15	0	481	347	MIRA_PELE_CMA_10595	1895	MIRA	PELE	26.5442	0	1239.84	553.782	#DIV/0!	2.23886	#DIV/0!	1.16276
nbel1	15	2	2	3	MIRA_PELE_CMA_22624	1405	MIRA	PELE	35.8016	7.88025	6.95317	6.45748	4.54321	1.07676	2.18371	0.106699
ncor1	15	3	15	49	NEWBLER_MUSCULO_TAM_26286	2431	NEWBLER	MUSCULO	20.6916	6.8316	30.1395	60.9578	3.02881	0.494431	1.59875	-1.01616
ninl	15	1	0	2	MIRA_PELE_CMA_1130	611	MIRA	PELE	82.3262	9.06035	0	9.89936	9.08643	0	3.18371	#NUM!
pedf	15	9	15	4	MIRA_PELE_CMA_946	2851	MIRA	PELE	17.6434	17.4756	25.6994	4.24308	1.0096	6.05678	0.0137882	2.59855
plsx	15	2	2	3	MIRA_PELE_CMA_79587	1328	MIRA	PELE	37.8775	8.33716	7.35633	6.8319	4.54321	1.07676	2.18371	0.106699
ppm1l	15	0	3	7	NEWBLER_PELE_CMA_74780	3184	NEWBLER	PELE	15.7981	0	4.60233	6.6488	#DIV/0!	0.692204	#DIV/0!	-0.530731
ptprb	15	5	12	19	NEWBLER_PELE_TAM_7330	1574	NEWBLER	PELE	31.9576	17.5854	37.2397	36.5062	1.81729	1.02009	0.861785	0.0286962
r1a	15	6	12	12	MIRA_MUSCULO_CMA_30584	1142	MIRA	MUSCULO	44.0467	29.0851	51.3268	31.7785	1.5144	1.61514	0.598751	0.691661
rb40b	15	6	35	68	NEWBLER_MUSCULO_CMA_15344	2024	NEWBLER	MUSCULO	24.8524	16.4107	84.4669	101.605	1.5144	0.831323	0.598751	-0.266519
rs20	15	12	13	57	NEWBLER_PELE_CMA_76256	1520	NEWBLER	PELE	33.093	43.7043	41.7762	113.41	0.757202	0.368366	-0.401249	-1.44079
rs4	15	10	9	30	MIRA_PELE_CMA_153	1596	MIRA	PELE	31.5171	34.6859	27.5447	56.8469	0.908643	0.484543	-0.138215	-1.0453
rsmj	15	4	3	1	NEWBLER_PELE_CMA_4529	2026	NEWBLER	PELE	24.8279	10.9297	7.23287	1.49272	2.27161	4.84543	1.18371	2.27662
s38a3	15	3	83	40	NEWBLER_MUSCULO_CMA_5705	3797	NEWBLER	MUSCULO	13.2476	4.37388	106.774	31.8594	3.02881	3.35142	1.59875	1.74477
s61a1	15	4	8	48	NEWBLER_MUSCULO_TAM_40043	2324	NEWBLER	MUSCULO	21.6443	9.52818	16.8145	62.4631	2.27161	0.26919	1.18371	-1.8933
selpl	15	9	1	5	MIRA_PELE_TAM_25691	1420	MIRA	PELE	35.4235	35.0865	3.43986	10.6488	1.0096	0.323028	0.0137882	-1.63027
socs3	15	4	3	4	NEWBLER_PELE_CMA_44433	2834	NEWBLER	PELE	17.7492	7.81351	5.17071	4.26853	2.27161	1.21136	1.18371	0.276624
stag2	15	5	8	34	MIRA_MUSCULO_TAM_10797	2917	MIRA	MUSCULO	17.2442	9.48898	13.3962	35.2501	1.81729	0.380033	0.861785	-1.3958
sye	15	2	7	9	NEWBLER_PELE_CMA_78092	1321	NEWBLER	PELE	38.0782	8.38134	25.8836	20.6043	4.54321	1.25622	2.18371	0.329091
urom	15	3	0	7	MIRA_MUSCULO_TAM_55647	1776	MIRA	MUSCULO	28.3228	9.35114	0	11.9199	3.02881	0	1.59875	#NUM!
vwf	15	0	4	1	MIRA_PELE_CMA_9831	1798	MIRA	PELE	27.9763	0	10.8667	1.68201	#DIV/0!	6.46057	#DIV/0!	2.69166
wdfy3	15	5	3	6	MIRA_PELE_CMA_78459	1498	MIRA	PELE	33.579	18.4775	9.78225	12.1132	1.81729	0.807571	0.861785	-0.308339
xpp3	15	4	0	2	MIRA_PELE_CMA_6423	289	MIRA	PELE	174.053	76.6211	0	20.9291	2.27161	0	1.18371	#NUM!
y132a	15	0	3	4	MIRA_PELE_CMA_2050	1807	MIRA	PELE	27.8369	0	8.10947	6.69453	#DIV/0!	1.21136	#DIV/0!	0.276624
YPF08	15	9	16	6	MIRA_MUSCULO_CMA_2454	2800	MIRA	MUSCULO	17.9648	17.7939	27.912	6.48055	1.0096	4.30705	0.0137882	2.1067
3soik	14	1	0	0	MIRA_PELE_CMA_58273	186	MIRA	PELE	252.408	29.7628	0	0	8.48067	#DIV/0!	3.08418	#DIV/0!
acap2	14	2	8	14	MIRA_MUSCULO_TAM_8478	1627	MIRA	MUSCULO	28.8555	6.80501	24.0177	26.0231	4.24033	0.922938	2.08418	-0.115694
adda	14	3	8	7	MIRA_PELE_CMA_1330	1393	MIRA	PELE	33.7027	11.9222	28.0523	15.1973	2.82689	1.84588	1.49922	0.884306
akp13	14	3	9	8	MIRA_PELE_CMA_93129	1048	MIRA	PELE	44.7976	15.847	41.9479	23.0859	2.82689	1.81704	1.49922	0.861586
arpc2	14	15	10	11	NEWBLER_MUSCULO_TAM_41405	1276	NEWBLER	MUSCULO	36.793	65.0769	38.2806	26.0712	0.565378	1.46831	-0.822713	0.554158
atpd	14	5	19	28	NEWBLER_PELE_CMA_81760	1150	NEWBLER	PELE	40.8242	24.069	80.7021	73.634	1.69613	1.09599	0.762249	0.132234
ats15	14	0	11	2	MIRA_PELE_CMA_8537	1935	MIRA	PELE	24.2625	0	27.7678	3.12584	#DIV/0!	8.88328	#DIV/0!	3.15109
bgs4	14	0	0	0	NEWBLER_PELE_TAM_2491	288	NEWBLER	PELE	163.013	0	0	0	#DIV/0!	#DIV/0!	#DIV/0!	#DIV/0!
ccnl1	14	6	10	21	MIRA_PELE_CMA_2018	1879	MIRA	PELE	24.9856	17.6771	25.9957	33.7995	1.41344	0.769115	0.499215	-0.378728
ckap5	14	4	3	7	MIRA_PELE_CMA_16539	1312	MIRA	PELE	35.7834	16.8777	11.1691	16.1355	2.12017	0.692204	1.08418	-0.530731
dus5	14	18	3	2	MIRA_PELE_TAM_3357	1971	MIRA	PELE	23.8193	50.5559	7.43471	3.06875	0.471148	2.42271	-1.08575	1.27662
eno	14	4	117	13	MIRA_PELE_CMA_1842	1553	MIRA	PELE	30.2304	14.2585	367.996	25.3157	2.12017	14.5363	1.08418	3.86159
erf1	14	2	5	19	MIRA_MUSCULO_TAM_10811	1802	MIRA	MUSCULO	26.0532	6.14414	13.5533	31.8873	4.24033	0.425037	2.08418	-1.23434
fosl2	14	32	0	4	MIRA_PELE_TAM_306	2108	MIRA	PELE	22.2713	84.036	0	5.73862	0.265021	0	-1.91582	#NUM!
gima2	14	17	8	8	MIRA_PELE_CMA_7892	1442	MIRA	PELE	32.5575	65.2634	27.099	16.7781	0.498863	1.61514	-1.00329	0.691661
gsa	14	6	2	5	MIRA_PELE_CMA_87398	1228	MIRA	PELE	38.2312	27.0482	7.95538	12.3137	1.41344	0.646057	0.499215	-0.630267
h33	14	33	10	43	NEWBLER_PELE_CMA_75153	1938	NEWBLER	PELE	24.2249	94.2641	25.2043	67.1016	0.25699	0.375614	-1.96022	-1.41268
hbb	14	1	34	89	NEWBLER_PELE_CMA_89360	974	NEWBLER	PELE	48.2011	5.68365	170.51	276.344	8.48067	0.617021	3.08418	-0.696609
heca2	14	4	3	4	NEWBLER_PELE_CMA_77213	1406	NEWBLER	PELE	33.3911	15.7493	10.4223	8.60385	2.12017	1.21136	1.08418	0.276624
hmcn1	14	4	1	10	MIRA_PELE_CMA_32320	1210	MIRA	PELE	38.7999	18.3004	4.03686	24.9938	2.12017	0.161514	1.08418	-2.63027
hrsl4	14	1	1	2	MIRA_PELE_CMA_6727	3148	MIRA	PELE	14.9136	1.75854	1.55165	1.92138	8.48067	0.807571	3.08418	-0.308339
hsp70	14	6	36	289	MIRA_MUSCULO_TAM_352	2273	MIRA	MUSCULO	20.6546	14.6129	77.3628	384.518	1.41344	0.201194	0.499215	-2.31334
il6rb	14	7	8	63	NEWBLER_MUSCULO_TAM_13797	2079	NEWBLER	MUSCULO	22.582	18.6393	18.796	91.6441	1.21152	0.205097	0.276823	-2.28562
itsn2	14	5	0	8	MIRA_MUSCULO_TAM_54784	1385	MIRA	MUSCULO	33.8974	19.9851	0	17.4686	1.69613	0	0.762249	#NUM!
kac6	14	2	6	8	MIRA_PELE_CMA_3936	1741	MIRA	PELE	26.966	6.35942	16.8338	13.8966	4.24033	1.21136	2.08418	0.276624
kdm7a	14	4	2	5	MIRA_PELE_CMA_8728	3066	MIRA	PELE	15.3124	7.22227	3.1863	4.93192	2.12017	0.646057	1.08418	-0.630267
kv06	14	1	2	0	MIRA_PELE_CMA_1446	1582	MIRA	PELE	29.6763	3.49929	6.17522	0	8.48067	#DIV/0!	3.08418	#DIV/0!
matk	14	2	2	24	MIRA_MUSCULO_TAM_1613	1187	MIRA	MUSCULO	39.5517	9.3275	8.23016	61.1475	4.24033	0.134595	2.08418	-2.8933
muts	14	9	4	10	MIRA_PELE_CMA_2571	1191	MIRA	PELE	39.4189	41.8328	16.405	25.3926	0.942296	0.646057	-0.0857475	-0.630267
myl6	14	8	9	7	MIRA_MUSCULO_TAM_3465	1461	MIRA	MUSCULO	32.1341	30.3128	30.0899	14.4899	1.06008	2.07661	0.0841775	1.05423
o52k1	14	2	0	8	MIRA_PELE_CMA_80103	1406	MIRA	PELE	33.3911	7.87464	0	17.2077	4.24033	0	2.08418	#NUM!
otog	14	3	2	7	MIRA_PELE_CMA_3969	1593	MIRA	PELE	29.4714	10.4254	6.13258	13.2893	2.82689	0.461469	1.49922	-1.11569
pcdgk	14	5	2	8	MIRA_PELE_CMA_8694	2026	MIRA	PELE	23.1727	13.6621	4.82192	11.9418	1.69613	0.403786	0.762249	-1.30834
pdli1	14	5	2	6	MIRA_PELE_CMA_1509	2295	MIRA	PELE	20.4566	12.0607	4.25673	7.90655	1.69613	0.538381	0.762249	-0.893301
peg3	14	6	2	6	MIRA_PELE_CMA_84236	1892	MIRA	PELE	24.8139	17.5556	5.16343	9.59066	1.41344	0.538381	0.499215	-0.893301
polr	14	3	1	1	MIRA_PELE_CMA_6729	1198	MIRA	PELE	39.1886	13.8628	4.0773	2.52442	2.82689	1.61514	1.49922	0.691661
prmc	14	0	0	0	MIRA_PELE_CMA_1035	2785	MIRA	PELE	16.8574	0	0	0	#DIV/0!	#DIV/0!	#DIV/0!	#DIV/0!
pros	14	0	8	12	NEWBLER_PELE_CMA_55279	2518	NEWBLER	PELE	18.6449	0	15.519	14.4127	#DIV/0!	1.07676	#DIV/0!	0.106699
ptprd	14	2	6	7	MIRA_PELE_CMA_78851	875	MIRA	PELE	53.6547	12.6534	33.4944	24.194	4.24033	1.38441	2.08418	0.469269
reco	14	1	4	2	MIRA_PELE_CMA_32534	1018	MIRA	PELE	46.1178	5.43799	19.1929	5.94156	8.48067	3.23028	3.08418	1.69166
rg1ba	14	2	2	1	MIRA_PELE_CMA_9554	1972	MIRA	PELE	23.8072	5.61448	4.95396	1.5336	4.24033	3.23028	2.08418	1.69166
rhg07	14	4	5	9	MIRA_PELE_CMA_11413	1703	MIRA	PELE	27.5678	13.0026	14.3412	15.9826	2.12017	0.897301	1.08418	-0.156336
rl27a	14	9	16	21	NEWBLER_PELE_TAM_31306	743	NEWBLER	PELE	63.1869	67.0563	105.187	85.4769	0.942296	1.23058	-0.0857475	0.299344
rl35a	14	7	22	53	MIRA_MUSCULO_TAM_1205	586	MIRA	MUSCULO	80.1158	66.1282	183.381	273.525	1.21152	0.670436	0.276823	-0.576828
rs3a	14	5	19	71	MIRA_MUSCULO_TAM_311	958	MIRA	MUSCULO	49.0061	28.8929	96.8762	224.136	1.69613	0.432221	0.762249	-1.21016
seca2	14	1	0	7	NEWBLER_MUSCULO_TAM_40589	1574	NEWBLER	MUSCULO	29.8271	3.51707	0	13.4497	8.48067	0	3.08418	#NUM!
sorl	14	6	12	11	NEWBLER_MUSCULO_TAM_42680	1080	NEWBLER	MUSCULO	43.4703	30.7548	54.2733	30.8026	1.41344	1.76197	0.499215	0.817192
ssra	14	5	15	15	MIRA_MUSCULO_TAM_5902	1913	MIRA	MUSCULO	24.5415	14.4691	38.3006	23.7134	1.69613	1.61514	0.762249	0.691661
stag1	14	11	3	10	MIRA_PELE_CMA_27396	1280	MIRA	PELE	36.678	47.5739	11.4483	23.627	0.77097	0.484543	-0.375254	-1.0453
ten2	14	17	0	10	MIRA_PELE_CMA_5845	1561	MIRA	PELE	30.0755	60.2882	0	19.3738	0.498863	0	-1.00329	#NUM!
tena	14	4	29	13	MIRA_MUSCULO_CMA_3388	1505	MIRA	MUSCULO	31.1946	14.7133	94.1219	26.1231	2.12017	3.60301	1.08418	1.8492
tm50a	14	1	8	7	NEWBLER_MUSCULO_CMA_15189	2614	NEWBLER	MUSCULO	17.9602	2.11778	14.949	8.09862	8.48067	1.84588	3.08418	0.884306
top1	14	11	1	19	NEWBLER_PELE_CMA_57551	1667	NEWBLER	PELE	28.1631	36.5295	2.93017	34.4696	0.77097	0.0850075	-0.375254	-3.55627
typh	14	12	8	10	MIRA_PELE_CMA_93171	1437	MIRA	PELE	32.6708	46.2286	27.1933	21.0456	0.706722	1.29211	-0.500785	0.369733
vma5a	14	13	8	9	NEWBLER_PELE_CMA_54877	3206	NEWBLER	PELE	14.6438	22.4474	12.1886	8.4898	0.652359	1.43568	-0.616262	0.521736
vprt	14	0	1	1	NEWBLER_PELE_CMA_9403	1210	NEWBLER	PELE	38.7999	0	4.03686	2.49938	#DIV/0!	1.61514	#DIV/0!	0.691661
yoo3	14	0	0	0	MIRA_PELE_CMA_11217	784	MIRA	PELE	59.8825	0	0	0	#DIV/0!	#DIV/0!	#DIV/0!	#DIV/0!
ypf17	14	11	2	7	MIRA_MUSCULO_TAM_11575	1449	MIRA	MUSCULO	32.4002	42.0253	6.74203	14.6099	0.77097	0.461469	-0.375254	-1.11569
za2g	14	4	6	10	NEWBLER_PELE_CMA_26551	1605	NEWBLER	PELE	29.251	13.7966	18.2602	18.8427	2.12017	0.969085	1.08418	-0.0453043
afad	13	1	2	7	MIRA_PELE_CMA_1631	1331	MIRA	PELE	32.7532	4.15918	7.33975	15.9052	7.8749	0.461469	2.97726	-1.11569
akt3	13	1	2	1	MIRA_PELE_CMA_1188	2204	MIRA	PELE	19.7797	2.51174	4.43249	1.37217	7.8749	3.23028	2.97726	1.69166
anmk	13	8	4	10	MIRA_PELE_CMA_90649	2329	MIRA	PELE	18.7181	19.0154	8.38918	12.9852	0.984363	0.646057	-0.0227377	-0.630267
arc	13	0	0	0	MIRA_PELE_CMA_8186	2569	MIRA	PELE	16.9694	0	0	0	#DIV/0!	#DIV/0!	#DIV/0!	#DIV/0!
ats3	13	2	2	4	MIRA_MUSCULO_TAM_52193	988	MIRA	MUSCULO	44.124	11.2062	9.88786	12.2439	3.93745	0.807571	1.97726	-0.308339
c1ql2	13	68	2	4	NEWBLER_PELE_CMA_77455	1381	NEWBLER	PELE	31.5673	272.585	7.07401	8.75961	0.115807	0.807571	-3.1102	-0.308339
can1	13	18	5	17	MIRA_MUSCULO_TAM_5532	2379	MIRA	MUSCULO	18.3247	41.8855	10.2661	21.6109	0.437495	0.475042	-1.19266	-1.07387
capg	13	16	7	4	NEWBLER_PELE_CMA_76163	1550	NEWBLER	PELE	28.1255	57.1445	22.0595	7.80453	0.492182	2.8265	-1.02274	1.49902
cbpz	13	1	10	5	MIRA_PELE_CMA_4265	2659	MIRA	PELE	16.3951	2.08194	18.3701	5.68683	7.8749	3.23028	2.97726	1.69166
clpx	13	8	22	90	MIRA_MUSCULO_TAM_3023	3236	MIRA	MUSCULO	13.4717	13.6857	33.208	84.1109	0.984363	0.394813	-0.0227377	-1.34076
cpne3	13	10	5	8	NEWBLER_PELE_CMA_74820	2659	NEWBLER	PELE	16.3951	20.8194	9.18503	9.09892	0.78749	1.00946	-0.344666	0.0135893
cski1	13	3	0	1	NEWBLER_PELE_CMA_83518	1098	NEWBLER	PELE	39.7035	15.1253	0	2.75433	2.62497	0	1.3923	#NUM!
cspg2	13	1	8	6	MIRA_PELE_CMA_3541	1093	MIRA	PELE	39.8851	5.06484	35.7519	16.6016	7.8749	2.15352	2.97726	1.1067
cxcl9	13	6	12	0	MIRA_PELE_CMA_921	782	MIRA	PELE	55.7474	42.4747	74.9555	0	1.31248	#DIV/0!	0.3923	#DIV/0!
dapa	13	2	5	16	MIRA_PELE_TAM_13038	1076	MIRA	PELE	40.5153	10.2897	22.698	44.9703	3.93745	0.504732	1.97726	-0.986411
djc16	13	1	10	16	MIRA_MUSCULO_TAM_11427	1811	MIRA	MUSCULO	24.072	3.0568	26.9718	26.719	7.8749	1.00946	2.97726	0.0135893
dnlj	13	10	5	17	MIRA_PELE_CMA_27953	1318	MIRA	PELE	33.0762	42.0021	18.5304	39.0078	0.78749	0.475042	-0.344666	-1.07387
ecm2	13	2	3	3	NEWBLER_PELE_CMA_75019	2078	NEWBLER	PELE	20.979	5.32808	7.05188	4.3661	3.93745	1.61514	1.97726	0.691661
eif3m	13	4	16	35	MIRA_MUSCULO_CMA_444	1623	MIRA	MUSCULO	26.8604	13.6436	48.1538	65.2181	1.96873	0.738351	0.977262	-0.437622
evi5l	13	2	0	3	NEWBLER_PELE_CMA_75571	1708	NEWBLER	PELE	25.5237	6.48229	0	5.31192	3.93745	0	1.97726	#NUM!
fat1	13	13	13	17	NEWBLER_PELE_CMA_75478	1738	NEWBLER	PELE	25.0831	41.4076	36.5361	29.5813	0.605762	1.23511	-0.723177	0.304638
fras1	13	0	0	4	NEWBLER_MUSCULO_TAM_42215	1131	NEWBLER	MUSCULO	38.5451	0	0	10.6959	#DIV/0!	0	#DIV/0!	#NUM!
gpc6a	13	12	3	2	NEWBLER_PELE_CMA_75906	1600	NEWBLER	PELE	27.2465	41.519	9.15863	3.78032	0.656242	2.42271	-0.6077	1.27662
gshb	13	0	3	6	NEWBLER_PELE_CMA_56903	1072	NEWBLER	PELE	40.6665	0	13.6696	16.9268	#DIV/0!	0.807571	#DIV/0!	-0.308339
guaa	13	7	4	19	MIRA_PELE_CMA_22946	1208	MIRA	PELE	36.0881	32.0787	16.1742	47.5669	1.12499	0.34003	0.169907	-1.55627
hb2d	13	2	33	26	MIRA_MUSCULO_TAM_2730	2399	MIRA	MUSCULO	18.1719	4.61515	67.1913	32.7764	3.93745	2.04999	1.97726	1.03562
hgd	13	1	0	1	NEWBLER_PELE_CMA_77253	1394	NEWBLER	PELE	31.2729	3.97121	0	2.16948	7.8749	0	2.97726	#NUM!
hmcn2	13	1	9	2	MIRA_PELE_CMA_66512	1308	MIRA	PELE	33.3291	4.23232	33.6096	4.62424	7.8749	7.26814	2.97726	2.86159
hnrl1	13	6	5	10	NEWBLER_MUSCULO_TAM_30269	1305	NEWBLER	MUSCULO	33.4057	25.4523	18.7149	23.1744	1.31248	0.807571	0.3923	-0.308339
itb4	13	82	7	6	NEWBLER_PELE_TAM_15119	4422	NEWBLER	PELE	9.85854	102.655	7.7323	4.10347	0.0960354	1.88433	-3.38029	0.914054
kacb	13	2	4	1	MIRA_PELE_CMA_8830	1788	MIRA	PELE	24.3817	6.19225	10.9275	1.69142	3.93745	6.46057	1.97726	2.69166
ki13b	13	6	7	8	MIRA_PELE_CMA_84157	1763	MIRA	PELE	24.7274	18.8402	19.3943	13.7232	1.31248	1.41325	0.3923	0.499016
kv402	13	1	3	0	MIRA_PELE_CMA_7075	1842	MIRA	PELE	23.6669	3.00536	7.95538	0	7.8749	#DIV/0!	2.97726	#DIV/0!
lama4	13	5	2	6	NEWBLER_PELE_CMA_45702	1438	NEWBLER	PELE	30.316	19.2485	6.7936	12.6186	1.57498	0.538381	0.655334	-0.893301
m860	13	4	3	3	NEWBLER_PELE_CMA_31277	2416	NEWBLER	PELE	18.0441	9.16535	6.06532	3.75528	1.96873	1.61514	0.977262	0.691661
miaa	13	10	6	6	MIRA_MUSCULO_TAM_17841	1413	MIRA	MUSCULO	30.8524	39.1781	20.7414	12.8418	0.78749	1.61514	-0.344666	0.691661
mqo	13	2	3	2	MIRA_PELE_CMA_10975	1552	MIRA	PELE	28.0892	7.13386	9.44188	3.89724	3.93745	2.42271	1.97726	1.27662
mrcka	13	6	4	6	MIRA_PELE_CMA_9039	1713	MIRA	PELE	25.4492	19.3901	11.406	10.5928	1.31248	1.07676	0.3923	0.106699
mucm	13	1	5	2	MIRA_PELE_CMA_4923	1621	MIRA	PELE	26.8936	3.4151	15.0666	3.73134	7.8749	4.03786	2.97726	2.01359
myo15	13	2	0	1	MIRA_PELE_CMA_42384	1296	MIRA	PELE	33.6377	8.54301	0	2.33353	3.93745	0	1.97726	#NUM!
nog1	13	4	17	6	NEWBLER_MUSCULO_TAM_39975	2693	NEWBLER	MUSCULO	16.1881	8.22261	30.8348	6.73803	1.96873	4.57624	0.977262	2.19416
nr1d2	13	3	31	63	NEWBLER_MUSCULO_CMA_11010	2845	NEWBLER	MUSCULO	15.3232	5.83748	53.2241	66.9694	2.62497	0.794753	1.3923	-0.331422
nrp1a	13	1	5	6	MIRA_PELE_CMA_11368	1423	MIRA	PELE	30.6356	3.89028	17.163	12.7516	7.8749	1.34595	2.97726	0.428627
nupr1	13	3	24	19	NEWBLER_PELE_TAM_28575	917	NEWBLER	PELE	47.5403	18.1108	127.841	62.6618	2.62497	2.04018	1.3923	1.0287
Ontology_ID	13	5	58	83	NEWBLER_MUSCULO_CMA_15260	2282	NEWBLER	MUSCULO	19.1036	12.1294	124.148	109.997	1.57498	1.12865	0.655334	0.174603
pdli7	13	12	181	228	MIRA_MUSCULO_TAM_388	2665	MIRA	MUSCULO	16.3581	24.927	331.75	258.735	0.656242	1.2822	-0.6077	0.358617
ptpc1	13	3	23	5	MIRA_MUSCULO_CMA_605	1564	MIRA	MUSCULO	27.8737	10.6187	71.8324	9.66833	2.62497	7.42965	1.3923	2.8933
purl	13	1	4	5	MIRA_PELE_CMA_60622	1193	MIRA	PELE	36.5419	4.6403	16.3775	12.675	7.8749	1.29211	2.97726	0.369733
rbn	13	5	2	2	MIRA_PELE_TAM_21151	1164	MIRA	PELE	37.4523	23.7795	8.39279	5.19631	1.57498	1.61514	0.655334	0.691661
reg6	13	9	0	3	MIRA_PELE_CMA_90867	1769	MIRA	PELE	24.6436	28.1644	0	5.12875	0.874989	0	-0.192663	#NUM!
rl13a	13	6	19	46	MIRA_MUSCULO_TAM_399	1651	MIRA	MUSCULO	26.4049	20.1183	56.2129	84.2615	1.31248	0.667124	0.3923	-0.583973
rl32	13	7	20	74	NEWBLER_MUSCULO_TAM_22639	850	NEWBLER	MUSCULO	51.2876	45.5895	114.932	263.288	1.12499	0.436525	0.169907	-1.19586
rs10	13	6	1	45	MIRA_PELE_CMA_12496	1360	MIRA	PELE	32.0548	24.423	3.59162	100.067	1.31248	0.0358921	0.3923	-4.80019
rs13	13	9	16	51	MIRA_PELE_CMA_780	1759	MIRA	PELE	24.7837	28.3245	44.4307	87.6845	0.874989	0.506711	-0.192663	-0.980764
rs27a	13	0	16	139	MIRA_MUSCULO_TAM_153	583	MIRA	MUSCULO	74.7761	0	134.054	721.049	#DIV/0!	0.185916	#DIV/0!	-2.42728
rsrp1	13	4	19	19	MIRA_PELE_CMA_8246	2885	MIRA	PELE	15.1107	7.67539	32.169	19.9171	1.96873	1.61514	0.977262	0.691661
samd3	13	2	4	2	NEWBLER_PELE_CMA_53301	2609	NEWBLER	PELE	16.7093	4.24367	7.48885	2.31832	3.93745	3.23028	1.97726	1.69166
sbno2	13	4	6	11	MIRA_MUSCULO_TAM_55899	1561	MIRA	MUSCULO	27.9273	14.1855	18.7749	21.3112	1.96873	0.880987	0.977262	-0.182808
sc16b	13	0	1	0	MIRA_PELE_CMA_40037	1536	MIRA	PELE	28.3818	0	3.18008	0	#DIV/0!	#DIV/0!	#DIV/0!	#DIV/0!
sh3l1	13	4	0	4	MIRA_PELE_CMA_1014	1182	MIRA	PELE	36.8819	18.7339	0	10.2344	1.96873	0	0.977262	#NUM!
shps1	13	0	5	2	MIRA_PELE_CMA_8376	1914	MIRA	PELE	22.7766	0	12.7602	3.16014	#DIV/0!	4.03786	#DIV/0!	2.01359
spike	13	2	0	6	MIRA_PELE_CMA_82465	1235	MIRA	PELE	35.2992	8.96498	0	14.6927	3.93745	0	1.97726	#NUM!
stx5	13	5	1	18	NEWBLER_MUSCULO_TAM_40026	2394	NEWBLER	MUSCULO	18.2099	11.562	2.04035	22.7388	1.57498	0.0897301	0.655334	-3.47826
sydnd	13	9	0	2	NEWBLER_PELE_TAM_26454	1371	NEWBLER	PELE	31.7976	36.3405	0	4.41175	0.874989	0	-0.192663	#NUM!
syne2	13	40	82	121	MIRA_MUSCULO_TAM_6370	4866	MIRA	MUSCULO	8.95899	45.5066	82.3135	75.2024	0.196873	1.09456	-2.34467	0.13035
tgt	13	9	10	10	MIRA_MUSCULO_TAM_3319	2521	MIRA	MUSCULO	17.2925	19.7631	19.3756	11.9962	0.874989	1.61514	-0.192663	0.691661
ttca	13	5	3	7	MIRA_MUSCULO_TAM_10971	1019	MIRA	MUSCULO	42.7816	27.1633	14.3806	20.7751	1.57498	0.692204	0.655334	-0.530731
tub	13	5	13	5	MIRA_PELE_CMA_7992	1882	MIRA	PELE	23.1639	14.7074	33.7406	8.03468	1.57498	4.19937	0.655334	2.07017
tva2	13	2	3	1	MIRA_PELE_CMA_2397	2104	MIRA	PELE	20.7198	5.26224	6.96474	1.43738	3.93745	4.84543	1.97726	2.27662
ush2a	13	3	2	6	MIRA_MUSCULO_TAM_28068	1451	MIRA	MUSCULO	30.0444	11.4456	6.73274	12.5055	2.62497	0.538381	1.3923	-0.893301
vein	13	44	0	32	MIRA_PELE_TAM_3402	1043	MIRA	PELE	41.7972	233.536	0	92.7863	0.178975	0	-2.48217	#NUM!
vp13c	13	3	14	10	NEWBLER_MUSCULO_CMA_16711	1134	NEWBLER	MUSCULO	38.4431	14.6452	60.3037	26.6689	2.62497	2.2612	1.3923	1.17709
vps10	13	6	13	8	NEWBLER_MUSCULO_CMA_15686	1559	NEWBLER	MUSCULO	27.9631	21.3055	40.7311	15.5189	1.31248	2.62461	0.3923	1.3921
ybox1	13	10	39	92	NEWBLER_PELE_CMA_75157	1936	NEWBLER	PELE	22.5178	28.5944	98.3985	143.715	0.78749	0.68468	-0.344666	-0.546498
zn622	13	1	7	8	MIRA_PELE_CMA_8972	1706	MIRA	PELE	25.5536	3.24494	20.0423	14.1817	7.8749	1.41325	2.97726	0.499016
araa	12	0	6	2	NEWBLER_PELE_CMA_98992	830	NEWBLER	PELE	48.4832	0	35.3104	7.28736	#DIV/0!	4.84543	#DIV/0!	2.27662
argc	12	2	4	7	MIRA_MUSCULO_TAM_6567	1143	MIRA	MUSCULO	35.2065	9.68657	17.094	18.5212	3.63457	0.922938	1.86179	-0.115694
asap1	12	0	2	6	NEWBLER_PELE_CMA_75205	1899	NEWBLER	PELE	21.1906	0	5.14439	9.55531	#DIV/0!	0.538381	#DIV/0!	-0.893301
asb15	12	0	16	14	NEWBLER_MUSCULO_TAM_39992	2582	NEWBLER	MUSCULO	15.5852	0	30.2686	16.398	#DIV/0!	1.84588	#DIV/0!	0.884306
atg15	12	2	0	0	MIRA_PELE_CMA_48736	733	MIRA	PELE	54.8991	15.1047	0	0	3.63457	#DIV/0!	1.86179	#DIV/0!
atpa	12	11	28	44	NEWBLER_MUSCULO_CMA_15222	2393	NEWBLER	MUSCULO	16.8161	25.447	57.1537	55.6069	0.660831	1.02782	-0.597646	0.0395845
ats1	12	1	28	5	NEWBLER_MUSCULO_CMA_15358	1969	NEWBLER	MUSCULO	20.4373	2.81151	69.4611	7.67967	7.26914	9.0448	2.86179	3.17709
atxr3	12	8	0	4	MIRA_PELE_CMA_42273	1373	MIRA	PELE	29.3088	32.2556	0	8.81065	0.908643	0	-0.138215	#NUM!
capzb	12	2	11	7	MIRA_MUSCULO_TAM_4883	1623	MIRA	MUSCULO	24.7942	6.82178	33.1057	13.0436	3.63457	2.53808	1.86179	1.34374
cca	12	6	10	10	MIRA_PELE_CMA_78616	1042	MIRA	PELE	38.619	31.8764	46.8772	29.0236	1.21152	1.61514	0.276823	0.691661
ccma	12	6	1	5	NEWBLER_PELE_TAM_22076	522	NEWBLER	PELE	77.0901	63.6307	9.35747	28.968	1.21152	0.323028	0.276823	-1.63027
ck5p2	12	0	2	12	MIRA_MUSCULO_TAM_12615	1168	MIRA	MUSCULO	34.4529	0	8.36404	31.0711	#DIV/0!	0.26919	#DIV/0!	-1.8933
cldy	12	35	3	3	MIRA_PELE_TAM_86	1735	MIRA	PELE	23.1937	111.675	8.446	5.22926	0.20769	1.61514	-2.2675	0.691661
cof1	12	7	1	0	MIRA_PELE_CMA_718	1777	MIRA	PELE	22.6455	21.807	2.74879	0	1.03845	#DIV/0!	0.0544302	#DIV/0!
dyh12	12	2	3	3	MIRA_PELE_CMA_5601	1256	MIRA	PELE	32.039	8.81508	11.667	7.22354	3.63457	1.61514	1.86179	0.691661
ehd4	12	0	3	5	MIRA_PELE_CMA_8112	2755	MIRA	PELE	14.6065	0	5.31899	5.48867	#DIV/0!	0.969085	#DIV/0!	-0.0453043
ei2ba	12	1	4	2	NEWBLER_PELE_CMA_54965	3534	NEWBLER	PELE	11.3868	1.56646	5.52869	1.71152	7.26914	3.23028	2.86179	1.69166
eif1b	12	13	19	96	MIRA_MUSCULO_TAM_1144	1563	MIRA	MUSCULO	25.746	46.0437	59.3778	185.751	0.559165	0.319664	-0.838655	-1.64537
eif3b	12	7	29	47	NEWBLER_PELE_CMA_74924	2260	NEWBLER	PELE	17.8058	17.1465	62.6785	62.8938	1.03845	0.996577	0.0544302	-0.00494661
emb	12	1	6	3	MIRA_PELE_CMA_91237	1480	MIRA	PELE	27.1899	3.74045	19.8024	6.13025	7.26914	3.23028	2.86179	1.69166
emil2	12	3	3	8	NEWBLER_PELE_CMA_78351	1308	NEWBLER	PELE	30.7653	12.697	11.2032	18.497	2.42305	0.605678	1.27682	-0.723376
env	12	10	8	21	NEWBLER_MUSCULO_TAM_41337	1291	NEWBLER	MUSCULO	31.1704	42.8805	30.2686	49.1939	0.726914	0.615292	-0.460143	-0.700656
fat2	12	11	3	4	NEWBLER_PELE_TAM_26358	1508	NEWBLER	PELE	26.685	40.381	9.71738	8.0219	0.660831	1.21136	-0.597646	0.276624
fat3	12	1	1	4	NEWBLER_PELE_CMA_75227	1885	NEWBLER	PELE	21.348	2.9368	2.5913	6.41752	7.26914	0.403786	2.86179	-1.30834
fbln1	12	1	6	4	NEWBLER_PELE_CMA_74815	2693	NEWBLER	PELE	14.9428	2.05565	10.8829	4.49202	7.26914	2.42271	2.86179	1.27662
fbx11	12	1	6	22	MIRA_PELE_CMA_80802	2253	MIRA	PELE	17.8611	2.45711	13.0083	29.5311	7.26914	0.440493	2.86179	-1.18281
fcrl2	12	0	1	0	MIRA_PELE_CMA_6693	3597	MIRA	PELE	11.1874	0	1.35797	0	#DIV/0!	#DIV/0!	#DIV/0!	#DIV/0!
fndc1	12	0	19	10	MIRA_MUSCULO_TAM_4581	2729	MIRA	MUSCULO	14.7457	0	34.0079	11.0819	#DIV/0!	3.06877	#DIV/0!	1.61766
frmd6	12	1	11	5	MIRA_PELE_CMA_9234	1371	MIRA	PELE	29.3516	4.03784	39.1908	11.0294	7.26914	3.55331	2.86179	1.82916
fsd1	12	1	4	1	MIRA_PELE_CMA_33356	749	MIRA	PELE	53.7264	7.39102	26.086	4.03772	7.26914	6.46057	2.86179	2.69166
gde	12	2	258	269	NEWBLER_MUSCULO_CMA_15081	7451	NEWBLER	MUSCULO	5.40076	1.48594	169.135	109.183	3.63457	1.5491	1.86179	0.631426
gels	12	20	29	16	MIRA_PELE_TAM_1281	1934	MIRA	PELE	20.8072	57.2479	73.2438	25.0197	0.363457	2.92745	-1.46014	1.54964
glgb	12	4	4	4	NEWBLER_PELE_CMA_75870	1608	NEWBLER	PELE	25.0255	13.7708	12.1507	7.52302	1.81729	1.61514	0.861785	0.691661
glmu	12	3	1	6	MIRA_PELE_CMA_63811	1108	MIRA	PELE	36.3186	14.9888	4.40848	16.3768	2.42305	0.26919	1.27682	-1.8933
gpm6b	12	0	2	5	MIRA_PELE_CMA_1077	1872	MIRA	PELE	21.4963	0	5.21859	8.0776	#DIV/0!	0.646057	#DIV/0!	-0.630267
hem1	12	11	4	6	NEWBLER_PELE_CMA_78501	1294	NEWBLER	PELE	31.0982	47.0592	15.0992	14.0228	0.660831	1.07676	-0.597646	0.106699
hmdh	12	2	4	8	NEWBLER_MUSCULO_TAM_41066	1354	NEWBLER	MUSCULO	29.7201	8.17706	14.4301	17.8686	3.63457	0.807571	1.86179	-0.308339
hv05	12	4	7	7	NEWBLER_PELE_CMA_18502	1456	NEWBLER	PELE	27.6381	15.2084	23.4837	14.5397	1.81729	1.61514	0.861785	0.691661
hydin	12	1	0	0	MIRA_PELE_CMA_23319	1337	MIRA	PELE	30.098	4.14052	0	0	7.26914	#DIV/0!	2.86179	#DIV/0!
if5a1	12	24	28	97	MIRA_MUSCULO_TAM_1278	2956	MIRA	MUSCULO	13.6133	44.9462	46.2682	99.2397	0.302881	0.466227	-1.72318	-1.1009
igfn1	12	1	393	485	MIRA_MUSCULO_CMA_115	5301	MIRA	MUSCULO	7.59122	1.04431	362.129	276.696	7.26914	1.30876	2.86179	0.388206
ilvd	12	14	3	18	MIRA_MUSCULO_TAM_4804	1205	MIRA	MUSCULO	33.3951	64.3172	12.1608	45.1756	0.519224	0.26919	-0.94557	-1.8933
invo	12	9	1	3	MIRA_PELE_CMA_2394	1283	MIRA	PELE	31.3648	38.8331	3.80717	7.07152	0.807682	0.538381	-0.30814	-0.893301
jak1	12	6	9	24	NEWBLER_MUSCULO_TAM_40123	2118	NEWBLER	MUSCULO	18.9995	15.6824	20.7561	34.2692	1.21152	0.605678	0.276823	-0.723376
jun	12	4	8	25	NEWBLER_MUSCULO_TAM_39976	2676	NEWBLER	MUSCULO	15.0378	8.27485	14.6027	28.2535	1.81729	0.516846	0.861785	-0.952195
kcd12	12	2	6	3	MIRA_PELE_CMA_4869	2244	MIRA	PELE	17.9327	4.93393	13.0604	4.04312	3.63457	3.23028	1.86179	1.69166
lamb1	12	8	23	18	MIRA_MUSCULO_CMA_6833	1847	MIRA	MUSCULO	21.7872	23.9778	60.8261	29.473	0.908643	2.06379	-0.138215	1.0453
ldhba	12	7	5	7	MIRA_PELE_CMA_923	2178	MIRA	PELE	18.4761	17.7921	11.2135	9.71983	1.03845	1.15367	0.0544302	0.206234
loxl3	12	0	5	4	MIRA_PELE_CMA_3887	2698	MIRA	PELE	14.9151	0	9.05226	4.4837	#DIV/0!	2.01893	#DIV/0!	1.01359
lv202	12	3	0	1	MIRA_PELE_CMA_87246	2373	MIRA	PELE	16.9579	6.99857	0	1.27444	2.42305	0	1.27682	#NUM!
mag	12	1	5	1	MIRA_PELE_CMA_84062	1926	MIRA	PELE	20.8936	2.87428	12.6807	1.57023	7.26914	8.07571	2.86179	3.01359
map1a	12	6	11	7	MIRA_MUSCULO_CMA_7862	1761	MIRA	MUSCULO	22.8512	18.8616	30.5114	12.0215	1.21152	2.53808	0.276823	1.34374
mmp9	12	4	1	5	NEWBLER_PELE_CMA_82495	1123	NEWBLER	PELE	35.8335	19.7182	4.3496	13.4651	1.81729	0.323028	0.861785	-1.63027
muc22	12	5	0	2	MIRA_PELE_CMA_11104	927	MIRA	PELE	43.41	29.8591	0	6.52482	1.45383	0	0.539857	#NUM!
mutl	12	5	3	1	MIRA_PELE_CMA_18573	1126	MIRA	PELE	35.738	24.582	13.014	2.68584	1.45383	4.84543	0.539857	2.27662
myh7	12	2	164	101	MIRA_MUSCULO_TAM_13390	1874	MIRA	MUSCULO	21.4733	5.90808	427.468	162.993	3.63457	2.62261	1.86179	1.391
mylk	12	5	5	23	MIRA_MUSCULO_TAM_10969	2117	MIRA	MUSCULO	19.0085	13.0748	11.5366	32.8568	1.45383	0.351118	0.539857	-1.50997
myo9a	12	1	3	2	NEWBLER_PELE_CMA_80755	1183	NEWBLER	PELE	34.0161	4.67952	12.387	5.11286	7.26914	2.42271	2.86179	1.27662
nal14	12	0	5	1	MIRA_PELE_CMA_15472	1417	MIRA	PELE	28.3988	0	17.2357	2.13427	#DIV/0!	8.07571	#DIV/0!	3.01359
nat10	12	24	1	31	NEWBLER_PELE_CMA_77823	1349	NEWBLER	PELE	29.8303	98.4885	3.62091	69.4973	0.302881	0.0521014	-1.72318	-4.26254
nf1	12	1	3	10	MIRA_PELE_CMA_11398	1713	MIRA	PELE	23.4916	3.23168	8.55447	17.6547	7.26914	0.484543	2.86179	-1.0453
nfil3	12	2	14	40	MIRA_MUSCULO_TAM_1832	3474	MIRA	MUSCULO	11.5835	3.18703	19.6846	34.8216	3.63457	0.5653	1.86179	-0.822912
nls1b	12	9	3	7	MIRA_PELE_CMA_9060	2962	MIRA	PELE	13.5858	16.8207	4.94727	7.14712	0.807682	0.692204	-0.30814	-0.530731
nptx2	12	1	1	2	MIRA_PELE_CMA_62557	927	MIRA	PELE	43.41	5.97181	5.26926	6.52482	7.26914	0.807571	2.86179	-0.308339
nu4m	12	16	8	16	MIRA_PELE_TAM_47	2341	MIRA	PELE	17.1897	37.836	16.6924	20.6698	0.454321	0.807571	-1.13821	-0.308339
pcdg1	12	1	1	0	NEWBLER_PELE_CMA_79286	1253	NEWBLER	PELE	32.1158	4.41809	3.89833	0	7.26914	#DIV/0!	2.86179	#DIV/0!
pfa4	12	0	0	0	NEWBLER_PELE_CMA_17876	343	NEWBLER	PELE	117.321	0	0	0	#DIV/0!	#DIV/0!	#DIV/0!	#DIV/0!
pgfrb	12	0	8	9	MIRA_PELE_CMA_8120	1942	MIRA	PELE	20.7214	0	20.1219	14.0156	#DIV/0!	1.43568	#DIV/0!	0.521736
phs	12	4	0	6	NEWBLER_PELE_CMA_74779	3251	NEWBLER	PELE	12.3781	6.81129	0	5.58152	1.81729	0	0.861785	#NUM!
pks3	12	17	4	2	MIRA_PELE_CMA_93847	1205	MIRA	PELE	33.3951	78.0994	16.2144	5.01951	0.427597	3.23028	-1.22568	1.69166
plac9	12	1	5	4	MIRA_PELE_CMA_1065	1554	MIRA	PELE	25.8951	3.56234	15.7162	7.78444	7.26914	2.01893	2.86179	1.01359
plsl	12	0	21	10	MIRA_MUSCULO_CMA_1576	2322	MIRA	MUSCULO	17.3303	0	44.176	13.0244	#DIV/0!	3.3918	#DIV/0!	1.76205
pp2aa	12	2	14	20	MIRA_MUSCULO_CMA_5009	1754	MIRA	MUSCULO	22.9424	6.31228	38.9877	34.4841	3.63457	1.1306	1.86179	0.177088
pr15b	12	4	6	7	MIRA_PELE_CMA_2915	1429	MIRA	PELE	28.1603	15.4958	20.5092	14.8144	1.81729	1.38441	0.861785	0.469269
rad50	12	5	5	2	MIRA_PELE_CMA_10991	1305	MIRA	PELE	30.836	21.2102	18.7149	4.63487	1.45383	4.03786	0.539857	2.01359
rhoa	12	3	18	3	MIRA_PELE_CMA_8689	2409	MIRA	PELE	16.7045	6.89399	36.4976	3.76619	2.42305	9.69085	1.27682	3.27662
rimm	12	0	3	3	MIRA_PELE_CMA_40298	1018	MIRA	PELE	39.5295	0	14.3947	8.91234	#DIV/0!	1.61514	#DIV/0!	0.691661
rpoc	12	11	5	3	MIRA_PELE_CMA_86537	1234	MIRA	PELE	32.6102	49.3473	19.7917	7.35232	0.660831	2.6919	-0.597646	1.42863
rs15a	12	3	16	39	NEWBLER_PELE_CMA_84440	1076	NEWBLER	PELE	37.3987	15.4346	72.6335	109.615	2.42305	0.662622	1.27682	-0.593741
rs5	12	9	6	42	MIRA_MUSCULO_TAM_474	1207	MIRA	MUSCULO	33.3397	41.2783	24.2814	105.235	0.807682	0.230735	-0.30814	-2.11569
ruvb	12	0	3	12	MIRA_MUSCULO_CMA_4936	1157	MIRA	MUSCULO	34.7805	0	12.6653	31.3665	#DIV/0!	0.403786	#DIV/0!	-1.30834
ryr2	12	3	17	23	MIRA_MUSCULO_CMA_8588	1107	MIRA	MUSCULO	36.3514	15.0024	75.0119	62.8346	2.42305	1.1938	1.27682	0.255562
samh1	12	9	0	5	MIRA_PELE_CMA_11922	1383	MIRA	PELE	29.0969	36.0252	0	10.9337	0.807682	0	-0.30814	#NUM!
sc31a	12	2	2	9	MIRA_PELE_CMA_50217	869	MIRA	PELE	46.3073	12.7408	11.2419	31.3214	3.63457	0.358921	1.86179	-1.47826
scmc1	12	1	5	10	MIRA_PELE_CMA_5210	1537	MIRA	PELE	26.1816	3.60174	15.89	19.6763	7.26914	0.807571	2.86179	-0.308339
sed4	12	1	0	1	MIRA_PELE_CMA_6455	1119	MIRA	PELE	35.9616	4.94716	0	2.70264	7.26914	0	2.86179	#NUM!
setd8	12	10	6	8	NEWBLER_PELE_TAM_19582	2346	NEWBLER	PELE	17.153	23.5971	12.4926	10.3129	0.726914	1.21136	-0.460143	0.276624
smuf2	12	2	6	11	NEWBLER_PELE_CMA_17486	1230	NEWBLER	PELE	32.7163	9.00142	23.8273	27.0462	3.63457	0.880987	1.86179	-0.182808
sptc2	12	3	3	1	NEWBLER_PELE_CMA_79574	1234	NEWBLER	PELE	32.6102	13.4584	11.875	2.45077	2.42305	4.84543	1.27682	2.27662
sptn1	12	5	52	72	MIRA_MUSCULO_CMA_3070	5216	MIRA	MUSCULO	7.71492	5.30663	48.6962	41.7458	1.45383	1.16649	0.539857	0.222176
ssrd	12	1	16	17	NEWBLER_PELE_CMA_82717	1121	NEWBLER	PELE	35.8975	4.93833	69.7178	45.8629	7.26914	1.52013	2.86179	0.604198
ssrp	12	4	4	3	NEWBLER_PELE_CMA_88213	993	NEWBLER	PELE	40.5247	22.2996	19.6761	9.13672	1.81729	2.15352	0.861785	1.1067
synj1	12	2	2	0	MIRA_PELE_CMA_21259	1123	MIRA	PELE	35.8335	9.85908	8.6992	0	3.63457	#DIV/0!	1.86179	#DIV/0!
tera	12	6	36	103	MIRA_MUSCULO_TAM_2737	2890	MIRA	MUSCULO	13.9242	11.4932	60.8462	107.785	1.21152	0.564516	0.276823	-0.824914
tig	12	4	2	11	MIRA_PELE_CMA_81610	1069	MIRA	PELE	37.6436	20.7142	9.13864	31.1196	1.81729	0.293662	0.861785	-1.76777
tnr16	12	5	0	1	NEWBLER_PELE_CMA_74762	4250	NEWBLER	PELE	9.46848	6.51279	0	0.711589	1.45383	0	0.539857	#NUM!
tnr1a	12	4	4	1	NEWBLER_MUSCULO_CMA_15625	1608	NEWBLER	MUSCULO	25.0255	13.7708	12.1507	1.88076	1.81729	6.46057	0.861785	2.69166
tpa	12	1	3	5	MIRA_PELE_CMA_5353	1598	MIRA	PELE	25.1821	3.46425	9.17009	9.46262	7.26914	0.969085	2.86179	-0.0453043
trio	12	3	0	16	NEWBLER_MUSCULO_TAM_43015	1049	NEWBLER	MUSCULO	38.3613	15.8319	0	46.1278	2.42305	0	1.27682	#NUM!
ubiqp	12	5	16	226	MIRA_MUSCULO_CMA_59	1270	MIRA	MUSCULO	31.6859	21.7948	61.5383	538.174	1.45383	0.114346	0.539857	-3.12852
ubp2l	12	2	3	7	MIRA_MUSCULO_TAM_47685	1050	MIRA	MUSCULO	38.3248	10.5445	13.956	20.1617	3.63457	0.692204	1.86179	-0.530731
xbp1	12	4	7	15	NEWBLER_MUSCULO_TAM_40507	1640	NEWBLER	MUSCULO	24.5372	13.5021	20.8489	27.6609	1.81729	0.753733	0.861785	-0.407874
y258	12	26	6	7	NEWBLER_MUSCULO_CMA_15519	1714	NEWBLER	MUSCULO	23.4779	83.9747	17.099	12.3511	0.279582	1.38441	-1.83865	0.469269
yr811	12	0	1	1	MIRA_PELE_CMA_765	3203	MIRA	PELE	12.5635	0	1.52501	0.944194	#DIV/0!	1.61514	#DIV/0!	0.691661
znf41	12	4	1	3	MIRA_PELE_CMA_28389	1328	MIRA	PELE	30.302	16.6743	3.67816	6.8319	1.81729	0.538381	0.861785	-0.893301
abcg2	11	5	0	0	NEWBLER_PELE_CMA_75278	1855	NEWBLER	PELE	19.8855	14.9215	0	0	1.33268	#DIV/0!	0.414326	#DIV/0!
aim1	11	14	1	4	MIRA_PELE_TAM_1514	1513	MIRA	PELE	24.3805	51.2242	3.22842	7.99539	0.475956	0.403786	-1.0711	-1.30834
amol2	11	1	3	34	NEWBLER_MUSCULO_TAM_40010	2472	NEWBLER	MUSCULO	14.9222	2.23943	5.92791	41.5957	6.66338	0.142513	2.73625	-2.81084
ank2	11	1	28	66	MIRA_MUSCULO_TAM_4980	2850	MIRA	MUSCULO	12.943	1.94241	47.9891	70.0354	6.66338	0.685212	2.73625	-0.545378
arl4a	11	1	0	0	MIRA_PELE_CMA_4887	1912	MIRA	PELE	19.2927	2.89533	0	0	6.66338	#DIV/0!	2.73625	#DIV/0!
asah1	11	2	1	1	NEWBLER_PELE_CMA_75807	1632	NEWBLER	PELE	22.6027	6.78416	2.99302	1.8531	3.33169	1.61514	1.73625	0.691661
at2b2	11	8	3	1	NEWBLER_PELE_CMA_76081	1567	NEWBLER	PELE	23.5403	28.2623	9.3515	1.92996	0.832923	4.84543	-0.263746	2.27662
atg9	11	3	6	2	MIRA_MUSCULO_CMA_4046	2248	MIRA	MUSCULO	16.4091	7.38773	13.0372	2.69062	2.22113	4.84543	1.15129	2.27662
bace1	11	1	1	0	NEWBLER_PELE_CMA_80360	1204	NEWBLER	PELE	30.6376	4.5979	4.05698	0	6.66338	#DIV/0!	2.73625	#DIV/0!
bckd	11	1	5	54	MIRA_PELE_CMA_20065	1565	MIRA	PELE	23.5704	3.5373	15.6058	104.351	6.66338	0.14955	2.73625	-2.7413
cac1e	11	0	0	6	MIRA_PELE_CMA_17392	2196	MIRA	PELE	16.7976	0	0	8.26299	#DIV/0!	0	#DIV/0!	#NUM!
cadm3	11	1	4	0	NEWBLER_PELE_CMA_75858	1611	NEWBLER	PELE	22.8973	3.4363	12.1281	0	6.66338	#DIV/0!	2.73625	#DIV/0!
canx	11	4	5	6	NEWBLER_MUSCULO_TAM_40027	2375	NEWBLER	MUSCULO	15.5316	9.32357	10.2834	7.64022	1.66585	1.34595	0.736254	0.428627
ccl13	11	1	3	2	MIRA_PELE_CMA_7867	1588	MIRA	PELE	23.229	3.48607	9.22784	3.80888	6.66338	2.42271	2.73625	1.27662
clpp	11	0	1	4	MIRA_PELE_CMA_88986	1195	MIRA	PELE	30.8683	0	4.08753	10.123	#DIV/0!	0.403786	#DIV/0!	-1.30834
cmob	11	4	0	0	MIRA_PELE_TAM_16753	655	MIRA	PELE	56.317	33.8069	0	0	1.66585	#DIV/0!	0.736254	#DIV/0!
cnkr2	11	3	1	0	MIRA_PELE_CMA_15003	1124	MIRA	PELE	32.8182	14.7755	4.34573	0	2.22113	#DIV/0!	1.15129	#DIV/0!
cno6l	11	3	12	11	NEWBLER_MUSCULO_TAM_40263	1874	NEWBLER	MUSCULO	19.6839	8.86212	31.2781	17.7518	2.22113	1.76197	1.15129	0.817192
co7	11	3	5	4	MIRA_PELE_CMA_35077	2795	MIRA	PELE	13.1977	5.9419	8.73811	4.32809	2.22113	2.01893	1.15129	1.01359
coba1	11	3	21	6	NEWBLER_MUSCULO_CMA_15279	2183	NEWBLER	MUSCULO	16.8977	7.6077	46.9888	8.3122	2.22113	5.653	1.15129	2.49902
crac1	11	1	0	0	NEWBLER_PELE_CMA_75138	1955	NEWBLER	PELE	18.8683	2.83165	0	0	6.66338	#DIV/0!	2.73625	#DIV/0!
csid	11	0	1	0	MIRA_PELE_CMA_87693	1745	MIRA	PELE	21.139	0	2.7992	0	#DIV/0!	#DIV/0!	#DIV/0!	#DIV/0!
ctf2	11	0	2	0	MIRA_PELE_CMA_7501	1133	MIRA	PELE	32.5575	0	8.62242	0	#DIV/0!	#DIV/0!	#DIV/0!	#DIV/0!
cubn	11	4	5	7	MIRA_PELE_CMA_30721	1093	MIRA	PELE	33.749	20.2594	22.3449	19.3685	1.66585	1.15367	0.736254	0.206234
CV031	11	1	1	3	NEWBLER_PELE_CMA_85108	1055	NEWBLER	PELE	34.9646	5.24727	4.62995	8.59978	6.66338	0.538381	2.73625	-0.893301
cx6b1	11	0	21	28	NEWBLER_MUSCULO_TAM_20633	1072	NEWBLER	MUSCULO	34.4101	0	95.6872	78.9917	#DIV/0!	1.21136	#DIV/0!	0.276624
dlg5	11	8	2	1	MIRA_PELE_TAM_9311	1207	MIRA	PELE	30.5614	36.6918	8.09379	2.5056	0.832923	3.23028	-0.263746	1.69166
dok1	11	9	0	4	MIRA_PELE_CMA_4536	2281	MIRA	PELE	16.1717	21.8425	0	5.30338	0.740376	0	-0.433671	#NUM!
ef1g	11	5	30	39	MIRA_PELE_TAM_2282	1695	MIRA	PELE	21.7626	16.33	86.4531	69.5846	1.33268	1.24242	0.414326	0.31315
epipl	11	5	1	5	MIRA_MUSCULO_TAM_11182	1615	MIRA	MUSCULO	22.8406	17.1389	3.02452	9.36302	1.33268	0.323028	0.414326	-1.63027
ex3	11	2	2	4	MIRA_PELE_CMA_81022	1845	MIRA	PELE	19.9933	6.00095	5.29496	6.55665	3.33169	0.807571	1.73625	-0.308339
fbn1	11	3	9	3	MIRA_MUSCULO_CMA_7448	2098	MIRA	MUSCULO	17.5823	7.91593	20.954	4.32448	2.22113	4.84543	1.15129	2.27662
fut9	11	3	1	3	MIRA_PELE_CMA_13323	1310	MIRA	PELE	28.1585	12.6776	3.7287	6.92577	2.22113	0.538381	1.15129	-0.893301
garem	11	1	0	2	MIRA_PELE_CMA_12146	1559	MIRA	PELE	23.6611	3.55091	0	3.87974	6.66338	0	2.73625	#NUM!
gblp	11	11	15	75	MIRA_PELE_TAM_1012	1235	MIRA	PELE	29.8685	49.3074	59.3271	183.659	0.605762	0.323028	-0.723177	-1.63027
glnd	11	3	4	1	MIRA_PELE_TAM_23150	998	MIRA	PELE	36.9615	16.6409	19.5776	3.03032	2.22113	6.46057	1.15129	2.69166
gpr4	11	3	0	1	MIRA_PELE_CMA_81904	2470	MIRA	PELE	14.9343	6.72373	0	1.22439	2.22113	0	1.15129	#NUM!
grdn	11	4	6	2	NEWBLER_PELE_CMA_55316	2131	NEWBLER	PELE	17.31	10.3911	13.753	2.83834	1.66585	4.84543	0.736254	2.27662
gslg1	11	1	13	15	NEWBLER_MUSCULO_TAM_40429	1708	NEWBLER	MUSCULO	21.597	3.24114	37.1779	26.5596	6.66338	1.39979	2.73625	0.48521
hb2a	11	0	2	1	NEWBLER_PELE_CMA_78631	1285	NEWBLER	PELE	28.7063	0	7.60249	2.35351	#DIV/0!	3.23028	#DIV/0!	1.69166
his5	11	0	2	4	MIRA_PELE_CMA_1440	2039	MIRA	PELE	18.091	0	4.79117	5.93282	#DIV/0!	0.807571	#DIV/0!	-0.308339
his7	11	0	2	4	NEWBLER_PELE_CMA_55744	1045	NEWBLER	PELE	35.2992	0	9.34852	11.5761	#DIV/0!	0.807571	#DIV/0!	-0.308339
hmgx3	11	1	1	1	MIRA_PELE_CMA_1855	3276	MIRA	PELE	11.26	1.68983	1.49103	0.923155	6.66338	1.61514	2.73625	0.691661
hpln1	11	1	15	35	NEWBLER_PELE_CMA_74795	2863	NEWBLER	PELE	12.8843	1.93359	25.5917	36.9713	6.66338	0.692204	2.73625	-0.530731
ilvc	11	0	2	4	MIRA_PELE_CMA_25693	1139	MIRA	PELE	32.386	0	8.577	10.6207	#DIV/0!	0.807571	#DIV/0!	-0.308339
itb2	11	0	13	0	MIRA_PELE_CMA_4480	1968	MIRA	PELE	18.7437	0	32.2662	0	#DIV/0!	#DIV/0!	#DIV/0!	#DIV/0!
itb3	11	11	1	0	NEWBLER_PELE_TAM_26171	2021	NEWBLER	PELE	18.2522	30.1309	2.41692	0	0.605762	#DIV/0!	-0.723177	#DIV/0!
jhd2c	11	4	8	18	MIRA_PELE_CMA_22333	1669	MIRA	PELE	22.1016	13.2675	23.4133	32.6163	1.66585	0.717841	0.736254	-0.478264
jund	11	2	5	1	MIRA_PELE_CMA_1693	2058	MIRA	PELE	17.924	5.37986	11.8674	1.46951	3.33169	8.07571	1.73625	3.01359
K1109	11	0	2	6	MIRA_MUSCULO_CMA_18110	1373	MIRA	MUSCULO	26.8664	0	7.11522	13.216	#DIV/0!	0.538381	#DIV/0!	-0.893301
k1549	11	1	0	2	MIRA_PELE_CMA_37442	1041	MIRA	PELE	35.4348	5.31784	0	5.81029	6.66338	0	2.73625	#NUM!
kank2	11	3	3	8	MIRA_MUSCULO_TAM_13793	1239	MIRA	MUSCULO	29.7721	13.404	11.8271	19.5271	2.22113	0.605678	1.15129	-0.723376
kldc4	11	3	0	3	MIRA_PELE_CMA_93791	1373	MIRA	PELE	26.8664	12.0959	0	6.60799	2.22113	0	1.15129	#NUM!
krb2d	11	10	2	4	NEWBLER_PELE_TAM_26860	1177	NEWBLER	PELE	31.3404	47.0338	8.30009	10.2778	0.666338	0.807571	-0.585674	-0.308339
kthy	11	10	8	10	MIRA_PELE_CMA_83249	1513	MIRA	PELE	24.3805	36.5887	25.8274	19.9885	0.666338	1.29211	-0.585674	0.369733
kv07	11	3	0	1	MIRA_PELE_CMA_3330	1477	MIRA	PELE	24.9747	11.2442	0	2.04757	2.22113	0	1.15129	#NUM!
lama2	11	8	18	26	NEWBLER_PELE_CMA_20950	1626	NEWBLER	PELE	22.6861	27.2368	54.0731	48.3583	0.832923	1.11818	-0.263746	0.161147
lamc2	11	23	0	0	NEWBLER_PELE_TAM_10286	3165	NEWBLER	PELE	11.6549	40.2291	0	0	0.289712	#DIV/0!	-1.78731	#DIV/0!
lat2	11	1	0	31	NEWBLER_MUSCULO_TAM_29546	2993	NEWBLER	MUSCULO	12.3246	1.84961	0	31.3237	6.66338	0	2.73625	#NUM!
ldha	11	0	681	545	NEWBLER_MUSCULO_CMA_5373	2422	NEWBLER	MUSCULO	15.2302	0	1373.42	680.52	#DIV/0!	2.01819	#DIV/0!	1.01306
leg9	11	0	3	2	MIRA_PELE_CMA_8138	1554	MIRA	PELE	23.7372	0	9.42973	3.89222	#DIV/0!	2.42271	#DIV/0!	1.27662
lgt	11	6	5	0	MIRA_PELE_CMA_45540	1314	MIRA	PELE	28.0728	25.278	18.5868	0	1.11056	#DIV/0!	0.151292	#DIV/0!
lipa	11	20	4	7	MIRA_PELE_CMA_37358	1175	MIRA	PELE	31.3937	94.2276	16.6284	18.0168	0.333169	0.922938	-1.58567	-0.115694
lipb	11	5	8	0	MIRA_PELE_CMA_29103	952	MIRA	PELE	38.7475	29.075	41.0471	0	1.33268	#DIV/0!	0.414326	#DIV/0!
lv603	11	3	1	0	MIRA_PELE_CMA_87501	1602	MIRA	PELE	23.026	10.3668	3.04906	0	2.22113	#DIV/0!	1.15129	#DIV/0!
lyam2	11	2	0	2	MIRA_PELE_CMA_33441	1477	MIRA	PELE	24.9747	7.4961	0	4.09513	3.33169	0	1.73625	#NUM!
magt1	11	1	2	9	MIRA_PELE_CMA_6190	3186	MIRA	PELE	11.578	1.73756	3.06629	8.54309	6.66338	0.358921	2.73625	-1.47826
mdn1	11	2	4	7	MIRA_PELE_CMA_10377	1617	MIRA	PELE	22.8124	6.84709	12.0831	13.092	3.33169	0.922938	1.73625	-0.115694
med23	11	1	0	0	NEWBLER_PELE_CMA_82137	1137	NEWBLER	PELE	32.4429	4.86884	0	0	6.66338	#DIV/0!	2.73625	#DIV/0!
med24	11	1	3	5	MIRA_PELE_CMA_21833	1245	MIRA	PELE	29.6286	4.44648	11.7701	12.1456	6.66338	0.969085	2.73625	-0.0453043
muc2	11	0	0	3	NEWBLER_PELE_CMA_75200	1903	NEWBLER	PELE	19.3839	0	0	4.76761	#DIV/0!	0	#DIV/0!	#NUM!
mvp	11	15	10	9	NEWBLER_PELE_TAM_26132	3035	NEWBLER	PELE	12.1541	27.3602	16.0942	8.96814	0.444225	1.7946	-1.17064	0.843664
my18a	11	8	14	9	MIRA_PELE_CMA_10887	2221	MIRA	PELE	16.6086	19.9401	30.7899	12.255	0.832923	2.51244	-0.263746	1.32909
myh11	11	3	6	11	MIRA_PELE_CMA_22322	1109	MIRA	PELE	33.2621	14.9753	26.4271	29.9971	2.22113	0.880987	1.15129	-0.182808
myl9	11	2	6	12	NEWBLER_PELE_CMA_76162	1545	NEWBLER	PELE	23.8755	7.16618	18.9693	23.4894	3.33169	0.807571	1.73625	-0.308339
myt1	11	1	1	6	NEWBLER_PELE_CMA_81095	1176	NEWBLER	PELE	31.367	4.70737	4.15357	15.4299	6.66338	0.26919	2.73625	-1.8933
narh	11	0	0	1	MIRA_PELE_CMA_6860	1704	MIRA	PELE	21.6477	0	0	1.7748	#DIV/0!	0	#DIV/0!	#NUM!
nid2	11	4	8	4	MIRA_PELE_CMA_20504	1252	MIRA	PELE	29.463	17.6865	31.2115	9.66216	1.66585	3.23028	0.736254	1.69166
notc1	11	4	1	12	MIRA_MUSCULO_TAM_13086	1331	MIRA	MUSCULO	27.7142	16.6367	3.66987	27.266	1.66585	0.134595	0.736254	-2.8933
nu2m	11	15	3	8	MIRA_PELE_CMA_9156	1132	MIRA	PELE	32.5862	73.3552	12.9451	21.3728	0.444225	0.605678	-1.17064	-0.723376
nuoi	11	3	3	2	MIRA_PELE_CMA_84331	1468	MIRA	PELE	25.1278	11.3131	9.98216	4.12024	2.22113	2.42271	1.15129	1.27662
odo2	11	1	3	26	MIRA_MUSCULO_TAM_2900	2244	MIRA	MUSCULO	16.4383	2.46697	6.53022	35.0404	6.66338	0.186363	2.73625	-2.42382
omd	11	0	1	2	MIRA_PELE_CMA_1253	1119	MIRA	PELE	32.9648	0	4.36515	5.40528	#DIV/0!	0.807571	#DIV/0!	-0.308339
pamr1	11	1	0	3	MIRA_PELE_CMA_23672	1459	MIRA	PELE	25.2828	3.79429	0	6.21848	6.66338	0	2.73625	#NUM!
pard3	11	14	2	3	NEWBLER_PELE_CMA_57023	1283	NEWBLER	PELE	28.7511	60.407	7.61434	7.07152	0.475956	1.07676	-1.0711	0.106699
pcd10	11	4	4	1	NEWBLER_PELE_CMA_52620	1520	NEWBLER	PELE	24.2682	14.5681	12.8542	1.98964	1.66585	6.46057	0.736254	2.69166
pcdg6	11	1	6	2	MIRA_PELE_CMA_80302	1329	MIRA	PELE	27.7559	4.16544	22.0524	4.55117	6.66338	4.84543	2.73625	2.27662
per2	11	15	13	19	MIRA_MUSCULO_TAM_12027	1830	MIRA	MUSCULO	20.1572	45.376	34.6994	31.3994	0.444225	1.1051	-1.17064	0.144173
perf	11	1	0	6	MIRA_MUSCULO_TAM_31772	1104	MIRA	MUSCULO	33.4127	5.01438	0	16.4362	6.66338	0	2.73625	#NUM!
pff1	11	4	6	3	MIRA_PELE_CMA_40772	1439	MIRA	PELE	25.6342	15.3881	20.3666	6.30491	1.66585	3.23028	0.736254	1.69166
pkd1	11	4	5	21	MIRA_MUSCULO_TAM_16519	1408	MIRA	MUSCULO	26.1986	15.7269	17.3459	45.1061	1.66585	0.384558	0.736254	-1.37873
plcd1	11	9	0	0	NEWBLER_PELE_TAM_15170	1474	NEWBLER	PELE	25.0255	33.8011	0	0	0.740376	#DIV/0!	-0.433671	#DIV/0!
pnp	11	3	13	10	MIRA_MUSCULO_CMA_6488	2032	MIRA	MUSCULO	18.1534	8.17304	31.2499	14.8831	2.22113	2.09968	1.15129	1.07017
ppce	11	7	3	0	MIRA_PELE_TAM_24027	1110	MIRA	PELE	33.2321	34.9109	13.2016	0	0.951911	#DIV/0!	-0.0711007	#DIV/0!
psd	11	9	2	10	MIRA_PELE_CMA_46757	1250	MIRA	PELE	29.5101	39.8583	7.81536	24.194	0.740376	0.323028	-0.433671	-1.63027
ptprg	11	0	0	3	MIRA_PELE_CMA_15888	1088	MIRA	PELE	33.9041	0	0	8.33894	#DIV/0!	0	#DIV/0!	#NUM!
pyrb	11	4	8	2	MIRA_PELE_CMA_9725	1136	MIRA	PELE	32.4715	19.4925	34.3986	5.32439	1.66585	6.46057	0.736254	2.69166
quec	11	2	5	7	MIRA_MUSCULO_CMA_1979	1079	MIRA	MUSCULO	34.1869	10.2611	22.6349	19.6198	3.33169	1.15367	1.73625	0.206234
rasa1	11	1	9	13	MIRA_PELE_CMA_8558	1399	MIRA	PELE	26.3671	3.95702	31.4235	28.1024	6.66338	1.11818	2.73625	0.161147
recr	11	2	2	4	MIRA_MUSCULO_TAM_46473	1150	MIRA	MUSCULO	32.0762	9.6276	8.49496	10.5191	3.33169	0.807571	1.73625	-0.308339
rfx2	11	11	1	1	MIRA_PELE_CMA_20525	1690	MIRA	PELE	21.827	36.0323	2.8903	1.7895	0.605762	1.61514	-0.723177	0.691661
rl40	11	3	10	90	MIRA_PELE_CMA_24431	1011	MIRA	PELE	36.4863	16.4269	48.3146	269.221	2.22113	0.17946	1.15129	-2.47826
rrpo	11	3	1	2	NEWBLER_PELE_CMA_76286	1521	NEWBLER	PELE	24.2522	10.9189	3.21144	3.97667	2.22113	0.807571	1.15129	-0.308339
rs18	11	12	12	65	NEWBLER_PELE_CMA_91521	935	NEWBLER	PELE	39.452	71.0486	62.6901	210.242	0.555282	0.29818	-0.848708	-1.74574
s12a5	11	2	4	5	NEWBLER_PELE_CMA_79607	1234	NEWBLER	PELE	29.8927	8.97224	15.8334	12.2539	3.33169	1.29211	1.73625	0.369733
sc6a6	11	2	19	8	MIRA_MUSCULO_CMA_2288	1944	MIRA	MUSCULO	18.9751	5.69534	47.7404	12.4455	3.33169	3.83596	1.73625	1.93959
sc6a8	11	2	37	388	NEWBLER_MUSCULO_CMA_10809	4988	NEWBLER	MUSCULO	7.39527	2.21968	36.233	235.247	3.33169	0.154021	1.73625	-2.6988
secb	11	3	2	6	MIRA_PELE_CMA_10490	1476	MIRA	PELE	24.9916	11.2518	6.6187	12.2937	2.22113	0.538381	1.15129	-0.893301
serph	11	4	7	17	NEWBLER_PELE_CMA_75324	1825	NEWBLER	PELE	20.2124	12.1334	18.7355	28.1711	1.66585	0.665059	0.736254	-0.588447
sfrp1	11	2	11	14	MIRA_PELE_CMA_1571	1680	MIRA	PELE	21.9569	6.59032	31.9825	25.2021	3.33169	1.26904	1.73625	0.343738
smc5	11	3	1	29	MIRA_PELE_CMA_7833	1901	MIRA	PELE	19.4043	8.73625	2.56949	46.1354	2.22113	0.0556946	1.15129	-4.16632
sned1	11	0	5	5	MIRA_PELE_CMA_17314	1664	MIRA	PELE	22.168	0	14.6773	9.0873	#DIV/0!	1.61514	#DIV/0!	0.691661
spt6	11	2	3	11	MIRA_PELE_CMA_8795	1092	MIRA	PELE	33.7799	10.139	13.4192	30.4641	3.33169	0.440493	1.73625	-1.18281
sqstm	11	0	16	27	MIRA_MUSCULO_TAM_3366	2079	MIRA	MUSCULO	17.743	0	37.5919	39.276	#DIV/0!	0.957121	#DIV/0!	-0.0632263
syc	11	11	6	9	MIRA_MUSCULO_TAM_11943	1274	MIRA	MUSCULO	28.9542	47.798	23.0044	21.3644	0.605762	1.07676	-0.723177	0.106699
sygb	11	2	5	7	NEWBLER_PELE_CMA_93805	888	NEWBLER	PELE	41.5401	12.4682	27.5034	23.8398	3.33169	1.15367	1.73625	0.206234
taar6	11	3	2	2	NEWBLER_PELE_CMA_58906	1188	NEWBLER	PELE	31.0502	13.9795	8.22323	5.09134	2.22113	1.61514	1.15129	0.691661
tanc1	11	2	2	3	MIRA_PELE_CMA_42720	940	MIRA	PELE	39.2422	11.7785	10.3928	9.65188	3.33169	1.07676	1.73625	0.106699
taok1	11	5	13	15	NEWBLER_MUSCULO_TAM_40486	1656	NEWBLER	MUSCULO	22.2751	16.7146	38.3453	27.3936	1.33268	1.39979	0.414326	0.48521
tils	11	6	7	3	MIRA_PELE_CMA_35202	1171	MIRA	PELE	31.501	28.3648	29.1992	7.74788	1.11056	3.76867	0.151292	1.91405
tpm3	11	12	84	32	MIRA_PELE_CMA_7978	2419	MIRA	PELE	15.2491	27.462	169.618	40.0067	0.555282	4.23975	-0.848708	2.08398
tra1	11	0	2	4	NEWBLER_PELE_CMA_74898	2341	NEWBLER	PELE	15.7572	0	4.17309	5.16746	#DIV/0!	0.807571	#DIV/0!	-0.308339
trm5	11	0	0	5	MIRA_PELE_CMA_27944	928	MIRA	PELE	39.7496	0	0	16.2945	#DIV/0!	0	#DIV/0!	#NUM!
trmfo	11	1	3	14	MIRA_PELE_CMA_17914	887	MIRA	PELE	41.5869	6.24112	16.5206	47.7334	6.66338	0.346102	2.73625	-1.53073
vdac2	11	7	39	120	NEWBLER_MUSCULO_CMA_15298	2146	NEWBLER	MUSCULO	17.189	18.0574	88.7695	169.11	0.951911	0.524921	-0.0711007	-0.929827
vinc	11	5	45	60	MIRA_MUSCULO_CMA_2215	3137	MIRA	MUSCULO	11.7589	8.82351	70.0692	57.8436	1.33268	1.21136	0.414326	0.276624
xpot	11	6	7	15	MIRA_MUSCULO_TAM_12547	1518	MIRA	MUSCULO	24.3001	21.8809	22.5245	29.8839	1.11056	0.753733	0.151292	-0.407874
yidc	11	9	5	4	MIRA_PELE_CMA_57703	1035	MIRA	PELE	35.6402	48.138	23.5971	11.6879	0.740376	2.01893	-0.433671	1.01359
YRD6	11	1	4	4	MIRA_PELE_CMA_16336	1492	MIRA	PELE	24.7236	3.71037	13.0954	8.10792	6.66338	1.61514	2.73625	0.691661
zfhx3	11	1	0	2	NEWBLER_PELE_CMA_75473	1744	NEWBLER	PELE	21.1512	3.17424	0	3.46818	6.66338	0	2.73625	#NUM!
143ba	10	20	3	21	NEWBLER_PELE_CMA_52368	2341	NEWBLER	PELE	14.3247	47.2949	6.25963	27.1292	0.302881	0.230735	-1.72318	-2.11569
a2mg	10	5	2	16	NEWBLER_MUSCULO_TAM_40458	1674	NEWBLER	MUSCULO	20.0324	16.5349	5.83584	28.9057	1.21152	0.201893	0.276823	-2.30834
acha7	10	0	0	0	MIRA_PELE_CMA_63121	444	MIRA	PELE	75.5275	0	0	0	#DIV/0!	#DIV/0!	#DIV/0!	#DIV/0!
agrl4	10	5	5	8	MIRA_PELE_CMA_4101	2312	MIRA	PELE	14.5044	11.972	10.5636	10.4645	1.21152	1.00946	0.276823	0.0135893
amtab	10	2	4	4	MIRA_PELE_CMA_86266	937	MIRA	PELE	35.7889	11.8162	20.8521	12.9104	3.02881	1.61514	1.59875	0.691661
angl7	10	0	6	8	MIRA_PELE_CMA_1082	2057	MIRA	PELE	16.3025	0	14.2477	11.7618	#DIV/0!	1.21136	#DIV/0!	0.276624
anm5	10	0	0	3	MIRA_PELE_CMA_85567	1232	MIRA	PELE	27.2193	0	0	7.36426	#DIV/0!	0	#DIV/0!	#NUM!
ap1s2	10	0	1	0	MIRA_PELE_CMA_2094	1754	MIRA	PELE	19.1187	0	2.78484	0	#DIV/0!	#DIV/0!	#DIV/0!	#DIV/0!
argj	10	5	6	7	MIRA_MUSCULO_TAM_27632	1036	MIRA	MUSCULO	32.3689	26.7175	28.2892	20.4342	1.21152	1.38441	0.276823	0.469269
at11b	10	2	0	2	NEWBLER_PELE_CMA_46377	1494	NEWBLER	PELE	22.4459	7.41081	0	4.04853	3.02881	0	1.59875	#NUM!
at2a1	10	3	674	1493	MIRA_MUSCULO_TAM_100	3540	MIRA	MUSCULO	9.47294	4.69142	930.006	1275.48	2.01921	0.72914	1.01379	-0.455732
atf5	10	0	9	24	NEWBLER_MUSCULO_TAM_39945	2954	NEWBLER	MUSCULO	11.3521	0	14.882	24.5708	#DIV/0!	0.605678	#DIV/0!	-0.723376
atpg	10	7	11	25	MIRA_MUSCULO_CMA_1398	1037	MIRA	MUSCULO	32.3377	37.3685	51.8135	72.9087	0.865374	0.710663	-0.208604	-0.492763
ats8	10	1	12	8	MIRA_PELE_CMA_9918	2070	MIRA	PELE	16.2001	2.67433	28.3165	11.6879	6.05762	2.42271	2.59875	1.27662
calr	10	5	2	7	NEWBLER_PELE_CMA_55691	1274	NEWBLER	PELE	26.322	21.7263	7.66813	16.6168	1.21152	0.461469	0.276823	-1.11569
carb	10	1	2	3	MIRA_PELE_CMA_18291	981	MIRA	PELE	34.1837	5.64309	9.95841	9.24848	6.05762	1.07676	2.59875	0.106699
ccl14	10	2	11	5	NEWBLER_PELE_CMA_55994	1266	NEWBLER	PELE	26.4883	8.74545	42.4412	11.9441	3.02881	3.55331	1.59875	1.82916
ccni	10	6	9	51	MIRA_MUSCULO_TAM_4681	1970	MIRA	MUSCULO	17.0224	16.8605	22.3154	78.2929	1.0096	0.285025	0.0137882	-1.81084
ccpg1	10	1	8	13	MIRA_MUSCULO_TAM_10762	2827	MIRA	MUSCULO	11.8621	1.95821	13.8227	13.9071	6.05762	0.993934	2.59875	-0.00877847
cd276	10	3	18	16	MIRA_MUSCULO_TAM_11006	1047	MIRA	MUSCULO	32.0288	15.8621	83.976	46.2159	2.01921	1.81704	1.01379	0.861586
cd82	10	5	4	3	NEWBLER_PELE_TAM_26342	1527	NEWBLER	PELE	21.9608	18.1266	12.7953	5.94156	1.21152	2.15352	0.276823	1.1067
cdon	10	1	2	1	MIRA_PELE_CMA_9173	1342	MIRA	PELE	24.9882	4.12509	7.27958	2.25354	6.05762	3.23028	2.59875	1.69166
ce85l	10	2	1	16	NEWBLER_MUSCULO_TAM_22186	1041	NEWBLER	MUSCULO	32.2135	10.6357	4.69222	46.4823	3.02881	0.100946	1.59875	-3.30834
cenpi	10	0	0	0	NEWBLER_PELE_CMA_77208	1408	NEWBLER	PELE	23.8169	0	0	0	#DIV/0!	#DIV/0!	#DIV/0!	#DIV/0!
cfad	10	7	7	5	NEWBLER_PELE_CMA_17825	1483	NEWBLER	PELE	22.6124	26.1302	23.0561	10.1964	0.865374	2.2612	-0.208604	1.17709
clc4f	10	8	1	1	NEWBLER_PELE_CMA_56818	1502	NEWBLER	PELE	22.3264	29.4853	3.25206	2.01349	0.757202	1.61514	-0.401249	0.691661
clcn7	10	0	1	2	MIRA_PELE_CMA_395	1355	MIRA	PELE	24.7485	0	3.60487	4.46384	#DIV/0!	0.807571	#DIV/0!	-0.308339
clm1	10	0	4	6	NEWBLER_PELE_CMA_75437	1757	NEWBLER	PELE	19.0861	0	11.1203	10.3276	#DIV/0!	1.07676	#DIV/0!	0.106699
clm8	10	4	9	2	MIRA_PELE_CMA_21242	1566	MIRA	PELE	21.4139	14.1402	28.0724	3.86239	1.5144	7.26814	0.598751	2.86159
clock	10	5	2	4	MIRA_PELE_CMA_12996	1821	MIRA	PELE	18.4153	15.2001	5.36475	6.64306	1.21152	0.807571	0.276823	-0.308339
cntp5	10	1	3	6	MIRA_PELE_CMA_12817	1166	MIRA	PELE	28.76	4.74775	12.5676	15.5622	6.05762	0.807571	2.59875	-0.308339
co6a4	10	8	9	9	MIRA_MUSCULO_CMA_1757	2680	MIRA	MUSCULO	12.5128	16.525	16.4035	10.1561	0.757202	1.61514	-0.401249	0.691661
cor1c	10	5	10	7	MIRA_PELE_CMA_11031	1421	MIRA	PELE	23.599	19.4788	34.3744	14.8978	1.21152	2.30735	0.276823	1.20623
cp2j5	10	0	3	3	MIRA_PELE_CMA_73110	1204	MIRA	PELE	27.8523	0	12.1709	7.53552	#DIV/0!	1.61514	#DIV/0!	0.691661
cpne8	10	1	0	3	MIRA_PELE_CMA_65971	1104	MIRA	PELE	30.3752	5.01438	0	8.21808	6.05762	0	2.59875	#NUM!
cry1	10	10	16	30	MIRA_MUSCULO_CMA_7546	1596	MIRA	MUSCULO	21.0114	34.6859	48.9684	56.8469	0.605762	0.861409	-0.723177	-0.215229
csmd1	10	5	2	1	MIRA_PELE_CMA_55798	1146	MIRA	PELE	29.262	24.153	8.52461	2.63897	1.21152	3.23028	0.276823	1.69166
ctsr2	10	1	0	1	NEWBLER_PELE_CMA_143908	449	NEWBLER	PELE	74.6864	12.3293	0	6.73553	6.05762	0	2.59875	#NUM!
cyt	10	13	13	39	MIRA_PELE_CMA_17051	1206	MIRA	PELE	27.8061	59.6736	52.6532	97.7993	0.465971	0.538381	-1.10169	-0.893301
dapd	10	0	0	0	MIRA_PELE_CMA_6891	1159	MIRA	PELE	28.9337	0	0	0	#DIV/0!	#DIV/0!	#DIV/0!	#DIV/0!
ddx6	10	5	15	17	NEWBLER_MUSCULO_TAM_40102	2165	NEWBLER	MUSCULO	15.4892	12.7849	33.8425	23.747	1.21152	1.42513	0.276823	0.511089
dyh3	10	0	17	4	MIRA_MUSCULO_CMA_1798	1541	MIRA	MUSCULO	21.7613	0	53.8859	7.85011	#DIV/0!	6.86435	#DIV/0!	2.77912
dyh7	10	5	2	1	MIRA_PELE_CMA_9220	1845	MIRA	PELE	18.1757	15.0024	5.29496	1.63916	1.21152	3.23028	0.276823	1.69166
dyh8	10	1	0	4	NEWBLER_PELE_CMA_17154	1714	NEWBLER	PELE	19.5649	3.2298	0	7.05777	6.05762	0	2.59875	#NUM!
ela1	10	1	0	4	MIRA_PELE_CMA_9764	1316	MIRA	PELE	25.4819	4.20659	0	9.19226	6.05762	0	2.59875	#NUM!
fabpi	10	3	0	0	NEWBLER_PELE_TAM_34775	613	NEWBLER	PELE	54.7051	27.0924	0	0	2.01921	#DIV/0!	1.01379	#DIV/0!
fcgr1	10	2	0	0	MIRA_PELE_CMA_90412	2104	MIRA	PELE	15.9383	5.26224	0	0	3.02881	#DIV/0!	1.59875	#DIV/0!
ferm2	10	0	8	31	MIRA_MUSCULO_TAM_3880	3994	MIRA	MUSCULO	8.39615	0	9.78388	23.4732	#DIV/0!	0.416811	#DIV/0!	-1.26254
fhl2	10	2	17	17	MIRA_MUSCULO_TAM_547	1654	MIRA	MUSCULO	20.2746	6.69392	50.2045	31.0836	3.02881	1.61514	1.59875	0.691661
fndc7	10	2	1	1	NEWBLER_PELE_CMA_75754	1651	NEWBLER	PELE	20.3114	6.70608	2.95857	1.83177	3.02881	1.61514	1.59875	0.691661
fryl	10	13	3	7	NEWBLER_PELE_CMA_75209	1896	NEWBLER	PELE	17.6868	37.9569	7.7288	11.1655	0.465971	0.692204	-1.10169	-0.530731
g0s2	10	2	0	46	MIRA_MUSCULO_TAM_2093	749	MIRA	MUSCULO	44.772	14.782	0	185.735	3.02881	0	1.59875	#NUM!
glo2	10	4	4	28	NEWBLER_MUSCULO_TAM_41532	1246	NEWBLER	MUSCULO	26.9135	17.7717	15.6809	67.9608	1.5144	0.230735	0.598751	-2.11569
goli	10	4	4	5	MIRA_PELE_CMA_7173	1459	MIRA	PELE	22.9844	15.1772	13.3916	10.3641	1.5144	1.29211	0.598751	0.369733
gulp1	10	1	2	8	MIRA_PELE_CMA_5605	1719	MIRA	PELE	19.508	3.2204	5.68307	14.0745	6.05762	0.403786	2.59875	-1.30834
h13	10	4	0	7	NEWBLER_PELE_CMA_75089	1994	NEWBLER	PELE	16.8176	11.1051	0	10.6167	1.5144	0	0.598751	#NUM!
hac1	10	2	0	7	MIRA_PELE_CMA_2367	456	MIRA	PELE	73.5399	24.2801	0	46.425	3.02881	0	1.59875	#NUM!
hecw1	10	0	1	0	MIRA_PELE_CMA_9973	1478	MIRA	PELE	22.6889	0	3.30487	0	#DIV/0!	#DIV/0!	#DIV/0!	#DIV/0!
hif1a	10	14	25	42	MIRA_MUSCULO_CMA_2292	2529	MIRA	MUSCULO	13.2599	30.6454	48.2859	50.2249	0.432687	0.961394	-1.2086	-0.0568
hip1r	10	0	3	3	NEWBLER_PELE_CMA_78420	1301	NEWBLER	PELE	25.7757	0	11.2635	6.97368	#DIV/0!	1.61514	#DIV/0!	0.691661
his8	10	4	4	13	MIRA_MUSCULO_TAM_47641	851	MIRA	MUSCULO	39.4056	26.0206	22.9593	46.199	1.5144	0.496967	0.598751	-1.00878
hmgt	10	1	4	4	NEWBLER_MUSCULO_TAM_40790	1478	NEWBLER	MUSCULO	22.6889	3.74552	13.2195	8.18472	6.05762	1.61514	2.59875	0.691661
hpln3	10	5	1	2	NEWBLER_PELE_CMA_75363	1811	NEWBLER	PELE	18.517	15.284	2.69718	3.33987	1.21152	0.807571	0.276823	-0.308339
hsp71	10	0	6	190	MIRA_MUSCULO_TAM_689	2575	MIRA	MUSCULO	13.023	0	11.3816	223.149	#DIV/0!	0.0510045	#DIV/0!	-4.29323
if2b	10	3	12	26	MIRA_MUSCULO_TAM_3205	2060	MIRA	MUSCULO	16.2787	8.06195	28.454	38.1702	2.01921	0.74545	1.01379	-0.423816
ino80	10	3	1	18	NEWBLER_MUSCULO_TAM_39921	3190	NEWBLER	MUSCULO	10.5123	5.20615	1.53122	17.0648	2.01921	0.0897301	1.01379	-3.47826
k0100	10	2	2	1	MIRA_PELE_CMA_3706	714	MIRA	PELE	46.9667	15.5066	13.6824	4.23565	3.02881	3.23028	1.59875	1.69166
kcy	10	7	0	5	MIRA_PELE_CMA_17477	1234	MIRA	PELE	27.1752	31.4028	0	12.2539	0.865374	0	-0.208604	#NUM!
kd5bb	10	2	2	8	MIRA_PELE_CMA_13422	1796	MIRA	PELE	18.6716	6.16467	5.43942	13.4711	3.02881	0.403786	1.59875	-1.30834
kirr1	10	3	1	2	MIRA_PELE_CMA_90828	1403	MIRA	PELE	23.9018	11.8372	3.48154	4.31113	2.01921	0.807571	1.01379	-0.308339
klf9	10	4	5	133	NEWBLER_MUSCULO_TAM_26215	4250	NEWBLER	MUSCULO	7.8904	5.21023	5.74659	94.6414	1.5144	0.0607196	0.598751	-4.04169
kmt2c	10	2	8	14	NEWBLER_PELE_CMA_75943	1594	NEWBLER	PELE	21.0378	6.94589	24.5149	26.5618	3.02881	0.922938	1.59875	-0.115694
kv103	10	3	1	1	NEWBLER_PELE_CMA_76707	1464	NEWBLER	PELE	22.9059	11.344	3.33648	2.06575	2.01921	1.61514	1.01379	0.691661
lamb3	10	22	0	0	MIRA_PELE_TAM_833	1868	MIRA	PELE	17.9519	65.1976	0	0	0.275346	#DIV/0!	-1.86068	#DIV/0!
lipl	10	0	25	58	MIRA_MUSCULO_TAM_3513	3319	MIRA	MUSCULO	10.1037	0	36.7927	52.8493	#DIV/0!	0.696182	#DIV/0!	-0.522464
lmo7	10	30	14	21	MIRA_PELE_TAM_2983	2475	MIRA	PELE	13.5492	67.1015	27.6301	25.6603	0.201921	1.07676	-2.30814	0.106699
lpp1	10	0	13	50	NEWBLER_MUSCULO_TAM_40860	1445	NEWBLER	MUSCULO	23.2071	0	43.9445	104.645	#DIV/0!	0.419937	#DIV/0!	-1.25176
med14	10	4	7	3	MIRA_MUSCULO_CMA_13855	1425	MIRA	MUSCULO	23.5328	15.5393	23.9945	6.36685	1.5144	3.76867	0.598751	1.91405
mend	10	1	3	3	MIRA_PELE_CMA_29028	1213	MIRA	PELE	27.6457	4.56379	12.0806	7.47961	6.05762	1.61514	2.59875	0.691661
mia3	10	3	5	11	MIRA_MUSCULO_CMA_18298	1232	MIRA	MUSCULO	27.2193	13.4802	19.8239	27.0023	2.01921	0.734156	1.01379	-0.445842
mint	10	4	12	0	MIRA_PELE_CMA_21297	1382	MIRA	PELE	24.265	16.0228	42.4133	0	1.5144	#DIV/0!	0.598751	#DIV/0!
mk08	10	3	2	5	MIRA_PELE_CMA_92397	1499	MIRA	PELE	22.371	11.0791	6.51715	10.0876	2.01921	0.646057	1.01379	-0.630267
mmp13	10	7	0	4	NEWBLER_PELE_CMA_34498	2288	NEWBLER	PELE	14.6566	16.9367	0	5.28716	0.865374	0	-0.208604	#NUM!
mocos	10	3	0	5	NEWBLER_PELE_CMA_81550	1148	NEWBLER	PELE	29.211	14.4666	0	13.1718	2.01921	0	1.01379	#NUM!
mrp1	10	0	5	17	MIRA_PELE_CMA_81547	1552	MIRA	PELE	21.6071	0	15.7365	33.1265	#DIV/0!	0.475042	#DIV/0!	-1.07387
myadm	10	5	4	4	NEWBLER_PELE_CMA_74880	2403	NEWBLER	PELE	13.9551	11.5187	8.13084	5.03413	1.21152	1.61514	0.276823	0.691661
mycpp	10	9	26	6	MIRA_PELE_TAM_3084	1768	MIRA	PELE	18.9673	28.1803	71.8324	10.2633	0.673069	6.99895	-0.571174	2.80714
myh6	10	1	64	58	NEWBLER_PELE_CMA_77026	1426	NEWBLER	PELE	23.5163	3.8821	219.225	123.006	6.05762	1.78223	2.59875	0.83368
myo5a	10	6	2	6	MIRA_PELE_TAM_1222	1594	MIRA	PELE	21.0378	20.8377	6.12873	11.3836	1.0096	0.538381	0.0137882	-0.893301
nbas	10	0	3	5	MIRA_MUSCULO_TAM_40873	857	MIRA	MUSCULO	39.1298	0	17.099	17.6444	#DIV/0!	0.969085	#DIV/0!	-0.0453043
ncap	10	6	4	3	MIRA_PELE_CMA_79513	1054	MIRA	PELE	31.8161	31.5135	18.5374	8.60794	1.0096	2.15352	0.0137882	1.1067
niban	10	4	8	1	MIRA_PELE_CMA_8306	2820	MIRA	PELE	11.8916	7.8523	13.857	1.07243	1.5144	12.9211	0.598751	3.69166
nnre	10	4	5	22	NEWBLER_MUSCULO_TAM_40089	2198	NEWBLER	MUSCULO	15.2567	10.0744	11.1115	30.2701	1.5144	0.367078	0.598751	-1.44584
nox5	10	0	1	1	MIRA_PELE_CMA_80972	1526	MIRA	PELE	21.9752	0	3.20092	1.98182	#DIV/0!	1.61514	#DIV/0!	0.691661
nu1m	10	18	3	26	MIRA_PELE_TAM_40	3465	MIRA	PELE	9.67798	28.7578	4.22909	22.6928	0.336534	0.186363	-1.57117	-2.42382
oga	10	1	3	11	NEWBLER_PELE_TAM_26646	1266	NEWBLER	PELE	26.4883	4.37273	11.5749	26.2771	6.05762	0.440493	2.59875	-1.18281
oit3	10	1	2	4	MIRA_PELE_CMA_5880	1698	MIRA	PELE	19.7492	3.26023	5.75336	7.12427	6.05762	0.807571	2.59875	-0.308339
ol867	10	10	0	2	MIRA_PELE_TAM_2287	1995	MIRA	PELE	16.8091	27.7487	0	3.03183	0.605762	0	-0.723177	#NUM!
oprx	10	2	0	2	MIRA_PELE_CMA_10693	1669	MIRA	PELE	20.0924	6.63376	0	3.62403	3.02881	0	1.59875	#NUM!
ovos	10	0	15	7	MIRA_MUSCULO_CMA_6502	2102	MIRA	MUSCULO	15.9535	0	34.8568	10.0713	#DIV/0!	3.46102	#DIV/0!	1.7912
p2a03	10	0	1	0	MIRA_PELE_CMA_8985	2152	MIRA	PELE	15.5828	0	2.2698	0	#DIV/0!	#DIV/0!	#DIV/0!	#DIV/0!
p4ha1	10	1	6	8	NEWBLER_MUSCULO_CMA_15598	1628	NEWBLER	MUSCULO	20.5984	3.40041	18.0022	14.8612	6.05762	1.21136	2.59875	0.276624
pairb	10	9	29	53	NEWBLER_MUSCULO_CMA_15252	2300	NEWBLER	MUSCULO	14.5801	21.6621	61.5885	69.6893	0.673069	0.883757	-0.571174	-0.178278
paqr9	10	0	1	0	MIRA_PELE_CMA_23231	1455	MIRA	PELE	23.0476	0	3.35711	0	#DIV/0!	#DIV/0!	#DIV/0!	#DIV/0!
pdxj	10	0	2	2	MIRA_PELE_CMA_7050	1379	MIRA	PELE	24.3178	0	7.08427	4.38616	#DIV/0!	1.61514	#DIV/0!	0.691661
pex7	10	0	2	1	MIRA_PELE_CMA_38767	936	MIRA	PELE	35.8271	0	10.4372	3.23104	#DIV/0!	3.23028	#DIV/0!	1.69166
pgdh	10	0	1	0	MIRA_PELE_CMA_44883	1095	MIRA	PELE	30.6248	0	4.46082	0	#DIV/0!	#DIV/0!	#DIV/0!	#DIV/0!
pias1	10	0	0	2	MIRA_PELE_CMA_85438	1350	MIRA	PELE	24.8402	0	0	4.48038	#DIV/0!	0	#DIV/0!	#NUM!
piez1	10	2	12	27	NEWBLER_MUSCULO_CMA_16436	1196	NEWBLER	MUSCULO	28.0386	9.25731	49.0094	68.2733	3.02881	0.717841	1.59875	-0.478264
pla2r	10	10	13	8	MIRA_PELE_CMA_66283	1320	MIRA	PELE	25.4047	41.9384	48.1059	18.3288	0.605762	2.62461	-0.723177	1.3921
plak	10	43	1	7	MIRA_PELE_TAM_612	3061	MIRA	PELE	10.9553	77.7663	1.59575	6.91597	0.140875	0.230735	-2.82751	-2.11569
pld1	10	4	6	11	MIRA_PELE_TAM_11499	903	MIRA	PELE	37.1364	24.5221	32.4558	36.8403	1.5144	0.880987	0.598751	-0.182808
plk2	10	12	10	2	NEWBLER_PELE_TAM_15453	1642	NEWBLER	PELE	20.4228	40.457	29.7479	3.68362	0.504802	8.07571	-0.986212	3.01359
plk3	10	4	1	1	MIRA_PELE_CMA_3108	1668	MIRA	PELE	20.1044	13.2755	2.92842	1.8131	1.5144	1.61514	0.598751	0.691661
prelp	10	1	4	25	NEWBLER_PELE_CMA_40956	4644	NEWBLER	PELE	7.22097	1.19205	4.20724	16.2804	6.05762	0.258423	2.59875	-1.95219
prep	10	3	0	2	NEWBLER_PELE_CMA_78762	1280	NEWBLER	PELE	26.1986	12.9747	0	4.7254	2.01921	0	1.01379	#NUM!
proa	10	1	2	15	MIRA_PELE_CMA_48403	1294	MIRA	PELE	25.9151	4.27811	7.54962	35.057	6.05762	0.215352	2.59875	-2.21523
ptn13	10	8	0	2	NEWBLER_PELE_TAM_26980	1147	NEWBLER	PELE	29.2364	38.6111	0	5.27333	0.757202	0	-0.401249	#NUM!
ptprj	10	2	6	5	MIRA_PELE_CMA_18682	1050	MIRA	PELE	31.9373	10.5445	27.912	14.4012	3.02881	1.93817	1.59875	0.954696
pzrn3	10	0	3	4	MIRA_PELE_CMA_9860	1079	MIRA	PELE	31.079	0	13.5809	11.2113	#DIV/0!	1.21136	#DIV/0!	0.276624
rb6i2	10	1	2	4	MIRA_PELE_CMA_91107	1435	MIRA	PELE	23.3688	3.85775	6.80781	8.42998	6.05762	0.807571	2.59875	-0.308339
rgl1	10	1	11	11	MIRA_MUSCULO_CMA_7132	1340	MIRA	MUSCULO	25.0255	4.13125	40.0975	24.826	6.05762	1.61514	2.59875	0.691661
rictr	10	1	8	10	MIRA_MUSCULO_TAM_48935	1147	MIRA	MUSCULO	29.2364	4.82639	34.0687	26.3666	6.05762	1.29211	2.59875	0.369733
rl18	10	6	5	32	MIRA_PELE_CMA_27042	1314	MIRA	PELE	25.5207	25.278	18.5868	73.65	1.0096	0.252366	0.0137882	-1.98641
rl23a	10	2	7	47	MIRA_MUSCULO_TAM_800	653	MIRA	MUSCULO	51.3541	16.9552	52.3617	217.672	3.02881	0.240553	1.59875	-2.05557
rl26	10	5	25	39	MIRA_MUSCULO_TAM_444	1045	MIRA	MUSCULO	32.0901	26.4874	116.856	112.867	1.21152	1.03535	0.276823	0.0501152
rl28	10	10	15	48	NEWBLER_MUSCULO_TAM_39941	2977	NEWBLER	MUSCULO	11.2644	18.5955	24.6117	48.7619	0.605762	0.504732	-0.723177	-0.986411
rl5	10	17	6	91	MIRA_PELE_CMA_24419	1595	MIRA	PELE	21.0246	59.003	18.3747	172.544	0.35633	0.106493	-1.48871	-3.23117
rla0	10	8	20	47	NEWBLER_PELE_CMA_77186	1410	NEWBLER	PELE	23.7831	31.4092	69.2851	100.808	0.757202	0.687295	-0.401249	-0.541
rnc	10	2	3	10	MIRA_PELE_CMA_13940	1282	MIRA	PELE	26.1577	8.63631	11.4304	23.5901	3.02881	0.484543	1.59875	-1.0453
rrp36	10	0	1	0	MIRA_PELE_CMA_10098	1032	MIRA	PELE	32.4944	0	4.73314	0	#DIV/0!	#DIV/0!	#DIV/0!	#DIV/0!
rs21	10	2	3	19	MIRA_PELE_CMA_82884	880	MIRA	PELE	38.107	12.5815	16.652	65.2964	3.02881	0.255022	1.59875	-1.9713
s29a1	10	4	1	3	NEWBLER_PELE_CMA_75620	1693	NEWBLER	PELE	19.8076	13.0794	2.88518	5.35899	1.5144	0.538381	0.598751	-0.893301
scc4	10	7	2	6	NEWBLER_PELE_TAM_26230	1740	NEWBLER	PELE	19.2725	22.2708	5.61448	10.4285	0.865374	0.538381	-0.208604	-0.893301
serf2	10	0	3	25	MIRA_PELE_CMA_821	1579	MIRA	PELE	21.2376	0	9.28043	47.8824	#DIV/0!	0.193817	#DIV/0!	-2.36723
smg9	10	0	0	0	MIRA_PELE_CMA_69093	914	MIRA	PELE	36.6895	0	0	0	#DIV/0!	#DIV/0!	#DIV/0!	#DIV/0!
so2b1	10	1	7	3	MIRA_PELE_CMA_3951	1829	MIRA	PELE	18.3347	3.02672	18.6945	4.9605	6.05762	3.76867	2.59875	1.91405
son	10	2	2	3	MIRA_PELE_CMA_93954	1376	MIRA	PELE	24.3708	8.04633	7.09971	6.59358	3.02881	1.07676	1.59875	0.106699
spd2a	10	1	8	17	MIRA_MUSCULO_TAM_9212	1263	MIRA	MUSCULO	26.5512	4.38311	30.9397	40.7065	6.05762	0.760067	2.59875	-0.395802
syep	10	5	7	28	MIRA_MUSCULO_TAM_8454	2242	MIRA	MUSCULO	14.9573	12.3458	15.2508	37.7695	1.21152	0.403786	0.276823	-1.30834
tba1c	10	3	4	3	MIRA_PELE_CMA_10976	1386	MIRA	PELE	24.195	11.9824	14.097	6.54601	2.01921	2.15352	1.01379	1.1067
ten4	10	0	3	0	NEWBLER_MUSCULO_CMA_14944	1436	NEWBLER	MUSCULO	23.3525	0	10.2046	0	#DIV/0!	#DIV/0!	#DIV/0!	#DIV/0!
tgm1	10	5	4	7	NEWBLER_PELE_TAM_19616	1590	NEWBLER	PELE	21.0907	17.4084	12.2883	13.3143	1.21152	0.922938	0.276823	-0.115694
thsd4	10	0	5	3	MIRA_PELE_CMA_7343	1156	MIRA	PELE	29.0088	0	21.1272	7.84841	#DIV/0!	2.6919	#DIV/0!	1.42863
timp2	10	2	12	17	NEWBLER_PELE_CMA_74778	3282	NEWBLER	PELE	10.2176	3.37347	17.8596	15.6649	3.02881	1.1401	1.59875	0.189161
tri11	10	6	9	3	NEWBLER_MUSCULO_CMA_5017	1656	NEWBLER	MUSCULO	20.2501	20.0575	26.5467	5.47872	1.0096	4.84543	0.0137882	2.27662
tri35	10	2	19	28	MIRA_PELE_CMA_90093	1351	MIRA	PELE	24.8218	8.19522	68.6954	62.6789	3.02881	1.09599	1.59875	0.132234
trrap	10	5	3	7	MIRA_PELE_CMA_14847	1786	MIRA	PELE	18.7761	15.498	8.20482	11.8532	1.21152	0.692204	0.276823	-0.530731
ufsp2	10	4	3	0	MIRA_PELE_CMA_21400	974	MIRA	PELE	34.4294	22.7346	15.045	0	1.5144	#DIV/0!	0.598751	#DIV/0!
uso1	10	1	3	10	MIRA_PELE_CMA_47292	1222	MIRA	PELE	27.4421	4.53017	11.9917	24.7484	6.05762	0.484543	2.59875	-1.0453
utp10	10	1	0	0	MIRA_PELE_CMA_21292	1295	MIRA	PELE	25.8951	4.2748	0	0	6.05762	#DIV/0!	2.59875	#DIV/0!
wdr1	10	16	8	4	NEWBLER_PELE_TAM_26162	2189	NEWBLER	PELE	15.3194	40.4632	17.8514	5.52628	0.378601	3.23028	-1.40125	1.69166
ycf2	10	4	2	11	MIRA_MUSCULO_TAM_12057	1053	MIRA	MUSCULO	31.8463	21.029	9.2775	31.5924	1.5144	0.293662	0.598751	-1.76777
yidz	10	59	15	15	MIRA_MUSCULO_CMA_3027	685	MIRA	MUSCULO	48.955	476.812	106.962	66.2246	0.102671	1.61514	-3.28389	0.691661
YJ31	10	1	0	2	MIRA_PELE_CMA_7690	702	MIRA	PELE	47.7695	7.88586	0	8.61611	6.05762	0	2.59875	#NUM!
ync2	10	7	0	1	NEWBLER_PELE_CMA_130483	573	NEWBLER	PELE	58.5239	67.6285	0	5.27793	0.865374	0	-0.208604	#NUM!
YO13A	10	2	5	6	MIRA_PELE_TAM_893	1594	MIRA	PELE	21.0378	6.94589	15.3218	11.3836	3.02881	1.34595	1.59875	0.428627
zbt24	10	1	1	0	MIRA_PELE_CMA_2624	2845	MIRA	PELE	11.7871	1.94583	1.71691	0	6.05762	#DIV/0!	2.59875	#DIV/0!
zn300	10	2	2	3	MIRA_PELE_CMA_17172	1408	MIRA	PELE	23.8169	7.86346	6.93835	6.44372	3.02881	1.07676	1.59875	0.106699
znf3	10	0	2	6	NEWBLER_PELE_CMA_75104	1981	NEWBLER	PELE	16.9279	0	4.93145	9.15978	#DIV/0!	0.538381	#DIV/0!	-0.893301
a2ml1	9	3	0	3	MIRA_PELE_CMA_16483	1145	MIRA	PELE	26.3588	14.5045	0	7.92381	1.81729	0	0.861785	#NUM!
aat	9	1	1	1	NEWBLER_PELE_CMA_77284	1394	NEWBLER	PELE	21.6505	3.97121	3.50402	2.16948	5.45186	1.61514	2.44675	0.691661
abca2	9	5	11	3	NEWBLER_MUSCULO_CMA_15201	2479	NEWBLER	MUSCULO	12.1746	11.1655	21.6743	3.65985	1.09037	5.92219	0.12482	2.56613
actn2	9	1	29	6	NEWBLER_MUSCULO_TAM_26294	1843	NEWBLER	MUSCULO	16.3759	3.00373	76.8602	9.84565	5.45186	7.80652	2.44675	2.96468
adprh	9	2	11	20	MIRA_MUSCULO_CMA_3606	1962	MIRA	MUSCULO	15.3827	5.64309	27.3856	30.8283	2.72593	0.888328	1.44675	-0.170835
akr1	9	8	1	4	MIRA_PELE_CMA_28258	831	MIRA	PELE	36.3186	53.2936	5.87798	14.5572	0.681482	0.403786	-0.553252	-1.30834
angl4	9	1	2	44	MIRA_MUSCULO_TAM_1798	2418	MIRA	MUSCULO	12.4817	2.28944	4.0402	55.0319	5.45186	0.0734156	2.44675	-3.76777
ank1	9	14	15	18	MIRA_MUSCULO_TAM_14396	1731	MIRA	MUSCULO	17.4355	44.7731	42.3276	31.4481	0.389418	1.34595	-1.36061	0.428627
anr52	9	0	3	3	MIRA_PELE_CMA_46303	1420	MIRA	PELE	21.2541	0	10.3196	6.38927	#DIV/0!	1.61514	#DIV/0!	0.691661
antr2	9	1	4	5	NEWBLER_PELE_CMA_74799	2816	NEWBLER	PELE	10.7176	1.96586	6.93835	5.36977	5.45186	1.29211	2.44675	0.369733
aroc	9	1	13	13	NEWBLER_MUSCULO_TAM_40000	2511	NEWBLER	MUSCULO	12.0194	2.20465	25.2887	15.6572	5.45186	1.61514	2.44675	0.691661
aroe	9	2	8	5	NEWBLER_PELE_CMA_94700	889	NEWBLER	PELE	33.9491	12.4542	43.9559	17.0093	2.72593	2.58423	1.44675	1.36973
assy	9	9	11	7	NEWBLER_PELE_TAM_26205	1820	NEWBLER	PELE	16.5828	27.3752	29.5223	11.6317	0.605762	2.53808	-0.723177	1.34374
atpo	9	2	5	24	MIRA_PELE_CMA_1302	763	MIRA	PELE	39.5554	14.5108	32.0092	95.1273	2.72593	0.336488	1.44675	-1.57137
b3gn3	9	4	2	0	MIRA_PELE_CMA_10278	1492	MIRA	PELE	20.2284	14.8415	6.54772	0	1.36296	#DIV/0!	0.446748	#DIV/0!
bbs7	9	0	2	0	MIRA_PELE_CMA_6285	1745	MIRA	PELE	17.2956	0	5.5984	0	#DIV/0!	#DIV/0!	#DIV/0!	#DIV/0!
bhmt1	9	1	4	4	MIRA_MUSCULO_TAM_56598	1274	MIRA	MUSCULO	23.6898	4.34527	15.3363	9.4953	5.45186	1.61514	2.44675	0.691661
big2	9	0	5	14	NEWBLER_MUSCULO_TAM_41404	1273	NEWBLER	MUSCULO	23.7084	0	19.1854	33.2597	#DIV/0!	0.576837	#DIV/0!	-0.793766
bud27	9	10	3	1	MIRA_PELE_TAM_4186	1928	MIRA	PELE	15.6539	28.713	7.60052	1.5686	0.545186	4.84543	-0.87518	2.27662
bzw1a	9	9	10	21	NEWBLER_MUSCULO_TAM_40075	2222	NEWBLER	MUSCULO	13.5827	22.4225	21.9829	28.5821	0.605762	0.769115	-0.723177	-0.378728
c1qc	9	0	5	15	MIRA_PELE_CMA_8278	1060	MIRA	PELE	28.4724	0	23.0406	42.7961	#DIV/0!	0.538381	#DIV/0!	-0.893301
c1qt5	9	2	0	0	MIRA_PELE_CMA_8294	1211	MIRA	PELE	24.9222	9.14265	0	0	2.72593	#DIV/0!	1.44675	#DIV/0!
cac1b	9	1	1	0	NEWBLER_PELE_CMA_77616	1359	NEWBLER	PELE	22.2081	4.07349	3.59426	0	5.45186	#DIV/0!	2.44675	#DIV/0!
capp	9	11	1	12	NEWBLER_PELE_CMA_87898	996	NEWBLER	PELE	30.302	61.1392	4.90422	36.4368	0.495623	0.134595	-1.01268	-2.8933
catk	9	8	7	7	MIRA_PELE_CMA_1658	1495	MIRA	PELE	20.1878	29.6234	22.871	14.1604	0.681482	1.61514	-0.553252	0.691661
cd48	9	3	2	15	NEWBLER_PELE_TAM_19631	1693	NEWBLER	PELE	17.8268	9.80958	5.77035	26.7949	1.81729	0.215352	0.861785	-2.21523
cipc	9	4	7	10	MIRA_PELE_CMA_7963	3044	MIRA	PELE	9.91484	7.27447	11.2327	9.93513	1.36296	1.1306	0.446748	0.177088
cld7a	9	5	0	1	MIRA_PELE_CMA_4839	1903	MIRA	PELE	15.8596	14.5451	0	1.5892	1.09037	0	0.12482	#NUM!
clh1	9	19	14	32	NEWBLER_PELE_TAM_26231	1723	NEWBLER	PELE	17.5164	61.0456	39.6892	56.1672	0.28694	0.706625	-1.80118	-0.500984
clic4	9	1	3	14	NEWBLER_PELE_CMA_74845	2514	NEWBLER	PELE	12.0051	2.20202	5.82888	16.8415	5.45186	0.346102	2.44675	-1.53073
co4a1	9	1	31	20	NEWBLER_MUSCULO_CMA_15113	3879	NEWBLER	MUSCULO	7.78056	1.42714	39.0365	15.593	5.45186	2.50347	2.44675	1.32393
co8a1	9	2	6	7	MIRA_MUSCULO_CMA_6943	1547	MIRA	MUSCULO	19.5092	7.15691	18.9448	13.6844	2.72593	1.38441	1.44675	0.469269
col12	9	0	9	6	MIRA_PELE_CMA_75168	1316	MIRA	PELE	22.9337	0	33.4053	13.7884	#DIV/0!	2.42271	#DIV/0!	1.27662
coq4	9	0	0	4	MIRA_PELE_CMA_15014	1673	MIRA	PELE	18.0399	0	0	7.23073	#DIV/0!	0	#DIV/0!	#NUM!
ctgf	9	0	2	0	MIRA_PELE_CMA_4769	1315	MIRA	PELE	22.9512	0	7.42905	0	#DIV/0!	#DIV/0!	#DIV/0!	#DIV/0!
cytl1	9	0	2	1	NEWBLER_PELE_CMA_93019	913	NEWBLER	PELE	33.0567	0	10.7001	3.31244	#DIV/0!	3.23028	#DIV/0!	1.69166
dapk1	9	3	7	7	MIRA_PELE_CMA_30147	1299	MIRA	PELE	23.2339	12.7849	26.3219	16.297	1.81729	1.61514	0.861785	0.691661
dclk1	9	0	0	0	MIRA_PELE_CMA_15988	1487	MIRA	PELE	20.2964	0	0	0	#DIV/0!	#DIV/0!	#DIV/0!	#DIV/0!
dedd	9	2	3	0	NEWBLER_PELE_CMA_21819	2845	NEWBLER	PELE	10.6084	3.89165	5.15072	0	2.72593	#DIV/0!	1.44675	#DIV/0!
def	9	4	0	2	MIRA_PELE_CMA_70329	888	MIRA	PELE	33.9874	24.9364	0	6.81138	1.36296	0	0.446748	#NUM!
dend3	9	1	0	4	MIRA_PELE_CMA_19397	1681	MIRA	PELE	17.9541	3.2932	0	7.19632	5.45186	0	2.44675	#NUM!
dhx15	9	5	0	4	NEWBLER_MUSCULO_TAM_43740	993	NEWBLER	MUSCULO	30.3935	27.8745	0	12.1823	1.09037	0	0.12482	#NUM!
doc10	9	0	2	0	NEWBLER_PELE_CMA_77641	1363	NEWBLER	PELE	22.1429	0	7.16743	0	#DIV/0!	#DIV/0!	#DIV/0!	#DIV/0!
dock3	9	5	0	0	MIRA_PELE_CMA_16834	1221	MIRA	PELE	24.7181	22.6694	0	0	1.09037	#DIV/0!	0.12482	#DIV/0!
dock5	9	3	4	2	MIRA_PELE_CMA_93732	1518	MIRA	PELE	19.8819	10.9405	12.8711	3.98453	1.81729	3.23028	0.861785	1.69166
dxo	9	1	188	96	MIRA_MUSCULO_CMA_403	1024	MIRA	MUSCULO	29.4734	5.40613	896.782	283.524	5.45186	3.16299	2.44675	1.66129
dyh1	9	0	1	6	MIRA_PELE_CMA_19247	1562	MIRA	PELE	19.3219	0	3.12715	11.6169	#DIV/0!	0.26919	#DIV/0!	-1.8933
ef2	9	37	124	352	NEWBLER_PELE_CMA_74768	3807	NEWBLER	PELE	7.92771	53.8028	159.099	279.626	0.147347	0.568971	-2.76271	-0.813574
efts	9	2	2	5	MIRA_PELE_CMA_44396	885	MIRA	PELE	34.1026	12.5104	11.0386	17.0862	2.72593	0.646057	1.44675	-0.630267
eif3c	9	14	10	18	NEWBLER_PELE_CMA_75615	1694	NEWBLER	PELE	17.8163	45.751	28.8347	32.1349	0.389418	0.897301	-1.36061	-0.156336
emil1	9	0	5	10	MIRA_MUSCULO_TAM_8411	1488	MIRA	MUSCULO	20.2828	0	16.4133	20.3243	#DIV/0!	0.807571	#DIV/0!	-0.308339
endd1	9	1	6	3	NEWBLER_PELE_CMA_35619	1182	NEWBLER	PELE	25.5337	4.68348	24.7949	7.67577	5.45186	3.23028	2.44675	1.69166
era	9	3	3	4	MIRA_PELE_CMA_50501	923	MIRA	PELE	32.6986	17.9931	15.8763	13.1062	1.81729	1.21136	0.861785	0.276624
erf3a	9	3	18	18	MIRA_PELE_CMA_85871	1851	MIRA	PELE	16.3051	8.97224	47.5002	29.4093	1.81729	1.61514	0.861785	0.691661
fa73a	9	1	31	20	NEWBLER_MUSCULO_CMA_15240	2303	NEWBLER	MUSCULO	13.105	2.40377	65.7502	26.2636	5.45186	2.50347	2.44675	1.32393
facr1	9	11	17	8	NEWBLER_MUSCULO_CMA_15651	1578	NEWBLER	MUSCULO	19.126	38.5897	52.6224	15.3321	0.495623	3.43218	-1.01268	1.77912
fak1	9	4	4	3	NEWBLER_PELE_CMA_78048	1332	NEWBLER	PELE	22.6582	16.6242	14.6685	6.81138	1.36296	2.15352	0.446748	1.1067
fat4	9	11	5	13	NEWBLER_PELE_CMA_75218	1881	NEWBLER	PELE	16.0451	32.3735	12.9841	20.9013	0.495623	0.621209	-1.01268	-0.68685
fbn2	9	3	2	4	MIRA_PELE_CMA_83353	1666	MIRA	PELE	18.1157	9.96856	5.86387	7.26112	1.81729	0.807571	0.861785	-0.308339
fprp	9	6	4	2	NEWBLER_PELE_CMA_84567	1069	NEWBLER	PELE	28.2327	31.0713	18.2773	5.6581	0.908643	3.23028	-0.138215	1.69166
frim	9	2	7	13	NEWBLER_MUSCULO_TAM_40636	1550	NEWBLER	MUSCULO	19.4715	7.14306	22.0595	25.3647	2.72593	0.869692	1.44675	-0.201424
g3p	9	2	865	1667	MIRA_MUSCULO_TAM_1178	3450	MIRA	MUSCULO	8.74805	3.2092	1224.69	1461.28	2.72593	0.838091	1.44675	-0.254821
glpk	9	4	3	7	MIRA_MUSCULO_TAM_19128	1142	MIRA	MUSCULO	26.428	19.3901	12.8317	18.5375	1.36296	0.692204	0.446748	-0.530731
gp119	9	15	0	7	NEWBLER_PELE_TAM_29964	815	NEWBLER	PELE	37.0316	101.887	0	25.9752	0.363457	0	-1.46014	#NUM!
guf1	9	8	4	6	NEWBLER_MUSCULO_TAM_41734	1211	NEWBLER	MUSCULO	24.9222	36.5706	16.1341	14.9839	0.681482	1.07676	-0.553252	0.106699
ha23	9	0	1	0	MIRA_PELE_CMA_58446	328	MIRA	PELE	92.0146	0	14.8921	0	#DIV/0!	#DIV/0!	#DIV/0!	#DIV/0!
hem3	9	6	1	7	MIRA_MUSCULO_TAM_6213	1300	MIRA	MUSCULO	23.216	25.5502	3.75739	16.2844	0.908643	0.230735	-0.138215	-2.11569
hs90b	9	23	2	31	NEWBLER_PELE_TAM_26137	2712	NEWBLER	PELE	11.1286	46.9488	3.60221	34.5693	0.237037	0.104203	-2.07681	-3.26254
hsf1	9	1	6	13	NEWBLER_PELE_CMA_55600	2380	NEWBLER	PELE	12.681	2.326	12.3141	16.519	5.45186	0.74545	2.44675	-0.423816
huth	9	8	0	2	NEWBLER_PELE_CMA_81613	1156	NEWBLER	PELE	26.1079	38.3105	0	5.23227	0.681482	0	-0.553252	#NUM!
huti	9	3	4	4	NEWBLER_PELE_CMA_87033	1018	NEWBLER	PELE	29.6471	16.314	19.1929	11.8831	1.81729	1.61514	0.861785	0.691661
hxk2	9	7	0	3	MIRA_PELE_CMA_89470	1726	MIRA	PELE	17.486	22.4514	0	5.25653	0.778837	0	-0.360607	#NUM!
i17rd	9	2	0	0	NEWBLER_PELE_CMA_76417	1506	NEWBLER	PELE	20.0404	7.35176	0	0	2.72593	#DIV/0!	1.44675	#DIV/0!
if4g2	9	8	20	136	NEWBLER_MUSCULO_TAM_39943	2978	NEWBLER	MUSCULO	10.1346	14.8714	32.8046	138.112	0.681482	0.237521	-0.553252	-2.07387
isph	9	6	14	10	MIRA_MUSCULO_CMA_925	2784	MIRA	MUSCULO	10.8408	11.9308	24.5634	10.863	0.908643	2.2612	-0.138215	1.17709
itpr1	9	4	0	2	MIRA_PELE_CMA_28952	949	MIRA	PELE	31.8027	23.3335	0	6.37356	1.36296	0	0.446748	#NUM!
jag2	9	5	0	2	MIRA_PELE_CMA_10555	1118	MIRA	PELE	26.9953	24.7579	0	5.41012	1.09037	0	0.12482	#NUM!
jak2	9	7	4	15	MIRA_MUSCULO_TAM_8704	1516	MIRA	MUSCULO	19.9082	25.5614	12.8881	29.9234	0.778837	0.430705	-0.360607	-1.21523
khdc3	9	1	1	0	MIRA_PELE_CMA_66586	672	MIRA	PELE	44.9119	8.23791	7.26875	0	5.45186	#DIV/0!	2.44675	#DIV/0!
kif1b	9	2	4	11	NEWBLER_MUSCULO_CMA_3985	1891	NEWBLER	MUSCULO	15.9602	5.85497	10.3323	17.5922	2.72593	0.587324	1.44675	-0.76777
kv123	9	3	5	2	MIRA_PELE_CMA_92171	2199	MIRA	PELE	13.7248	7.55235	11.1064	2.75057	1.81729	4.03786	0.861785	2.01359
kv403	9	0	2	3	MIRA_PELE_CMA_80089	2261	MIRA	PELE	13.3484	0	4.32074	4.01272	#DIV/0!	1.07676	#DIV/0!	0.106699
kv5a5	9	0	0	1	MIRA_PELE_CMA_84543	2437	MIRA	PELE	12.3844	0	0	1.24097	#DIV/0!	0	#DIV/0!	#NUM!
lasp1	9	12	6	9	NEWBLER_MUSCULO_TAM_40372	1749	NEWBLER	MUSCULO	17.256	37.982	16.7568	15.5622	0.454321	1.07676	-1.13821	0.106699
lat4	9	7	16	406	NEWBLER_MUSCULO_TAM_5437	4599	NEWBLER	MUSCULO	6.56247	8.42599	16.9936	266.981	0.778837	0.0636509	-0.360607	-3.97367
lead8	9	3	1	2	MIRA_PELE_CMA_34535	1014	MIRA	PELE	29.7641	16.3783	4.81716	5.965	1.81729	0.807571	0.861785	-0.308339
lgi2	9	0	3	3	MIRA_PELE_CMA_11477	942	MIRA	PELE	32.039	0	15.5561	9.63138	#DIV/0!	1.61514	#DIV/0!	0.691661
lica2	9	4	7	5	NEWBLER_MUSCULO_CMA_11384	1366	NEWBLER	MUSCULO	22.0943	16.2105	25.0309	11.0697	1.36296	2.2612	0.446748	1.17709
lip1	9	1	2	5	MIRA_PELE_CMA_1296	1014	MIRA	PELE	29.7641	5.45944	9.63432	14.9125	5.45186	0.646057	2.44675	-0.630267
lira4	9	1	0	7	MIRA_PELE_CMA_90417	1348	MIRA	PELE	22.3893	4.10673	0	15.7046	5.45186	0	2.44675	#NUM!
lrp1b	9	10	1	3	MIRA_PELE_CMA_86816	2056	MIRA	PELE	14.6794	26.9254	2.37578	4.41282	0.545186	0.538381	-0.87518	-0.893301
ls14a	9	4	6	22	MIRA_MUSCULO_CMA_3633	1489	MIRA	MUSCULO	20.2692	14.8714	19.6827	44.6834	1.36296	0.440493	0.446748	-1.18281
ltp	9	4	0	2	MIRA_PELE_CMA_17552	1122	MIRA	PELE	26.8991	19.7357	0	5.39083	1.36296	0	0.446748	#NUM!
luzp4	9	1	0	1	MIRA_PELE_CMA_90448	1563	MIRA	PELE	19.3095	3.54182	0	1.9349	5.45186	0	2.44675	#NUM!
lyam3	9	5	1	4	MIRA_PELE_CMA_93726	1984	MIRA	PELE	15.2121	13.9513	2.462	6.09729	1.09037	0.403786	0.12482	-1.30834
madd	9	0	0	5	MIRA_PELE_CMA_770	1118	MIRA	PELE	26.9953	0	0	13.5253	#DIV/0!	0	#DIV/0!	#NUM!
mdga2	9	0	2	0	MIRA_PELE_CMA_74180	1504	MIRA	PELE	20.067	0	6.49548	0	#DIV/0!	#DIV/0!	#DIV/0!	#DIV/0!
mdh	9	22	1	0	MIRA_PELE_CMA_12916	1350	MIRA	PELE	22.3561	90.2142	3.61822	0	0.247812	#DIV/0!	-2.01268	#DIV/0!
med13	9	5	1	12	NEWBLER_MUSCULO_TAM_40130	2096	NEWBLER	MUSCULO	14.3992	13.2058	2.33044	17.3144	1.09037	0.134595	0.12482	-2.8933
med16	9	3	1	4	NEWBLER_PELE_CMA_77037	1414	NEWBLER	PELE	21.3443	11.7451	3.45446	8.55518	1.81729	0.403786	0.861785	-1.30834
megf6	9	11	6	6	MIRA_PELE_CMA_23696	1171	MIRA	PELE	25.7735	52.0022	25.0278	15.4958	0.495623	1.61514	-1.01268	0.691661
mms22	9	2	0	2	MIRA_PELE_CMA_21282	1474	MIRA	PELE	20.4754	7.51136	0	4.10347	2.72593	0	1.44675	#NUM!
moes	9	5	9	18	MIRA_PELE_CMA_11186	1461	MIRA	PELE	20.6576	18.9455	30.0899	37.2598	1.09037	0.807571	0.12482	-0.308339
mtmrd	9	1	4	4	MIRA_PELE_CMA_76409	1065	MIRA	PELE	28.3388	5.198	18.3459	11.3587	5.45186	1.61514	2.44675	0.691661
mucb1	9	24	5	8	NEWBLER_PELE_TAM_26323	1546	NEWBLER	PELE	19.5219	85.9385	15.7975	15.6494	0.227161	1.00946	-2.13821	0.0135893
myo7a	9	3	2	7	NEWBLER_PELE_CMA_30126	1894	NEWBLER	PELE	15.9349	8.76854	5.15797	11.1773	1.81729	0.461469	0.861785	-1.11569
myof	9	27	10	6	NEWBLER_MUSCULO_CMA_15785	1477	NEWBLER	MUSCULO	20.4338	101.197	33.0711	12.2854	0.201921	2.6919	-2.30814	1.42863
nar5	9	0	6	2	MIRA_PELE_CMA_84006	1618	MIRA	PELE	18.6531	0	18.1135	3.73826	#DIV/0!	4.84543	#DIV/0!	2.27662
nav1	9	4	12	5	MIRA_PELE_CMA_10650	1137	MIRA	PELE	26.5442	19.4754	51.5525	13.2993	1.36296	3.87634	0.446748	1.9547
nckpl	9	2	10	0	NEWBLER_PELE_CMA_81929	1144	NEWBLER	PELE	26.3818	9.6781	42.6976	0	2.72593	#DIV/0!	1.44675	#DIV/0!
ndk	9	4	2	2	MIRA_PELE_CMA_29500	1307	MIRA	PELE	23.0916	16.9422	7.47452	4.62778	1.36296	1.61514	0.446748	0.691661
ndkb	9	7	8	11	NEWBLER_PELE_TAM_32628	693	NEWBLER	PELE	43.5509	55.9179	56.3879	48.004	0.778837	1.17465	-0.360607	0.23223
neuo	9	3	1	1	MIRA_PELE_CMA_61918	1033	MIRA	PELE	29.2166	16.0771	4.72856	2.92764	1.81729	1.61514	0.861785	0.691661
nhrf1	9	0	2	10	MIRA_PELE_CMA_28412	905	MIRA	PELE	33.3489	0	10.7947	33.4172	#DIV/0!	0.323028	#DIV/0!	-1.63027
nntm	9	1	41	72	NEWBLER_MUSCULO_CMA_15119	3665	NEWBLER	MUSCULO	8.23487	1.51047	54.6436	59.4124	5.45186	0.919734	2.44675	-0.120712
nol7	9	0	1	1	MIRA_PELE_CMA_966	1596	MIRA	PELE	18.9103	0	3.06053	1.8949	#DIV/0!	1.61514	#DIV/0!	0.691661
nos	9	5	2	2	MIRA_PELE_CMA_1043	2098	MIRA	PELE	14.3855	13.1932	4.65644	2.88299	1.09037	1.61514	0.12482	0.691661
nqra	9	1	3	3	MIRA_PELE_CMA_43464	623	MIRA	PELE	48.4443	8.88583	23.5214	14.563	5.45186	1.61514	2.44675	0.691661
nsa2	9	1	17	11	MIRA_PELE_CMA_1175	1551	MIRA	PELE	19.4589	3.56923	53.5385	21.4486	5.45186	2.49613	2.44675	1.31969
ntrk2	9	1	1	3	NEWBLER_PELE_CMA_78367	1307	NEWBLER	PELE	23.0916	4.23556	3.73726	6.94167	5.45186	0.538381	2.44675	-0.893301
o51e2	9	0	0	4	MIRA_PELE_CMA_8400	2683	MIRA	PELE	11.2489	0	0	4.50877	#DIV/0!	0	#DIV/0!	#NUM!
o52b2	9	2	0	0	MIRA_PELE_CMA_8078	2881	MIRA	PELE	10.4758	3.84302	0	0	2.72593	#DIV/0!	1.44675	#DIV/0!
o52e8	9	0	1	1	MIRA_PELE_CMA_85753	2493	MIRA	PELE	12.1062	0	1.95933	1.2131	#DIV/0!	1.61514	#DIV/0!	0.691661
obsl1	9	3	34	54	MIRA_MUSCULO_TAM_5700	4113	MIRA	MUSCULO	7.3379	4.03784	40.3784	39.7057	1.81729	1.01694	0.861785	0.0242366
olf3a	9	2	5	0	NEWBLER_MUSCULO_CMA_15560	1659	NEWBLER	MUSCULO	18.1922	6.67375	14.7215	0	2.72593	#DIV/0!	1.44675	#DIV/0!
ovos2	9	0	0	0	MIRA_PELE_CMA_14609	1073	MIRA	PELE	28.1275	0	0	0	#DIV/0!	#DIV/0!	#DIV/0!	#DIV/0!
p5cr1	9	3	4	1	NEWBLER_PELE_TAM_26497	1355	NEWBLER	PELE	22.2736	12.2565	14.4195	2.23192	1.81729	6.46057	0.861785	2.69166
p85a	9	2	9	92	NEWBLER_MUSCULO_TAM_21250	4746	NEWBLER	MUSCULO	6.3592	2.33286	9.26283	58.6244	2.72593	0.158003	1.44675	-2.66198
par2	9	6	4	1	MIRA_PELE_CMA_82376	1252	MIRA	PELE	24.1061	26.5297	15.6058	2.41554	0.908643	6.46057	-0.138215	2.69166
pclo	9	1	3	1	MIRA_PELE_CMA_59048	1090	MIRA	PELE	27.6888	5.07878	13.4439	2.77455	5.45186	4.84543	2.44675	2.27662
pde4b	9	7	26	12	NEWBLER_PELE_CMA_55804	2248	NEWBLER	PELE	13.4256	17.238	56.4945	16.1437	0.778837	3.49947	-0.360607	1.80714
pgh2	9	24	4	6	MIRA_PELE_TAM_4114	1448	MIRA	PELE	20.8431	91.7548	13.4934	12.5314	0.227161	1.07676	-2.13821	0.106699
plek2	9	18	2	0	MIRA_PELE_TAM_572	2084	MIRA	PELE	14.4821	47.8146	4.68772	0	0.302881	#DIV/0!	-1.72318	#DIV/0!
plxa1	9	1	0	6	NEWBLER_PELE_CMA_80395	1201	NEWBLER	PELE	25.1297	4.60939	0	15.1087	5.45186	0	2.44675	#NUM!
pnma1	9	2	8	0	MIRA_MUSCULO_CMA_6668	2199	MIRA	MUSCULO	13.7248	5.0349	17.7703	0	2.72593	#DIV/0!	1.44675	#DIV/0!
ppn	9	2	2	0	NEWBLER_PELE_CMA_74921	2254	NEWBLER	PELE	13.3899	4.91204	4.33416	0	2.72593	#DIV/0!	1.44675	#DIV/0!
pth	9	1	5	7	MIRA_PELE_CMA_42468	1143	MIRA	PELE	26.4049	4.84328	21.3675	18.5212	5.45186	1.15367	2.44675	0.206234
pur9	9	7	4	4	MIRA_PELE_CMA_56600	1103	MIRA	PELE	27.3625	35.1325	17.7139	10.9674	0.778837	1.61514	-0.360607	0.691661
pyr1	9	3	1	0	MIRA_PELE_CMA_80469	1458	MIRA	PELE	20.7001	11.3907	3.35021	0	1.81729	#DIV/0!	0.861785	#DIV/0!
qcr2	9	6	14	30	NEWBLER_MUSCULO_TAM_40146	2071	NEWBLER	MUSCULO	14.573	16.0383	33.02	43.8086	0.908643	0.753733	-0.138215	-0.407874
rgs1	9	6	3	9	MIRA_PELE_CMA_9370	1751	MIRA	PELE	17.2363	18.9693	8.36882	15.5444	0.908643	0.538381	-0.138215	-0.893301
rhg06	9	4	0	2	MIRA_PELE_CMA_90586	1363	MIRA	PELE	22.1429	16.2461	0	4.43764	1.36296	0	0.446748	#NUM!
rl10a	9	3	21	47	MIRA_MUSCULO_TAM_502	1108	MIRA	MUSCULO	27.239	14.9888	92.5782	128.285	1.81729	0.721659	0.861785	-0.47061
rl14	9	6	9	59	MIRA_MUSCULO_CMA_19619	781	MIRA	MUSCULO	38.6438	42.5291	56.2886	228.465	0.908643	0.246378	-0.138215	-2.02106
rl21	9	3	7	13	NEWBLER_MUSCULO_TAM_20846	929	NEWBLER	MUSCULO	32.4874	17.8769	36.8054	42.32	1.81729	0.869692	0.861785	-0.201424
rl34	9	7	11	53	MIRA_MUSCULO_TAM_446	601	MIRA	MUSCULO	50.2176	64.4777	89.402	266.698	0.778837	0.335218	-0.360607	-1.57683
rlp24	9	2	8	17	MIRA_PELE_CMA_1031	1107	MIRA	PELE	27.2636	10.0016	35.2997	46.4429	2.72593	0.760067	1.44675	-0.395802
ro52	9	5	11	4	MIRA_PELE_CMA_83287	3066	MIRA	PELE	9.8437	9.02784	17.5247	3.94554	1.09037	4.44164	0.12482	2.15109
roaa	9	5	4	21	MIRA_MUSCULO_CMA_2113	1534	MIRA	MUSCULO	19.6746	18.0439	12.7369	41.4011	1.09037	0.307646	0.12482	-1.70066
rpgf2	9	2	2	3	NEWBLER_PELE_CMA_75321	1823	NEWBLER	PELE	16.5556	6.07337	5.35886	4.97683	2.72593	1.07676	1.44675	0.106699
rpoa	9	5	9	8	NEWBLER_MUSCULO_TAM_40926	1414	NEWBLER	MUSCULO	21.3443	19.5752	31.0901	17.1104	1.09037	1.81704	0.12482	0.861586
rsmg	9	5	1	5	NEWBLER_PELE_CMA_76295	1523	NEWBLER	PELE	19.8167	18.1742	3.20722	9.92861	1.09037	0.323028	0.12482	-1.63027
rsmh	9	9	7	17	NEWBLER_PELE_CMA_78829	1273	NEWBLER	PELE	23.7084	39.1381	26.8596	40.3867	0.605762	0.665059	-0.723177	-0.588447
ru17	9	1	6	5	NEWBLER_PELE_CMA_42852	2069	NEWBLER	PELE	14.5871	2.67563	14.1651	7.30849	5.45186	1.93817	2.44675	0.954696
scn1	9	2	1	12	MIRA_PELE_CMA_5901	1419	MIRA	PELE	21.2691	7.8025	3.44228	25.5751	2.72593	0.134595	1.44675	-2.8933
selu	9	20	23	48	MIRA_PELE_CMA_43073	1014	MIRA	PELE	29.7641	109.189	110.795	143.16	0.272593	0.773922	-1.87518	-0.369739
setd2	9	2	1	8	MIRA_PELE_CMA_8529	1845	MIRA	PELE	16.3581	6.00095	2.64748	13.1133	2.72593	0.201893	1.44675	-2.30834
sgpl1	9	0	1	6	MIRA_PELE_CMA_3088	1420	MIRA	PELE	21.2541	0	3.43986	12.7785	#DIV/0!	0.26919	#DIV/0!	-1.8933
si1l2	9	5	2	3	MIRA_PELE_CMA_23517	1421	MIRA	PELE	21.2391	19.4788	6.87488	6.38477	1.09037	1.07676	0.12482	0.106699
slk	9	5	20	25	MIRA_MUSCULO_TAM_3778	1783	MIRA	MUSCULO	16.927	15.524	54.7908	42.404	1.09037	1.29211	0.12482	0.369733
smyd1	9	0	80	90	MIRA_MUSCULO_CMA_85	2210	MIRA	MUSCULO	13.6565	0	176.818	123.16	#DIV/0!	1.43568	#DIV/0!	0.521736
snx1	9	5	8	17	MIRA_PELE_CMA_14180	1666	MIRA	PELE	18.1157	16.6143	23.4555	30.8597	1.09037	0.760067	0.12482	-0.395802
spon2	9	2	3	4	NEWBLER_PELE_CMA_75851	1623	NEWBLER	PELE	18.5957	6.82178	9.02884	7.45349	2.72593	1.21136	1.44675	0.276624
spt6h	9	24	19	33	MIRA_MUSCULO_TAM_11959	2079	MIRA	MUSCULO	14.517	63.9062	44.6404	48.004	0.227161	0.92993	-2.13821	-0.104805
sr140	9	1	5	4	MIRA_PELE_CMA_27376	1475	MIRA	PELE	20.4615	3.75313	16.558	8.20137	5.45186	2.01893	2.44675	1.01359
st5	9	6	1	1	MIRA_PELE_CMA_9288	1507	MIRA	PELE	20.0271	22.0406	3.24127	2.0068	0.908643	1.61514	-0.138215	0.691661
syq	9	3	3	9	NEWBLER_MUSCULO_TAM_40578	1585	NEWBLER	MUSCULO	19.0415	10.478	9.2453	17.1724	1.81729	0.538381	0.861785	-0.893301
syy	9	0	0	9	NEWBLER_PELE_CMA_75431	1769	NEWBLER	PELE	17.0609	0	0	15.3863	#DIV/0!	0	#DIV/0!	#NUM!
tcpr1	9	0	1	1	MIRA_PELE_CMA_20138	1119	MIRA	PELE	26.9712	0	4.36515	2.70264	#DIV/0!	1.61514	#DIV/0!	0.691661
tens	9	4	11	21	MIRA_MUSCULO_CMA_3761	1560	MIRA	MUSCULO	19.3467	14.1945	34.4427	40.7111	1.36296	0.846027	0.446748	-0.241225
thii	9	0	1	2	MIRA_PELE_CMA_17059	1296	MIRA	PELE	23.2876	0	3.76898	4.66706	#DIV/0!	0.807571	#DIV/0!	-0.308339
tisda	9	5	0	0	MIRA_PELE_CMA_9922	1338	MIRA	PELE	22.5566	20.6871	0	0	1.09037	#DIV/0!	0.12482	#DIV/0!
tlr13	9	0	2	0	MIRA_PELE_CMA_8168	2186	MIRA	PELE	13.8064	0	4.46899	0	#DIV/0!	#DIV/0!	#DIV/0!	#DIV/0!
tnmd	9	0	8	1	NEWBLER_MUSCULO_CMA_15167	2844	NEWBLER	MUSCULO	10.6121	0	13.7401	1.06338	#DIV/0!	12.9211	#DIV/0!	3.69166
top2a	9	3	0	0	NEWBLER_PELE_CMA_55046	1232	NEWBLER	PELE	24.4974	13.4802	0	0	1.81729	#DIV/0!	0.861785	#DIV/0!
tri27	9	1	3	1	MIRA_PELE_CMA_89012	2931	MIRA	PELE	10.2971	1.88873	4.99959	1.03182	5.45186	4.84543	2.44675	2.27662
trpd	9	5	5	6	NEWBLER_PELE_TAM_20150	1071	NEWBLER	PELE	28.18	25.8444	22.8039	16.9426	1.09037	1.34595	0.12482	0.428627
ubic	9	0	1	3	MIRA_PELE_CMA_13105	977	MIRA	PELE	30.8913	0	4.99959	9.28635	#DIV/0!	0.538381	#DIV/0!	-0.893301
un13b	9	4	32	70	MIRA_PELE_CMA_42212	1133	MIRA	PELE	26.6379	19.5441	137.959	186.847	1.36296	0.738351	0.446748	-0.437622
unc22	9	2	7	5	MIRA_PELE_CMA_12659	1914	MIRA	PELE	15.7684	5.78461	17.8643	7.90035	2.72593	2.2612	1.44675	1.17709
ung	9	7	7	4	NEWBLER_PELE_CMA_79774	1227	NEWBLER	PELE	24.5972	31.582	27.8665	9.85902	0.778837	2.8265	-0.360607	1.49902
uref	9	1	1	2	MIRA_PELE_CMA_7981	1829	MIRA	PELE	16.5012	3.02672	2.67064	3.307	5.45186	0.807571	2.44675	-0.308339
usp9x	9	9	22	72	NEWBLER_MUSCULO_TAM_8467	3751	NEWBLER	MUSCULO	8.04606	13.2826	28.6487	58.0502	0.605762	0.493516	-0.723177	-1.01883
uspl1	9	0	2	5	MIRA_MUSCULO_TAM_14909	841	MIRA	MUSCULO	35.8868	0	11.6162	17.9801	#DIV/0!	0.646057	#DIV/0!	-0.630267
vata	9	8	0	7	MIRA_PELE_CMA_91491	1206	MIRA	PELE	25.0255	36.7222	0	17.5537	0.681482	0	-0.553252	#NUM!
xerc	9	6	0	9	MIRA_PELE_CMA_17718	1181	MIRA	PELE	25.5553	28.1247	0	23.0468	0.908643	0	-0.138215	#NUM!
y4267	9	3	1	3	MIRA_PELE_TAM_14566	930	MIRA	PELE	32.4525	17.8577	5.25226	9.75566	1.81729	0.538381	0.861785	-0.893301
YPF16	9	3	0	1	MIRA_PELE_CMA_737	1749	MIRA	PELE	17.256	9.49549	0	1.72913	1.81729	0	0.861785	#NUM!
zeb2	9	1	8	17	NEWBLER_MUSCULO_TAM_40008	2480	NEWBLER	MUSCULO	12.1697	2.23221	15.7568	20.7308	5.45186	0.760067	2.44675	-0.395802
zfr	9	1	8	5	MIRA_PELE_CMA_93395	1045	MIRA	PELE	28.8811	5.29749	37.3941	14.4701	5.45186	2.58423	2.44675	1.36973
zfy26	9	2	0	2	NEWBLER_PELE_CMA_95264	882	NEWBLER	PELE	34.2186	12.553	0	6.85772	2.72593	0	1.44675	#NUM!
zn658	9	1	1	6	MIRA_PELE_CMA_88360	1202	MIRA	PELE	25.1088	4.60555	4.06373	15.0961	5.45186	0.26919	2.44675	-1.8933
znf81	9	0	0	3	MIRA_PELE_CMA_86792	1244	MIRA	PELE	24.2611	0	0	7.29322	#DIV/0!	0	#DIV/0!	#NUM!
abcd3	8	0	1	8	NEWBLER_PELE_CMA_74996	2107	NEWBLER	PELE	12.7325	0	2.31827	11.4827	#DIV/0!	0.201893	#DIV/0!	-2.30834
abd12	8	5	1	4	MIRA_MUSCULO_TAM_54859	1123	MIRA	MUSCULO	23.889	24.6477	4.3496	10.7721	0.969219	0.403786	-0.0451055	-1.30834
acka	8	2	0	8	NEWBLER_PELE_CMA_76175	1549	NEWBLER	PELE	17.3191	7.14767	0	15.6191	2.42305	0	1.27682	#NUM!
acpm	8	1	5	15	MIRA_MUSCULO_TAM_2338	758	MIRA	MUSCULO	35.3923	7.30326	32.2203	59.8467	4.84609	0.538381	2.27682	-0.893301
act2	8	0	640	691	MIRA_MUSCULO_CMA_397	2468	MIRA	MUSCULO	10.8701	0	1266.67	846.742	#DIV/0!	1.49593	#DIV/0!	0.581047
acyp	8	2	4	2	NEWBLER_PELE_CMA_87570	1007	NEWBLER	PELE	26.6409	10.9948	19.4026	6.00646	2.42305	3.23028	1.27682	1.69166
adap1	8	2	3	3	MIRA_PELE_CMA_9388	2095	MIRA	PELE	12.8054	5.28484	6.99466	4.33067	2.42305	1.61514	1.27682	0.691661
adcy2	8	0	5	6	MIRA_PELE_CMA_20291	1220	MIRA	PELE	21.9896	0	20.0189	14.8734	#DIV/0!	1.34595	#DIV/0!	0.428627
adcy8	8	3	0	5	MIRA_PELE_CMA_38702	1180	MIRA	PELE	22.7351	14.0743	0	12.8146	1.61536	0	0.69186	#NUM!
addb	8	2	4	10	MIRA_MUSCULO_TAM_6484	1757	MIRA	MUSCULO	15.2688	6.30151	11.1203	17.2126	2.42305	0.646057	1.27682	-0.630267
adml	8	0	2	5	MIRA_PELE_CMA_23713	850	MIRA	PELE	31.5616	0	11.4932	17.7897	#DIV/0!	0.646057	#DIV/0!	-0.630267
agra3	8	1	1	2	MIRA_PELE_CMA_10333	1407	MIRA	PELE	19.0671	3.93452	3.47164	4.29887	4.84609	0.807571	2.27682	-0.308339
al1l1	8	2	6	29	MIRA_MUSCULO_TAM_2273	2954	MIRA	MUSCULO	9.08171	3.74805	9.92133	29.6897	2.42305	0.334167	1.27682	-1.58136
ale1	8	0	0	0	MIRA_PELE_CMA_28164	1880	MIRA	PELE	14.2699	0	0	0	#DIV/0!	#DIV/0!	#DIV/0!	#DIV/0!
ampd1	8	2	84	429	MIRA_MUSCULO_TAM_256	3252	MIRA	MUSCULO	8.2495	3.4046	126.171	398.956	2.42305	0.316252	1.27682	-1.66086
anr11	8	4	12	12	MIRA_PELE_CMA_15659	1706	MIRA	PELE	15.7253	12.9798	34.3583	21.2726	1.21152	1.61514	0.276823	0.691661
arh40	8	6	0	8	MIRA_PELE_TAM_15809	1323	MIRA	PELE	20.2777	25.106	0	18.2873	0.807682	0	-0.30814	#NUM!
ari1	8	0	3	7	MIRA_MUSCULO_TAM_12448	1531	MIRA	MUSCULO	17.5228	0	9.57139	13.8274	#DIV/0!	0.692204	#DIV/0!	-0.530731
arid5	8	0	2	1	MIRA_MUSCULO_CMA_1491	656	MIRA	MUSCULO	40.8954	0	14.8921	4.61014	#DIV/0!	3.23028	#DIV/0!	1.69166
aro1	8	2	1	7	NEWBLER_PELE_CMA_82385	1128	NEWBLER	PELE	23.7831	9.81538	4.33032	18.7675	2.42305	0.230735	1.27682	-2.11569
asc	8	7	3	4	MIRA_PELE_CMA_37135	950	MIRA	PELE	28.2393	40.7906	15.4251	12.7337	0.692299	1.21136	-0.530532	0.276624
at11a	8	4	1	5	MIRA_PELE_CMA_22900	1203	MIRA	PELE	22.3004	18.4069	4.06035	12.5696	1.21152	0.323028	0.276823	-1.63027
at233	8	8	8	38	NEWBLER_PELE_CMA_75102	1982	NEWBLER	PELE	13.5355	22.3446	19.7158	57.9827	0.605762	0.34003	-0.723177	-1.55627
atf3	8	3	8	4	MIRA_PELE_CMA_8373	1794	MIRA	PELE	14.9539	9.25731	21.7819	6.74304	1.61536	3.23028	0.69186	1.69166
atg2b	8	4	5	23	MIRA_MUSCULO_TAM_12946	1352	MIRA	MUSCULO	19.8427	16.3783	18.0644	51.4481	1.21152	0.351118	0.276823	-1.50997
atr	8	6	6	8	MIRA_MUSCULO_TAM_12648	1492	MIRA	MUSCULO	17.9808	22.2622	19.6432	16.2158	0.807682	1.21136	-0.30814	0.276624
bcar3	8	8	0	5	MIRA_PELE_CMA_20353	1298	MIRA	PELE	20.6682	34.1194	0	11.6497	0.605762	0	-0.723177	#NUM!
bcdo1	8	0	0	0	MIRA_PELE_CMA_17505	1301	MIRA	PELE	20.6206	0	0	0	#DIV/0!	#DIV/0!	#DIV/0!	#DIV/0!
beti	8	1	0	0	MIRA_PELE_CMA_2350	1203	MIRA	PELE	22.3004	4.60172	0	0	4.84609	#DIV/0!	2.27682	#DIV/0!
biod	8	4	4	3	NEWBLER_PELE_CMA_75085	1985	NEWBLER	PELE	13.515	11.1554	9.84303	4.57066	1.21152	2.15352	0.276823	1.1067
bsn	8	1	1	2	MIRA_PELE_CMA_79901	1583	MIRA	PELE	16.9472	3.49708	3.08566	3.82092	4.84609	0.807571	2.27682	-0.308339
c1qt1	8	0	5	1	MIRA_PELE_CMA_8958	1612	MIRA	PELE	16.6423	0	15.1507	1.87609	#DIV/0!	8.07571	#DIV/0!	3.01359
c209a	8	0	6	0	NEWBLER_PELE_CMA_26245	2097	NEWBLER	PELE	12.7932	0	13.976	0	#DIV/0!	#DIV/0!	#DIV/0!	#DIV/0!
c2cd3	8	1	0	0	NEWBLER_PELE_CMA_75638	1681	NEWBLER	PELE	15.9592	3.2932	0	0	4.84609	#DIV/0!	2.27682	#DIV/0!
c99l2	8	10	42	32	NEWBLER_MUSCULO_CMA_15135	3231	NEWBLER	MUSCULO	8.30311	17.1336	63.4953	29.9524	0.484609	2.11987	-1.04511	1.08398
cadh1	8	43	0	12	MIRA_PELE_TAM_401	2733	MIRA	PELE	9.81609	87.0993	0	13.2788	0.1127	0	-3.14944	#NUM!
cadhk	8	11	0	0	MIRA_PELE_TAM_1011	2225	MIRA	PELE	12.0572	27.3684	0	0	0.440554	#DIV/0!	-1.18261	#DIV/0!
cats	8	0	3	4	NEWBLER_MUSCULO_CMA_17091	1058	NEWBLER	MUSCULO	25.3567	0	13.8505	11.4339	#DIV/0!	1.21136	#DIV/0!	0.276624
cbpc1	8	5	7	20	MIRA_PELE_CMA_93173	1797	MIRA	PELE	14.929	15.4031	19.0274	33.6589	0.969219	0.5653	-0.0451055	-0.822912
cd109	8	2	0	2	NEWBLER_PELE_CMA_8620	1368	NEWBLER	PELE	19.6106	8.09338	0	4.42142	2.42305	0	1.27682	#NUM!
cd63	8	5	8	7	MIRA_PELE_CMA_929	1472	MIRA	PELE	18.2251	18.8039	26.5467	14.3816	0.969219	1.84588	-0.0451055	0.884306
ceam5	8	7	1	0	NEWBLER_PELE_TAM_26197	1851	NEWBLER	PELE	14.4934	20.9352	2.6389	0	0.692299	#DIV/0!	-0.530532	#DIV/0!
cirbp	8	0	14	13	MIRA_MUSCULO_CMA_2449	1687	MIRA	MUSCULO	15.9024	0	40.5361	23.3049	#DIV/0!	1.73938	#DIV/0!	0.798576
cld4	8	8	0	2	NEWBLER_PELE_CMA_75202	1899	NEWBLER	PELE	14.1271	23.3212	0	3.1851	0.605762	0	-0.723177	#NUM!
clm9	8	1	4	8	MIRA_PELE_CMA_8358	1262	MIRA	PELE	21.2578	4.38659	15.4821	19.1712	4.84609	0.807571	2.27682	-0.308339
co7a1	8	10	0	1	NEWBLER_PELE_CMA_54892	1977	NEWBLER	PELE	13.5697	28.0014	0	1.52972	0.484609	0	-1.04511	#NUM!
cobt	8	1	0	2	MIRA_PELE_CMA_83509	983	MIRA	PELE	27.2913	5.63161	0	6.15311	4.84609	0	2.27682	#NUM!
cof2	8	36	55	70	MIRA_MUSCULO_CMA_619	1729	MIRA	MUSCULO	15.5161	115.264	155.381	122.439	0.134614	1.26904	-2.8931	0.343738
cotl1	8	18	1	0	NEWBLER_PELE_CMA_75869	1617	NEWBLER	PELE	16.5908	61.6238	3.02078	0	0.269227	#DIV/0!	-1.8931	#DIV/0!
cox3	8	7	6	14	MIRA_PELE_TAM_172	2749	MIRA	PELE	9.75895	14.0964	10.6612	15.4018	0.692299	0.692204	-0.530532	-0.530731
cp3ar	8	2	1	0	NEWBLER_PELE_CMA_12789	2289	NEWBLER	PELE	11.7201	4.83694	2.13395	0	2.42305	#DIV/0!	1.27682	#DIV/0!
crum1	8	7	0	1	MIRA_PELE_TAM_2668	1644	MIRA	PELE	16.3183	23.5712	0	1.83957	0.692299	0	-0.530532	#NUM!
csk21	8	3	9	16	NEWBLER_PELE_CMA_78256	1312	NEWBLER	PELE	20.4477	12.6582	33.5072	36.8812	1.61536	0.908518	0.69186	-0.138414
csrp1	8	0	5	3	MIRA_PELE_CMA_1721	984	MIRA	PELE	27.2636	0	24.8201	9.22029	#DIV/0!	2.6919	#DIV/0!	1.42863
ctnb1	8	12	5	6	MIRA_PELE_CMA_8435	2065	MIRA	PELE	12.9915	32.1697	11.8271	8.78718	0.403841	1.34595	-1.30814	0.428627
dapat	8	0	7	1	MIRA_MUSCULO_CMA_28853	1548	MIRA	MUSCULO	17.3303	0	22.088	1.95365	#DIV/0!	11.306	#DIV/0!	3.49902
dgkq	8	0	0	0	NEWBLER_PELE_CMA_86591	1025	NEWBLER	PELE	26.173	0	0	0	#DIV/0!	#DIV/0!	#DIV/0!	#DIV/0!
dicer	8	5	0	5	MIRA_PELE_TAM_16274	1290	MIRA	PELE	20.7964	21.4569	0	11.7219	0.969219	0	-0.0451055	#NUM!
dnaa	8	1	5	7	MIRA_MUSCULO_CMA_16813	1023	MIRA	MUSCULO	26.2242	5.41141	23.8739	20.6938	4.84609	1.15367	2.27682	0.206234
doc11	8	1	5	4	MIRA_PELE_CMA_75717	1055	MIRA	PELE	25.4288	5.24727	23.1498	11.4664	4.84609	2.01893	2.27682	1.01359
dock4	8	1	12	40	NEWBLER_PELE_CMA_78514	1297	NEWBLER	PELE	20.6842	4.26821	45.1929	93.2692	4.84609	0.484543	2.27682	-1.0453
dpo2	8	0	0	1	MIRA_PELE_CMA_2032	1842	MIRA	PELE	14.5643	0	0	1.64183	#DIV/0!	0	#DIV/0!	#NUM!
dtda	8	0	0	0	MIRA_PELE_CMA_49352	676	MIRA	PELE	39.6854	0	0	0	#DIV/0!	#DIV/0!	#DIV/0!	#DIV/0!
dyh10	8	1	3	10	MIRA_MUSCULO_TAM_34193	1259	MIRA	MUSCULO	21.3085	4.39704	11.6392	24.0211	4.84609	0.484543	2.27682	-1.0453
edn2	8	0	5	1	MIRA_PELE_CMA_9455	2009	MIRA	PELE	13.3536	0	12.1568	1.50535	#DIV/0!	8.07571	#DIV/0!	3.01359
ef1d	8	9	29	103	MIRA_MUSCULO_TAM_2302	1391	MIRA	MUSCULO	19.2864	35.818	101.836	223.938	0.538455	0.454749	-0.893102	-1.13686
enpp2	8	6	2	3	MIRA_PELE_CMA_91794	1381	MIRA	PELE	19.426	24.0516	7.07401	6.56971	0.807682	1.07676	-0.30814	0.106699
entp1	8	2	5	0	MIRA_PELE_CMA_67634	932	MIRA	PELE	28.7847	11.8796	26.2049	0	2.42305	#DIV/0!	1.27682	#DIV/0!
erap1	8	0	5	3	NEWBLER_PELE_CMA_75268	1863	NEWBLER	PELE	14.4001	0	13.1095	4.86998	#DIV/0!	2.6919	#DIV/0!	1.42863
es1	8	5	16	21	MIRA_MUSCULO_CMA_1868	1692	MIRA	MUSCULO	15.8554	16.359	46.1901	37.5351	0.969219	1.23058	-0.0451055	0.299344
f120a	8	1	7	11	NEWBLER_PELE_CMA_77150	1412	NEWBLER	PELE	18.9995	3.92059	24.2154	23.5601	4.84609	1.02782	2.27682	0.0395845
f200b	8	1	0	4	MIRA_PELE_CMA_94530	1497	MIRA	PELE	17.9207	3.69798	0	8.08084	4.84609	0	2.27682	#NUM!
fa83h	8	25	7	8	MIRA_PELE_CMA_2950	1549	MIRA	PELE	17.3191	89.3459	22.0737	15.6191	0.193844	1.41325	-2.36703	0.499016
fbx46	8	1	5	15	MIRA_MUSCULO_TAM_4685	2413	MIRA	MUSCULO	11.1178	2.29419	10.1214	18.7998	4.84609	0.538381	2.27682	-0.893301
fcer2	8	6	1	1	MIRA_PELE_CMA_90943	1316	MIRA	PELE	20.3855	25.2395	3.7117	2.29807	0.807682	1.61514	-0.30814	0.691661
fcsd2	8	2	3	6	MIRA_MUSCULO_TAM_17021	885	MIRA	MUSCULO	30.3134	12.5104	16.558	20.5034	2.42305	0.807571	1.27682	-0.308339
fgd6	8	2	0	0	MIRA_PELE_CMA_77452	1069	MIRA	PELE	25.0958	10.3571	0	0	2.42305	#DIV/0!	1.27682	#DIV/0!
fgf18	8	0	0	1	MIRA_PELE_CMA_58801	918	MIRA	PELE	29.2237	0	0	3.29439	#DIV/0!	0	#DIV/0!	#NUM!
fgl2	8	1	8	3	NEWBLER_MUSCULO_CMA_15342	2018	NEWBLER	MUSCULO	13.294	2.74325	19.3641	4.49592	4.84609	4.30705	2.27682	2.1067
fhod3	8	4	24	17	MIRA_PELE_CMA_10821	1658	MIRA	PELE	16.1806	13.3555	70.7059	31.0086	1.21152	2.2802	0.276823	1.18916
g2e3	8	1	3	7	NEWBLER_MUSCULO_TAM_42694	1086	NEWBLER	MUSCULO	24.7029	5.09749	13.4934	19.4934	4.84609	0.692204	2.27682	-0.530731
g3p2	8	9	4	7	MIRA_PELE_CMA_8351	1989	MIRA	PELE	13.4879	25.0492	9.82323	10.6434	0.538455	0.922938	-0.893102	-0.115694
ganab	8	2	1	6	NEWBLER_PELE_CMA_75898	1605	NEWBLER	PELE	16.7149	6.89828	3.04337	11.3056	2.42305	0.26919	1.27682	-1.8933
gdn	8	2	3	8	MIRA_PELE_CMA_12497	1319	MIRA	PELE	20.3392	8.39404	11.1098	18.3427	2.42305	0.605678	1.27682	-0.723376
gg6l6	8	5	1	2	MIRA_PELE_CMA_14199	1499	MIRA	PELE	17.8968	18.4652	3.25857	4.03503	0.969219	0.807571	-0.0451055	-0.308339
glga	8	0	6	3	NEWBLER_PELE_CMA_85388	1051	NEWBLER	PELE	25.5256	0	27.8854	8.63251	#DIV/0!	3.23028	#DIV/0!	1.69166
gp146	8	1	4	30	MIRA_MUSCULO_TAM_4039	3238	MIRA	MUSCULO	8.28516	1.70966	6.0341	28.0197	4.84609	0.215352	2.27682	-2.21523
gpr98	8	3	2	2	MIRA_PELE_CMA_46164	1350	MIRA	PELE	19.8721	12.3019	7.23645	4.48038	1.61536	1.61514	0.69186	0.691661
grp2	8	0	1	1	NEWBLER_PELE_CMA_95442	880	NEWBLER	PELE	30.4856	0	5.55068	3.43665	#DIV/0!	1.61514	#DIV/0!	0.691661
gsh1	8	8	5	11	MIRA_PELE_CMA_75987	1530	MIRA	PELE	17.5342	28.9457	15.9627	21.743	0.605762	0.734156	-0.723177	-0.445842
gt11	8	4	1	1	MIRA_PELE_CMA_2615	441	MIRA	PELE	60.833	50.212	11.0762	6.85772	1.21152	1.61514	0.276823	0.691661
gt251	8	1	4	2	MIRA_MUSCULO_TAM_41934	1310	MIRA	MUSCULO	20.4789	4.22586	14.9148	4.61718	4.84609	3.23028	2.27682	1.69166
gyra	8	0	4	15	MIRA_PELE_CMA_84643	1523	MIRA	PELE	17.6148	0	12.8289	29.7858	#DIV/0!	0.430705	#DIV/0!	-1.21523
h10	8	13	5	3	NEWBLER_PELE_CMA_75217	1897	NEWBLER	PELE	14.142	37.9369	12.8745	4.78269	0.372777	2.6919	-1.42362	1.42863
h2a1	8	5	2	2	MIRA_PELE_TAM_6254	1293	MIRA	PELE	20.7482	21.4071	7.55545	4.67789	0.969219	1.61514	-0.0451055	0.691661
h2ax	8	22	1	21	MIRA_MUSCULO_TAM_4026	2050	MIRA	MUSCULO	13.0865	59.4094	2.38273	30.9802	0.220277	0.0769115	-2.18261	-3.70066
hce2	8	0	0	1	NEWBLER_PELE_CMA_33691	1191	NEWBLER	PELE	22.5251	0	0	2.53926	#DIV/0!	0	#DIV/0!	#NUM!
hcfc1	8	4	6	17	MIRA_PELE_CMA_17617	1234	MIRA	PELE	21.7402	17.9445	23.7501	41.6631	1.21152	0.57005	0.276823	-0.810839
hemo	8	0	0	2	MIRA_PELE_CMA_16247	1624	MIRA	PELE	16.5193	0	0	3.72445	#DIV/0!	0	#DIV/0!	#NUM!
herc2	8	6	6	52	NEWBLER_MUSCULO_TAM_40496	1647	NEWBLER	MUSCULO	16.2886	20.1671	17.7945	95.4834	0.807682	0.186363	-0.30814	-2.42382
his1	8	3	2	4	MIRA_MUSCULO_TAM_54829	886	MIRA	MUSCULO	30.2792	18.7445	11.0262	13.6535	1.61536	0.807571	0.69186	-0.308339
hlde	8	0	1	3	MIRA_PELE_CMA_26831	925	MIRA	PELE	29.0026	0	5.28065	9.80839	#DIV/0!	0.538381	#DIV/0!	-0.893301
hmuv	8	2	0	1	MIRA_PELE_CMA_94206	1324	MIRA	PELE	20.2624	8.36235	0	2.28418	2.42305	0	1.27682	#NUM!
hnrpm	8	3	4	9	NEWBLER_MUSCULO_TAM_41763	1202	NEWBLER	MUSCULO	22.3189	13.8167	16.2549	22.6442	1.61536	0.717841	0.69186	-0.478264
hsp7c	8	27	499	698	MIRA_MUSCULO_TAM_418	3501	MIRA	MUSCULO	7.66277	42.6931	696.206	602.95	0.179485	1.15466	-2.47806	0.207474
htpx	8	4	0	11	MIRA_PELE_CMA_84619	2125	MIRA	PELE	12.6246	10.4205	0	15.655	1.21152	0	0.276823	#NUM!
if2p	8	5	2	13	MIRA_MUSCULO_TAM_52933	2262	MIRA	MUSCULO	11.86	12.2367	4.31883	17.3808	0.969219	0.248483	-0.0451055	-2.00878
if4g1	8	12	15	27	MIRA_PELE_CMA_35475	3106	MIRA	PELE	8.63727	21.3878	23.5895	26.2894	0.403841	0.897301	-1.30814	-0.156336
imdh1	8	2	0	4	MIRA_MUSCULO_TAM_18283	788	MIRA	MUSCULO	34.0449	14.0504	0	15.3515	2.42305	0	1.27682	#NUM!
insr	8	4	4	9	MIRA_PELE_CMA_66194	1153	MIRA	PELE	23.2674	19.2051	16.9457	23.6065	1.21152	0.717841	0.276823	-0.478264
iqec1	8	1	7	6	MIRA_PELE_CMA_12231	1233	MIRA	PELE	21.7578	4.48976	27.7309	14.7166	4.84609	1.88433	2.27682	0.914054
itav	8	3	2	3	NEWBLER_PELE_CMA_76895	1437	NEWBLER	PELE	18.669	11.5571	6.79833	6.31368	1.61536	1.07676	0.69186	0.106699
jip4	8	5	3	15	NEWBLER_PELE_TAM_26568	1311	NEWBLER	PELE	20.4633	21.1132	11.1776	34.6025	0.969219	0.323028	-0.0451055	-1.63027
kat5	8	0	4	11	NEWBLER_MUSCULO_TAM_21993	1729	NEWBLER	MUSCULO	15.5161	0	11.3004	19.2405	#DIV/0!	0.587324	#DIV/0!	-0.76777
katg	8	7	3	11	MIRA_PELE_CMA_10164	1063	MIRA	PELE	25.2374	36.4545	13.7853	31.2952	0.692299	0.440493	-0.530532	-1.18281
kc1a	8	8	17	35	MIRA_MUSCULO_CMA_1773	2363	MIRA	MUSCULO	11.3531	18.7418	35.141	44.7943	0.605762	0.784498	-0.723177	-0.350159
kcp	8	5	0	0	MIRA_PELE_CMA_11829	1907	MIRA	PELE	14.0678	14.5146	0	0	0.969219	#DIV/0!	-0.0451055	#DIV/0!
kdm4a	8	4	8	12	NEWBLER_PELE_CMA_10256	1300	NEWBLER	PELE	20.6364	17.0335	30.0591	27.9162	1.21152	1.07676	0.276823	0.106699
kex1	8	3	0	1	MIRA_PELE_CMA_42765	1202	MIRA	PELE	22.3189	13.8167	0	2.51602	1.61536	0	0.69186	#NUM!
kita	8	3	0	0	MIRA_PELE_CMA_60582	923	MIRA	PELE	29.0654	17.9931	0	0	1.61536	#DIV/0!	0.69186	#DIV/0!
klf11	8	1	12	19	MIRA_MUSCULO_TAM_3424	1906	MIRA	MUSCULO	14.0752	2.90445	30.753	30.1473	4.84609	1.02009	2.27682	0.0286962
kmt2a	8	7	8	7	MIRA_PELE_CMA_15255	1295	MIRA	PELE	20.7161	29.9236	30.1751	16.3473	0.692299	1.84588	-0.530532	0.884306
kpym	8	2	411	324	MIRA_MUSCULO_CMA_0	2295	MIRA	MUSCULO	11.6895	4.82429	874.759	426.954	2.42305	2.04884	1.27682	1.03481
ktnb1	8	0	1	3	NEWBLER_PELE_CMA_89444	971	NEWBLER	PELE	27.6286	0	5.03049	9.34373	#DIV/0!	0.538381	#DIV/0!	-0.893301
lac1	8	5	2	0	NEWBLER_PELE_CMA_91901	928	NEWBLER	PELE	28.9088	29.8269	10.5272	0	0.969219	#DIV/0!	-0.0451055	#DIV/0!
lach	8	2	0	0	MIRA_PELE_TAM_10893	1197	MIRA	PELE	22.4122	9.24958	0	0	2.42305	#DIV/0!	1.27682	#DIV/0!
lcor	8	0	2	2	MIRA_PELE_CMA_6973	2767	MIRA	PELE	9.69547	0	3.53061	2.18594	#DIV/0!	1.61514	#DIV/0!	0.691661
lepa	8	2	2	4	MIRA_PELE_CMA_41262	1072	MIRA	PELE	25.0255	10.3281	9.11306	11.2845	2.42305	0.807571	1.27682	-0.308339
lgmn	8	3	16	22	NEWBLER_MUSCULO_CMA_15246	2294	NEWBLER	MUSCULO	11.6946	7.23959	34.0687	29.0033	1.61536	1.17465	0.69186	0.23223
loxe3	8	22	6	3	MIRA_PELE_TAM_1981	3280	MIRA	PELE	8.17907	37.1309	8.93525	2.76609	0.220277	3.23028	-2.18261	1.69166
lr2bp	8	0	1	0	MIRA_PELE_CMA_84430	2163	MIRA	PELE	12.4028	0	2.25825	0	#DIV/0!	#DIV/0!	#DIV/0!	#DIV/0!
lrig2	8	0	0	1	MIRA_PELE_CMA_16535	1446	MIRA	PELE	18.5528	0	0	2.09146	#DIV/0!	0	#DIV/0!	#NUM!
ltbp1	8	4	10	6	NEWBLER_PELE_CMA_82550	1122	NEWBLER	PELE	23.9103	19.7357	43.5348	16.1725	1.21152	2.6919	0.276823	1.42863
ltn1	8	2	1	4	NEWBLER_PELE_CMA_87776	1003	NEWBLER	PELE	26.7471	11.0386	4.86999	12.0608	2.42305	0.403786	1.27682	-1.30834
lv107	8	0	0	0	MIRA_PELE_TAM_5842	1403	MIRA	PELE	19.1214	0	0	0	#DIV/0!	#DIV/0!	#DIV/0!	#DIV/0!
lysg2	8	0	0	3	MIRA_PELE_CMA_8874	1153	MIRA	PELE	23.2674	0	0	7.86883	#DIV/0!	0	#DIV/0!	#NUM!
m4k4	8	4	5	16	MIRA_PELE_CMA_76918	765	MIRA	PELE	35.0684	28.9457	31.9255	63.2524	1.21152	0.504732	0.276823	-0.986411
mces	8	0	4	1	MIRA_PELE_CMA_19097	818	MIRA	PELE	32.7963	0	23.8856	3.69713	#DIV/0!	6.46057	#DIV/0!	2.69166
med12	8	5	7	14	MIRA_MUSCULO_CMA_12278	1080	MIRA	MUSCULO	24.8402	25.629	31.6595	39.2033	0.969219	0.807571	-0.0451055	-0.308339
melt	8	4	0	0	MIRA_PELE_CMA_93369	1359	MIRA	PELE	19.7405	16.294	0	0	1.21152	#DIV/0!	0.276823	#DIV/0!
mep1a	8	0	1	2	NEWBLER_PELE_CMA_101280	808	NEWBLER	PELE	33.2022	0	6.0453	7.48578	#DIV/0!	0.807571	#DIV/0!	-0.308339
mipep	8	0	1	4	NEWBLER_PELE_CMA_77744	1351	NEWBLER	PELE	19.8574	0	3.61554	8.95412	#DIV/0!	0.403786	#DIV/0!	-1.30834
moaa	8	4	2	6	MIRA_PELE_CMA_71802	991	MIRA	PELE	27.071	22.3446	9.85792	18.3103	1.21152	0.538381	0.276823	-0.893301
mrckb	8	10	5	7	MIRA_PELE_CMA_11291	2432	MIRA	PELE	11.031	22.7626	10.0424	8.70468	0.484609	1.15367	-1.04511	0.206234
mtmr9	8	2	2	1	MIRA_PELE_TAM_19214	1097	MIRA	PELE	24.4552	10.0927	8.90538	2.75684	2.42305	3.23028	1.27682	1.69166
mtpn	8	7	7	14	MIRA_PELE_CMA_1740	1521	MIRA	PELE	17.638	25.4774	22.4801	27.8367	0.692299	0.807571	-0.530532	-0.308339
murd	8	3	5	11	NEWBLER_PELE_CMA_52405	864	NEWBLER	PELE	31.0502	19.2218	28.2674	38.5032	1.61536	0.734156	0.69186	-0.445842
myo1f	8	9	3	2	MIRA_PELE_CMA_34913	1342	MIRA	PELE	19.9906	37.1258	10.9194	4.50709	0.538455	2.42271	-0.893102	1.27662
myom2	8	0	549	179	NEWBLER_MUSCULO_CMA_15084	6300	NEWBLER	MUSCULO	4.25831	0	425.658	85.9272	#DIV/0!	4.9537	#DIV/0!	2.30851
mypc2	8	1	364	310	MIRA_MUSCULO_TAM_251	3814	MIRA	MUSCULO	7.03392	1.45146	466.176	245.81	4.84609	1.89649	2.27682	0.923331
nade	8	4	0	1	MIRA_PELE_CMA_192	1537	MIRA	PELE	17.4544	14.407	0	1.96763	1.21152	0	0.276823	#NUM!
nal9a	8	0	0	0	NEWBLER_PELE_CMA_78264	1310	NEWBLER	PELE	20.4789	0	0	0	#DIV/0!	#DIV/0!	#DIV/0!	#DIV/0!
nalp6	8	1	0	0	MIRA_PELE_CMA_91742	1031	MIRA	PELE	26.0207	5.36942	0	0	4.84609	#DIV/0!	2.27682	#DIV/0!
nalp7	8	1	3	0	MIRA_MUSCULO_CMA_28404	849	MIRA	MUSCULO	31.5988	6.52046	17.2601	0	4.84609	#DIV/0!	2.27682	#DIV/0!
nbl1	8	0	0	3	NEWBLER_PELE_CMA_139570	499	NEWBLER	PELE	53.7622	0	0	18.1819	#DIV/0!	0	#DIV/0!	#NUM!
nfi1l	8	2	9	31	MIRA_PELE_CMA_17670	1282	MIRA	PELE	20.9262	8.63631	34.2913	73.1294	2.42305	0.468912	1.27682	-1.09261
no66	8	0	14	13	NEWBLER_MUSCULO_TAM_40050	2303	NEWBLER	MUSCULO	11.6489	0	29.6936	17.0713	#DIV/0!	1.73938	#DIV/0!	0.798576
nod2	8	0	2	3	MIRA_PELE_CMA_11085	1415	MIRA	PELE	18.9593	0	6.90403	6.41185	#DIV/0!	1.07676	#DIV/0!	0.106699
notc2	8	8	14	14	NEWBLER_PELE_CMA_76041	1560	NEWBLER	PELE	17.197	28.3891	43.8362	27.1407	0.605762	1.61514	-0.723177	0.691661
ntng2	8	5	32	5	MIRA_MUSCULO_CMA_6193	1295	MIRA	MUSCULO	20.7161	21.374	120.701	11.6767	0.969219	10.3369	-0.0451055	3.36973
nuak1	8	0	10	65	MIRA_MUSCULO_TAM_1660	2582	MIRA	MUSCULO	10.3901	0	18.9179	76.1334	#DIV/0!	0.248483	#DIV/0!	-2.00878
nub1	8	1	6	12	MIRA_PELE_CMA_8675	1453	MIRA	PELE	18.4634	3.80996	20.1704	24.9766	4.84609	0.807571	2.27682	-0.308339
nuoc	8	5	0	2	MIRA_PELE_CMA_21871	976	MIRA	PELE	27.4871	28.36	0	6.19724	0.969219	0	-0.0451055	#NUM!
o52j3	8	1	2	6	NEWBLER_PELE_CMA_74971	2151	NEWBLER	PELE	12.472	2.57363	4.5417	8.43586	4.84609	0.538381	2.27682	-0.893301
ola1	8	4	12	9	NEWBLER_MUSCULO_TAM_40353	1774	NEWBLER	MUSCULO	15.1225	12.4822	33.0413	15.3429	1.21152	2.15352	0.276823	1.1067
olm2a	8	0	3	0	NEWBLER_PELE_CMA_78216	1317	NEWBLER	PELE	20.3701	0	11.1267	0	#DIV/0!	#DIV/0!	#DIV/0!	#DIV/0!
pafa	8	7	1	0	MIRA_PELE_TAM_21716	2143	MIRA	PELE	12.5186	18.0826	2.27933	0	0.692299	#DIV/0!	-0.530532	#DIV/0!
pank4	8	0	0	0	MIRA_PELE_CMA_59623	703	MIRA	PELE	38.1613	0	0	0	#DIV/0!	#DIV/0!	#DIV/0!	#DIV/0!
pcd16	8	6	6	2	MIRA_PELE_TAM_878	1448	MIRA	PELE	18.5272	22.9387	20.2401	4.17715	0.807682	4.84543	-0.30814	2.27662
pcdgm	8	2	8	5	MIRA_PELE_CMA_9578	1607	MIRA	PELE	16.6941	6.8897	24.3166	9.40963	2.42305	2.58423	1.27682	1.36973
pdcl3	8	0	14	39	MIRA_MUSCULO_TAM_2063	1305	MIRA	MUSCULO	20.5574	0	52.4019	90.38	#DIV/0!	0.579795	#DIV/0!	-0.786386
pfka	8	1	17	6	MIRA_PELE_CMA_49704	1153	MIRA	PELE	23.2674	4.80128	72.0193	15.7377	4.84609	4.57624	2.27682	2.19416
phlb1	8	1	1	11	MIRA_MUSCULO_TAM_12583	1521	MIRA	MUSCULO	17.638	3.63963	3.21144	21.8717	4.84609	0.146831	2.27682	-2.76777
pily1	8	2	0	0	MIRA_PELE_CMA_1328	1873	MIRA	PELE	14.3232	5.91124	0	0	2.42305	#DIV/0!	1.27682	#DIV/0!
pim3	8	4	2	8	NEWBLER_PELE_CMA_75341	1811	NEWBLER	PELE	14.8136	12.2272	5.39437	13.3595	1.21152	0.403786	0.276823	-1.30834
pkd2	8	1	1	11	NEWBLER_MUSCULO_TAM_40439	1700	NEWBLER	MUSCULO	15.7808	3.2564	2.87329	19.5687	4.84609	0.146831	2.27682	-2.76777
pkh4b	8	0	0	2	MIRA_PELE_CMA_23025	1643	MIRA	PELE	16.3283	0	0	3.68138	#DIV/0!	0	#DIV/0!	#NUM!
plbl2	8	0	10	7	NEWBLER_MUSCULO_TAM_44121	972	NEWBLER	MUSCULO	27.6002	0	50.2531	21.7796	#DIV/0!	2.30735	#DIV/0!	1.20623
plxb2	8	5	3	4	NEWBLER_PELE_TAM_12139	2041	NEWBLER	PELE	13.1442	13.5617	7.17972	5.92701	0.969219	1.21136	-0.0451055	0.276624
plxd1	8	3	7	6	NEWBLER_MUSCULO_TAM_41229	1315	NEWBLER	MUSCULO	20.401	12.6294	26.0017	13.7989	1.61536	1.88433	0.69186	0.914054
po210	8	0	1	2	NEWBLER_MUSCULO_TAM_41811	1188	NEWBLER	MUSCULO	22.582	0	4.11162	5.09134	#DIV/0!	0.807571	#DIV/0!	-0.308339
pp1b	8	10	25	32	MIRA_MUSCULO_TAM_3594	1281	MIRA	MUSCULO	20.9425	43.2152	95.3279	75.5473	0.484609	1.26183	-1.04511	0.335517
ppbt	8	3	0	0	MIRA_PELE_CMA_8995	2068	MIRA	PELE	12.9726	8.03076	0	0	1.61536	#DIV/0!	0.69186	#DIV/0!
ppe16	8	0	0	2	NEWBLER_PELE_CMA_74994	2118	NEWBLER	PELE	12.6664	0	0	2.85576	#DIV/0!	0	#DIV/0!	#NUM!
prp2	8	2	0	2	NEWBLER_PELE_CMA_88098	994	NEWBLER	PELE	26.9893	11.1386	0	6.08502	2.42305	0	1.27682	#NUM!
prs23	8	1	7	32	MIRA_MUSCULO_CMA_4958	2665	MIRA	MUSCULO	10.0666	2.07725	12.8301	36.3138	4.84609	0.353312	2.27682	-1.50098
prs4	8	3	10	28	NEWBLER_MUSCULO_TAM_40126	2100	NEWBLER	MUSCULO	12.7749	7.90839	23.26	40.3234	1.61536	0.576837	0.69186	-0.793766
prva	8	0	241	18	MIRA_PELE_CMA_92319	1765	MIRA	PELE	15.1996	0	666.963	30.8423	#DIV/0!	21.625	#DIV/0!	4.43463
ptpro	8	0	0	0	MIRA_PELE_CMA_28270	1316	MIRA	PELE	20.3855	0	0	0	#DIV/0!	#DIV/0!	#DIV/0!	#DIV/0!
pur5	8	2	7	5	NEWBLER_PELE_CMA_83676	1087	NEWBLER	PELE	24.6802	10.1856	31.4556	13.911	2.42305	2.2612	1.27682	1.17709
quef	8	5	1	3	NEWBLER_PELE_CMA_79053	1265	NEWBLER	PELE	21.2074	21.8809	3.86134	7.17215	0.969219	0.538381	-0.0451055	-0.893301
rab13	8	2	0	0	MIRA_PELE_CMA_4744	1832	MIRA	PELE	14.6438	6.04353	0	0	2.42305	#DIV/0!	1.27682	#DIV/0!
rb11b	8	7	11	39	NEWBLER_PELE_CMA_56084	1956	NEWBLER	PELE	13.7154	19.8114	27.4696	60.2996	0.692299	0.455553	-0.530532	-1.13431
rbm25	8	2	9	10	MIRA_MUSCULO_CMA_7004	1698	MIRA	MUSCULO	15.7994	6.52046	25.8901	17.8107	2.42305	1.45363	1.27682	0.539658
rf1	8	11	3	5	MIRA_PELE_CMA_66121	649	MIRA	PELE	41.3365	93.8283	22.5791	23.2993	0.440554	0.969085	-1.18261	-0.0453043
rf3	8	2	1	5	NEWBLER_PELE_CMA_78738	1283	NEWBLER	PELE	20.9099	8.62958	3.80717	11.7859	2.42305	0.323028	1.27682	-1.63027
rg1bb	8	1	3	5	MIRA_PELE_CMA_9373	1190	MIRA	PELE	22.544	4.65199	12.3141	12.707	4.84609	0.969085	2.27682	-0.0453043
rhg35	8	6	7	1	MIRA_PELE_CMA_12628	1130	MIRA	PELE	23.741	29.394	30.2586	2.67633	0.807682	11.306	-0.30814	3.49902
rl30	8	3	13	39	MIRA_MUSCULO_TAM_17129	1004	MIRA	MUSCULO	26.7205	16.5415	63.2468	117.476	1.61536	0.538381	0.69186	-0.893301
rl31	8	5	6	55	MIRA_MUSCULO_CMA_2371	977	MIRA	MUSCULO	27.4589	28.331	29.9976	170.25	0.969219	0.176197	-0.0451055	-2.50474
rnpa	8	0	0	2	MIRA_PELE_CMA_11427	1345	MIRA	PELE	19.946	0	0	4.49703	#DIV/0!	0	#DIV/0!	#NUM!
rs23	8	9	1	11	MIRA_PELE_TAM_2323	970	MIRA	PELE	27.6571	51.3638	5.03567	34.2957	0.538455	0.146831	-0.893102	-2.76777
s6a19	8	4	0	3	MIRA_PELE_CMA_12955	2040	MIRA	PELE	13.1507	10.8547	0	4.44743	1.21152	0	0.276823	#NUM!
sat1	8	12	1	3	MIRA_PELE_CMA_93133	1386	MIRA	PELE	19.356	47.9296	3.52424	6.54601	0.403841	0.538381	-1.30814	-0.893301
scrb2	8	10	14	19	NEWBLER_PELE_TAM_26175	1999	NEWBLER	PELE	13.4204	27.6932	34.2093	28.7448	0.484609	1.1901	-1.04511	0.251089
scrib	8	5	3	9	MIRA_PELE_CMA_11007	2008	MIRA	PELE	13.3602	13.7845	7.29771	13.5549	0.969219	0.538381	-0.0451055	-0.893301
sept2	8	2	1	0	MIRA_PELE_TAM_4936	1213	MIRA	PELE	22.1165	9.12757	4.02688	0	2.42305	#DIV/0!	1.27682	#DIV/0!
sept7	8	9	15	19	MIRA_PELE_CMA_35729	1378	MIRA	PELE	19.4683	36.1559	53.1706	41.6987	0.538455	1.27511	-0.893102	0.350624
serc5	8	2	3	0	NEWBLER_PELE_CMA_76170	1549	NEWBLER	PELE	17.3191	7.14767	9.46017	0	2.42305	#DIV/0!	1.27682	#DIV/0!
sfrp5	8	0	6	0	NEWBLER_MUSCULO_CMA_15352	2002	NEWBLER	MUSCULO	13.4003	0	14.6392	0	#DIV/0!	#DIV/0!	#DIV/0!	#DIV/0!
sg1	8	1	0	1	MIRA_PELE_CMA_8072	1296	MIRA	PELE	20.7001	4.27151	0	2.33353	4.84609	0	2.27682	#NUM!
sirpd	8	0	1	1	MIRA_PELE_CMA_87814	1716	MIRA	PELE	15.6337	0	2.8465	1.76239	#DIV/0!	1.61514	#DIV/0!	0.691661
smca4	8	5	1	1	NEWBLER_PELE_TAM_26284	1621	NEWBLER	PELE	16.5499	17.0755	3.01333	1.86567	0.969219	1.61514	-0.0451055	0.691661
smhd1	8	0	8	10	MIRA_PELE_CMA_12957	1373	MIRA	PELE	19.5392	0	28.4609	22.0266	#DIV/0!	1.29211	#DIV/0!	0.369733
sost	8	5	0	1	MIRA_PELE_CMA_8366	2042	MIRA	PELE	13.1378	13.555	0	1.48103	0.969219	0	-0.0451055	#NUM!
spag1	8	2	2	6	MIRA_PELE_CMA_11845	1945	MIRA	PELE	13.793	5.69241	5.02273	9.32932	2.42305	0.538381	1.27682	-0.893301
srsf5	8	2	5	14	NEWBLER_PELE_CMA_75633	1680	NEWBLER	PELE	15.9687	6.59032	14.5375	25.2021	2.42305	0.576837	1.27682	-0.793766
ssrg	8	1	4	11	NEWBLER_MUSCULO_TAM_46409	866	NEWBLER	MUSCULO	30.9785	6.39246	22.5617	38.4143	4.84609	0.587324	2.27682	-0.76777
star9	8	6	1	8	NEWBLER_PELE_CMA_83504	1088	NEWBLER	PELE	24.6575	30.5287	4.48952	22.2372	0.807682	0.201893	-0.30814	-2.30834
strum	8	2	6	7	MIRA_PELE_CMA_94048	1087	MIRA	PELE	24.6802	10.1856	26.9619	19.4754	2.42305	1.38441	1.27682	0.469269
svep1	8	0	0	1	MIRA_PELE_CMA_10671	1507	MIRA	PELE	17.8018	0	0	2.0068	#DIV/0!	0	#DIV/0!	#NUM!
synp2	8	1	50	92	NEWBLER_MUSCULO_CMA_15128	3351	NEWBLER	MUSCULO	8.00578	1.65201	72.8827	83.0294	4.84609	0.877795	2.27682	-0.188045
t22d1	8	1	12	12	MIRA_PELE_CMA_8453	2202	MIRA	PELE	12.1832	2.51402	26.6191	16.481	4.84609	1.61514	2.27682	0.691661
taar4	8	0	1	0	NEWBLER_PELE_CMA_56180	1222	NEWBLER	PELE	21.9537	0	3.99722	0	#DIV/0!	#DIV/0!	#DIV/0!	#DIV/0!
taok3	8	1	0	2	MIRA_MUSCULO_TAM_14744	1303	MIRA	MUSCULO	20.5889	4.24856	0	4.64199	4.84609	0	2.27682	#NUM!
tb10b	8	0	0	1	MIRA_PELE_CMA_89368	1375	MIRA	PELE	19.5108	0	0	2.19946	#DIV/0!	0	#DIV/0!	#NUM!
tenn	8	0	0	2	NEWBLER_PELE_CMA_75576	1703	NEWBLER	PELE	15.753	0	0	3.55168	#DIV/0!	0	#DIV/0!	#NUM!
tfdp1	8	10	4	4	NEWBLER_PELE_CMA_77345	1391	NEWBLER	PELE	19.2864	39.7978	14.0463	8.69663	0.484609	1.61514	-1.04511	0.691661
thada	8	0	1	1	NEWBLER_MUSCULO_TAM_41733	1202	NEWBLER	MUSCULO	22.3189	0	4.06373	2.51602	#DIV/0!	1.61514	#DIV/0!	0.691661
thio	8	8	8	24	MIRA_MUSCULO_TAM_4979	1401	MIRA	MUSCULO	19.1487	31.611	27.8921	51.8074	0.605762	0.538381	-0.723177	-0.893301
tm131	8	0	13	5	MIRA_MUSCULO_CMA_8149	1184	MIRA	MUSCULO	22.6582	0	53.6316	12.7713	#DIV/0!	4.19937	#DIV/0!	2.07017
tmeda	8	5	6	20	NEWBLER_PELE_CMA_74823	2616	NEWBLER	PELE	10.2551	10.5808	11.2032	23.1212	0.969219	0.484543	-0.0451055	-1.0453
tnr6a	8	4	17	22	MIRA_MUSCULO_TAM_7546	1482	MIRA	MUSCULO	18.1021	14.9416	56.0312	44.8945	1.21152	1.24806	0.276823	0.319692
tob1	8	5	29	101	NEWBLER_MUSCULO_CMA_15155	2954	NEWBLER	MUSCULO	9.08171	9.37013	47.9531	103.402	0.969219	0.463754	-0.0451055	-1.10857
tpm4	8	6	4	22	NEWBLER_MUSCULO_TAM_30032	1482	NEWBLER	MUSCULO	18.1021	22.4124	13.1838	44.8945	0.807682	0.293662	-0.30814	-1.76777
tsc1	8	0	6	12	NEWBLER_MUSCULO_TAM_39980	2640	NEWBLER	MUSCULO	10.1619	0	11.1014	13.7466	#DIV/0!	0.807571	#DIV/0!	-0.308339
ttll9	8	1	0	1	MIRA_PELE_CMA_47724	2345	MIRA	PELE	11.4402	2.36071	0	1.28966	4.84609	0	2.27682	#NUM!
tulp4	8	3	5	8	NEWBLER_PELE_CMA_76566	1487	NEWBLER	PELE	18.0413	11.1685	16.4243	16.2704	1.61536	1.00946	0.69186	0.0135893
tyk2	8	2	3	1	NEWBLER_MUSCULO_CMA_17948	958	NEWBLER	MUSCULO	28.0035	11.5571	15.2962	3.15684	2.42305	4.84543	1.27682	2.27662
ubr4	8	11	21	45	MIRA_PELE_CMA_32283	1053	MIRA	PELE	25.4771	57.8296	97.4137	129.242	0.440554	0.753733	-1.18261	-0.407874
urk	8	0	1	0	MIRA_PELE_CMA_24117	1133	MIRA	PELE	23.6782	0	4.31121	0	#DIV/0!	#DIV/0!	#DIV/0!	#DIV/0!
uvra	8	3	2	2	NEWBLER_PELE_CMA_82041	1140	NEWBLER	PELE	23.5328	14.5681	8.56948	5.30571	1.61536	1.61514	0.69186	0.691661
vati	8	1	2	4	MIRA_PELE_CMA_1316	1569	MIRA	PELE	17.0984	3.52828	6.22639	7.71002	4.84609	0.807571	2.27682	-0.308339
vl1	8	5	2	2	MIRA_PELE_CMA_33384	893	MIRA	PELE	30.0418	30.9959	10.9398	6.77325	0.969219	1.61514	-0.0451055	0.691661
vmp1	8	33	5	19	NEWBLER_PELE_TAM_19715	2049	NEWBLER	PELE	13.0929	89.1575	11.9195	28.0434	0.146851	0.425037	-2.76757	-1.23434
vp13d	8	3	1	1	MIRA_PELE_CMA_38149	1067	MIRA	PELE	25.1428	15.5648	4.57788	2.83435	1.61536	1.61514	0.69186	0.691661
vps29	8	1	1	6	MIRA_PELE_CMA_12004	1107	MIRA	PELE	24.2343	5.00079	4.41247	16.3916	4.84609	0.26919	2.27682	-1.8933
vtcn1	8	1	7	3	NEWBLER_MUSCULO_TAM_8315	1569	NEWBLER	MUSCULO	17.0984	3.52828	21.7924	5.78251	4.84609	3.76867	2.27682	1.91405
wdr90	8	1	0	0	NEWBLER_PELE_CMA_75096	1987	NEWBLER	PELE	13.5014	2.78605	0	0	4.84609	#DIV/0!	2.27682	#DIV/0!
yap1	8	4	5	8	NEWBLER_MUSCULO_CMA_16665	1135	NEWBLER	MUSCULO	23.6364	19.5097	21.5181	21.3163	1.21152	1.00946	0.276823	0.0135893
ybey	8	0	6	4	NEWBLER_PELE_CMA_75564	1700	NEWBLER	PELE	15.7808	0	17.2398	7.11589	#DIV/0!	2.42271	#DIV/0!	1.27662
yitt	8	1	0	0	MIRA_PELE_CMA_61029	1153	MIRA	PELE	23.2674	4.80128	0	0	4.84609	#DIV/0!	2.27682	#DIV/0!
YR762	8	1	1	1	MIRA_PELE_CMA_6397	1117	MIRA	PELE	24.0173	4.95602	4.37296	2.70748	4.84609	1.61514	2.27682	0.691661
zbed5	8	0	3	2	MIRA_PELE_CMA_14517	1555	MIRA	PELE	17.2523	0	9.42367	3.88972	#DIV/0!	2.42271	#DIV/0!	1.27662
zo1	8	0	1	0	NEWBLER_PELE_CMA_77523	1374	NEWBLER	PELE	19.525	0	3.55502	0	#DIV/0!	#DIV/0!	#DIV/0!	#DIV/0!
a9a1a	7	1	8	10	NEWBLER_PELE_CMA_55030	1334	NEWBLER	PELE	17.5967	4.14983	29.293	22.6706	4.24033	1.29211	2.08418	0.369733
aatm	7	1	45	68	NEWBLER_MUSCULO_CMA_15184	2699	NEWBLER	MUSCULO	8.69727	2.05108	81.4402	76.1946	4.24033	1.06884	2.08418	0.0960515
ab34g	7	5	0	1	MIRA_PELE_TAM_13219	414	MIRA	PELE	56.7003	66.8584	0	7.30496	0.848067	0	-0.237751	#NUM!
abca4	7	3	1	0	NEWBLER_PELE_CMA_81572	1153	NEWBLER	PELE	20.359	14.4038	4.23643	0	1.41344	#DIV/0!	0.499215	#DIV/0!
acsl3	7	0	1	2	MIRA_PELE_CMA_64985	898	MIRA	PELE	26.1402	0	5.43942	6.73553	#DIV/0!	0.807571	#DIV/0!	-0.308339
acvr1	7	1	4	5	MIRA_PELE_CMA_23883	1284	MIRA	PELE	18.2819	4.31143	15.2168	11.7767	4.24033	1.29211	2.08418	0.369733
adcy3	7	6	0	2	MIRA_PELE_CMA_89804	1282	MIRA	PELE	18.3104	25.9089	0	4.71803	0.706722	0	-0.500785	#NUM!
agap1	7	1	1	1	MIRA_PELE_TAM_21802	1123	MIRA	PELE	20.9029	4.92954	4.3496	2.69301	4.24033	1.61514	2.08418	0.691661
amda	7	0	4	2	NEWBLER_PELE_CMA_75396	1777	NEWBLER	PELE	13.2099	0	10.9952	3.40378	#DIV/0!	3.23028	#DIV/0!	1.69166
anr10	7	0	3	24	NEWBLER_MUSCULO_TAM_40885	1419	NEWBLER	MUSCULO	16.5426	0	10.3269	51.1502	#DIV/0!	0.201893	#DIV/0!	-2.30834
anxa2	7	29	2	11	NEWBLER_MUSCULO_TAM_40291	1841	NEWBLER	MUSCULO	12.7506	87.2028	5.30647	18.07	0.146218	0.293662	-2.7738	-1.76777
ap2m1	7	1	0	3	MIRA_PELE_CMA_24828	1006	MIRA	PELE	23.3339	5.50286	0	9.01865	4.24033	0	2.08418	#NUM!
apc1	7	2	1	4	MIRA_PELE_CMA_22575	1517	MIRA	PELE	15.4739	7.29845	3.21991	7.9743	2.12017	0.403786	1.08418	-1.30834
apcd1	7	1	0	2	MIRA_PELE_CMA_76265	1116	MIRA	PELE	21.034	4.96046	0	5.41981	4.24033	0	2.08418	#NUM!
arap2	7	2	1	0	NEWBLER_PELE_TAM_26832	1185	NEWBLER	PELE	19.8092	9.34324	4.12203	0	2.12017	#DIV/0!	1.08418	#DIV/0!
arf1	7	6	13	18	MIRA_MUSCULO_TAM_2960	1433	MIRA	MUSCULO	16.381	23.1788	44.3125	37.9878	0.706722	1.16649	-0.500785	0.222176
arf6	7	2	10	11	NEWBLER_MUSCULO_TAM_40029	2377	NEWBLER	MUSCULO	9.87545	4.65786	20.5494	13.9953	2.12017	1.46831	1.08418	0.554158
arl3	7	5	0	0	MIRA_PELE_CMA_10459	1184	MIRA	PELE	19.826	23.3778	0	0	0.848067	#DIV/0!	-0.237751	#DIV/0!
ash1l	7	1	7	27	MIRA_MUSCULO_TAM_11229	2127	MIRA	MUSCULO	11.0362	2.60267	16.0753	38.3897	4.24033	0.418741	2.08418	-1.25587
at2b1	7	0	5	8	NEWBLER_PELE_CMA_55237	1293	NEWBLER	PELE	18.1546	0	18.8886	18.7116	#DIV/0!	1.00946	#DIV/0!	0.0135893
at8a2	7	4	1	3	NEWBLER_PELE_CMA_87133	1011	NEWBLER	PELE	23.2185	21.9026	4.83146	8.97405	1.06008	0.538381	0.0841775	-0.893301
ate	7	3	6	0	MIRA_MUSCULO_CMA_11418	987	MIRA	MUSCULO	23.7831	16.8264	29.6936	0	1.41344	#DIV/0!	0.499215	#DIV/0!
atg7	7	3	9	5	NEWBLER_PELE_CMA_61076	979	NEWBLER	PELE	23.9775	16.9639	44.9044	15.4456	1.41344	2.90726	0.499215	1.53966
atl1	7	2	2	3	MIRA_MUSCULO_CMA_15282	1120	MIRA	MUSCULO	20.9589	9.88549	8.7225	8.10068	2.12017	1.07676	1.08418	0.106699
atrn1	7	1	2	4	MIRA_PELE_CMA_74235	866	MIRA	PELE	27.1062	6.39246	11.2808	13.9688	4.24033	0.807571	2.08418	-0.308339
ats13	7	0	0	6	MIRA_PELE_CMA_3928	961	MIRA	PELE	24.4266	0	0	18.8819	#DIV/0!	0	#DIV/0!	#NUM!
ats20	7	2	2	1	MIRA_PELE_CMA_8831	1298	MIRA	PELE	18.0847	8.52985	7.52635	2.32993	2.12017	3.23028	1.08418	1.69166
avr2a	7	1	0	2	MIRA_PELE_CMA_71373	905	MIRA	PELE	25.9381	6.11699	0	6.68344	4.24033	0	2.08418	#NUM!
azor	7	8	0	12	NEWBLER_MUSCULO_TAM_41100	1340	NEWBLER	MUSCULO	17.5179	33.05	0	27.0829	0.530042	0	-0.915822	#NUM!
b4gn1	7	0	0	0	MIRA_PELE_CMA_10168	1781	MIRA	PELE	13.1802	0	0	0	#DIV/0!	#DIV/0!	#DIV/0!	#DIV/0!
bahc1	7	0	1	0	NEWBLER_PELE_CMA_100029	822	NEWBLER	PELE	28.5571	0	5.94234	0	#DIV/0!	#DIV/0!	#DIV/0!	#DIV/0!
bap1	7	2	0	0	NEWBLER_MUSCULO_TAM_41114	1340	NEWBLER	MUSCULO	17.5179	8.2625	0	0	2.12017	#DIV/0!	1.08418	#DIV/0!
bi1	7	5	23	60	NEWBLER_MUSCULO_CMA_15176	2726	NEWBLER	MUSCULO	8.61113	10.1538	41.2127	66.5647	0.848067	0.619138	-0.237751	-0.691667
bll1	7	0	0	0	NEWBLER_MUSCULO_CMA_3957	1008	NEWBLER	MUSCULO	23.2876	0	0	0	#DIV/0!	#DIV/0!	#DIV/0!	#DIV/0!
brsk2	7	1	0	0	MIRA_PELE_CMA_60013	1101	MIRA	PELE	21.3206	5.02804	0	0	4.24033	#DIV/0!	2.08418	#DIV/0!
bshc	7	0	4	2	MIRA_PELE_CMA_92899	1009	MIRA	PELE	23.2646	0	19.3641	5.99456	#DIV/0!	3.23028	#DIV/0!	1.69166
c19l1	7	0	0	2	MIRA_PELE_CMA_25192	646	MIRA	PELE	36.3374	0	0	9.36302	#DIV/0!	0	#DIV/0!	#NUM!
cabp5	7	0	0	0	NEWBLER_PELE_CMA_76834	1445	NEWBLER	PELE	16.2449	0	0	0	#DIV/0!	#DIV/0!	#DIV/0!	#DIV/0!
cac1c	7	2	4	6	MIRA_PELE_CMA_28099	1509	MIRA	PELE	15.556	7.33714	12.9479	12.0249	2.12017	1.07676	1.08418	0.106699
cac1s	7	3	150	147	NEWBLER_MUSCULO_CMA_15079	7563	NEWBLER	MUSCULO	3.10379	2.1959	96.8782	58.7816	1.41344	1.6481	0.499215	0.720808
cadhf	7	2	0	0	MIRA_PELE_CMA_1704	2894	MIRA	PELE	8.11124	3.82576	0	0	2.12017	#DIV/0!	1.08418	#DIV/0!
capr1	7	9	12	15	MIRA_PELE_CMA_1674	2814	MIRA	PELE	8.34184	17.7053	20.8299	16.1208	0.471148	1.29211	-1.08575	0.369733
caps1	7	0	0	2	MIRA_PELE_CMA_27648	1070	MIRA	PELE	21.9383	0	0	5.65281	#DIV/0!	0	#DIV/0!	#NUM!
catc	7	1	1	8	MIRA_PELE_CMA_66698	958	MIRA	PELE	24.5031	5.77857	5.09875	25.2547	4.24033	0.201893	2.08418	-2.30834
cbx7	7	0	4	5	MIRA_PELE_CMA_15521	1115	MIRA	PELE	21.0529	0	17.5232	13.5617	#DIV/0!	1.29211	#DIV/0!	0.369733
ccl24	7	0	2	1	MIRA_PELE_CMA_88608	698	MIRA	PELE	33.6303	0	13.996	4.33274	#DIV/0!	3.23028	#DIV/0!	1.69166
ccr9	7	0	0	0	MIRA_PELE_CMA_14984	988	MIRA	PELE	23.7591	0	0	0	#DIV/0!	#DIV/0!	#DIV/0!	#DIV/0!
ccsa	7	1	1	6	NEWBLER_MUSCULO_TAM_40806	1471	NEWBLER	MUSCULO	15.9578	3.76334	3.3206	12.3355	4.24033	0.26919	2.08418	-1.8933
cd209	7	12	0	23	MIRA_MUSCULO_TAM_1811	2197	MIRA	MUSCULO	10.6845	30.2369	0	31.6604	0.353361	0	-1.50078	#NUM!
cd244	7	0	1	0	NEWBLER_MUSCULO_TAM_15318	1369	NEWBLER	MUSCULO	17.1468	0	3.56801	0	#DIV/0!	#DIV/0!	#DIV/0!	#DIV/0!
cd81	7	0	12	10	MIRA_MUSCULO_TAM_3653	1022	MIRA	MUSCULO	22.9686	0	57.3534	29.5915	#DIV/0!	1.93817	#DIV/0!	0.954696
cd9	7	4	4	3	MIRA_PELE_CMA_21972	1012	MIRA	PELE	23.1956	21.8809	19.3067	8.96518	1.06008	2.15352	0.0841775	1.1067
cdub1	7	1	10	6	MIRA_MUSCULO_TAM_1959	391	MIRA	MUSCULO	60.0357	14.1582	124.926	46.408	4.24033	2.6919	2.08418	1.42863
celr1	7	5	0	2	MIRA_PELE_TAM_5474	1329	MIRA	PELE	17.6629	20.8272	0	4.55117	0.848067	0	-0.237751	#NUM!
celr2	7	0	0	0	MIRA_PELE_CMA_4318	734	MIRA	PELE	31.9808	0	0	0	#DIV/0!	#DIV/0!	#DIV/0!	#DIV/0!
ch004	7	1	5	15	NEWBLER_MUSCULO_TAM_26910	1174	NEWBLER	MUSCULO	19.9948	4.71539	20.8032	38.6404	4.24033	0.538381	2.08418	-0.893301
cisy	7	3	27	26	MIRA_MUSCULO_TAM_2561	2252	MIRA	MUSCULO	10.4236	7.37461	58.5632	34.9159	1.41344	1.67726	0.499215	0.746109
clm5	7	2	2	6	MIRA_MUSCULO_CMA_24352	1003	MIRA	MUSCULO	23.4037	11.0386	9.73998	18.0913	2.12017	0.538381	1.08418	-0.893301
clp1l	7	2	1	9	MIRA_MUSCULO_TAM_55559	1819	MIRA	MUSCULO	12.9049	6.08672	2.68532	14.9633	2.12017	0.17946	1.08418	-2.47826
clu	7	11	8	16	NEWBLER_PELE_TAM_15193	2562	NEWBLER	PELE	9.16235	23.7684	15.2525	18.8868	0.385485	0.807571	-1.37525	-0.308339
cntn3	7	1	0	3	MIRA_MUSCULO_TAM_43809	1347	MIRA	MUSCULO	17.4268	4.10978	0	6.73553	4.24033	0	2.08418	#NUM!
co4b	7	4	8	3	NEWBLER_MUSCULO_TAM_26872	1303	NEWBLER	MUSCULO	18.0153	16.9942	29.9899	6.96298	1.06008	4.30705	0.0841775	2.1067
coaa1	7	0	3	0	NEWBLER_PELE_CMA_76088	1565	NEWBLER	PELE	14.9993	0	9.36345	0	#DIV/0!	#DIV/0!	#DIV/0!	#DIV/0!
coax	7	2	4	3	NEWBLER_PELE_CMA_76803	1431	NEWBLER	PELE	16.4039	7.73707	13.6537	6.34016	2.12017	2.15352	1.08418	1.1067
copb	7	2	6	24	MIRA_MUSCULO_TAM_11144	1368	MIRA	MUSCULO	17.1593	8.09338	21.4237	53.0571	2.12017	0.403786	1.08418	-1.30834
cox42	7	6	20	150	NEWBLER_MUSCULO_TAM_16188	2755	NEWBLER	MUSCULO	8.52049	12.0563	35.4599	164.66	0.706722	0.215352	-0.500785	-2.21523
cp7a1	7	5	3	3	MIRA_PELE_CMA_21763	1355	MIRA	PELE	17.3239	20.4276	10.8146	6.69577	0.848067	1.61514	-0.237751	0.691661
csrn1	7	5	2	4	MIRA_MUSCULO_CMA_11005	623	MIRA	MUSCULO	37.6789	44.4292	15.6809	19.4174	0.848067	0.807571	-0.237751	-0.308339
ctaa	7	3	0	2	MIRA_PELE_CMA_8157	863	MIRA	PELE	27.2004	19.2441	0	7.0087	1.41344	0	0.499215	#NUM!
ctu2	7	3	0	8	NEWBLER_MUSCULO_TAM_42288	1116	NEWBLER	MUSCULO	21.034	14.8814	0	21.6792	1.41344	0	0.499215	#NUM!
cul9	7	9	10	26	NEWBLER_MUSCULO_TAM_29524	2244	NEWBLER	MUSCULO	10.4608	22.2027	21.7674	35.0404	0.471148	0.621209	-1.08575	-0.68685
cyh1	7	4	5	28	NEWBLER_MUSCULO_TAM_39894	4101	NEWBLER	MUSCULO	5.72396	5.39953	5.95538	20.6484	1.06008	0.288418	0.0841775	-1.79377
dag1	7	0	10	15	NEWBLER_PELE_CMA_79909	1216	NEWBLER	PELE	19.3042	0	40.1694	37.3058	#DIV/0!	1.07676	#DIV/0!	0.106699
ddx21	7	5	5	25	NEWBLER_MUSCULO_TAM_40006	2491	NEWBLER	MUSCULO	9.4235	11.1117	9.8045	30.3518	0.848067	0.323028	-0.237751	-1.63027
den1a	7	1	3	9	MIRA_MUSCULO_TAM_15145	1112	MIRA	MUSCULO	21.1097	4.9783	13.1779	24.4769	4.24033	0.538381	2.08418	-0.893301
den4b	7	0	0	0	MIRA_PELE_CMA_7009	1263	MIRA	PELE	18.5859	0	0	0	#DIV/0!	#DIV/0!	#DIV/0!	#DIV/0!
dgka	7	0	8	10	NEWBLER_MUSCULO_TAM_40518	1635	NEWBLER	MUSCULO	14.3572	0	23.9002	18.497	#DIV/0!	1.29211	#DIV/0!	0.369733
dgkd	7	2	0	3	MIRA_PELE_CMA_30544	1210	MIRA	PELE	19.4	9.1502	0	7.49815	2.12017	0	1.08418	#NUM!
dhx57	7	0	0	4	MIRA_PELE_CMA_9188	1024	MIRA	PELE	22.9238	0	0	11.8135	#DIV/0!	0	#DIV/0!	#NUM!
dido1	7	1	3	5	NEWBLER_MUSCULO_TAM_40176	2014	NEWBLER	MUSCULO	11.6554	2.7487	7.27597	7.50808	4.24033	0.969085	2.08418	-0.0453043
dlg1l	7	4	1	4	MIRA_PELE_TAM_4112	1217	MIRA	PELE	19.2884	18.1951	4.01364	9.94003	1.06008	0.403786	0.0841775	-1.30834
dmd	7	3	38	79	NEWBLER_MUSCULO_CMA_10784	10050	NEWBLER	MUSCULO	2.33572	1.6525	18.4691	23.7727	1.41344	0.776904	0.499215	-0.364192
dnch	7	2	4	2	MIRA_PELE_CMA_4497	2916	MIRA	PELE	8.05005	3.79689	6.70041	2.07425	2.12017	3.23028	1.08418	1.69166
dnja2	7	1	17	50	NEWBLER_MUSCULO_CMA_15331	2056	NEWBLER	MUSCULO	11.4173	2.69254	40.3882	73.547	4.24033	0.549148	2.08418	-0.864732
dpoe1	7	3	14	4	NEWBLER_PELE_CMA_80457	1199	NEWBLER	PELE	19.5779	13.8512	57.0345	10.0893	1.41344	5.653	0.499215	2.49902
dpola	7	4	1	1	NEWBLER_PELE_TAM_26645	1258	NEWBLER	PELE	18.6597	17.6021	3.88283	2.40402	1.06008	1.61514	0.0841775	0.691661
dpolz	7	0	14	9	MIRA_MUSCULO_TAM_54169	1697	MIRA	MUSCULO	13.8326	0	40.2972	16.0391	#DIV/0!	2.51244	#DIV/0!	1.32909
dpp4	7	2	3	2	NEWBLER_PELE_CMA_75889	1603	NEWBLER	PELE	14.6438	6.90689	9.14149	3.77324	2.12017	2.42271	1.08418	1.27662
dsbb	7	0	2	3	MIRA_PELE_CMA_48131	1086	MIRA	PELE	21.615	0	8.99558	8.35429	#DIV/0!	1.07676	#DIV/0!	0.106699
dscam	7	0	3	3	MIRA_PELE_CMA_80971	1315	MIRA	PELE	17.8509	0	11.1436	6.89944	#DIV/0!	1.61514	#DIV/0!	0.691661
dxr	7	0	7	4	MIRA_PELE_CMA_78793	1043	MIRA	PELE	22.5062	0	32.7826	11.5983	#DIV/0!	2.8265	#DIV/0!	1.49902
dyh6	7	3	2	0	NEWBLER_PELE_TAM_28141	963	NEWBLER	PELE	24.3758	17.2457	10.1446	0	1.41344	#DIV/0!	0.499215	#DIV/0!
dyn2	7	2	1	8	MIRA_PELE_CMA_64579	1073	MIRA	PELE	21.8769	10.3185	4.55228	22.548	2.12017	0.201893	1.08418	-2.30834
e2ak1	7	0	3	10	MIRA_MUSCULO_TAM_50043	1287	MIRA	MUSCULO	18.2393	0	11.386	23.4985	#DIV/0!	0.484543	#DIV/0!	-1.0453
e41l1	7	2	0	0	MIRA_PELE_CMA_47718	1201	MIRA	PELE	19.5453	9.21877	0	0	2.12017	#DIV/0!	1.08418	#DIV/0!
ebsb	7	3	2	0	NEWBLER_PELE_CMA_9224	1999	NEWBLER	PELE	11.7428	8.30796	4.88704	0	1.41344	#DIV/0!	0.499215	#DIV/0!
efgm	7	2	2	3	MIRA_PELE_CMA_20421	1382	MIRA	PELE	16.9855	8.01139	7.06889	6.56495	2.12017	1.07676	1.08418	0.106699
efp	7	0	2	3	MIRA_PELE_CMA_90211	1095	MIRA	PELE	21.4374	0	8.92165	8.28563	#DIV/0!	1.07676	#DIV/0!	0.106699
emal5	7	0	5	1	MIRA_PELE_CMA_39010	1187	MIRA	PELE	19.7759	0	20.5754	2.54781	#DIV/0!	8.07571	#DIV/0!	3.01359
end4	7	0	0	3	MIRA_PELE_CMA_4591	971	MIRA	PELE	24.175	0	0	9.34373	#DIV/0!	0	#DIV/0!	#NUM!
engb	7	2	7	11	MIRA_MUSCULO_TAM_52820	969	MIRA	MUSCULO	24.2249	11.4259	35.2861	34.3311	2.12017	1.02782	1.08418	0.0395845
enp2	7	1	0	3	MIRA_PELE_CMA_65441	1369	MIRA	PELE	17.1468	4.04373	0	6.62729	4.24033	0	2.08418	#NUM!
enpp7	7	0	0	0	MIRA_PELE_CMA_16079	1166	MIRA	PELE	20.132	0	0	0	#DIV/0!	#DIV/0!	#DIV/0!	#DIV/0!
epas1	7	3	5	42	MIRA_MUSCULO_TAM_7379	1818	MIRA	MUSCULO	12.912	9.1351	13.434	69.8673	1.41344	0.192279	0.499215	-2.37873
epcam	7	41	0	2	MIRA_PELE_TAM_194	1380	MIRA	PELE	17.0101	164.472	0	4.38298	0.103423	0	-3.27337	#NUM!
erc6l	7	8	1	4	NEWBLER_PELE_CMA_74910	2291	NEWBLER	PELE	10.2462	19.3309	2.13208	5.28023	0.530042	0.403786	-0.915822	-1.30834
erln1	7	4	5	6	MIRA_MUSCULO_TAM_6877	1434	MIRA	MUSCULO	16.3696	15.4418	17.0314	12.6538	1.06008	1.34595	0.0841775	0.428627
ex7l	7	7	10	6	MIRA_PELE_TAM_3390	1590	MIRA	PELE	14.7635	24.3718	30.7208	11.4123	0.605762	2.6919	-0.723177	1.42863
exlb1	7	1	0	5	MIRA_PELE_CMA_94312	677	MIRA	PELE	34.6735	8.17706	0	22.3357	4.24033	0	2.08418	#NUM!
exoc6	7	5	2	5	MIRA_MUSCULO_TAM_21062	1479	MIRA	MUSCULO	15.8715	18.7149	6.60528	10.224	0.848067	0.646057	-0.237751	-0.630267
exosx	7	0	4	6	NEWBLER_MUSCULO_TAM_40770	1475	NEWBLER	MUSCULO	15.9145	0	13.2464	12.3021	#DIV/0!	1.07676	#DIV/0!	0.106699
f212a	7	2	0	3	MIRA_MUSCULO_TAM_20094	946	MIRA	MUSCULO	24.8139	11.7037	0	9.59066	2.12017	0	1.08418	#NUM!
fabh	7	1	3	9	MIRA_PELE_CMA_21652	1632	MIRA	PELE	14.3835	3.39208	8.97905	16.6779	4.24033	0.538381	2.08418	-0.893301
fabp7	7	13	1	2	MIRA_PELE_TAM_531	684	MIRA	PELE	34.3186	105.214	7.14123	8.84285	0.326179	0.807571	-1.61626	-0.308339
fak2	7	4	2	2	MIRA_MUSCULO_TAM_42069	1176	MIRA	MUSCULO	19.9608	18.8295	8.30715	5.14329	1.06008	1.61514	0.0841775	0.691661
fbln2	7	0	9	3	MIRA_MUSCULO_CMA_24864	1085	MIRA	MUSCULO	21.635	0	40.5174	8.36199	#DIV/0!	4.84543	#DIV/0!	2.27662
fbw1b	7	7	7	12	MIRA_MUSCULO_TAM_11219	1694	MIRA	MUSCULO	13.8571	22.8755	20.1843	21.4233	0.605762	0.942166	-0.723177	-0.0859463
fcgr2	7	0	1	1	MIRA_PELE_CMA_90816	1392	MIRA	PELE	16.8635	0	3.50905	2.1726	#DIV/0!	1.61514	#DIV/0!	0.691661
fenr	7	0	5	0	NEWBLER_PELE_CMA_77780	1353	NEWBLER	PELE	17.3496	0	18.051	0	#DIV/0!	#DIV/0!	#DIV/0!	#DIV/0!
fgfr2	7	3	2	8	MIRA_PELE_CMA_81030	2070	MIRA	PELE	11.3401	8.023	4.71942	11.6879	1.41344	0.403786	0.499215	-1.30834
flot2	7	2	8	6	MIRA_PELE_CMA_8131	3131	MIRA	PELE	7.49727	3.53617	12.4806	5.79544	2.12017	2.15352	1.08418	1.1067
fnbp1	7	1	5	5	MIRA_PELE_CMA_15730	1120	MIRA	PELE	20.9589	4.94274	21.8063	13.5011	4.24033	1.61514	2.08418	0.691661
fold	7	2	0	2	MIRA_PELE_CMA_58995	1316	MIRA	PELE	17.8373	8.41318	0	4.59613	2.12017	0	1.08418	#NUM!
fstl1	7	0	24	15	MIRA_MUSCULO_CMA_2437	2684	MIRA	MUSCULO	8.74588	0	43.6775	16.9016	#DIV/0!	2.58423	#DIV/0!	1.36973
ftm	7	3	1	3	MIRA_PELE_CMA_15584	1476	MIRA	PELE	15.9038	11.2518	3.30935	6.14686	1.41344	0.538381	0.499215	-0.893301
fucl1	7	2	0	21	MIRA_MUSCULO_TAM_939	1632	MIRA	MUSCULO	14.3835	6.78416	0	38.915	2.12017	0	1.08418	#NUM!
fxl16	7	0	0	1	MIRA_PELE_CMA_2327	2267	MIRA	PELE	10.3546	0	0	1.33403	#DIV/0!	0	#DIV/0!	#NUM!
fynb	7	0	1	0	MIRA_PELE_CMA_19067	1049	MIRA	PELE	22.3774	0	4.65644	0	#DIV/0!	#DIV/0!	#DIV/0!	#DIV/0!
g6pe	7	0	2	0	MIRA_PELE_CMA_3609	1726	MIRA	PELE	13.6002	0	5.66002	0	#DIV/0!	#DIV/0!	#DIV/0!	#DIV/0!
gapd1	7	0	2	3	NEWBLER_PELE_CMA_88662	987	NEWBLER	PELE	23.7831	0	9.89787	9.19226	#DIV/0!	1.07676	#DIV/0!	0.106699
gbrr2	7	0	0	3	MIRA_PELE_CMA_81187	1357	MIRA	PELE	17.2984	0	0	6.6859	#DIV/0!	0	#DIV/0!	#NUM!
gcr	7	2	11	16	MIRA_MUSCULO_CMA_11317	947	MIRA	MUSCULO	24.7877	11.6914	56.7377	51.0962	2.12017	1.11041	1.08418	0.151093
gcspa	7	3	2	2	NEWBLER_PELE_TAM_28362	939	NEWBLER	PELE	24.9989	17.6865	10.4038	6.44144	1.41344	1.61514	0.499215	0.691661
ggct	7	0	5	5	MIRA_PELE_CMA_892	2231	MIRA	PELE	10.5217	0	10.9471	6.7778	#DIV/0!	1.61514	#DIV/0!	0.691661
gima6	7	3	4	11	MIRA_PELE_CMA_81526	1420	MIRA	PELE	16.5309	11.6955	13.7594	23.4273	1.41344	0.587324	0.499215	-0.76777
gin1	7	6	3	4	NEWBLER_PELE_TAM_26264	1653	NEWBLER	PELE	14.2008	20.0939	8.86498	7.31822	0.706722	1.21136	-0.500785	0.276624
gpc6	7	2	12	12	MIRA_MUSCULO_TAM_7165	1168	MIRA	MUSCULO	20.0976	9.47923	50.1843	31.0711	2.12017	1.61514	1.08418	0.691661
gpmi	7	3	8	5	MIRA_PELE_CMA_65674	879	MIRA	PELE	26.7053	18.8938	44.456	17.2028	1.41344	2.58423	0.499215	1.36973
grpe	7	0	0	0	NEWBLER_PELE_CMA_100454	814	NEWBLER	PELE	28.8378	0	0	0	#DIV/0!	#DIV/0!	#DIV/0!	#DIV/0!
gsk3b	7	6	3	2	NEWBLER_PELE_CMA_76621	1478	NEWBLER	PELE	15.8822	22.4731	9.91462	4.09236	0.706722	2.42271	-0.500785	1.27662
gtd2b	7	1	0	0	MIRA_PELE_CMA_84730	1769	MIRA	PELE	13.2696	3.12938	0	0	4.24033	#DIV/0!	2.08418	#DIV/0!
hbbc	7	1	3	4	MIRA_MUSCULO_TAM_3877	562	MIRA	MUSCULO	41.7686	9.85031	26.0744	21.5249	4.24033	1.21136	2.08418	0.276624
hema	7	1	4	1	MIRA_PELE_CMA_68491	935	MIRA	PELE	25.1058	5.92072	20.8967	3.2345	4.24033	6.46057	2.08418	2.69166
hemh	7	5	2	20	MIRA_PELE_TAM_16196	907	MIRA	PELE	25.8809	30.5175	10.7709	66.687	0.848067	0.161514	-0.237751	-2.63027
his3	7	2	1	1	NEWBLER_PELE_CMA_80414	1194	NEWBLER	PELE	19.6599	9.27282	4.09096	2.53288	2.12017	1.61514	1.08418	0.691661
hnrdl	7	2	13	57	MIRA_PELE_CMA_1025	2470	MIRA	PELE	9.50362	4.48249	25.7084	69.7905	2.12017	0.368366	1.08418	-1.44079
hppd	7	0	1	3	MIRA_PELE_CMA_70879	723	MIRA	PELE	32.4674	0	6.75602	12.5488	#DIV/0!	0.538381	#DIV/0!	-0.893301
hv02	7	0	0	3	NEWBLER_PELE_CMA_75077	1993	NEWBLER	PELE	11.7782	0	0	4.55231	#DIV/0!	0	#DIV/0!	#NUM!
hvm61	7	3	1	1	NEWBLER_PELE_TAM_26575	1299	NEWBLER	PELE	18.0708	12.7849	3.76028	2.32814	1.41344	1.61514	0.499215	0.691661
hykk	7	3	0	0	MIRA_PELE_CMA_16391	1185	MIRA	PELE	19.8092	14.0149	0	0	1.41344	#DIV/0!	0.499215	#DIV/0!
ibp5	7	0	8	5	NEWBLER_MUSCULO_CMA_15860	1434	NEWBLER	MUSCULO	16.3696	0	27.2502	10.5448	#DIV/0!	2.58423	#DIV/0!	1.36973
iqga1	7	15	16	8	MIRA_PELE_TAM_1014	1952	MIRA	PELE	12.0256	42.54	40.0377	12.3945	0.282689	3.23028	-1.82271	1.69166
itpr	7	0	0	4	NEWBLER_PELE_CMA_103042	789	NEWBLER	PELE	29.7515	0	0	15.3321	#DIV/0!	0	#DIV/0!	#NUM!
itsn1	7	2	4	8	NEWBLER_PELE_CMA_78041	1326	NEWBLER	PELE	17.7028	8.34973	14.7348	18.2459	2.12017	0.807571	1.08418	-0.308339
kcru	7	0	212	328	NEWBLER_MUSCULO_CMA_15591	1619	NEWBLER	MUSCULO	14.499	0	639.614	612.696	#DIV/0!	1.04393	#DIV/0!	0.0620297
kctd7	7	2	5	2	MIRA_PELE_CMA_24588	1040	MIRA	PELE	22.5711	10.6459	23.4837	5.81587	2.12017	4.03786	1.08418	2.01359
kif5a	7	3	0	2	MIRA_PELE_CMA_12273	1252	MIRA	PELE	18.7492	13.2649	0	4.83108	1.41344	0	0.499215	#NUM!
klf6	7	2	8	7	NEWBLER_MUSCULO_TAM_40303	1830	NEWBLER	MUSCULO	12.8273	6.05013	21.3534	11.5682	2.12017	1.84588	1.08418	0.884306
klh12	7	0	1	0	NEWBLER_PELE_CMA_83990	1084	NEWBLER	PELE	21.6549	0	4.50609	0	#DIV/0!	#DIV/0!	#DIV/0!	#DIV/0!
kpcd2	7	5	3	2	MIRA_PELE_CMA_11074	1685	MIRA	PELE	13.9311	16.4269	8.69662	3.58962	0.848067	2.42271	-0.237751	1.27662
kpcd3	7	1	3	3	NEWBLER_PELE_CMA_77808	1346	NEWBLER	PELE	17.4398	4.11283	10.8869	6.74054	4.24033	1.61514	2.08418	0.691661
ktn1	7	8	14	23	NEWBLER_MUSCULO_TAM_40224	1918	NEWBLER	MUSCULO	12.2388	23.0902	35.654	36.2658	0.530042	0.98313	-0.915822	-0.0245458
kup	7	4	0	2	MIRA_PELE_CMA_92054	1459	MIRA	PELE	16.0891	15.1772	0	4.14565	1.06008	0	0.0841775	#NUM!
kv13	7	0	0	0	MIRA_PELE_CMA_7783	1583	MIRA	PELE	14.8288	0	0	0	#DIV/0!	#DIV/0!	#DIV/0!	#DIV/0!
lama5	7	5	1	3	MIRA_PELE_TAM_6988	1099	MIRA	PELE	21.3594	25.186	4.44459	8.25547	0.848067	0.538381	-0.237751	-0.893301
lamc1	7	15	11	24	MIRA_PELE_TAM_5302	1269	MIRA	PELE	18.498	65.4358	42.3409	57.1963	0.282689	0.740274	-1.82271	-0.43387
leg3	7	8	6	7	MIRA_PELE_CMA_13414	1360	MIRA	PELE	17.2603	32.564	21.5497	15.566	0.530042	1.38441	-0.915822	0.469269
leuc	7	3	3	3	NEWBLER_MUSCULO_TAM_43085	1035	NEWBLER	MUSCULO	22.6801	16.046	14.1583	8.76596	1.41344	1.61514	0.499215	0.691661
lipa2	7	3	0	2	MIRA_PELE_CMA_9369	1886	MIRA	PELE	12.4464	8.80574	0	3.20706	1.41344	0	0.499215	#NUM!
lipo	7	2	19	3	MIRA_PELE_CMA_52086	1125	MIRA	PELE	20.8657	9.84155	82.4955	8.06468	2.12017	10.2292	1.08418	3.35463
lmtk1	7	0	2	11	MIRA_PELE_CMA_94354	1125	MIRA	PELE	20.8657	0	8.68374	29.5705	#DIV/0!	0.293662	#DIV/0!	-1.76777
lol2a	7	2	7	5	NEWBLER_PELE_CMA_76768	1455	NEWBLER	PELE	16.1333	7.60945	23.4998	10.3926	2.12017	2.2612	1.08418	1.17709
lold	7	2	0	2	MIRA_PELE_CMA_52566	990	MIRA	PELE	23.7111	11.1836	0	6.10961	2.12017	0	1.08418	#NUM!
lpar6	7	3	0	0	MIRA_PELE_CMA_38934	1066	MIRA	PELE	22.0206	15.5794	0	0	1.41344	#DIV/0!	0.499215	#DIV/0!
lpxa	7	3	3	0	NEWBLER_PELE_CMA_76307	1525	NEWBLER	PELE	15.3927	10.8902	9.60905	0	1.41344	#DIV/0!	0.499215	#DIV/0!
lpxb	7	2	0	4	MIRA_PELE_CMA_21961	1381	MIRA	PELE	16.9978	8.01719	0	8.75961	2.12017	0	1.08418	#NUM!
lrc8d	7	3	1	6	MIRA_PELE_CMA_58372	1333	MIRA	PELE	17.6099	12.4588	3.66437	13.6125	1.41344	0.26919	0.499215	-1.8933
lrch3	7	7	6	8	MIRA_PELE_TAM_3804	1295	MIRA	PELE	18.1266	29.9236	22.6314	18.6827	0.605762	1.21136	-0.723177	0.276624
lrig3	7	1	1	2	NEWBLER_PELE_CMA_81985	1142	NEWBLER	PELE	20.5551	4.84752	4.27723	5.29642	4.24033	0.807571	2.08418	-0.308339
lv602	7	5	1	2	MIRA_PELE_CMA_87504	999	MIRA	PELE	23.4974	27.7071	4.88949	6.05456	0.848067	0.807571	-0.237751	-0.308339
ly75	7	4	10	21	NEWBLER_MUSCULO_TAM_40017	2429	NEWBLER	MUSCULO	9.66404	9.1163	20.1095	26.1463	1.06008	0.769115	0.0841775	-0.378728
lyric	7	4	7	32	MIRA_PELE_CMA_15690	2077	MIRA	PELE	11.3018	10.6613	16.4623	46.5942	1.06008	0.353312	0.0841775	-1.50098
magi2	7	0	0	0	MIRA_PELE_CMA_75590	886	MIRA	PELE	26.4943	0	0	0	#DIV/0!	#DIV/0!	#DIV/0!	#DIV/0!
mfap4	7	0	0	5	NEWBLER_PELE_CMA_76323	1513	NEWBLER	PELE	15.5148	0	0	9.99423	#DIV/0!	0	#DIV/0!	#NUM!
mmp15	7	1	5	5	MIRA_PELE_CMA_80741	1087	MIRA	PELE	21.5952	5.0928	22.4683	13.911	4.24033	1.61514	2.08418	0.691661
mmp25	7	0	0	0	MIRA_PELE_CMA_35897	859	MIRA	PELE	27.3271	0	0	0	#DIV/0!	#DIV/0!	#DIV/0!	#DIV/0!
mnme	7	1	0	6	MIRA_PELE_CMA_27500	912	MIRA	PELE	25.739	6.07004	0	19.8964	4.24033	0	2.08418	#NUM!
mobp	7	2	1	0	MIRA_PELE_CMA_1307	1442	MIRA	PELE	16.2787	7.67805	3.38738	0	2.12017	#DIV/0!	1.08418	#DIV/0!
mp2k2	7	4	7	7	MIRA_PELE_TAM_12509	1157	MIRA	PELE	20.2886	19.1387	29.5525	18.2971	1.06008	1.61514	0.0841775	0.691661
mpp2	7	3	0	0	MIRA_PELE_CMA_7446	1500	MIRA	PELE	15.6493	11.0717	0	0	1.41344	#DIV/0!	0.499215	#DIV/0!
mprip	7	1	0	0	MIRA_PELE_CMA_17189	1029	MIRA	PELE	22.8124	5.37986	0	0	4.24033	#DIV/0!	2.08418	#DIV/0!
mspd2	7	0	0	0	NEWBLER_PELE_CMA_80007	1219	NEWBLER	PELE	19.2567	0	0	0	#DIV/0!	#DIV/0!	#DIV/0!	#DIV/0!
mtor	7	1	11	7	NEWBLER_MUSCULO_CMA_16005	1354	NEWBLER	MUSCULO	17.3367	4.08853	39.6829	15.635	4.24033	2.53808	2.08418	1.34374
myo9b	7	7	4	5	NEWBLER_PELE_CMA_75327	1815	NEWBLER	PELE	12.9333	21.3505	10.765	8.33128	0.605762	1.29211	-0.723177	0.369733
nattl	7	8	5	3	NEWBLER_PELE_CMA_76357	1511	NEWBLER	PELE	15.5354	29.3097	16.1635	6.00448	0.530042	2.6919	-0.915822	1.42863
ncbp1	7	5	9	11	NEWBLER_PELE_CMA_77280	1395	NEWBLER	PELE	16.8272	19.8418	31.5136	23.8472	0.848067	1.32148	-0.237751	0.402155
ncoa2	7	5	0	8	NEWBLER_MUSCULO_TAM_44910	932	NEWBLER	MUSCULO	25.1866	29.6989	0	25.9593	0.848067	0	-0.237751	#NUM!
ndl1b	7	1	4	27	NEWBLER_MUSCULO_TAM_22425	2196	NEWBLER	MUSCULO	10.6894	2.52089	8.89727	37.1835	4.24033	0.23928	2.08418	-2.06323
nek7	7	2	2	6	NEWBLER_PELE_CMA_74797	2855	NEWBLER	PELE	8.22205	3.87802	3.42179	6.3557	2.12017	0.538381	1.08418	-0.893301
netb	7	1	0	1	NEWBLER_PELE_CMA_76781	1452	NEWBLER	PELE	16.1666	3.81258	0	2.08282	4.24033	0	2.08418	#NUM!
nfix	7	5	8	4	MIRA_PELE_CMA_11958	1503	MIRA	PELE	15.6181	18.4161	25.9992	8.04858	0.848067	3.23028	-0.237751	1.69166
nid1	7	1	22	9	MIRA_MUSCULO_CMA_3464	2139	MIRA	MUSCULO	10.9743	2.58807	50.239	12.7248	4.24033	3.94813	2.08418	1.98117
nipla	7	3	2	9	MIRA_MUSCULO_TAM_7748	1827	MIRA	MUSCULO	12.8484	9.0901	5.34713	14.8978	1.41344	0.358921	0.499215	-1.47826
niplb	7	1	3	7	MIRA_PELE_CMA_45045	1492	MIRA	PELE	15.7332	3.71037	9.82158	14.1889	4.24033	0.692204	2.08418	-0.530731
npiia	7	1	0	1	NEWBLER_PELE_CMA_104435	771	NEWBLER	PELE	30.4461	7.18012	0	3.92251	4.24033	0	2.08418	#NUM!
nrdc	7	2	1	6	NEWBLER_PELE_CMA_33336	1351	NEWBLER	PELE	17.3752	8.19522	3.61554	13.4312	2.12017	0.26919	1.08418	-1.8933
nucl	7	2	5	12	NEWBLER_MUSCULO_TAM_26412	2137	NEWBLER	MUSCULO	10.9845	5.18098	11.4286	16.9822	2.12017	0.672976	1.08418	-0.571373
nuon	7	10	1	6	MIRA_PELE_TAM_13854	838	MIRA	PELE	28.0119	66.0605	5.82888	21.6534	0.424033	0.26919	-1.23775	-1.8933
nxpe3	7	4	1	5	MIRA_MUSCULO_TAM_20785	1108	MIRA	MUSCULO	21.1859	19.9851	4.40848	13.6474	1.06008	0.323028	0.0841775	-1.63027
o51e1	7	0	1	1	NEWBLER_PELE_CMA_74853	2490	NEWBLER	PELE	9.42729	0	1.96169	1.21456	#DIV/0!	1.61514	#DIV/0!	0.691661
oat	7	4	7	4	MIRA_MUSCULO_CMA_5101	1456	MIRA	MUSCULO	16.1222	15.2084	23.4837	8.30839	1.06008	2.8265	0.0841775	1.49902
oaz	7	0	0	0	MIRA_PELE_CMA_24509	1124	MIRA	PELE	20.8843	0	0	0	#DIV/0!	#DIV/0!	#DIV/0!	#DIV/0!
ogr1	7	0	0	0	MIRA_PELE_CMA_9796	1778	MIRA	PELE	13.2024	0	0	0	#DIV/0!	#DIV/0!	#DIV/0!	#DIV/0!
pacn2	7	2	13	30	NEWBLER_MUSCULO_TAM_39899	3721	NEWBLER	MUSCULO	6.3085	2.97548	17.0653	24.3826	2.12017	0.699895	1.08418	-0.51479
pan2	7	0	1	9	NEWBLER_PELE_CMA_81046	1176	NEWBLER	PELE	19.9608	0	4.15357	23.1448	#DIV/0!	0.17946	#DIV/0!	-2.47826
parp4	7	0	4	9	MIRA_MUSCULO_CMA_26234	1087	MIRA	MUSCULO	21.5952	0	17.9746	25.0398	#DIV/0!	0.717841	#DIV/0!	-0.478264
pcda3	7	1	1	0	MIRA_PELE_CMA_19291	1261	MIRA	PELE	18.6153	4.39007	3.87359	0	4.24033	#DIV/0!	2.08418	#DIV/0!
pcsk5	7	0	0	0	NEWBLER_PELE_CMA_105701	763	NEWBLER	PELE	30.7653	0	0	0	#DIV/0!	#DIV/0!	#DIV/0!	#DIV/0!
pds5b	7	2	2	5	MIRA_PELE_CMA_51272	1176	MIRA	PELE	19.9608	9.41475	8.30715	12.8582	2.12017	0.646057	1.08418	-0.630267
per1	7	1	1	4	NEWBLER_PELE_TAM_19976	1450	NEWBLER	PELE	16.1889	3.81784	3.36869	8.34277	4.24033	0.403786	2.08418	-1.30834
pex12	7	0	0	1	MIRA_PELE_CMA_2099	2202	MIRA	PELE	10.6603	0	0	1.37341	#DIV/0!	0	#DIV/0!	#NUM!
pfkam	7	2	542	736	MIRA_MUSCULO_TAM_1684	3390	MIRA	MUSCULO	6.92447	3.266	780.96	656.593	2.12017	1.18941	1.08418	0.250248
pgbd4	7	1	0	2	MIRA_PELE_CMA_18419	1209	MIRA	PELE	19.416	4.57889	0	5.0029	4.24033	0	2.08418	#NUM!
pgrc1	7	2	5	0	MIRA_PELE_CMA_1868	1187	MIRA	PELE	19.7759	9.3275	20.5754	0	2.12017	#DIV/0!	1.08418	#DIV/0!
pif1	7	1	1	3	MIRA_PELE_CMA_12125	1914	MIRA	PELE	12.2643	2.89231	2.55204	4.74021	4.24033	0.538381	2.08418	-0.893301
pk3cd	7	0	1	2	NEWBLER_PELE_CMA_74960	2172	NEWBLER	PELE	10.8075	0	2.2489	2.78476	#DIV/0!	0.807571	#DIV/0!	-0.308339
pkha6	7	3	0	1	MIRA_PELE_CMA_77354	1532	MIRA	PELE	15.3224	10.8405	0	1.97406	1.41344	0	0.499215	#NUM!
plcg1	7	0	1	0	NEWBLER_PELE_CMA_75322	1817	NEWBLER	PELE	12.9191	0	2.68828	0	#DIV/0!	#DIV/0!	#DIV/0!	#DIV/0!
pmp22	7	0	69	31	NEWBLER_MUSCULO_CMA_15169	2829	NEWBLER	MUSCULO	8.29761	0	119.137	33.1396	#DIV/0!	3.59499	#DIV/0!	1.84599
pncb	7	8	3	4	MIRA_PELE_TAM_25083	1378	MIRA	PELE	17.0348	32.1386	10.6341	8.77868	0.530042	1.21136	-0.915822	0.276624
po22	7	1	3	3	MIRA_PELE_CMA_88501	2430	MIRA	PELE	9.66006	2.27814	6.03037	3.73365	4.24033	1.61514	2.08418	0.691661
ppme1	7	1	3	6	NEWBLER_PELE_CMA_75109	1978	NEWBLER	PELE	11.8675	2.79872	7.40839	9.17367	4.24033	0.807571	2.08418	-0.308339
prdx4	7	2	8	2	MIRA_PELE_TAM_11549	1185	MIRA	PELE	19.8092	9.34324	32.9762	5.10423	2.12017	6.46057	1.08418	2.69166
prex1	7	4	8	3	NEWBLER_PELE_CMA_56776	1482	NEWBLER	PELE	15.8394	14.9416	26.3676	6.12197	1.06008	4.30705	0.0841775	2.1067
pric1	7	0	3	1	NEWBLER_PELE_CMA_76177	1547	NEWBLER	PELE	15.1738	0	9.4724	1.95492	#DIV/0!	4.84543	#DIV/0!	2.27662
prp1	7	4	0	2	NEWBLER_PELE_TAM_28900	888	NEWBLER	PELE	26.4346	24.9364	0	6.81138	1.06008	0	0.0841775	#NUM!
prp39	7	0	4	12	NEWBLER_MUSCULO_TAM_41118	1347	NEWBLER	MUSCULO	17.4268	0	14.5051	26.9421	#DIV/0!	0.538381	#DIV/0!	-0.893301
psg3	7	0	0	1	NEWBLER_PELE_CMA_75536	1722	NEWBLER	PELE	13.6318	0	0	1.75625	#DIV/0!	0	#DIV/0!	#NUM!
ptbp3	7	3	1	1	MIRA_PELE_CMA_3775	1334	MIRA	PELE	17.5967	12.4495	3.66162	2.26706	1.41344	1.61514	0.499215	0.691661
ptn5	7	3	0	1	MIRA_PELE_CMA_5935	183	MIRA	PELE	128.273	90.752	0	16.526	1.41344	0	0.499215	#NUM!
ptp1	7	5	3	4	NEWBLER_MUSCULO_TAM_40517	1627	NEWBLER	MUSCULO	14.4277	17.0125	9.00664	7.43517	0.848067	1.21136	-0.237751	0.276624
ptprf	7	6	0	4	MIRA_PELE_TAM_4994	1401	MIRA	PELE	16.7551	23.7082	0	8.63456	0.706722	0	-0.500785	#NUM!
ptprq	7	3	0	1	MIRA_PELE_CMA_45253	1596	MIRA	PELE	14.708	10.4058	0	1.8949	1.41344	0	0.499215	#NUM!
ptpru	7	2	2	0	MIRA_PELE_CMA_34032	1007	MIRA	PELE	23.3108	10.9948	9.70129	0	2.12017	#DIV/0!	1.08418	#DIV/0!
ptrf	7	2	14	61	MIRA_MUSCULO_TAM_2532	4437	MIRA	MUSCULO	5.2905	2.49532	15.4123	41.5775	2.12017	0.370688	1.08418	-1.43172
ptx3	7	3	3	0	NEWBLER_PELE_CMA_32088	1578	NEWBLER	PELE	14.8758	10.5245	9.28631	0	1.41344	#DIV/0!	0.499215	#DIV/0!
pur4	7	3	1	3	MIRA_PELE_CMA_92582	1328	MIRA	PELE	17.6762	12.5057	3.67816	6.8319	1.41344	0.538381	0.499215	-0.893301
pvrl1	7	4	5	4	MIRA_PELE_TAM_3845	938	MIRA	PELE	25.0255	23.6071	26.0373	12.8966	1.06008	2.01893	0.0841775	1.01359
rac1	7	2	19	13	NEWBLER_PELE_CMA_52387	1524	NEWBLER	PELE	15.4028	7.26492	60.8973	25.7974	2.12017	2.36059	1.08418	1.23915
rad5	7	0	3	0	MIRA_PELE_CMA_2849	1205	MIRA	PELE	19.4804	0	12.1608	0	#DIV/0!	#DIV/0!	#DIV/0!	#DIV/0!
rap1b	7	3	21	53	MIRA_MUSCULO_TAM_1871	3120	MIRA	MUSCULO	7.5237	5.32295	32.8771	51.3736	1.41344	0.639962	0.499215	-0.643942
rasf2	7	2	4	4	NEWBLER_PELE_CMA_74926	2255	NEWBLER	PELE	10.4097	4.90986	8.66448	5.36453	2.12017	1.61514	1.08418	0.691661
recq1	7	1	2	0	MIRA_PELE_CMA_4118	2056	MIRA	PELE	11.4173	2.69254	4.75156	0	4.24033	#DIV/0!	2.08418	#DIV/0!
red2	7	2	1	0	MIRA_PELE_CMA_2451	708	MIRA	PELE	33.1553	15.6381	6.89915	0	2.12017	#DIV/0!	1.08418	#DIV/0!
retst	7	7	1	4	MIRA_PELE_CMA_80317	1269	MIRA	PELE	18.498	30.5367	3.84917	9.53272	0.605762	0.403786	-0.723177	-1.30834
rfip3	7	3	0	2	MIRA_PELE_CMA_43458	1353	MIRA	PELE	17.3496	12.2747	0	4.47044	1.41344	0	0.499215	#NUM!
rgs14	7	5	3	0	MIRA_PELE_CMA_8892	867	MIRA	PELE	27.0749	31.9254	16.9017	0	0.848067	#DIV/0!	-0.237751	#DIV/0!
rhg12	7	4	6	13	NEWBLER_MUSCULO_TAM_40490	1654	NEWBLER	MUSCULO	14.1922	13.3878	17.7192	23.7698	1.06008	0.74545	0.0841775	-0.423816
rhg23	7	1	0	0	MIRA_PELE_CMA_10647	1571	MIRA	PELE	14.942	3.52379	0	0	4.24033	#DIV/0!	2.08418	#DIV/0!
rhg29	7	3	0	2	NEWBLER_PELE_CMA_91193	942	NEWBLER	PELE	24.9193	17.6302	0	6.42092	1.41344	0	0.499215	#NUM!
rimp	7	1	23	4	MIRA_MUSCULO_CMA_6712	1883	MIRA	MUSCULO	12.4662	2.93992	59.6632	6.42433	4.24033	9.28707	2.08418	3.21522
rin2	7	10	4	4	NEWBLER_PELE_TAM_5650	2097	NEWBLER	PELE	11.1941	26.399	9.31731	5.76873	0.424033	1.61514	-1.23775	0.691661
rir1	7	6	2	7	MIRA_PELE_CMA_86350	937	MIRA	PELE	25.0522	35.4485	10.426	22.5932	0.706722	0.461469	-0.500785	-1.11569
rir2	7	7	2	3	MIRA_PELE_TAM_3527	1761	MIRA	PELE	13.3299	22.0052	5.54753	5.15205	0.605762	1.07676	-0.723177	0.106699
rl16	7	4	1	2	MIRA_PELE_CMA_91744	1128	MIRA	PELE	20.8102	19.6308	4.33032	5.36215	1.06008	0.807571	0.0841775	-0.308339
rl7a	7	8	35	90	MIRA_PELE_CMA_144	1412	MIRA	PELE	16.6246	31.3647	121.077	192.764	0.530042	0.628111	-0.915822	-0.670909
rl8	7	12	7	96	MIRA_PELE_CMA_140	1638	MIRA	PELE	14.3309	40.5558	20.8744	177.246	0.353361	0.117771	-1.50078	-3.08595
rn19b	7	7	2	13	MIRA_PELE_CMA_10583	1345	MIRA	PELE	17.4527	28.8112	7.26335	29.2307	0.605762	0.248483	-0.723177	-2.00878
rnf39	7	2	1	3	MIRA_PELE_CMA_24349	1013	MIRA	PELE	23.1727	10.9297	4.82192	8.95633	2.12017	0.538381	1.08418	-0.893301
rpn1	7	9	2	17	NEWBLER_MUSCULO_TAM_40473	1668	NEWBLER	MUSCULO	14.0731	29.8698	5.85684	30.8227	0.471148	0.190017	-1.08575	-2.3958
rs24	7	6	10	58	MIRA_MUSCULO_TAM_18947	1279	MIRA	MUSCULO	18.3534	25.9697	38.1908	137.144	0.706722	0.278473	-0.500785	-1.84439
rslbb	7	0	2	2	NEWBLER_PELE_CMA_79483	1231	NEWBLER	PELE	19.069	0	7.93599	4.91349	#DIV/0!	1.61514	#DIV/0!	0.691661
rsma	7	4	2	2	MIRA_PELE_TAM_2878	1173	MIRA	PELE	20.0119	18.8777	8.32839	5.15644	1.06008	1.61514	0.0841775	0.691661
rspo1	7	0	0	0	MIRA_PELE_CMA_9499	1038	MIRA	PELE	22.6146	0	0	0	#DIV/0!	#DIV/0!	#DIV/0!	#DIV/0!
rtn1	7	6	0	1	MIRA_PELE_TAM_24902	1572	MIRA	PELE	14.9325	21.1293	0	1.92383	0.706722	0	-0.500785	#NUM!
rxfp1	7	0	0	0	MIRA_PELE_CMA_17639	1245	MIRA	PELE	18.8546	0	0	0	#DIV/0!	#DIV/0!	#DIV/0!	#DIV/0!
s10a1	7	5	4	11	MIRA_MUSCULO_TAM_1702	834	MIRA	MUSCULO	28.1462	33.1887	23.4273	39.8882	0.848067	0.587324	-0.237751	-0.76777
s12a2	7	0	2	4	NEWBLER_MUSCULO_TAM_41393	1281	NEWBLER	MUSCULO	18.3247	0	7.62623	9.44342	#DIV/0!	0.807571	#DIV/0!	-0.308339
s14l1	7	0	3	16	NEWBLER_MUSCULO_TAM_21368	2496	NEWBLER	MUSCULO	9.40462	0	5.87092	19.3862	#DIV/0!	0.302839	#DIV/0!	-1.72338
sam9l	7	5	2	10	MIRA_PELE_TAM_24431	1820	MIRA	PELE	12.8978	15.2084	5.36769	16.6168	0.848067	0.323028	-0.237751	-1.63027
sap	7	8	22	33	NEWBLER_PELE_CMA_74822	2616	NEWBLER	PELE	8.97322	16.9293	41.0785	38.15	0.530042	1.07676	-0.915822	0.106699
sash1	7	2	3	4	NEWBLER_PELE_CMA_91268	935	NEWBLER	PELE	25.1058	11.8414	15.6725	12.938	2.12017	1.21136	1.08418	0.276624
scar3	7	0	3	5	MIRA_PELE_CMA_2237	1902	MIRA	PELE	12.3417	0	7.70442	7.9502	#DIV/0!	0.969085	#DIV/0!	-0.0453043
sdk2	7	1	0	1	MIRA_PELE_CMA_50379	1006	MIRA	PELE	23.3339	5.50286	0	3.00622	4.24033	0	2.08418	#NUM!
se1ba	7	0	0	1	MIRA_PELE_CMA_39213	1153	MIRA	PELE	20.359	0	0	2.62294	#DIV/0!	0	#DIV/0!	#NUM!
sepr	7	3	0	2	NEWBLER_PELE_CMA_54859	2815	NEWBLER	PELE	8.33888	5.89969	0	2.14867	1.41344	0	0.499215	#NUM!
sgk1	7	2	24	37	NEWBLER_PELE_CMA_75110	1974	NEWBLER	PELE	11.8916	5.60879	59.3872	56.6856	2.12017	1.04766	1.08418	0.0671704
slx1	7	0	2	3	MIRA_PELE_CMA_34424	1163	MIRA	PELE	20.184	0	8.4	7.80117	#DIV/0!	1.07676	#DIV/0!	0.106699
smca1	7	1	1	4	MIRA_PELE_CMA_16500	1496	MIRA	PELE	15.6911	3.70045	3.26511	8.08624	4.24033	0.403786	2.08418	-1.30834
smca2	7	1	7	4	MIRA_PELE_CMA_16360	1117	MIRA	PELE	21.0152	4.95602	30.6108	10.8299	4.24033	2.8265	2.08418	1.49902
smp3	7	3	2	2	NEWBLER_PELE_CMA_90853	945	NEWBLER	PELE	24.8402	17.5742	10.3378	6.40054	1.41344	1.61514	0.499215	0.691661
snd1	7	6	2	5	NEWBLER_PELE_TAM_26331	1532	NEWBLER	PELE	15.3224	21.681	6.37676	9.87028	0.706722	0.646057	-0.500785	-0.630267
spg17	7	0	3	5	MIRA_PELE_CMA_78082	902	MIRA	PELE	26.0243	0	16.2459	16.7642	#DIV/0!	0.969085	#DIV/0!	-0.0453043
srbp2	7	6	0	16	NEWBLER_PELE_TAM_26535	1326	NEWBLER	PELE	17.7028	25.0492	0	36.4918	0.706722	0	-0.500785	#NUM!
srbs2	7	2	5	10	NEWBLER_PELE_CMA_5032	1637	NEWBLER	PELE	14.3396	6.76344	14.9194	18.4744	2.12017	0.807571	1.08418	-0.308339
src	7	1	1	0	MIRA_PELE_CMA_16425	1085	MIRA	PELE	21.635	5.10219	4.50194	0	4.24033	#DIV/0!	2.08418	#DIV/0!
srcn1	7	0	0	2	NEWBLER_PELE_CMA_87869	991	NEWBLER	PELE	23.6871	0	0	6.10344	#DIV/0!	0	#DIV/0!	#NUM!
srgp3	7	2	7	2	MIRA_PELE_CMA_92147	1530	MIRA	PELE	15.3424	7.23643	22.3478	3.95327	2.12017	5.653	1.08418	2.49902
srp54	7	2	5	38	MIRA_MUSCULO_TAM_2416	2436	MIRA	MUSCULO	9.63627	4.54505	10.0259	47.1764	2.12017	0.212519	1.08418	-2.23434
srs11	7	2	15	13	NEWBLER_MUSCULO_TAM_40584	1575	NEWBLER	MUSCULO	14.9041	7.02968	46.52	24.9621	2.12017	1.86363	1.08418	0.898112
ssn2	7	0	13	2	NEWBLER_MUSCULO_CMA_8544	1935	NEWBLER	MUSCULO	12.1312	0	32.8164	3.12584	#DIV/0!	10.4984	#DIV/0!	3.3921
stat1	7	14	10	11	NEWBLER_PELE_CMA_75328	1824	NEWBLER	PELE	12.8695	42.4902	26.7796	18.2384	0.302881	1.46831	-1.72318	0.554158
stat3	7	7	6	44	MIRA_MUSCULO_TAM_2000	3157	MIRA	MUSCULO	7.43552	12.2747	9.28337	42.1499	0.605762	0.220247	-0.723177	-2.18281
stu1	7	0	2	5	NEWBLER_PELE_CMA_40356	1182	NEWBLER	PELE	19.8595	0	8.26498	12.793	#DIV/0!	0.646057	#DIV/0!	-0.630267
stxb5	7	4	3	3	NEWBLER_PELE_CMA_41983	2691	NEWBLER	PELE	8.72313	8.22872	5.44549	3.37152	1.06008	1.61514	0.0841775	0.691661
suco	7	2	1	3	MIRA_PELE_CMA_11128	1339	MIRA	PELE	17.531	8.26867	3.64795	6.77578	2.12017	0.538381	1.08418	-0.893301
suh	7	0	2	8	MIRA_PELE_CMA_81146	1037	MIRA	PELE	22.6364	0	9.42064	23.3308	#DIV/0!	0.403786	#DIV/0!	-1.30834
sun1	7	2	15	9	MIRA_PELE_CMA_30828	1443	MIRA	PELE	16.2675	7.67273	50.7755	18.8623	2.12017	2.6919	1.08418	1.42863
sv421	7	1	2	4	MIRA_MUSCULO_TAM_30379	1057	MIRA	MUSCULO	22.2081	5.23734	9.24239	11.4447	4.24033	0.807571	2.08418	-0.308339
syim	7	1	4	14	NEWBLER_MUSCULO_TAM_39995	2544	NEWBLER	MUSCULO	9.22718	2.17605	7.68019	16.6429	4.24033	0.461469	2.08418	-1.11569
syn	7	4	1	8	MIRA_PELE_CMA_94229	1259	MIRA	PELE	18.6449	17.5882	3.87975	19.2169	1.06008	0.201893	0.0841775	-2.30834
t106b	7	0	13	14	MIRA_MUSCULO_TAM_14216	1057	MIRA	MUSCULO	22.2081	0	60.0755	40.0564	#DIV/0!	1.49977	#DIV/0!	0.584746
t22d3	7	2	13	54	NEWBLER_MUSCULO_CMA_15251	2301	NEWBLER	MUSCULO	10.2016	4.81171	27.5966	70.9734	2.12017	0.388831	1.08418	-1.36279
taar9	7	1	0	2	MIRA_PELE_CMA_84534	2113	MIRA	PELE	11.1093	2.61991	0	2.86252	4.24033	0	2.08418	#NUM!
taok2	7	8	2	1	MIRA_PELE_TAM_24946	1174	MIRA	PELE	19.9948	37.7232	8.3213	2.57603	0.530042	3.23028	-0.915822	1.69166
tcpz	7	5	14	16	MIRA_PELE_CMA_77205	1250	MIRA	PELE	18.7792	22.1435	54.7075	38.7105	0.848067	1.41325	-0.237751	0.499016
tdr12	7	1	1	2	NEWBLER_MUSCULO_TAM_42235	1136	NEWBLER	MUSCULO	20.6637	4.87313	4.29983	5.32439	4.24033	0.807571	2.08418	-0.308339
tesk2	7	0	9	20	NEWBLER_PELE_CMA_75400	1783	NEWBLER	PELE	13.1654	0	24.6559	33.9232	#DIV/0!	0.726814	#DIV/0!	-0.460342
tf2ay	7	0	0	0	MIRA_PELE_CMA_85887	1396	MIRA	PELE	16.8151	0	0	0	#DIV/0!	#DIV/0!	#DIV/0!	#DIV/0!
tgfb3	7	0	1	1	NEWBLER_PELE_CMA_77350	1386	NEWBLER	PELE	16.9365	0	3.52424	2.182	#DIV/0!	1.61514	#DIV/0!	0.691661
thic	7	5	6	6	MIRA_PELE_CMA_56666	1037	MIRA	PELE	22.6364	26.6918	28.2619	17.4981	0.848067	1.61514	-0.237751	0.691661
thim	7	4	8	18	MIRA_MUSCULO_TAM_7054	1879	MIRA	MUSCULO	12.4928	11.7847	20.7966	28.971	1.06008	0.717841	0.0841775	-0.478264
tmed9	7	1	8	25	MIRA_MUSCULO_TAM_11088	1644	MIRA	MUSCULO	14.2786	3.36732	23.7693	45.9893	4.24033	0.516846	2.08418	-0.952195
tnap2	7	0	0	2	NEWBLER_PELE_CMA_80130	1209	NEWBLER	PELE	19.416	0	0	5.0029	#DIV/0!	0	#DIV/0!	#NUM!
tnip1	7	5	6	13	MIRA_MUSCULO_TAM_4041	1826	MIRA	MUSCULO	12.8554	15.1585	16.0502	21.5308	0.848067	0.74545	-0.237751	-0.423816
tnks1	7	4	8	32	NEWBLER_MUSCULO_TAM_16788	3801	NEWBLER	MUSCULO	6.17573	5.8257	10.2807	25.4607	1.06008	0.403786	0.0841775	-1.30834
tnks2	7	4	10	1	MIRA_PELE_CMA_91020	1364	MIRA	PELE	17.2096	16.2342	35.8109	2.2172	1.06008	16.1514	0.0841775	4.01359
tnnc2	7	3	637	503	NEWBLER_MUSCULO_CMA_15639	1598	NEWBLER	MUSCULO	14.6896	10.3928	1947.12	951.94	1.41344	2.04542	0.499215	1.0324
tpp2	7	5	5	9	MIRA_PELE_CMA_23902	1699	MIRA	PELE	13.8163	16.2916	14.3749	16.0202	0.848067	0.897301	-0.237751	-0.156336
trbm	7	2	8	9	MIRA_MUSCULO_TAM_5983	2497	MIRA	MUSCULO	9.40086	4.43402	15.6495	10.9004	2.12017	1.43568	1.08418	0.521736
tri68	7	0	0	1	MIRA_PELE_CMA_7164	735	MIRA	PELE	31.9373	0	0	4.11463	#DIV/0!	0	#DIV/0!	#NUM!
trim2	7	0	13	8	MIRA_MUSCULO_CMA_1717	1862	MIRA	MUSCULO	12.6068	0	34.103	12.9936	#DIV/0!	2.62461	#DIV/0!	1.3921
trm1	7	2	1	1	NEWBLER_PELE_TAM_26283	1613	NEWBLER	PELE	14.553	6.86407	3.02827	1.87493	2.12017	1.61514	1.08418	0.691661
tsad	7	5	14	13	MIRA_MUSCULO_CMA_4242	1457	MIRA	MUSCULO	16.1111	18.9975	46.9351	26.9837	0.848067	1.73938	-0.237751	0.798576
tsr1	7	2	0	6	NEWBLER_MUSCULO_TAM_43030	1054	NEWBLER	MUSCULO	22.2713	10.5045	0	17.2159	2.12017	0	1.08418	#NUM!
u520	7	9	19	31	MIRA_MUSCULO_TAM_9203	2161	MIRA	MUSCULO	10.8625	23.0555	42.9465	43.3836	0.471148	0.989926	-1.08575	-0.0146076
ubia	7	0	0	0	MIRA_PELE_CMA_92391	706	MIRA	PELE	33.2492	0	0	0	#DIV/0!	#DIV/0!	#DIV/0!	#DIV/0!
ubp45	7	0	0	4	MIRA_MUSCULO_TAM_16516	1231	MIRA	MUSCULO	19.069	0	0	9.82698	#DIV/0!	0	#DIV/0!	#NUM!
ubp7	7	1	8	7	MIRA_PELE_CMA_93063	1673	MIRA	PELE	14.031	3.30895	23.3573	12.6538	4.24033	1.84588	2.08418	0.884306
uckl1	7	0	22	36	MIRA_MUSCULO_CMA_3083	3544	MIRA	MUSCULO	6.62357	0	30.322	30.7204	#DIV/0!	0.987031	#DIV/0!	-0.0188321
ul97	7	4	0	1	MIRA_PELE_TAM_11086	779	MIRA	PELE	30.1334	28.4255	0	3.88223	1.06008	0	0.0841775	#NUM!
ured	7	0	0	0	MIRA_PELE_CMA_80817	1352	MIRA	PELE	17.3624	0	0	0	#DIV/0!	#DIV/0!	#DIV/0!	#DIV/0!
vamp3	7	1	7	14	NEWBLER_PELE_CMA_74787	2965	NEWBLER	PELE	7.91701	1.86707	11.5319	14.2798	4.24033	0.807571	2.08418	-0.308339
ve2	7	3	5	9	MIRA_PELE_CMA_89471	1290	MIRA	PELE	18.1969	12.8741	18.9326	21.0995	1.41344	0.897301	0.499215	-0.156336
vl96	7	7	2	5	MIRA_PELE_CMA_93099	1073	MIRA	PELE	21.8769	36.1147	9.10457	14.0925	0.605762	0.646057	-0.723177	-0.630267
vwa1	7	2	6	8	MIRA_MUSCULO_CMA_7048	1350	MIRA	MUSCULO	17.3881	8.20129	21.7093	17.9215	2.12017	1.21136	1.08418	0.276624
wnk1	7	7	6	1	MIRA_PELE_CMA_36516	1412	MIRA	PELE	16.6246	27.4441	20.7561	2.14182	0.605762	9.69085	-0.723177	3.27662
xiap	7	5	4	8	MIRA_PELE_CMA_4430	1930	MIRA	PELE	12.1627	14.3416	10.1235	12.5358	0.848067	0.807571	-0.237751	-0.308339
Y1054	7	0	0	0	MIRA_PELE_CMA_71739	1230	MIRA	PELE	19.0845	0	0	0	#DIV/0!	#DIV/0!	#DIV/0!	#DIV/0!
yedz	7	0	2	0	MIRA_PELE_CMA_53966	843	MIRA	PELE	27.8457	0	11.5886	0	#DIV/0!	#DIV/0!	#DIV/0!	#DIV/0!
yidd	7	1	4	4	MIRA_PELE_CMA_88082	1354	MIRA	PELE	17.3367	4.08853	14.4301	8.93428	4.24033	1.61514	2.08418	0.691661
YK213	7	3	2	2	MIRA_PELE_CMA_5704	1176	MIRA	PELE	19.9608	14.1221	8.30715	5.14329	1.41344	1.61514	0.499215	0.691661
yth1	7	0	1	0	MIRA_PELE_CMA_10198	878	MIRA	PELE	26.7357	0	5.56333	0	#DIV/0!	#DIV/0!	#DIV/0!	#DIV/0!
zapc	7	0	0	0	NEWBLER_PELE_CMA_90106	959	NEWBLER	PELE	24.4775	0	0	0	#DIV/0!	#DIV/0!	#DIV/0!	#DIV/0!
zep1	7	14	5	4	NEWBLER_PELE_TAM_26134	2781	NEWBLER	PELE	8.44083	27.8685	8.7821	4.34988	0.302881	2.01893	-1.72318	1.01359
zn292	7	3	11	12	NEWBLER_MUSCULO_TAM_40769	1487	NEWBLER	MUSCULO	15.7861	11.1685	36.1336	24.4056	1.41344	1.48055	0.499215	0.56613
zn521	7	0	2	3	NEWBLER_PELE_CMA_75366	1805	NEWBLER	PELE	13.005	0	5.4123	5.02646	#DIV/0!	1.07676	#DIV/0!	0.106699
zn652	7	1	3	0	MIRA_PELE_CMA_92254	1435	MIRA	PELE	16.3581	3.85775	10.2117	0	4.24033	#DIV/0!	2.08418	#DIV/0!
zn862	7	0	7	3	MIRA_PELE_CMA_2816	2190	MIRA	PELE	10.7187	0	15.6129	4.14281	#DIV/0!	3.76867	#DIV/0!	1.91405
1b40	6	1	0	0	MIRA_PELE_CMA_7828	1178	MIRA	PELE	17.0802	4.69938	0	0	3.63457	#DIV/0!	1.86179	#DIV/0!
2a5g	6	2	0	4	MIRA_PELE_CMA_76797	1072	MIRA	PELE	18.7691	10.3281	0	11.2845	1.81729	0	0.861785	#NUM!
a1at	6	2	3	5	MIRA_PELE_CMA_12170	1528	MIRA	PELE	13.1679	7.24591	9.59019	9.89612	1.81729	0.969085	0.861785	-0.0453043
aaas	6	0	0	1	MIRA_PELE_CMA_18712	1105	MIRA	PELE	18.2086	0	0	2.73688	#DIV/0!	0	#DIV/0!	#NUM!
aamdc	6	1	50	122	MIRA_MUSCULO_TAM_190	678	MIRA	MUSCULO	29.6763	8.165	360.221	544.187	3.63457	0.661944	1.86179	-0.59522
aass	6	7	6	22	NEWBLER_MUSCULO_TAM_40874	1432	NEWBLER	MUSCULO	14.0506	27.0608	20.4662	46.462	0.519224	0.440493	-0.94557	-1.18281
abca3	6	0	1	4	MIRA_PELE_CMA_13686	1365	MIRA	PELE	14.7403	0	3.57846	8.86228	#DIV/0!	0.403786	#DIV/0!	-1.30834
abcc8	6	1	1	2	MIRA_MUSCULO_TAM_35390	1179	MIRA	MUSCULO	17.0658	4.6954	4.143	5.1302	3.63457	0.807571	1.86179	-0.308339
abcd4	6	1	0	1	MIRA_PELE_CMA_76424	1084	MIRA	PELE	18.5614	5.10689	0	2.7899	3.63457	0	1.86179	#NUM!
abl1	6	0	0	4	MIRA_PELE_CMA_11530	1554	MIRA	PELE	12.9476	0	0	7.78444	#DIV/0!	0	#DIV/0!	#NUM!
acadv	6	6	15	33	MIRA_MUSCULO_TAM_2512	2955	MIRA	MUSCULO	6.80898	11.2404	24.7949	33.7734	0.605762	0.734156	-0.723177	-0.445842
acap3	6	1	0	0	MIRA_PELE_CMA_33186	826	MIRA	PELE	24.359	6.70202	0	0	3.63457	#DIV/0!	1.86179	#DIV/0!
acek	6	0	2	3	MIRA_PELE_CMA_1367	3021	MIRA	PELE	6.66022	0	3.23376	3.00323	#DIV/0!	1.07676	#DIV/0!	0.106699
acsa	6	2	0	0	MIRA_PELE_CMA_94502	984	MIRA	PELE	20.4477	11.2518	0	0	1.81729	#DIV/0!	0.861785	#DIV/0!
adcy6	6	0	1	0	MIRA_PELE_CMA_27264	1026	MIRA	PELE	19.6106	0	4.76082	0	#DIV/0!	#DIV/0!	#DIV/0!	#DIV/0!
adcy9	6	7	8	5	MIRA_MUSCULO_TAM_1750	1636	MIRA	MUSCULO	12.2986	23.6865	23.8856	9.24283	0.519224	2.58423	-0.94557	1.36973
adnp	6	2	2	11	NEWBLER_MUSCULO_TAM_40519	1638	NEWBLER	MUSCULO	12.2836	6.75931	5.9641	20.3094	1.81729	0.293662	0.861785	-1.76777
agre2	6	2	0	2	NEWBLER_PELE_CMA_76714	1465	NEWBLER	PELE	13.7341	7.55751	0	4.12868	1.81729	0	0.861785	#NUM!
ahr	6	6	1	2	MIRA_MUSCULO_TAM_15893	1744	MIRA	MUSCULO	11.537	19.0454	2.8008	3.46818	0.605762	0.807571	-0.723177	-0.308339
aka12	6	10	14	46	NEWBLER_MUSCULO_TAM_26488	4168	NEWBLER	MUSCULO	4.82738	13.2818	16.407	33.3771	0.363457	0.491565	-1.46014	-1.02455
aldr	6	1	31	35	MIRA_MUSCULO_TAM_6646	2217	MIRA	MUSCULO	9.07556	2.49701	68.3007	47.7442	3.63457	1.43055	1.86179	0.516575
alr	6	5	1	2	MIRA_PELE_CMA_26862	998	MIRA	PELE	20.1608	27.7348	4.89439	6.06063	0.726914	0.807571	-0.460143	-0.308339
als2	6	0	2	3	MIRA_PELE_CMA_12136	1256	MIRA	PELE	16.0195	0	7.77803	7.22354	#DIV/0!	1.07676	#DIV/0!	0.106699
alx4	6	0	0	2	MIRA_MUSCULO_TAM_17645	1019	MIRA	MUSCULO	19.7454	0	0	5.93573	#DIV/0!	0	#DIV/0!	#NUM!
amph	6	0	0	1	MIRA_PELE_CMA_21962	868	MIRA	PELE	23.1803	0	0	3.48416	#DIV/0!	0	#DIV/0!	#NUM!
angp1	6	0	1	0	MIRA_PELE_CMA_28303	964	MIRA	PELE	20.8719	0	5.06701	0	#DIV/0!	#DIV/0!	#DIV/0!	#DIV/0!
anke1	6	0	0	0	MIRA_PELE_CMA_84353	1531	MIRA	PELE	13.1421	0	0	0	#DIV/0!	#DIV/0!	#DIV/0!	#DIV/0!
anr40	6	0	1	4	MIRA_PELE_CMA_7942	1648	MIRA	PELE	12.2091	0	2.96396	7.34042	#DIV/0!	0.403786	#DIV/0!	-1.30834
ans1a	6	4	0	1	NEWBLER_PELE_CMA_75647	1684	NEWBLER	PELE	11.9481	13.1493	0	1.79588	0.908643	0	-0.138215	#NUM!
ar8ba	6	4	0	6	NEWBLER_PELE_CMA_78212	1314	NEWBLER	PELE	15.3124	16.852	0	13.8094	0.908643	0	-0.138215	#NUM!
arc1b	6	0	6	0	MIRA_PELE_CMA_9897	1455	MIRA	PELE	13.8285	0	20.1427	0	#DIV/0!	#DIV/0!	#DIV/0!	#DIV/0!
arel1	6	2	0	3	MIRA_PELE_CMA_635	1541	MIRA	PELE	13.0568	7.18478	0	5.88758	1.81729	0	0.861785	#NUM!
arhg6	6	1	8	4	NEWBLER_MUSCULO_CMA_16123	1300	NEWBLER	MUSCULO	15.4773	4.25836	30.0591	9.3054	3.63457	3.23028	1.86179	1.69166
arl5b	6	1	0	3	MIRA_PELE_CMA_14676	1191	MIRA	PELE	16.8938	4.64809	0	7.61777	3.63457	0	1.86179	#NUM!
ascc3	6	1	0	2	MIRA_PELE_CMA_61813	1031	MIRA	PELE	19.5155	5.36942	0	5.86664	3.63457	0	1.86179	#NUM!
asic2	6	0	1	0	NEWBLER_PELE_CMA_77846	1341	NEWBLER	PELE	15.0041	0	3.64251	0	#DIV/0!	#DIV/0!	#DIV/0!	#DIV/0!
aspm	6	5	3	2	MIRA_PELE_CMA_76330	1402	MIRA	PELE	14.3513	19.7428	10.4521	4.3142	0.726914	2.42271	-0.460143	1.27662
aste	6	0	1	1	MIRA_PELE_CMA_23732	1239	MIRA	PELE	16.2393	0	3.94237	2.44088	#DIV/0!	1.61514	#DIV/0!	0.691661
at8b2	6	0	0	1	MIRA_PELE_CMA_26304	1174	MIRA	PELE	17.1384	0	0	2.57603	#DIV/0!	0	#DIV/0!	#NUM!
atpb	6	13	21	42	MIRA_MUSCULO_TAM_1556	2295	MIRA	MUSCULO	8.76711	31.3579	44.6957	55.3458	0.279582	0.807571	-1.83865	-0.308339
atrx	6	4	6	7	NEWBLER_PELE_CMA_75707	1659	NEWBLER	PELE	12.1281	13.3475	17.6658	12.7606	0.908643	1.38441	-0.138215	0.469269
ats6	6	0	0	4	MIRA_PELE_CMA_24568	1580	MIRA	PELE	12.7345	0	0	7.65634	#DIV/0!	0	#DIV/0!	#NUM!
bacd3	6	1	0	4	MIRA_PELE_CMA_16352	1058	MIRA	PELE	19.0175	5.23239	0	11.4339	3.63457	0	1.86179	#NUM!
banp	6	2	0	1	MIRA_PELE_CMA_24208	866	MIRA	PELE	23.2339	12.7849	0	3.49221	1.81729	0	0.861785	#NUM!
bcl6	6	0	14	16	MIRA_PELE_CMA_19745	1866	MIRA	PELE	10.7827	0	36.6476	25.9314	#DIV/0!	1.41325	#DIV/0!	0.499016
bmp2k	6	3	2	4	MIRA_PELE_CMA_42442	1238	MIRA	PELE	16.2524	13.4149	7.89112	9.77142	1.21152	0.807571	0.276823	-0.308339
bmp3	6	1	1	1	MIRA_PELE_CMA_925	2772	MIRA	PELE	7.25849	1.99707	1.76212	1.091	3.63457	1.61514	1.86179	0.691661
bscl2	6	1	1	10	MIRA_MUSCULO_TAM_5197	1574	MIRA	MUSCULO	12.7831	3.51707	3.1033	19.2138	3.63457	0.161514	1.86179	-2.63027
btbbb	6	0	0	0	NEWBLER_PELE_CMA_77306	1397	NEWBLER	PELE	14.4027	0	0	0	#DIV/0!	#DIV/0!	#DIV/0!	#DIV/0!
btbda	6	1	4	11	MIRA_MUSCULO_TAM_5173	1675	MIRA	MUSCULO	12.0123	3.305	11.6647	19.8608	3.63457	0.587324	1.86179	-0.76777
btnl2	6	1	2	1	MIRA_PELE_CMA_89752	872	MIRA	PELE	23.074	6.34848	11.2032	3.46818	3.63457	3.23028	1.86179	1.69166
bxl1	6	4	0	0	NEWBLER_PELE_CMA_131437	565	NEWBLER	PELE	35.6115	39.192	0	0	0.908643	#DIV/0!	-0.138215	#DIV/0!
caat5	6	0	0	1	MIRA_PELE_CMA_6719	309	MIRA	PELE	65.115	0	0	9.78723	#DIV/0!	0	#DIV/0!	#NUM!
cac1g	6	0	0	3	MIRA_PELE_CMA_81946	898	MIRA	PELE	22.4059	0	0	10.1033	#DIV/0!	0	#DIV/0!	#NUM!
cadm4	6	0	3	0	NEWBLER_PELE_CMA_75790	1640	NEWBLER	PELE	12.2686	0	8.93525	0	#DIV/0!	#DIV/0!	#DIV/0!	#DIV/0!
cald1	6	0	9	4	NEWBLER_MUSCULO_CMA_15294	2143	NEWBLER	MUSCULO	9.38895	0	20.514	5.6449	#DIV/0!	3.63407	#DIV/0!	1.86159
cam1b	6	1	16	4	MIRA_PELE_CMA_14204	926	MIRA	PELE	21.7284	5.97826	84.3992	13.0637	3.63457	6.46057	1.86179	2.69166
camp2	6	2	0	0	MIRA_PELE_CMA_15306	915	MIRA	PELE	21.9896	12.1003	0	0	1.81729	#DIV/0!	0.861785	#DIV/0!
cbln2	6	2	1	0	NEWBLER_PELE_CMA_88852	981	NEWBLER	PELE	20.5102	11.2862	4.97921	0	1.81729	#DIV/0!	0.861785	#DIV/0!
cbx5	6	5	6	2	MIRA_PELE_CMA_32376	758	MIRA	PELE	26.5442	36.5163	38.6644	7.97956	0.726914	4.84543	-0.460143	2.27662
ccl28	6	18	0	0	MIRA_PELE_CMA_911	1410	MIRA	PELE	14.2699	70.6707	0	0	0.201921	#DIV/0!	-2.30814	#DIV/0!
ccng2	6	3	5	12	MIRA_PELE_CMA_2431	1797	MIRA	PELE	11.1967	9.24186	13.591	20.1954	1.21152	0.672976	0.276823	-0.571373
ccny	6	8	0	1	MIRA_PELE_CMA_10482	1604	MIRA	PELE	12.544	27.6103	0	1.88545	0.454321	0	-1.13821	#NUM!
cd5l	6	0	0	1	MIRA_PELE_CMA_9524	1956	MIRA	PELE	10.2866	0	0	1.54614	#DIV/0!	0	#DIV/0!	#NUM!
cdc42	6	7	8	29	MIRA_PELE_TAM_3291	1544	MIRA	PELE	13.0314	25.0979	25.3088	56.8027	0.519224	0.445556	-0.94557	-1.16632
ce350	6	2	3	6	NEWBLER_PELE_CMA_87872	999	NEWBLER	PELE	20.1407	11.0828	14.6685	18.1637	1.81729	0.807571	0.861785	-0.308339
ceam1	6	4	0	3	NEWBLER_PELE_CMA_85277	1052	NEWBLER	PELE	19.126	21.0489	0	8.6243	0.908643	0	-0.138215	#NUM!
cebpd	6	4	6	109	MIRA_PELE_TAM_5796	1819	MIRA	PELE	11.0613	12.1734	16.1119	181.223	0.908643	0.0889069	-0.138215	-3.49156
ced7	6	0	0	0	MIRA_PELE_CMA_5256	674	MIRA	PELE	29.8524	0	0	0	#DIV/0!	#DIV/0!	#DIV/0!	#DIV/0!
cfa69	6	0	1	0	MIRA_PELE_CMA_35331	725	MIRA	PELE	27.7524	0	6.73738	0	#DIV/0!	#DIV/0!	#DIV/0!	#DIV/0!
cfa74	6	0	0	0	MIRA_PELE_CMA_15285	1510	MIRA	PELE	13.3248	0	0	0	#DIV/0!	#DIV/0!	#DIV/0!	#DIV/0!
cfah	6	0	0	0	MIRA_PELE_CMA_9254	1234	MIRA	PELE	16.3051	0	0	0	#DIV/0!	#DIV/0!	#DIV/0!	#DIV/0!
cftr	6	3	0	1	MIRA_PELE_CMA_21999	1147	MIRA	PELE	17.5419	14.4792	0	2.63666	1.21152	0	0.276823	#NUM!
ch25h	6	2	0	1	MIRA_PELE_CMA_1505	1143	MIRA	PELE	17.6033	9.68657	0	2.64589	1.81729	0	0.861785	#NUM!
ch60	6	4	4	22	NEWBLER_MUSCULO_TAM_40032	2367	NEWBLER	MUSCULO	8.50043	9.35509	8.2545	28.1088	0.908643	0.293662	-0.138215	-1.76777
chia	6	1	0	4	MIRA_PELE_CMA_19152	1298	MIRA	PELE	15.5012	4.26492	0	9.31974	3.63457	0	1.86179	#NUM!
cho2	6	1	0	0	NEWBLER_PELE_CMA_111399	714	NEWBLER	PELE	28.18	7.75332	0	0	3.63457	#DIV/0!	1.86179	#DIV/0!
chst8	6	1	0	1	MIRA_PELE_CMA_93927	1300	MIRA	PELE	15.4773	4.25836	0	2.32635	3.63457	0	1.86179	#NUM!
cina	6	1	2	2	NEWBLER_PELE_CMA_75878	1614	NEWBLER	PELE	12.4662	3.42991	6.05279	3.74753	3.63457	1.61514	1.86179	0.691661
clc4c	6	2	1	5	MIRA_PELE_CMA_88015	1191	MIRA	PELE	16.8938	9.29618	4.10126	12.6963	1.81729	0.323028	0.861785	-1.63027
clc4m	6	1	0	1	MIRA_PELE_CMA_21443	1549	MIRA	PELE	12.9894	3.57384	0	1.95239	3.63457	0	1.86179	#NUM!
clh	6	0	0	0	MIRA_PELE_CMA_8109	1547	MIRA	PELE	13.0062	0	0	0	#DIV/0!	#DIV/0!	#DIV/0!	#DIV/0!
clic6	6	0	7	2	NEWBLER_MUSCULO_CMA_11358	1551	NEWBLER	MUSCULO	12.9726	0	22.0453	3.89975	#DIV/0!	5.653	#DIV/0!	2.49902
cnot1	6	7	7	10	NEWBLER_MUSCULO_TAM_43267	1035	NEWBLER	MUSCULO	19.4401	37.4407	33.036	29.2199	0.519224	1.1306	-0.94557	0.177088
cntn2	6	2	3	1	MIRA_PELE_TAM_13806	959	MIRA	PELE	20.9807	11.5451	15.2803	3.15355	1.81729	4.84543	0.861785	2.27662
cntn4	6	0	0	0	MIRA_PELE_CMA_27618	981	MIRA	PELE	20.5102	0	0	0	#DIV/0!	#DIV/0!	#DIV/0!	#DIV/0!
coea1	6	11	3	0	NEWBLER_PELE_TAM_26272	1635	NEWBLER	PELE	12.3061	37.2444	8.96257	0	0.330416	#DIV/0!	-1.59765	#DIV/0!
cofh	6	1	0	0	MIRA_PELE_CMA_14380	994	MIRA	PELE	20.242	5.56929	0	0	3.63457	#DIV/0!	1.86179	#DIV/0!
cog6	6	3	7	11	NEWBLER_MUSCULO_TAM_45553	898	NEWBLER	MUSCULO	22.4059	18.494	38.076	37.0454	1.21152	1.02782	0.276823	0.0395845
cooa1	6	0	2	0	MIRA_PELE_CMA_5040	738	MIRA	PELE	27.2636	0	13.2374	0	#DIV/0!	#DIV/0!	#DIV/0!	#DIV/0!
copa	6	3	8	22	MIRA_MUSCULO_TAM_12339	1518	MIRA	MUSCULO	13.2546	10.9405	25.7423	43.8298	1.21152	0.587324	0.276823	-0.76777
cp27a	6	2	2	2	NEWBLER_MUSCULO_TAM_41661	1224	NEWBLER	MUSCULO	16.4383	9.04554	7.98137	4.94159	1.81729	1.61514	0.861785	0.691661
cpsm	6	2	1	4	MIRA_PELE_CMA_40149	1203	MIRA	PELE	16.7253	9.20345	4.06035	10.0557	1.81729	0.403786	0.861785	-1.30834
cpt1a	6	6	9	30	MIRA_MUSCULO_TAM_3925	1619	MIRA	MUSCULO	12.4277	20.5159	27.1534	56.0393	0.605762	0.484543	-0.723177	-1.0453
cq10b	6	0	18	34	MIRA_MUSCULO_CMA_1632	2074	MIRA	MUSCULO	9.70131	0	42.3929	49.5779	#DIV/0!	0.855075	#DIV/0!	-0.225877
cra1b	6	2	2	0	NEWBLER_PELE_CMA_104852	770	NEWBLER	PELE	26.1305	14.3789	12.6873	0	1.81729	#DIV/0!	0.861785	#DIV/0!
crcb	6	1	1	0	NEWBLER_PELE_CMA_89745	963	NEWBLER	PELE	20.8936	5.74857	5.07228	0	3.63457	#DIV/0!	1.86179	#DIV/0!
crdl2	6	0	2	1	MIRA_PELE_CMA_4434	1132	MIRA	PELE	17.7743	0	8.63004	2.6716	#DIV/0!	3.23028	#DIV/0!	1.69166
creb5	6	2	0	1	MIRA_PELE_CMA_20436	1054	MIRA	PELE	19.0897	10.5045	0	2.86931	1.81729	0	0.861785	#NUM!
csf1	6	0	3	0	MIRA_PELE_CMA_39479	822	MIRA	PELE	24.4775	0	17.827	0	#DIV/0!	#DIV/0!	#DIV/0!	#DIV/0!
csrn2	6	3	2	20	MIRA_MUSCULO_TAM_10758	1990	MIRA	MUSCULO	10.1108	8.34554	4.90915	30.3945	1.21152	0.161514	0.276823	-2.63027
cstn1	6	1	0	1	MIRA_PELE_CMA_77732	1044	MIRA	PELE	19.2725	5.30256	0	2.8968	3.63457	0	1.86179	#NUM!
ctr1	6	18	66	12	NEWBLER_MUSCULO_CMA_15103	4243	NEWBLER	MUSCULO	4.74205	23.4847	75.9801	8.55316	0.201921	8.88328	-2.30814	3.15109
cwc22	6	1	3	3	MIRA_MUSCULO_CMA_20904	1573	MIRA	MUSCULO	12.7912	3.51931	9.31583	5.76781	3.63457	1.61514	1.86179	0.691661
cyf	6	0	2	0	MIRA_PELE_CMA_38754	909	MIRA	PELE	22.1348	0	10.7472	0	#DIV/0!	#DIV/0!	#DIV/0!	#DIV/0!
cyh2	6	2	1	5	MIRA_PELE_CMA_8334	3044	MIRA	PELE	6.6099	3.63724	1.60467	4.96757	1.81729	0.323028	0.861785	-1.63027
cyld	6	6	4	5	MIRA_MUSCULO_TAM_19228	1107	MIRA	MUSCULO	18.1757	30.0047	17.6499	13.6597	0.605762	1.29211	-0.723177	0.369733
dape	6	3	1	6	MIRA_PELE_CMA_80696	1142	MIRA	PELE	17.6187	14.5426	4.27723	15.8893	1.21152	0.26919	0.276823	-1.8933
dapf	6	3	1	6	NEWBLER_PELE_CMA_98543	838	NEWBLER	PELE	24.0102	19.8182	5.82888	21.6534	1.21152	0.26919	0.276823	-1.8933
dapk3	6	5	8	6	MIRA_MUSCULO_CMA_7159	1525	MIRA	MUSCULO	13.1938	18.1504	25.6241	11.8987	0.726914	2.15352	-0.460143	1.1067
daple	6	0	5	0	MIRA_MUSCULO_CMA_12064	685	MIRA	MUSCULO	29.373	0	35.654	0	#DIV/0!	#DIV/0!	#DIV/0!	#DIV/0!
daw1	6	1	0	3	NEWBLER_PELE_CMA_75455	1758	NEWBLER	PELE	11.4451	3.14896	0	5.16084	3.63457	0	1.86179	#NUM!
dcda	6	0	2	6	MIRA_PELE_CMA_79389	1032	MIRA	PELE	19.4966	0	9.46628	17.5829	#DIV/0!	0.538381	#DIV/0!	-0.893301
dctn1	6	6	3	12	NEWBLER_MUSCULO_TAM_41269	1306	NEWBLER	MUSCULO	15.4062	25.4328	11.2204	27.7879	0.605762	0.403786	-0.723177	-1.30834
ddr1	6	3	5	4	MIRA_PELE_CMA_27888	970	MIRA	PELE	20.7428	17.1213	25.1784	12.4712	1.21152	2.01893	0.276823	1.01359
ddr2	6	2	2	10	MIRA_PELE_CMA_15831	1023	MIRA	PELE	19.6682	10.8228	9.54956	29.5626	1.81729	0.323028	0.861785	-1.63027
ddr48	6	10	2	3	NEWBLER_PELE_TAM_26546	1327	NEWBLER	PELE	15.1624	41.7172	7.36187	6.83705	0.363457	1.07676	-1.46014	0.106699
degp7	6	1	1	1	MIRA_PELE_CMA_2041	564	MIRA	PELE	35.6747	9.81538	8.66064	5.36215	3.63457	1.61514	1.86179	0.691661
den5a	6	1	1	7	MIRA_PELE_CMA_19722	1212	MIRA	PELE	16.6011	4.56755	4.0302	17.4668	3.63457	0.230735	1.86179	-2.11569
der	6	2	2	9	MIRA_MUSCULO_TAM_49907	1551	MIRA	MUSCULO	12.9726	7.13846	6.29865	17.5489	1.81729	0.358921	0.861785	-1.47826
dhe3	6	8	6	14	MIRA_PELE_TAM_3060	1720	MIRA	PELE	11.698	25.7482	17.0393	24.616	0.454321	0.692204	-1.13821	-0.530731
dnli	6	0	6	7	NEWBLER_PELE_CMA_116700	671	NEWBLER	PELE	29.9859	0	43.6775	31.5496	#DIV/0!	1.38441	#DIV/0!	0.469269
dnli3	6	1	0	0	MIRA_PELE_TAM_11880	1229	MIRA	PELE	16.3715	4.50437	0	0	3.63457	#DIV/0!	1.86179	#DIV/0!
dock1	6	2	7	3	MIRA_MUSCULO_CMA_8001	1355	MIRA	MUSCULO	14.8491	8.17103	25.2341	6.69577	1.81729	3.76867	0.861785	1.91405
dock2	6	0	5	3	NEWBLER_PELE_CMA_80686	1190	NEWBLER	PELE	16.908	0	20.5235	7.62417	#DIV/0!	2.6919	#DIV/0!	1.42863
dop2	6	2	2	0	MIRA_PELE_CMA_9278	1595	MIRA	PELE	12.6147	6.94153	6.12489	0	1.81729	#DIV/0!	0.861785	#DIV/0!
dpb1	6	0	26	3	NEWBLER_MUSCULO_CMA_16089	1317	NEWBLER	MUSCULO	15.2775	0	96.431	6.88896	#DIV/0!	13.9979	#DIV/0!	3.80714
dsc1	6	4	0	0	NEWBLER_PELE_CMA_86151	1033	NEWBLER	PELE	19.4778	21.4361	0	0	0.908643	#DIV/0!	-0.138215	#DIV/0!
dsc3	6	15	1	0	NEWBLER_PELE_TAM_6722	1511	NEWBLER	PELE	13.316	54.9557	3.23269	0	0.242305	#DIV/0!	-2.04511	#DIV/0!
[truncated: 19,987 more rows]
