# Supplementary material for: Comparative analysis of the transcriptome of the Amazonian fish species Colossoma macropomum (tambaqui) and hybrid tambacu by next generation sequencing
Source: PLoS One. 2019 Feb 25;14(2):e0212755. doi: 10.1371/journal.pone.0212755 (PMC6388931; doi:10.1371/journal.pone.0212755)
Supplement: S5 Table — (CSV) [file pone.0212755.s012.csv]

Genes	Reads_Cma_Skin	Reads_Tambacu_Skin	Reads_Cma_Muscle	Reads_Tambacu_Muscle	Length	RPKM_Cma_Skin	RPKM_Tambacu_Skin	RPKM_Cma_Muscle	RPKM_Tambacu_Muscle	Fold Change (Cma_Skin/Tam_Skin)	Fold change_ (Cma_Muscle/Tam_Muscle)	Log 2_FoldChange_Skin	Log2_FoldChange_Muscle
titin	237	30	9614	21731	49961	15,90762027	3,324116283	939,9442934	1315,427534	4,78551859	0,714554219	2,258675273	-0,484884611
myss	183	27	18085	11968	7110	86,31166227	21,02230046	12424,4746	5090,615768	4,105719184	2,44066242	2,037634956	1,287272763
kcrm	39	1	8181	10388	2393	54,65248329	2,313360825	16699,09034	13128,27245	23,62471203	1,2719945	4,562224839	0,347092432
tnnt3	17	1	2113	1752	3947	14,44341157	1,402551926	2614,93857	1342,410418	10,2979514	1,947942696	3,364285461	0,961951237
nu5m	223	227	519	1734	16759	44,62156045	74,98317602	151,2684571	312,9099194	0,595087629	0,483424934	-0,748825968	-1,04863621
tpm1	30	5	1869	1702	2501	40,22495387	11,06731798	3650,267821	2058,089242	3,634571081	1,773619795	1,86178512	0,826696777
at2a1	10	3	674	1493	3540	9,47293876	4,691417333	930,0060092	1275,483616	2,019206156	0,72913991	1,013788214	-0,455732424
aldoa	20	1	1176	1428	2273	29,50655804	2,435491621	2527,184832	1899,971604	12,11523694	1,330117159	3,598750715	0,411553326
tnni2	4	1	937	1155	1476	9,087859949	3,750591093	3100,861391	2366,540631	2,423047387	1,310292902	1,27682262	0,389889346
tcb1	2134	655	544	1105	5525	1295,239632	656,2889515	480,9453582	604,8509043	1,973581345	0,795146961	0,980815984	-0,330706568
actn3	4	1	977	1025	4751	2,823338515	1,165201527	1004,473893	652,4649304	2,423047387	1,539506334	1,27682262	0,622467803
tc1a	1776	639	618	919	3921	1518,917238	902,1735521	769,87595	708,8217049	1,683619781	1,086134841	0,751566365	0,119203222
nebu	26	1	1201	890	19073	4,571327444	0,29024655	307,5764775	141,1202498	15,74980802	2,179534673	3,977262338	1,124020155
ef1a	56	26	162	706	2219	84,628904	64,86376016	356,6045109	962,2008526	1,304717824	0,370613381	0,383737824	-1,432013125
telt	2	2	37	703	3460	1,938393249	3,199926274	52,23417569	614,4655863	0,605761847	0,085007488	-0,72317738	-3,556266268
rtbs	725	232	244	609	4466	544,3864158	287,5777898	266,8702902	412,3983438	1,893005771	0,647117754	0,920678809	-0,627899835
4f2	3	1	9	586	2078	4,841319039	2,664038717	21,15563602	852,8455965	1,81728554	0,024805939	0,86178512	-5,333170608
adt1	4	1	42	561	1398	9,594907929	3,95985154	146,7476784	1213,595698	2,423047387	0,120919742	1,27682262	-3,047878293
g6pi	29	5	678	535	2577	37,73736489	10,74092443	1285,12211	627,8526072	3,513418711	2,046853187	1,81287552	1,033407627
tnnc2	7	3	637	503	1598	14,68957587	10,39275179	1947,115785	951,93994	1,413444309	2,045418732	0,499215041	1,032396218
tcb2	799	267	222	446	3466	773,0475581	426,4506477	312,862518	389,1568138	1,812747998	0,803949737	0,858178381	-0,314822788
ampd1	8	2	84	429	3252	8,249496485	3,404595605	126,1705131	398,9560854	2,423047387	0,316251632	1,27682262	-1,66085517
zfan5	3	4	13	424	5340	1,883944001	4,146720939	11,89135147	240,1280743	0,454321385	0,049520871	-1,13821488	-4,335819491
mle3	1	1	692	418	2692	1,245698485	2,056416216	1255,625593	469,5907838	0,605761847	2,673871882	-0,72317738	1,418930341
lat4	9	7	16	406	4599	6,562466382	8,42598547	16,99361181	266,9813733	0,77883666	0,063650927	-0,360607301	-3,973674672
enob	15	2	1156	394	1650	30,48563928	6,710148428	3422,181271	722,155322	4,543213851	4,7388438	2,183713215	2,244535108
plec	93	158	160	389	9269	33,64635774	94,36485572	84,31720866	126,9214596	0,356556024	0,664325867	-1,487799317	-0,590037005
sc6a8	11	2	37	388	4988	7,395273362	2,219676204	36,2330088	235,246743	3,331690157	0,154021298	1,736254238	-2,698798231
ppr3a	5	3	122	377	5716	2,933362772	2,9054614	104,2549611	199,4653524	1,009603078	0,522672032	0,013788214	-0,936022131
ef2	9	37	124	352	3807	7,927707615	53,80280556	159,0991753	279,6263702	0,147347476	0,56897057	-2,762705745	-0,813574063
glya	19	7	61	326	1234	51,63288987	31,40284212	241,4592212	798,9521669	1,644210727	0,302219871	0,717395211	-1,726329572
kpym	8	2	411	324	2295	11,6894826	4,82428972	874,7586632	426,9535795	2,423047387	2,048837872	1,27682262	1,034805826
rtjk	856	186	144	318	5507	521,2507345	186,9751728	127,7251837	174,6346355	2,787807209	0,731385176	1,479130795	-0,451296709
mypc2	8	1	364	310	3814	7,033917821	1,451461052	466,175897	245,8098851	4,846094774	1,896489626	2,27682262	0,92333148
hsp70	14	6	36	289	2273	20,65459063	14,61294972	77,36280097	384,5180628	1,413444309	0,201194192	0,499215041	-2,313339436
pptc7	3	2	60	288	5657	1,778373867	1,957176049	51,80768564	153,9659364	0,90864277	0,336487972	-0,13821488	-1,571373161
txnip	47	2	20	273	3677	42,86395298	3,011081019	26,56840519	224,5367104	14,2354034	0,118325441	3,831411471	-3,079167801
lorf2	650	181	137	270	3900	558,9033868	256,92126	171,5872762	209,3714669	2,175387848	0,819535149	1,12127264	-0,287122269
gde	12	2	258	269	7451	5,400757462	1,485940801	169,1353018	109,1832595	3,634571081	1,549095554	1,86178512	0,631426138
tctp	27	11	90	262	1811	49,99577508	33,62484649	242,7466132	437,5232935	1,486869988	0,554819862	0,572278503	-0,84990866
ampd3	1	3	11	256	3076	1,090188661	5,399095371	17,46768993	251,6934842	0,201920616	0,069400644	-2,308139881	-3,848907136
fkbp5	21	3	30	255	4966	14,18079475	3,34426447	29,50826396	155,2929728	4,240332928	0,190016737	2,084177542	-2,395801596
rl11	56	22	89	251	1484	126,5441631	82,06819001	292,9444173	511,5147472	1,541939246	0,572699847	0,624745923	-0,804148878
co6a3	944	48	199	242	9460	334,6330638	28,08899342	102,7521837	77,36465054	11,91331632	1,328154176	3,574503168	0,409422628
arrd2	5	1	4	229	3117	5,379243377	1,776025811	6,268336599	222,1861679	3,028809234	0,028212092	1,598750715	-5,147542543
ubiqp	12	5	16	226	1270	31,6858613	21,79477344	61,53828402	538,1744266	1,453828432	0,114346355	0,539857025	-3,128517717
rla1	81	41	74	219	930	292,0720925	244,054592	388,6671998	712,1631615	1,196749014	0,545755834	0,259120618	-0,873672449
mylk4	3	2	16	218	4986	2,017701758	2,220566568	15,67461306	132,2277348	0,90864277	0,118542551	-0,13821488	-3,07652308
gpda	19	10	360	210	2264	28,1426617	24,45173345	776,703386	280,5183081	1,150947509	2,76881531	0,202822038	1,469268824
myom1	30	1	271	202	4476	22,47600751	1,236790092	295,7388183	136,4833363	18,1728554	2,166849275	4,183713215	1,115598804
pol	384	104	108	184	3363	382,9061562	171,1955799	156,8649836	165,4662004	2,236659127	0,948018285	1,161345402	-0,077013209
nr4a1	16	10	35	181	4076	13,16357339	13,58163016	41,94333791	134,2958951	0,969218955	0,312320327	-0,045105475	-1,678901625
flnc	5	5	28	175	4522	3,707895092	6,121044287	30,24520925	117,0377137	0,605761847	0,258422762	-0,72317738	-1,952194945
ucp2	2	2	23	173	2520	2,661444699	4,393549566	44,58167848	207,6174731	0,605761847	0,214729896	-0,72317738	-2,219405026
nlrc3	346	101	285	167	4217	275,1442806	132,5878866	330,1188923	119,7653557	2,075184148	2,75638051	1,053239365	1,462775062
glna	23	18	22	163	1980	38,95387242	50,32611321	54,27334772	248,9664076	0,774029026	0,217994661	-0,369540426	-2,19763529
if4a1	19	14	21	160	2793	22,81238314	27,7487341	36,72632552	173,2476632	0,822105364	0,211987422	-0,282604789	-2,237949427
ytx2	450	116	130	159	5064	297,9935119	126,8090846	125,394583	94,95585878	2,349938199	1,320556568	1,232622816	0,401146103
rs16	50	28	47	159	1434	116,9253947	108,0923492	160,0950215	335,3252921	1,081717584	0,47743199	0,113323887	-1,066632858
arrd4	4	1	11	157	2528	5,306044812	2,189822964	21,25419867	187,8196044	2,423047387	0,113162834	1,27682262	-3,143527885
vigln	29	19	25	156	5168	18,81756759	20,35247226	23,62906973	91,28941666	0,924583871	0,258836901	-0,113123899	-1,949884784
caco1	5	1	14	156	3115	5,382697145	1,777166117	21,95326424	151,4554431	3,028809234	0,144948665	1,598750715	-2,786386052
cox42	7	6	20	150	2755	8,520487204	12,05634654	35,4599005	164,6599558	0,706722155	0,215352302	-0,500784959	-2,21522935
nf2l1	3	2	5	148	2800	3,592950344	3,95419461	8,722502311	159,8534533	0,90864277	0,054565617	-0,13821488	-4,195864026
rtxe	376	93	72	142	3406	370,1955492	151,1556483	103,2563985	126,0845984	2,44910166	0,818945373	1,29225266	-0,288160873
if4g2	9	8	20	136	2978	10,13458123	14,87138335	32,80457552	138,1123623	0,681482078	0,237520921	-0,553252379	-2,073873501
klf9	10	4	5	133	4250	7,890400755	5,210232897	5,746589758	94,64137678	1,514404617	0,060719634	0,598750715	-4,041693095
tc3a	262	84	63	131	2773	316,8395687	167,6932153	110,973632	142,8695789	1,889400046	0,776747806	0,917928198	-0,364481833
ha1f	77	65	165	125	3233	79,86803734	111,2996318	249,2914363	116,9291108	0,717594803	2,131987788	-0,478758653	1,092199175
rs7	27	19	32	123	1245	72,72477805	84,48319407	125,5479851	298,781772	0,860819466	0,420199613	-0,216217392	-1,25085326
rl19	26	35	24	122	1095	79,6245921	176,9456949	107,0597544	336,9489056	0,449994515	0,317732904	-1,152020679	-1,654113592
syne2	13	40	82	121	4866	8,95899387	45,50655531	82,31346201	75,20238329	0,1968726	1,09455922	-2,344665757	0,130350012
acts	3	2	439	121	1135	8,863666047	9,754841328	1889,286316	322,4095128	0,90864277	5,859896313	-0,13821488	2,550875137
foxo3	3	1	10	120	3014	3,337843717	1,83671946	16,20637457	120,4082756	1,81728554	0,134595189	0,86178512	-2,893301256
tpisb	5	3	228	111	1524	11,00203517	10,89738672	730,7671228	220,2705065	1,009603078	3,317589515	0,013788214	1,730135393
zb16a	19	2	22	109	3990	15,9686682	2,77487341	26,93263872	82,6174794	5,754737545	0,325992017	2,524750133	-1,617091461
cebpd	6	4	6	109	1819	11,06130947	12,17344135	16,1119339	181,2225084	0,90864277	0,088906914	-0,13821488	-3,491560579
tba	2	12	19	108	1697	3,952174804	39,1458276	54,6891129	192,4687615	0,100960308	0,284145398	-3,308139881	-1,815298744
sprc	203	11	125	105	2921	233,0518059	20,84717459	209,0294974	108,7116483	11,17905954	1,92278841	3,482726918	0,943200012
lin1	324	75	81	104	3533	307,5313286	117,5178132	111,9877455	89,02419196	2,616891178	1,25794734	1,387853932	0,33107153
alpk2	4	1	12	103	6117	2,192852916	0,904997949	9,582346826	50,92336369	2,423047387	0,188171914	1,27682262	-2,409876781
kgp1	3	2	8	103	4501	2,235116855	2,459841126	8,681806344	69,2064465	0,90864277	0,125447943	-0,13821488	-2,994839282
trdn	4	1	236	102	7405	1,81143569	0,747585747	155,6739913	41,65752345	2,423047387	3,736995827	1,27682262	1,901878953
myh7	12	2	164	101	1874	21,4733425	5,908081594	427,467776	162,99344	3,634571081	2,622607241	1,86178512	1,391001767
ddt4l	3	5	16	101	1923	5,231544963	14,39384413	40,64150843	158,8402011	0,363457108	0,255864121	-1,460142975	-1,966550238
rl23	23	7	4	98	962	80,17532992	40,28181619	20,31019249	308,0841404	1,990360354	0,065924174	0,993029654	-3,923048599
eif1b	12	13	19	96	1563	25,74602934	46,04372482	59,37775086	185,7507575	0,559164782	0,319663573	-0,838654598	-1,645373742
dxo	9	1	188	96	1024	29,47342079	5,406125443	896,7822689	283,5238614	5,451856621	3,162986934	2,446747621	1,661287596
rl8	7	12	7	96	1638	14,33085607	40,55584215	20,87436451	177,2456862	0,353361077	0,11777079	-1,500784959	-3,085946334
psm4a	4	4	7	94	2746	4,88480746	8,063907434	12,45164205	103,5251001	0,605761847	0,120276552	-0,72317738	-3,055572684
dtd	126	102	17	93	997	423,8023676	566,3580645	83,28808626	282,1019764	0,748294046	0,295241059	-0,418322799	-1,760034725
p85a	9	2	9	92	4746	6,359204149	2,332858177	9,262834313	58,62440286	2,725928311	0,158003048	1,446747621	-2,661975709
rl5	10	17	6	91	1595	21,02457882	59,00302928	18,37467572	172,5436749	0,356330498	0,106492897	-1,488712127	-3,231170894
rl40	11	3	10	90	1011	36,48627451	16,42692123	48,31455286	269,2214707	2,221126772	0,179460252	1,151291738	-2,478263756
5nt1a	2	1	11	89	2677	2,505356982	2,067938907	20,07120442	100,5448832	1,211523694	0,199624325	0,27682262	-2,324640567
coca1	110	16	71	87	6763	54,54328483	13,09684449	51,28000767	38,90435359	4,164612697	1,318104606	2,058182333	0,398464869
hebp2	15	7	17	86	1158	43,43808706	33,46382312	71,70830916	224,5992132	1,2980611	0,319272308	0,376358293	-1,647140668
hspbb	5	6	13	85	3089	5,42800311	10,75274675	20,5567552	83,21839893	0,504801539	0,247021758	-0,986211786	-2,017289973
frih	4	3	3	85	1267	10,58696234	13,10782744	11,56574892	202,8900034	0,807682462	0,057005021	-0,308139881	-4,13276719
rpb1	39	31	12	84	2182	59,93739346	78,64896703	26,86306853	116,4240971	0,762087485	0,230734609	-0,391971472	-2,115693677
sng2	2	1	10	84	1945	3,448247117	2,846206917	25,11363133	130,610478	1,211523694	0,192278841	0,27682262	-2,378728083
rs9	17	10	13	83	1467	38,86035819	37,73600854	43,28549204	171,1064249	1,02979514	0,25297409	0,042357366	-1,982938468
f261	1	1	14	79	2053	1,633424414	2,696479519	33,30950712	116,3741389	0,605761847	0,286227743	-0,72317738	-1,804764581
asb5	1	3	8	79	2045	1,639814338	8,121084284	19,10846472	116,8293923	0,201920616	0,16355871	-2,308139881	-2,612119503
zbed4	168	36	42	77	5414	104,05885	36,81038203	37,89310203	43,01211639	2,826888618	0,880986689	1,499215041	-0,182807873
actb	80	112	90	77	1809	148,2994061	342,7405831	243,0149898	128,7272516	0,432687033	1,88782862	-1,208604208	0,916727801
ahsa1	1	3	12	77	2192	1,529845037	7,576467774	26,74051804	106,2352181	0,201920616	0,251710483	-2,308139881	-1,990162795
fa13a	1	2	6	77	3023	1,109302124	3,66250245	9,694875212	77,0319544	0,302880923	0,125855241	-1,72317738	-2,990162795
synem	2	1	12	76	3394	1,976087402	1,63107615	17,27024618	67,72049016	1,211523694	0,255022463	0,27682262	-1,971303768
tf21	127	31	65	74	2150	198,0857585	79,81955631	147,6739926	104,0906207	2,481669501	1,418706043	1,311310996	0,504575693
cish	3	3	2	71	1698	5,924770885	9,780693381	5,753358415	126,4558722	0,605761847	0,045496965	-0,72317738	-4,458085874
cof2	8	36	55	70	1729	15,51611485	115,2639724	155,380608	122,4394543	0,134613744	1,26904035	-2,893102382	0,343737942
pdk2	1	1	3	69	3624	0,925336733	1,527558624	4,043544118	57,58100496	0,605761847	0,070223577	-0,72317738	-3,831900711
ulk1	2	3	2	66	2785	2,408201308	5,963237831	3,507792671	71,66994557	0,403841231	0,048943705	-1,308139881	-4,352732874
cfdp2	291	63	53	65	5200	187,6625603	67,06922396	49,78535935	37,80318152	2,798042816	1,316962154	1,484418039	0,397213887
tf212	111	14	22	65	3278	113,5538913	23,64314044	32,78255902	59,96843926	4,802826071	0,546663536	2,263883564	-0,871274949
ubp2	3	1	8	65	1741	5,778438233	3,179708474	22,44503754	112,9101343	1,81728554	0,19878674	0,86178512	-2,330706568
co1a1	894	35	385	64	5865	511,1607446	33,03589699	320,6430517	33,00124286	15,47288832	9,716090182	3,951670624	3,280375881
il6rb	14	7	8	63	2079	22,58195502	18,63930119	18,79596458	91,6440764	1,211523694	0,20509743	0,27682262	-2,285618678
ical	4	27	23	60	3971	3,37791017	37,64002927	28,29157134	45,69510735	0,089742496	0,619137868	-3,478064883	-0,691667394
atg9a	4	2	7	60	2232	6,009713837	4,960459188	15,31909008	81,29716455	1,211523694	0,188433264	0,27682262	-2,407874428
tsp1	111	4	40	59	5169	72,01192796	4,283902073	37,79919748	34,51944607	16,80989125	1,095011704	4,071238486	0,130946291
dnjb4	3	1	3	59	1589	6,331190033	3,483871903	9,222028876	112,2913888	1,81728554	0,082125878	0,86178512	-3,606019304
nceh1	1	3	2	59	2225	1,5071552	7,46409769	4,390652849	80,1937154	0,201920616	0,054750585	-2,308139881	-4,190981804
acaca	3	2	3	58	4048	2,485242333	2,735114849	3,620010841	43,33171004	0,90864277	0,083541841	-0,13821488	-3,581357249
sn	142	29	58	57	3370	141,3013904	47,63807156	84,06732198	51,15207944	2,966144215	1,643478093	1,568588744	0,716752226
rssa	4	6	1	57	1180	11,36752651	28,148504	4,139492622	146,0868709	0,403841231	0,028335829	-1,308139881	-5,141228769
myh3	4	7	211	56	2457	5,459373742	15,77171639	419,4753248	68,92887798	0,346149627	6,085625316	-1,530532302	2,605405512
peg10	211	36	60	55	2762	256,1809152	72,15474595	106,1100933	60,2223022	3,550437491	1,761973379	1,827996807	0,817192127
if4a2	20	4	79	55	1914	35,04096469	11,56922143	201,6110252	86,90386555	3,028809234	2,319931616	1,598750715	1,21408228
rl31	8	5	6	55	977	27,45891767	28,33097469	29,99755145	170,2497428	0,969218955	0,176197338	-0,045105475	-2,504735968
cirbb	4	13	6	55	2422	5,538266426	29,71360111	12,10058124	68,67630003	0,186388261	0,176197338	-2,423617099	-2,504735968
bckd	11	1	5	54	1565	23,57036647	3,537298692	15,60575493	104,3512742	6,663380315	0,14955021	2,736254238	-2,741298162
ate1	1	27	2	52	4630	0,724280847	32,28262554	2,109978961	33,96570953	0,022435624	0,062120856	-5,478064883	-4,008778473
rini	179	51	132	51	2980	201,430281	94,74144132	216,3648896	51,75737603	2,126105305	4,180368213	1,088213055	2,063630023
zn106	5	8	157	51	7477	2,242490518	5,923094774	102,5655214	20,62819053	0,378601154	4,972104617	-1,401249285	2,313856652
ymd3	299	27	31	49	4463	224,6633825	33,49060189	33,92844278	33,20378031	6,708251563	1,021824698	2,745936792	0,031147711
ysm6	115	23	19	49	1952	197,5631849	65,22800534	47,54478719	75,91622518	3,028809234	0,626279653	1,598750715	-0,675121086
sptb2	35	12	76	49	3327	35,27794146	19,96707828	111,5809132	44,54116968	1,766805386	2,505118614	0,821143136	1,324878914
tsp2	72	6	48	47	3330	72,50638532	9,974544961	70,40866731	42,68467342	7,269142162	1,649506993	2,86178512	0,722034894
irs2	5	1	2	47	2632	6,370479333	2,103295005	3,711703111	54,00454502	3,028809234	0,068729458	1,598750715	-3,862927607
rs10	13	6	1	45	1360	32,05475307	24,42296671	3,591618599	100,0672452	1,312484001	0,03589205	0,392299837	-4,800191851
angl4	9	1	2	44	2418	12,48171335	2,289442702	4,040199582	55,03192677	5,451856621	0,073415557	2,446747621	-3,767770374
unc89	1	5	80	43	9878	0,339483734	2,802122117	39,55943547	13,1649063	0,121152369	3,00491584	-3,045105475	1,587324585
k2c8	135	753	8	41	2829	160,02536	1473,493092	13,81294109	43,82977567	0,108602722	0,31514971	-3,202867838	-1,665890759
s38a3	15	3	83	40	3797	13,24764414	4,373878683	106,7742711	31,85941028	3,028809234	3,351420198	1,598750715	1,744772582
postn	140	7	56	39	3186	147,3568252	12,16293383	85,85614328	37,02006476	12,11523694	2,319178636	3,598750715	1,213613948
prax	4	4	1	39	1528	8,778587228	14,49181271	3,196728596	77,18974236	0,605761847	0,041413904	-0,72317738	-4,593740974
pol3	94	13	20	38	2600	121,2390424	27,67936227	37,57385611	44,200643	4,380124123	0,850074876	2,130971753	-0,234338173
atp5l	4	2	2	38	701	19,13506603	15,79421527	13,93609499	163,9396174	1,211523694	0,085007488	0,27682262	-3,556266268
elof1	3	2	2	37	743	13,54005513	14,90140634	13,14832112	150,6021767	0,90864277	0,087304987	-0,13821488	-3,51779212
sdc4	3	3	1	37	2057	4,89074427	8,073708002	2,374623867	54,39835551	0,605761847	0,043652494	-0,72317738	-4,51779212
cyb	54	148	19	36	3246	55,78702937	252,4057681	28,59131996	33,54071558	0,221021214	0,852436195	-2,177743244	-0,230336243
flna	30	75	12	35	7136	14,09789933	58,18251598	8,21401563	14,83308692	0,242304739	0,553763062	-2,045105475	-0,852659271
hsp30	27	19	83	34	2913	31,08216569	36,10764731	139,1767619	35,2985423	0,860819466	3,942847292	-0,216217392	1,979237835
mdhc	18	8	68	34	3092	19,5218518	14,32308526	107,4233144	33,25506265	1,362964155	3,230284528	0,446747621	1,691661245
mime	53	2	28	33	2324	76,4764531	4,764089891	58,85061801	42,94337315	16,05268894	1,370423739	4,004743074	0,454622048
pol5	77	12	11	32	1737	148,6547868	38,24436928	30,93299611	55,71453349	3,88697185	0,555205153	1,95864666	-0,848907136
tpm3	11	12	84	32	2419	15,24912093	27,46195512	169,6182343	40,00667411	0,555281693	4,239748443	-0,848708262	2,083978668
myh1	3	1	113	32	1403	7,170535255	3,945739454	393,4140743	68,97800761	1,81728554	5,70347112	0,86178512	2,511840208
dpom	163	19	37	30	6230	87,73796346	16,88307811	29,00967061	14,56302338	5,196799001	1,992008792	2,37762326	0,994224015
pgm1	2	3	144	30	3074	2,181795915	5,40260812	228,8167165	29,51452038	0,403841231	7,752682867	-1,308139881	2,954695651
aldob	2	6	72	29	1316	5,096383467	25,23954006	267,242624	66,64390662	0,201920616	4,01000838	-2,308139881	2,003605251
selpa	37	17	58	28	3155	39,32695781	29,82878977	89,79615692	26,83965978	1,318422843	3,345651833	0,398813144	1,742287318
co1a2	237	14	83	26	5393	147,3689257	14,37089085	75,17558083	14,58012564	10,25468269	5,156031074	3,358210946	2,366260958
tarsh	56	6	16	25	2526	74,34344338	13,14934074	30,93967566	29,93126011	5,653777237	1,033691049	2,499215041	0,047805055
k1c19	1	43	1	25	1579	2,123762078	150,7552346	3,093477704	47,88243384	0,014087485	0,064605691	-6,149442135	-3,952194945
pro	154	10	26	24	4537	113,8255961	12,2016144	27,9919845	15,99781982	9,328732441	1,749737453	3,221681065	0,807138463
tf27	84	14	19	24	2367	119,0060443	32,74280285	39,20888238	30,66417766	3,634571081	1,278654292	1,86178512	0,354626258
pgbm	61	5	42	24	2790	73,31850881	9,920918375	73,53163239	26,01509266	7,390294531	2,826498962	2,885631862	1,499016167
pepl	2	23	1	24	2428	2,762290215	52,44030743	2,011779775	29,89378439	0,052674943	0,067297594	-4,246739336	-3,893301256
prof1	37	64	5	23	652	190,3014599	543,398523	37,45859888	106,6838251	0,350206068	0,351117883	-1,513724015	-1,509972616
nadd	1	29	4	23	1031	3,25259003	155,7131922	18,95092646	67,46639572	0,02088834	0,280894307	-5,581158375	-1,831900711
yg31b	78	13	12	22	3635	71,95785008	19,79816833	16,12523123	18,30360371	3,634571081	0,880986689	1,86178512	-0,182807873
ha1b	42	4	55	21	2683	52,49483917	8,253257478	100,1315957	23,67101936	6,360499391	4,230134501	2,669140042	2,080703536
lmo7	10	30	14	21	2475	13,54917301	67,10148428	27,63006793	25,66034139	0,201920616	1,076761509	-2,308139881	0,106698744
ghc1	3	4	54	21	2312	4,351323946	9,577634003	114,0867084	27,46943986	0,454321385	4,153222965	-1,13821488	2,054231325
cema	95	9	9	20	2760	115,4256995	18,051758	15,9280477	21,91488784	6,394152827	0,726814019	2,676753227	-0,460341848
nrk2	1	1	51	20	1933	1,73482686	2,863876075	128,8746332	31,29078656	0,605761847	4,118612773	-0,72317738	2,042158492
vmp1	8	33	5	19	2049	13,09290511	89,15753585	11,91947607	28,04335574	0,146851357	0,425037438	-2,7675715	-1,234338173
prof2	6	24	11	19	1276	15,76843411	104,1229929	42,10863185	45,03200306	0,151440462	0,935082363	-2,72317738	-0,09683465
YMD2	107	9	27	18	3114	115,2267098	15,99963137	42,35203434	17,48124001	7,20183529	2,422713396	2,848364605	1,276623746
co6a1	56	7	17	17	4509	41,64815657	8,594168812	18,41610601	11,40215721	4,846094774	1,615142264	2,27682262	0,691661245
myoc	2	1	47	17	2431	2,758881383	2,277199693	94,43696456	21,14863302	1,211523694	4,465393318	0,27682262	2,158787256
h3	22	44	12	16	1734	42,54627858	140,4719654	33,80346917	27,90546271	0,302880923	1,211356698	-1,72317738	0,276623746
yidz	10	59	15	15	685	48,95504118	476,8123719	106,9620721	66,22455156	0,102671499	1,615142264	-3,283892335	0,691661245
myh9	21	83	6	14	5490	12,82729085	83,69351797	5,33836207	7,712124462	0,153265046	0,692203827	-2,705899389	-0,530731176
pygb	2	16	62	14	1992	3,366887873	44,46483898	152,0307632	21,25480085	0,075720231	7,152772883	-3,72317738	2,838502633
ctsr1	114	8	13	13	4478	85,37068258	9,889901659	14,18039679	8,779658056	8,632106317	1,615142264	3,109712634	0,691661245
rl10	28	8	38	13	1720	54,59056337	25,74824397	107,91561	22,85773766	2,120166464	4,721185079	1,084177542	2,23914904
desp	16	241	7	13	2927	18,33096178	455,8063756	11,68165667	13,43194697	0,040216554	0,869691988	-4,636066717	-0,201423551
eno	14	4	117	13	1553	30,2304472	14,25852531	367,9963628	25,31571718	2,120166464	14,53628038	1,084177542	3,861586247
rai14	5	1	42	13	4125	4,064751904	1,342029686	49,73412227	9,530983946	3,028809234	5,21815193	1,598750715	2,38353895
coia1	3	4	40	13	3075	3,271629582	7,201134899	63,53952903	12,78546627	0,454321385	4,969668505	-1,13821488	2,313149622
can2	22	45	5	12	1754	42,06114428	142,0263742	13,92417701	20,69045283	0,296150236	0,672975943	-1,755598858	-0,571373161
ctr1	6	18	66	12	4243	4,74205089	23,48472877	75,98012855	8,553159146	0,201920616	8,883282452	-2,308139881	3,151092864
co6a6	79	2	16	11	6485	40,85122673	1,707285259	12,05144498	5,129807206	23,92759295	2,349297839	4,580603368	1,232229626
anxa2	7	29	2	11	1841	12,75064761	87,20277086	5,306465285	18,06996183	0,146218377	0,29366223	-2,773803453	-1,767770374
tva3	62	4	5	10	2636	78,87407432	8,400413435	9,265176962	11,47289272	9,389308625	0,807571132	3,23101893	-0,308338755
s10i	27	95	15	9	809	111,9188488	650,0715489	90,56739112	33,64436427	0,172163893	2,691903773	-2,538145487	1,428626839
emp2	18	55	6	9	1840	32,80519879	165,4744483	15,9280477	14,79254929	0,198249332	1,076761509	-2,334612092	0,106698744
ion3	3	90	1	9	2035	4,943617181	244,82974	2,400295476	13,37508142	0,020192062	0,179460252	-5,630067976	-2,478263756
asns	2	8	30	9	2151	3,118010526	20,58901889	68,12554107	12,65378461	0,151440462	5,383807547	-2,72317738	2,428626839
Y1230	91	6	9	8	3930	77,64917283	8,451713669	11,18610983	6,1562433	9,18738801	1,817035047	3,199654759	0,861586247
abl2	1	16	4	8	1701	1,971440518	52,07169856	11,4864228	14,22341927	0,037860115	0,807571132	-4,72317738	-0,308338755
co5a2	48	4	17	7	3496	46,04238427	6,333950176	23,75235183	6,055429533	7,269142162	3,922488355	2,86178512	1,971769164
trim4	41	2	7	7	1909	72,02212319	5,799761607	17,91105765	11,08946131	12,41811786	1,615142264	3,634374624	0,691661245
k1c13	24	252	1	7	1687	47,70722448	826,9353043	2,895436452	12,54877395	0,057691604	0,230734609	-4,115494803	-2,115693677
plak	10	43	1	7	3061	10,95530977	77,76625792	1,595753445	6,915969176	0,140874848	0,230734609	-2,82751404	-2,115693677
tpis	6	2	29	7	1633	12,32120142	6,780003005	86,74429733	12,96373647	1,81728554	6,691303665	0,86178512	2,742287318
pa24c	5	34	6	7	2035	8,239361968	92,4912351	14,40177286	10,40284111	0,089082625	1,384407655	-3,488712127	0,469268824
bgh3	4	5	46	7	3070	4,369277291	9,016078914	73,18946565	6,895694348	0,484609477	10,61379202	-1,045105475	3,407868279
VP5	2	1	30	7	3325	2,01709493	1,664924046	44,07159063	6,366851624	1,211523694	6,922038274	0,27682262	2,791196919
itln	56	2	46	6	2100	89,42454189	5,27225948	106,9960284	8,640727204	16,96133171	12,38275736	4,084177542	3,6302607
rn213	37	5	55	6	2100	59,08407232	13,1806487	127,9300339	8,640727204	4,482637666	14,80547075	2,16434789	3,888058458
itb4	13	82	7	6	4422	9,858540066	102,6552558	7,732295129	4,103466108	0,096035415	1,884332641	-3,380289667	0,914053666
mycpp	10	9	26	6	1768	18,96730951	28,1803462	71,83237198	10,2633072	0,673068719	6,998949811	-0,571174287	2,807138463
actn2	9	1	29	6	1843	16,37589956	3,003728949	76,86024826	9,845646841	5,451856621	7,806520943	2,446747621	2,96467974
nuod	5	24	11	6	1367	12,26561932	97,19161586	39,30549688	13,27397742	0,126200385	2,961094151	-2,986211786	1,566130363
metk1	3	3	72	6	1920	5,239719252	8,649800709	183,1725485	9,450795379	0,605761847	19,38170717	-0,72317738	4,276623746
ats1	12	1	28	5	1969	20,43730008	2,811514705	69,46106462	7,679671207	7,269142162	9,044796678	2,86178512	3,177088072
ntng2	8	5	32	5	1295	20,71611009	21,37402492	120,7005725	11,67665838	0,969218955	10,33691049	-0,045105475	3,36973315
1433z	5	52	1	5	2381	7,042041833	120,9010364	2,051491514	6,350807478	0,058246331	0,323028453	-4,101689004	-1,63026685
cytb	1	21	9	5	994	3,373662295	116,9550518	44,22677228	15,21254789	0,028845802	2,907256075	-5,115494803	1,539658152
cc106	45	1	4	4	2040	73,97250708	2,713662967	9,577649597	5,929910826	27,25928311	1,615142264	4,768675716	0,691661245
actb2	18	6	25	4	1249	48,32791496	26,59346255	97,77024208	9,685362758	1,81728554	10,09463915	0,86178512	3,335517435
pkp3	18	65	6	4	3592	16,80444482	100,1758657	8,159133565	3,367766727	0,167749434	2,422713396	-2,575620192	1,276623746
c1ql2	13	68	2	4	1381	31,56731656	272,5845958	7,074006219	8,759607592	0,115807412	0,807571132	-3,110200503	-0,308338755
rimp	7	1	23	4	1883	12,46624655	2,939921643	59,66321284	6,424332493	4,240332928	9,287068018	2,084177542	3,215223201
Y3427	64	4	5	3	2127	100,9021629	10,41066752	11,48237258	4,265521187	9,692189549	2,691903773	3,27682262	1,428626839
coha1	47	197	5	3	5909	26,67299968	184,5603103	4,13318776	1,535414379	0,144521862	2,691903773	-2,790640348	1,428626839
ifi44	18	2	31	3	1831	32,96644772	6,046829551	82,69942115	4,9550866	5,451856621	16,68980339	2,446747621	4,060895055
cldy	12	35	3	3	1735	23,19368522	111,6746604	8,445996475	5,229258538	0,207689776	1,615142264	-2,267497897	0,691661245
lol2b	5	2	35	3	4086	4,103549096	2,709678147	41,84068657	2,22045119	1,514404617	18,84332641	0,598750715	4,235981761
dut	5	3	26	3	854	19,63360844	19,44685874	148,7115148	10,62384492	1,009603078	13,99789962	0,013788214	3,807138463
cap1	3	23	3	3	1716	5,862622939	74,19875666	8,539512752	5,287158254	0,079012415	1,615142264	-3,661776836	0,691661245
dsg2	20	47	2	2	4830	13,88579843	53,86873816	2,022609232	1,252279305	0,257770999	1,615142264	-1,955838137	0,691661245
s10ae	3	18	18	2	1681	5,984688259	59,27763484	52,30388061	3,598161239	0,100960308	14,53628038	-3,308139881	3,861586247
ret4a	1	16	2	2	910	3,685077276	97,33402116	10,73538746	6,646713234	0,037860115	1,615142264	-4,72317738	0,691661245
aste1	1	17	1	1	2129	1,575115228	44,20377253	2,294317189	1,420504707	0,03563305	1,615142264	-4,810640222	0,691661245
ikbz	1	19	1	1	1389	2,41426949	75,72467719	3,516631601	2,177289072	0,031882202	1,615142264	-4,971104894	0,691661245
