# Supplementary material for: Comparative analysis of the transcriptome of the Amazonian fish species Colossoma macropomum (tambaqui) and hybrid tambacu by next generation sequencing
Source: PLoS One. 2019 Feb 25;14(2):e0212755. doi: 10.1371/journal.pone.0212755 (PMC6388931; doi:10.1371/journal.pone.0212755)
Supplement: S6 Table — (XLSX) [file pone.0212755.s013.xlsx]

## Sheet: Degs-Muscle CMA
DEGs- Muscle C. macropomum
Unigenes	Length	Reads_CMA_Muscle	Reads_TAM_Muscle	Norm_CMA_Muscle	Norm_TAM_Muscle	RPKM_CMA_MUSCLE	RPKM_TAM_MUSCLE	Fold Change (CMA_Muscle/TAM_Muscle)	Log2_FoldChange (Muscle)	Fisher (P value)
tsp4_xenla	772	12	1	0.6	0.0	75.9264	3.91743	19.3817	4.27662	0.000082
c1qa_rat	1018	11	1	0.5	0.0	52.7806	2.97078	17.7666	4.15109	0.000199
sahhb_xenla	1253	12	1	0.6	0.0	46.7799	2.41361	19.3817	4.27662	0.000082
pls2_bovin	1201	10	1	0.5	0.0	40.6711	2.51811	16.1514	4.01359	0.000480
ccdc3_human	1626	12	1	0.6	0.0	36.0487	1.85994	19.3817	4.27662	0.000082
tnks2_human	1364	10	1	0.5	0.0	35.8109	2.2172	16.1514	4.01359	0.000480
rr3_stihe	2049	15	1	0.7	0.0	35.7584	1.47597	24.2271	4.59855	0.000006
trak2_human	1671	12	1	0.6	0.0	35.0779	1.80985	19.3817	4.27662	0.000082
plp2_human	2288	13	1	0.6	0.0	27.7534	1.32179	20.9968	4.3921	0.000034
yipf5_bovin	2096	11	1	0.5	0.0	25.6348	1.44287	17.7666	4.15109	0.000199
co4a6_human	2348	12	1	0.6	0.0	24.9639	1.28801	19.3817	4.27662	0.000082
lum_cotja	3019	11	1	0.5	0.0	17.7975	1.00174	17.7666	4.15109	0.000199
myl4_rat	936	19	2	0.9	0.1	99.1532	6.46208	15.3439	3.93959	0.000001
actsb_takru	724	13	2	0.6	0.1	87.7069	8.35429	10.4984	3.3921	0.000163
cp2a8_mesau	954	13	2	0.6	0.1	66.5617	6.34016	10.4984	3.3921	0.000163
mlra_human	1154	13	2	0.6	0.1	55.0258	5.24134	10.4984	3.3921	0.000163
s10ae_human	1681	18	2	0.9	0.1	52.3039	3.59816	14.5363	3.86159	0.000002
esyt2_human	1220	11	2	0.5	0.1	44.0415	4.95779	8.88328	3.15109	0.000843
pepd_human	1242	11	2	0.5	0.1	43.2614	4.86998	8.88328	3.15109	0.000843
ssn2_schpo	1935	13	2	0.6	0.1	32.8164	3.12584	10.4984	3.3921	0.000163
nags_mouse	1705	11	2	0.5	0.1	31.5136	3.54751	8.88328	3.15109	0.000843
heat6_rat	2778	17	2	0.8	0.1	29.8914	2.17729	13.7287	3.77912	0.000006
ats15_human	1935	11	2	0.5	0.1	27.7678	3.12584	8.88328	3.15109	0.000843
mxra8_chick	3162	15	2	0.7	0.1	23.1717	1.91287	12.1136	3.59855	0.000031
iga4_haeif	3298	15	2	0.7	0.1	22.2162	1.83399	12.1136	3.59855	0.000031
tri39_mouse	3039	13	2	0.6	0.1	20.895	1.9903	10.4984	3.3921	0.000163
ha2p_rabit	1239	57	3	2.8	0.1	224.715	7.32265	30.6877	4.93959	0.00000001
dut_human	854	26	3	1.3	0.1	148.712	10.6238	13.9979	3.80714	0.00000001
dpb1_human	1317	26	3	1.3	0.1	96.431	6.88896	13.9979	3.80714	0.00000001
ifi44_mouse	1831	31	3	1.5	0.1	82.6994	4.95509	16.6898	4.0609	0.00000001
lipo_rhimb	1125	19	3	0.9	0.1	82.4955	8.06468	10.2292	3.35463	0.000005
stac3_danre	1491	19	3	0.9	0.1	62.2451	6.08502	10.2292	3.35463	0.000005
lol2b_danre	4086	35	3	1.7	0.1	41.8407	2.22045	18.8433	4.23598	0.00000001
rhoa_mouse	2409	18	3	0.9	0.1	36.4976	3.76619	9.69085	3.27662	0.000011
fxr1b_xenla	3249	17	3	0.8	0.1	25.5581	2.79248	9.15247	3.19416	0.000024
actb2_takru	1249	25	4	1.2	0.1	97.7702	9.68536	10.0946	3.33552	0.00000001
cam1b_danre	926	16	4	0.8	0.1	84.3992	13.0637	6.46057	2.69166	0.000236
gogb1_human	969	15	4	0.7	0.1	75.613	12.484	6.05678	2.59855	0.000467
rimp_clobl	1883	23	4	1.1	0.1	59.6632	6.42433	9.28707	3.21522	0.000001
dpoe1_mouse	1199	14	4	0.7	0.1	57.0345	10.0893	5.653	2.49902	0.000925
dyh3_human	1541	17	4	0.8	0.1	53.8859	7.85011	6.86435	2.77912	0.000120
rent2_human	1483	15	4	0.7	0.1	49.4059	8.15713	6.05678	2.59855	0.000467
lhpp_danre	1867	17	4	0.8	0.1	44.4768	6.47939	6.86435	2.77912	0.000120
gatb_zygrc	1829	14	4	0.7	0.1	37.389	6.61401	5.653	2.49902	0.000925
frem3_human	2289	17	4	0.8	0.1	36.2771	5.28485	6.86435	2.77912	0.000120
pedf_bovin	2851	15	4	0.7	0.1	25.6994	4.24308	6.05678	2.59855	0.000467
lpxc_vesoh	2946	14	4	0.7	0.1	23.2126	4.10625	5.653	2.49902	0.000925
fosb_mouse	6324	14	4	0.7	0.1	10.8135	1.91287	5.653	2.49902	0.000925
ntng2_mouse	1295	32	5	1.6	0.2	120.701	11.6767	10.3369	3.36973	0.00000001
mlrt_rabit	1447	26	5	1.3	0.2	87.7675	10.4501	8.39874	3.07017	0.00000001
ptpc1_human	1564	23	5	1.1	0.2	71.8324	9.66833	7.42965	2.8933	0.000004
ats1_rat	1969	28	5	1.4	0.2	69.4611	7.67967	9.0448	3.17709	0.00000001
glsl_mouse	3501	21	5	1.0	0.2	29.2992	4.31913	6.7836	2.76205	0.000015
metk1_human	1920	72	6	3.5	0.2	183.173	9.4508	19.3817	4.27662	0.00000001
rn213_human	2100	55	6	2.7	0.2	127.93	8.64073	14.8055	3.88806	0.00000001
itln_oncmy	2100	46	6	2.2	0.2	106.996	8.64073	12.3828	3.63026	0.00000001
actn2_chick	1843	29	6	1.4	0.2	76.8602	9.84565	7.80652	2.96468	0.00000001
pfka_haeco	1153	17	6	0.8	0.2	72.0193	15.7377	4.57624	2.19416	0.000791
mycpp_human	1768	26	6	1.3	0.2	71.8324	10.2633	6.99895	2.80714	0.000001
kcc2g_mouse	1790	20	6	0.10	0.2	54.5766	10.1372	5.38381	2.42863	0.000072
coba1_bovin	2183	21	6	1.0	0.2	46.9888	8.3122	5.653	2.49902	0.000036
nog1_human	2693	17	6	0.8	0.2	30.8348	6.73803	4.57624	2.19416	0.000791
ptprc_cypca	3097	17	6	0.8	0.2	26.8125	5.85907	4.57624	2.19416	0.000791
tpis_dicnv	1633	29	7	1.4	0.2	86.7443	12.9637	6.6913	2.74229	0.00000001
mog_mouse	1171	18	7	0.9	0.2	75.0835	18.0784	4.15322	2.05423	0.000740
bgh3_human	3070	46	7	2.2	0.2	73.1895	6.89569	10.6138	3.40787	0.00000001
dtnb_human	1372	19	7	0.9	0.2	67.6439	15.4299	4.38396	2.13223	0.000394
padi2_rat	2463	34	7	1.7	0.2	67.4285	8.59512	7.84498	2.97177	0.00000001
VP5_MYRV9RecName	3325	30	7	1.5	0.2	44.0716	6.36685	6.92204	2.7912	0.00000001
mmsa_mouse	2020	25	8	1.2	0.2	60.453	11.9772	5.04732	2.33552	0.000016
mlrb_chick	632	40	9	1.10	0.3	309.152	43.0669	7.17841	2.84366	0.00000001
aldoc_carau	728	20	9	0.10	0.3	134.192	37.3878	3.58921	1.84366	0.000932
z385a_human	2583	48	9	2.3	0.3	90.7708	10.5375	8.61409	3.1067	0.00000001
rtn2_human	1808	32	9	1.6	0.3	86.4531	15.0544	5.74273	2.52174	0.00000001
asns_chick	2151	30	9	1.5	0.3	68.1255	12.6538	5.38381	2.42863	0.000001
nid1_human	2139	22	9	1.1	0.3	50.239	12.7248	3.94813	1.98117	0.000289
dus8_human	1463	23	11	1.1	0.3	76.7914	22.7388	3.37712	1.75579	0.000616
hmbx1_human	1875	25	11	1.2	0.3	65.128	17.7423	3.67078	1.87609	0.000203
co2a1_xentr	3074	40	11	1.10	0.3	63.5602	10.822	5.87324	2.55416	0.00000001
gatm_danre	2229	78	12	3.8	0.4	170.928	16.2813	10.4984	3.3921	0.00000001
angi_papha	1255	34	12	1.7	0.4	132.332	28.9172	4.57624	2.19416	0.000001
ctr1_human	4243	66	12	3.2	0.4	75.9801	8.55316	8.88328	3.15109	0.00000001
pde4b_rat	2248	26	12	1.3	0.4	56.4945	16.1437	3.49947	1.80714	0.000184
rbm6_human	4993	46	12	2.2	0.4	45.0013	7.26839	6.19138	2.63026	0.00000001
eno_schma	1553	117	13	5.7	0.4	367.996	25.3157	14.5363	3.86159	0.00000001
rl10_desvh	1720	38	13	1.9	0.4	107.916	22.8577	4.72119	2.23915	0.00000001
tena_chick	1505	29	13	1.4	0.4	94.1219	26.1231	3.60301	1.8492	0.000083
coia1_human	3075	40	13	1.10	0.4	63.5395	12.7855	4.96967	2.31315	0.00000001
syac_rat	2086	26	13	1.3	0.4	60.8819	18.8472	3.23028	1.69166	0.000402
angl2_mouse	2890	32	13	1.6	0.4	54.0856	13.6039	3.97573	1.99122	0.000009
rai14_human	4125	42	13	2.1	0.4	49.7341	9.53098	5.21815	2.38354	0.00000001
myg_thuth	1339	54	14	2.6	0.4	196.989	31.6203	6.22983	2.63919	0.00000001
af1q_danre	980	38	14	1.9	0.4	189.403	43.2036	4.38396	2.13223	0.00000001
fkb1b_human	1109	36	14	1.8	0.4	158.562	38.1781	4.15322	2.05423	0.000002
pygb_human	1992	62	14	3.0	0.4	152.031	21.2548	7.15277	2.8385	0.00000001
vg87_gahvm	2790	32	14	1.6	0.4	56.0241	15.1755	3.69175	1.88431	0.000023
s6a11_rat	3314	27	14	1.3	0.4	39.7961	12.776	3.11492	1.63919	0.000540
myh2_horse	1379	217	16	10.6	0.5	768.643	35.0892	21.9054	4.45321	0.00000001
gels_human	1934	29	16	1.4	0.5	73.2438	25.0197	2.92745	1.54964	0.000559
myoc_canfa	2431	47	17	2.3	0.5	94.437	21.1486	4.46539	2.15879	0.00000001
gvin1_mouse	1750	33	17	1.6	0.5	92.1096	29.3785	3.13528	1.64859	0.000104
syph_speci	4193	31	17	1.5	0.5	36.1132	12.2615	2.94526	1.55839	0.000275
akts1_human	5547	33	17	1.6	0.5	29.0593	9.26849	3.13528	1.64859	0.000104
prva_rat	1765	241	18	11.8	0.5	666.963	30.8423	21.625	4.43463	0.00000001
myh8_human	1566	72	18	3.5	0.5	224.579	34.7615	6.46057	2.69166	0.00000001
hacd1_mouse	2971	97	18	4.7	0.5	159.477	18.3226	8.70382	3.12165	0.00000001
hhatl_human	2423	62	18	3.0	0.5	124.988	22.4666	5.56327	2.47593	0.00000001
ds7ca_danre	3041	58	18	2.8	0.5	93.1624	17.9009	5.20435	2.37972	0.00000001
kcrt_oncmy	993	31	19	1.5	0.6	152.49	57.8659	2.63523	1.39793	0.000724
tri16_mouse	2437	33	19	1.6	0.6	66.1436	23.5785	2.80525	1.48813	0.000282
nrk2_human	1933	51	20	2.5	0.6	128.875	31.2908	4.11861	2.04216	0.00000001
my18b_human	2320	46	20	2.2	0.6	96.8499	26.0712	3.71483	1.8933	0.00000001
ca2d1_human	3634	36	20	1.8	0.6	48.389	16.6442	2.90726	1.53966	0.000090
fa13b_human	4568	42	20	2.1	0.6	44.911	13.241	3.3918	1.76205	0.000003
ghc1_human	2312	54	21	2.6	0.6	114.087	27.4694	4.15322	2.05423	0.00000001
ha1b_bovin	2683	55	21	2.7	0.6	100.132	23.671	4.23013	2.0807	0.00000001
mypn_mouse	2827	54	21	2.6	0.6	93.3033	22.4653	4.15322	2.05423	0.00000001
tln1_human	2648	33	21	1.6	0.6	60.8731	23.9839	2.53808	1.34374	0.000705
caza1_human	1541	36	23	1.8	0.7	114.111	45.1381	2.52805	1.33802	0.000432
mypc_rat	1205	80	24	3.9	0.7	324.289	60.2341	5.38381	2.42863	0.00000001
igs22_human	1388	39	24	1.9	0.7	137.247	52.2926	2.62461	1.3921	0.000218
pgbm_human	2790	42	24	2.1	0.7	73.5316	26.0151	2.8265	1.49902	0.000036
jph2_human	3556	40	24	1.10	0.7	54.9449	20.4112	2.6919	1.42863	0.000093
co1a2_oncmy	5393	83	26	4.1	0.8	75.1756	14.5801	5.15603	2.36626	0.00000001
selpa_danre	3155	58	28	2.8	0.8	89.7962	26.8397	3.34565	1.74229	0.00000001
aldob_danre	1316	72	29	3.5	0.9	267.243	66.6439	4.01001	2.00361	0.00000001
pgm1_human	3074	144	30	7.0	0.9	228.817	29.5145	7.75268	2.9547	0.00000001
myh13_canfa	1171	99	31	4.8	0.9	412.959	80.0614	5.15803	2.36682	0.00000001
pmp22_rat	2829	69	31	3.4	0.9	119.137	33.1396	3.59499	1.84599	0.00000001
myh1_pig	1403	113	32	5.5	0.10	393.414	68.978	5.70347	2.51184	0.00000001
tpm3_rat	2419	84	32	4.1	0.10	169.618	40.0067	4.23975	2.08398	0.00000001
mpsf_chick	4434	67	33	3.3	0.10	73.8088	22.508	3.27923	1.71336	0.00000001
hsp30_oncts	2913	83	34	4.1	1.0	139.177	35.2985	3.94285	1.97924	0.00000001
mdhc_xentr	3092	68	34	3.3	1.0	107.423	33.2551	3.23028	1.69166	0.00000001
stxb_synho	2475	52	34	2.5	1.0	102.626	41.5453	2.47022	1.30464	0.000033
rs2_hahch	1329	53	37	2.6	1.1	194.796	84.1967	2.31358	1.21013	0.000080
postn_human	3186	56	39	2.7	1.2	85.8561	37.0201	2.31918	1.21361	0.000049
s38a3_human	3797	83	40	4.1	1.2	106.774	31.8594	3.35142	1.74477	0.00000001
unc89_caeel	9878	80	43	3.9	1.3	39.5594	13.1649	3.00492	1.58732	0.00000001
sptb2_human	3327	76	49	3.7	1.5	111.581	44.5412	2.50512	1.32488	0.00000001
rini_rat	2980	132	51	6.4	1.5	216.365	51.7574	4.18037	2.06363	0.00000001
zn106_human	7477	157	51	7.7	1.5	102.566	20.6282	4.9721	2.31386	0.00000001
if4a2_chick	1914	79	55	3.9	1.7	201.611	86.9039	2.31993	1.21408	0.000002
myh3_rat	2457	211	56	10.3	1.7	419.475	68.9289	6.08563	2.60541	0.00000001
co1a1_cynpy	5865	385	64	18.8	1.9	320.643	33.0012	9.71609	3.28038	0.00000001
nal12_human	2057	92	74	4.5	2.2	218.465	108.797	2.00801	1.00577	0.000009
nqo1_rat	2558	238	86	11.6	2.6	454.47	101.675	4.46981	2.16021	0.00000001
dxo_gibze	1024	188	96	9.2	2.9	896.782	283.524	3.16299	1.66129	0.00000001
myh7_mesau	1874	164	101	8.0	3.1	427.468	162.993	2.62261	1.391	0.00000001
trdn_mouse	7405	236	102	11.5	3.1	155.674	41.6575	3.737	1.90188	0.00000001
tpisb_danre	1524	228	111	11.1	3.4	730.767	220.271	3.31759	1.73014	0.00000001
acts_carau	1135	439	121	21.4	3.7	1889.29	322.41	5.8599	2.55088	0.00000001
ha1f_chick	3233	165	125	8.1	3.8	249.291	116.929	2.13199	1.0922	0.00000001
nlrc3_human	4217	285	167	13.9	5.1	330.119	119.765	2.75638	1.46278	0.00000001
myh4_canfa	1742	347	179	16.9	5.4	972.995	310.759	3.13103	1.64664	0.00000001
myom2_human	6300	549	179	26.8	5.4	425.658	85.9272	4.9537	2.30851	0.00000001
myom1_human	4476	271	202	13.2	6.1	295.739	136.483	2.16685	1.1156	0.00000001
gpda_bovin	2264	360	210	17.6	6.4	776.703	280.518	2.76882	1.46927	0.00000001
kpym_chick	2295	411	324	20.1	9.8	874.759	426.954	2.04884	1.03481	0.00000001
myh7b_human	1895	481	347	23.5	10.5	1239.84	553.782	2.23886	1.16276	0.00000001
enob_salsa	1650	1156	394	56.5	11.9	3422.18	722.155	4.73884	2.24454	0.00000001
mle3_lizra	2692	692	418	33.8	12.6	1255.63	469.591	2.67387	1.41893	0.00000001
tnnc2_angan	1598	637	503	31.1	15.2	1947.12	951.94	2.04542	1.0324	0.00000001
g6pi_human	2577	678	535	33.1	16.2	1285.12	627.853	2.04685	1.03341	0.00000001
ldha_danre	2422	681	545	33.3	16.5	1373.42	680.52	2.01819	1.01306	0.00000001
prvb_cypca	2857	6330	786	309.2	23.8	10822.4	832.014	13.0074	3.70127	0.00000001
nebu_human	19073	1201	890	58.7	26.9	307.576	141.12	2.17953	1.12402	0.00000001
myss_cypca	7110	18085	11968	883.4	361.9	12424.5	5090.62	2.44066	1.28727	0.00000001

## Sheet: Degs_Muscle Tambacu
DEGs- Muscle tambacu
Unigenes	Length	Reads_CMA_Muscle	Reads_TAM_Muscle	Norm_CMA_Muscle	Norm_TAM_Muscle	RPKM_CMA_MUSCLE	RPKM_TAM_MUSCLE	Fold Change (CMA_Muscle/TAM_Muscle)	Log2_FoldChange (Muscle)	Fisher (P value)
nu5m_forla	16759	519	1734	25.4	52.4	151.268	312.91	0.483425	-1.04864	0.00000001
pgam2_human	1499	176	725	8.6	21.9	573.509	1462.7	0.39209	-1.35074	0.00000001
ef1a_danre	2219	162	706	7.9	21.4	356.605	962.201	0.370613	-1.43201	0.00000001
telt_mouse	3460	37	703	1.8	21.3	52.2342	614.466	0.0850075	-3.55627	0.00000001
cryab_litct	2344	10	655	0.5	19.8	20.8387	845.088	0.0246587	-5.34176	0.00000001
4f2_rat	2078	9	586	0.4	17.7	21.1556	852.846	0.0248059	-5.33317	0.00000001
adt1_bovin	1398	42	561	2.1	16.10	146.748	1213.6	0.12092	-3.04788	0.00000001
tri54_bovin	2311	25	511	1.2	15.5	52.8408	668.712	0.0790187	-3.66166	0.00000001
klh38_danre	3747	3	437	0.1	13.2	3.91081	352.709	0.0110879	-6.49487	0.00000001
ampd1_human	3252	84	429	4.1	12.10	126.171	398.956	0.316252	-1.66086	0.00000001
zfan5_human	5340	13	424	0.6	12.8	11.8914	240.128	0.0495209	-4.33582	0.00000001
lat4_bovin	4599	16	406	0.8	12.3	16.9936	266.981	0.0636509	-3.97367	0.00000001
sc6a8_rat	4988	37	388	1.8	11.7	36.233	235.247	0.154021	-2.6988	0.00000001
sesn1_macfa	4082	12	373	0.6	11.3	14.3594	276.347	0.0519617	-4.26641	0.00000001
fbx32_human	2632	2	357	0.1	10.8	3.7117	410.205	0.00904842	-6.78812	0.00000001
glya_pyrfu	1234	61	326	2.10	9.9	241.459	798.952	0.30222	-1.72633	0.00000001
desm_chick	2334	92	309	4.5	9.3	192.538	400.383	0.480884	-1.05624	0.00000001
hsp70_oncts	2273	36	289	1.8	8.7	77.3628	384.518	0.201194	-2.31334	0.00000001
pptc7_danre	5657	60	288	2.9	8.7	51.8077	153.966	0.336488	-1.57137	0.00000001
txnip_pig	3677	20	273	0.10	8.3	26.5684	224.537	0.118325	-3.07917	0.00000001
ampd3_human	3076	11	256	0.5	7.7	17.4677	251.693	0.0694006	-3.84891	0.00000001
fkbp5_human	4966	30	255	1.5	7.7	29.5083	155.293	0.190017	-2.3958	0.00000001
gamt_danre	1199	69	236	3.4	7.1	281.099	595.266	0.472224	-1.08246	0.00000001
arrd2_human	3117	4	229	0.2	6.9	6.26834	222.186	0.0282121	-5.14754	0.00000001
ubiqp_acepe	1270	16	226	0.8	6.8	61.5383	538.174	0.114346	-3.12852	0.00000001
mylk4_human	4986	16	218	0.8	6.6	15.6746	132.228	0.118543	-3.07652	0.00000001
f264_mouse	1976	1	195	0.0	5.9	2.47196	298.446	0.00828278	-6.91567	0.00000001
hsp71_oryla	2575	6	190	0.3	5.7	11.3816	223.149	0.0510045	-4.29323	0.00000001
nr4a1_canfa	4076	35	181	1.7	5.5	41.9433	134.296	0.31232	-1.6789	0.00000001
flnc_human	4522	28	175	1.4	5.3	30.2452	117.038	0.258423	-1.95219	0.00000001
ucp2_mouse	2520	23	173	1.1	5.2	44.5817	207.617	0.21473	-2.21941	0.00000001
glna_canfa	1980	22	163	1.1	4.9	54.2733	248.966	0.217995	-2.19764	0.00000001
if4a1_human	2793	21	160	1.0	4.8	36.7263	173.248	0.211987	-2.23795	0.00000001
rs16_ehrcj	1434	47	159	2.3	4.8	160.095	335.325	0.477432	-1.06663	0.000003
arrd4_human	2528	11	157	0.5	4.7	21.2542	187.82	0.113163	-3.14353	0.00000001
caco1_danre	3115	14	156	0.7	4.7	21.9533	151.455	0.144949	-2.78639	0.00000001
vigln_mouse	5168	25	156	1.2	4.7	23.6291	91.2894	0.258837	-1.94988	0.00000001
perm1_bovin	3830	18	152	0.9	4.6	22.9564	120.023	0.191267	-2.38634	0.00000001
cox42_thuob	2755	20	150	0.10	4.5	35.4599	164.66	0.215352	-2.21523	0.00000001
nf2l1_chick	2800	5	148	0.2	4.5	8.7225	159.853	0.0545656	-4.19586	0.00000001
h90a1_danre	3053	16	140	0.8	4.2	25.599	138.682	0.184588	-2.43762	0.00000001
rs27a_ictpu	583	16	139	0.8	4.2	134.054	721.049	0.185916	-2.42728	0.00000001
klh21_danre	4618	10	137	0.5	4.1	10.5773	89.7191	0.117894	-3.08444	0.00000001
rl3l_bovin	1579	26	137	1.3	4.1	80.4304	262.396	0.306523	-1.70593	0.00000001
if4g2_human	2978	20	136	0.10	4.1	32.8046	138.112	0.237521	-2.07387	0.00000001
klf9_rat	4250	5	133	0.2	4.0	5.74659	94.6414	0.0607196	-4.04169	0.00000001
kcrb_chick	1369	34	128	1.7	3.9	121.312	282.764	0.429022	-1.22088	0.000003
hspb1_poelu	2451	27	127	1.3	3.8	53.8083	156.704	0.343377	-1.54214	0.00000001
rgcc_human	1131	4	124	0.2	3.8	17.2753	331.572	0.0521014	-4.26254	0.00000001
rs7_xanac	1245	32	123	1.6	3.7	125.548	298.782	0.4202	-1.25085	0.000003
rl19_danre	1095	24	122	1.2	3.7	107.06	336.949	0.317733	-1.65411	0.00000001
foxo3_human	3014	10	120	0.5	3.6	16.2064	120.408	0.134595	-2.8933	0.00000001
sh3bg_mouse	2295	15	117	0.7	3.5	31.9255	154.178	0.20707	-2.27181	0.00000001
csde1_human	4409	34	116	1.7	3.5	37.6676	79.5676	0.473404	-1.07886	0.000068
kl41b_danre	2341	26	113	1.3	3.4	54.2502	145.981	0.371626	-1.42808	0.000001
cebpd_mouse	1819	6	109	0.3	3.3	16.1119	181.223	0.0889069	-3.49156	0.00000001
zb16a_danre	3990	22	109	1.1	3.3	26.9326	82.6175	0.325992	-1.61709	0.00000001
tba_notvi	1697	19	108	0.9	3.3	54.6891	192.469	0.284145	-1.8153	0.00000001
kgp1_mouse	4501	8	103	0.4	3.1	8.68181	69.2064	0.125448	-2.99484	0.00000001
alpk2_human	6117	12	103	0.6	3.1	9.58235	50.9234	0.188172	-2.40988	0.00000001
ef1d_xenla	1391	29	103	1.4	3.1	101.836	223.938	0.454749	-1.13686	0.000101
ddt4l_rat	1923	16	101	0.8	3.1	40.6415	158.84	0.255864	-1.96655	0.00000001
tob1_human	2954	29	101	1.4	3.1	47.9531	103.402	0.463754	-1.10857	0.000134
rl23_aciad	962	4	98	0.2	2.10	20.3102	308.084	0.0659242	-3.92305	0.00000001
if5a1_rabit	2956	28	97	1.4	2.9	46.2682	99.2397	0.466227	-1.1009	0.000207
rl8_ictpu	1638	7	96	0.3	2.9	20.8744	177.246	0.117771	-3.08595	0.00000001
eif1b_human	1563	19	96	0.9	2.9	59.3778	185.751	0.319664	-1.64537	0.000001
scm2a_danre	2966	29	96	1.4	2.9	47.7591	97.8855	0.487908	-1.03532	0.000432
dcnl2_human	2332	4	95	0.2	2.9	8.37839	123.201	0.068006	-3.87819	0.00000001
psm4a_danre	2746	7	94	0.3	2.8	12.4516	103.525	0.120277	-3.05557	0.00000001
dtd_chrvo	997	17	93	0.8	2.8	83.2881	282.102	0.295241	-1.76003	0.00000001
rl17_rat	1129	23	93	1.1	2.8	99.5091	249.119	0.399444	-1.32394	0.000032
p85a_human	4746	9	92	0.4	2.8	9.26283	58.6244	0.158003	-2.66198	0.00000001
hig1a_mouse	2913	2	91	0.1	2.8	3.35366	94.4755	0.0354976	-4.81613	0.00000001
rl5_them4	1595	6	91	0.3	2.8	18.3747	172.544	0.106493	-3.23117	0.00000001
gtpb2_mouse	4042	8	91	0.4	2.8	9.66769	68.0869	0.141991	-2.81613	0.00000001
hspb8_human	2035	6	90	0.3	2.7	14.4018	133.751	0.107676	-3.21523	0.00000001
rl40_bovin	1011	10	90	0.5	2.7	48.3146	269.221	0.17946	-2.47826	0.00000001
clpx_mouse	3236	22	90	1.1	2.7	33.208	84.1109	0.394813	-1.34076	0.000035
5nt1a_mouse	2677	11	89	0.5	2.7	20.0712	100.545	0.199624	-2.32464	0.00000001
glsk_mouse	3527	21	89	1.0	2.7	29.0833	76.3138	0.381101	-1.39175	0.000020
rl18a_danre	1223	22	88	1.1	2.7	87.8669	217.608	0.403786	-1.30834	0.000049
hebp2_human	1158	17	86	0.8	2.6	71.7083	224.599	0.319272	-1.64714	0.000002
frih_salsa	1267	3	85	0.1	2.6	11.5657	202.89	0.057005	-4.13277	0.00000001
hspbb_danre	3089	13	85	0.6	2.6	20.5568	83.2184	0.247022	-2.01729	0.00000001
rl4b_xenla	1621	23	85	1.1	2.6	69.3065	158.582	0.437038	-1.19417	0.000218
otud1_mouse	2230	6	84	0.3	2.5	13.1424	113.918	0.115367	-3.11569	0.00000001
sng2_bovin	1945	10	84	0.5	2.5	25.1136	130.61	0.192279	-2.37873	0.00000001
rpb1_mouse	2182	12	84	0.6	2.5	26.8631	116.424	0.230735	-2.11569	0.00000001
mlip_human	3064	7	83	0.3	2.5	11.1593	81.9233	0.136217	-2.87602	0.00000001
kcrs_chick	2042	8	83	0.4	2.5	19.1365	122.925	0.155676	-2.68338	0.00000001
rs9_sorc5	1467	13	83	0.6	2.5	43.2855	171.106	0.252974	-1.98294	0.00000001
eif3k_danre	1353	24	82	1.2	2.5	86.6448	183.288	0.472725	-1.08093	0.000884
idhp_macfa	1741	14	80	0.7	2.4	39.2788	138.966	0.28265	-1.82291	0.000001
asb5_bovin	2045	8	79	0.4	2.4	19.1085	116.829	0.163559	-2.61212	0.00000001
f261_mouse	2053	14	79	0.7	2.4	33.3095	116.374	0.286228	-1.80476	0.000002
fa13a_bovin	3023	6	77	0.3	2.3	9.69488	77.032	0.125855	-2.99016	0.00000001
ahsa1_human	2192	12	77	0.6	2.3	26.7405	106.235	0.25171	-1.99016	0.00000001
synem_human	3394	12	76	0.6	2.3	17.2702	67.7205	0.255022	-1.9713	0.00000001
asb14_rat	2294	14	76	0.7	2.3	29.8101	100.193	0.297526	-1.74891	0.000004
if5_drome	1939	19	76	0.9	2.3	47.8636	118.537	0.403786	-1.30834	0.000187
gblp_rat	1235	15	75	0.7	2.3	59.3271	183.659	0.323028	-1.63027	0.000011
pdpfa_danre	1419	15	75	0.7	2.3	51.6343	159.844	0.323028	-1.63027	0.000011
rl32_ictpu	850	20	74	0.10	2.2	114.932	263.288	0.436525	-1.19586	0.000608
rl27_anamm	960	17	73	0.8	2.2	86.4981	229.969	0.376129	-1.4107	0.000119
em55_takru	2193	13	72	0.6	2.2	28.9557	99.2915	0.291623	-1.77782	0.000005
mlp3a_bovin	3002	19	72	0.9	2.2	30.9152	72.5338	0.426218	-1.23034	0.000500
cish_chick	1698	2	71	0.1	2.1	5.75336	126.456	0.045497	-4.45809	0.00000001
m3k15_human	2524	6	71	0.3	2.1	11.6116	85.0721	0.136491	-2.87312	0.00000001
rs3a_danre	958	19	71	0.9	2.1	96.8762	224.136	0.432221	-1.21016	0.000691
pdk2_human	3624	3	69	0.1	2.1	4.04354	57.581	0.0702236	-3.8319	0.00000001
mylk3_danre	4825	5	68	0.2	2.1	5.06176	42.6216	0.11876	-3.07387	0.00000001
rl13_ricpr	1516	15	67	0.7	2.0	48.3305	133.658	0.361599	-1.46754	0.000143
ulk1_human	2785	2	66	0.1	1.10	3.50779	71.6699	0.0489437	-4.35273	0.00000001
ubp2_bovin	1741	8	65	0.4	1.10	22.445	112.91	0.198787	-2.33071	0.00000001
nuak1_mouse	2582	10	65	0.5	1.10	18.9179	76.1334	0.248483	-2.00878	0.000004
rs18_ricah	935	12	65	0.6	1.10	62.6901	210.242	0.29818	-1.74574	0.000018
blcap_carau	2095	12	65	0.6	1.10	27.9786	93.8313	0.29818	-1.74574	0.000018
mlf1_bovin	2213	5	63	0.2	1.9	11.0362	86.0949	0.128186	-2.96369	0.00000001
il6rb_human	2079	8	63	0.4	1.9	18.796	91.6441	0.205097	-2.28562	0.000001
rs25_danre	814	13	63	0.6	1.9	78.0096	234.064	0.333283	-1.58518	0.000081
ptrf_rat	4437	14	61	0.7	1.8	15.4123	41.5775	0.370688	-1.43172	0.000321
f26_litct	2570	5	60	0.2	1.8	9.50312	70.6052	0.134595	-2.8933	0.00000001
atg9a_rat	2232	7	60	0.3	1.8	15.3191	81.2972	0.188433	-2.40787	0.00000001
nceh1_bovin	2225	2	59	0.1	1.8	4.39065	80.1937	0.0547506	-4.19098	0.00000001
dnjb4_bovin	1589	3	59	0.1	1.8	9.22203	112.291	0.0821259	-3.60602	0.00000001
rl14_triei	781	9	59	0.4	1.8	56.2886	228.465	0.246378	-2.02106	0.000008
CK096_HUMANRecName	911	11	59	0.5	1.8	58.9798	195.863	0.301128	-1.73155	0.000061
acaca_bovin	4048	3	58	0.1	1.8	3.62001	43.3317	0.0835418	-3.58136	0.00000001
rs24_ictpu	1279	10	58	0.5	1.8	38.1908	137.144	0.278473	-1.84439	0.000028
catl1_canfa	1450	10	58	0.5	1.8	33.6869	120.97	0.278473	-1.84439	0.000028
ima7_mouse	2474	12	58	0.6	1.8	23.6925	70.9001	0.334167	-1.58136	0.000182
tp4a3_bovin	2162	13	58	0.6	1.8	29.3709	81.1317	0.362015	-1.46588	0.000354
rssa_danre	1180	1	57	0.0	1.7	4.13949	146.087	0.0283358	-5.14123	0.00000001
t53i2_mouse	2252	4	57	0.2	1.7	8.67602	76.5464	0.113343	-3.14123	0.00000001
basi_chick	2362	10	57	0.5	1.7	20.6799	72.9816	0.283358	-1.8193	0.000042
rl22_ruest	1381	11	57	0.5	1.7	38.907	124.824	0.311694	-1.6818	0.000091
rs20_rat	1520	13	57	0.6	1.7	41.7762	113.41	0.368366	-1.44079	0.000503
hnrdl_mouse	2470	13	57	0.6	1.7	25.7084	69.7905	0.368366	-1.44079	0.000503
rl31_parol	977	6	55	0.3	1.7	29.9976	170.25	0.176197	-2.50474	0.000001
cirbb_xenla	2422	6	55	0.3	1.7	12.1006	68.6763	0.176197	-2.50474	0.000001
pp2ba_rat	3035	11	55	0.5	1.7	17.7037	54.8053	0.323028	-1.63027	0.000194
bckd_mouse	1565	5	54	0.2	1.6	15.6058	104.351	0.14955	-2.7413	0.00000001
ip6k2_mouse	2851	5	54	0.2	1.6	8.56647	57.2816	0.14955	-2.7413	0.00000001
mltk_mouse	2757	9	53	0.4	1.6	15.9454	58.1376	0.274269	-1.86633	0.000064
rl34_danre	601	11	53	0.5	1.6	89.402	266.698	0.335218	-1.57683	0.000420
ate1_drome	4630	2	52	0.1	1.6	2.10998	33.9657	0.0621209	-4.00878	0.00000001
herc2_mouse	1647	6	52	0.3	1.6	17.7945	95.4834	0.186363	-2.42382	0.000004
rtn3_bovin	3312	8	52	0.4	1.6	11.7986	47.4823	0.248483	-2.00878	0.000028
hspb6_rat	1866	1	51	0.0	1.5	2.61769	82.6565	0.0316695	-4.98076	0.00000001
bag3_human	2386	7	51	0.3	1.5	14.3303	64.6425	0.221686	-2.17341	0.000017
ccni_human	1970	9	51	0.4	1.5	22.3154	78.2929	0.285025	-1.81084	0.000147
prr33_human	3793	8	49	0.4	1.5	10.3023	39.0689	0.263697	-1.92305	0.000097
cyc_danre	1322	8	48	0.4	1.5	29.5589	109.807	0.26919	-1.8933	0.000149
s61a1_danre	2324	8	48	0.4	1.5	16.8145	62.4631	0.26919	-1.8933	0.000149
irs2_human	2632	2	47	0.1	1.4	3.7117	54.0045	0.0687295	-3.86293	0.00000001
fa43a_human	2303	5	47	0.2	1.4	10.6049	61.7195	0.171824	-2.541	0.000005
rl23a_rat	653	7	47	0.3	1.4	52.3617	217.672	0.240553	-2.05557	0.000062
ppr27_mouse	1835	9	47	0.4	1.4	23.9572	77.4605	0.309283	-1.693	0.000474
ylat1_rat	2504	4	46	0.2	1.4	7.80288	55.5574	0.140447	-2.8319	0.000003
rl15_helpy	1409	8	46	0.4	1.4	27.7337	98.7336	0.280894	-1.8319	0.000221
rs10_triei	1360	1	45	0.0	1.4	3.59162	100.067	0.0358921	-4.80019	0.00000001
angl4_pig	2418	2	44	0.1	1.3	4.0402	55.0319	0.0734156	-3.76777	0.00000001
stat3_rat	3157	6	44	0.3	1.3	9.28337	42.1499	0.220247	-2.18281	0.000058
hs105_bovin	2890	5	43	0.2	1.3	8.45087	44.9976	0.187807	-2.41268	0.000035
nudt3_human	2018	3	42	0.1	1.3	7.26155	62.9429	0.115367	-3.11569	0.000002
dnjb1_bovin	2122	4	42	0.2	1.3	9.20754	59.858	0.153823	-2.70066	0.000011
elob_rat	1594	5	42	0.2	1.3	15.3218	79.6855	0.192279	-2.37873	0.000034
epas1_human	1818	5	42	0.2	1.3	13.434	69.8673	0.192279	-2.37873	0.000034
rs5_human	1207	6	42	0.3	1.3	24.2814	105.235	0.230735	-2.11569	0.000141
ell_human	1904	6	42	0.3	1.3	15.3927	66.7115	0.230735	-2.11569	0.000141
ppig_xentr	1951	5	41	0.2	1.2	12.5182	63.5543	0.196969	-2.34396	0.000053
prax_mouse	1528	1	39	0.0	1.2	3.19673	77.1897	0.0414139	-4.59374	0.00000001
4eb3l_danre	1218	6	39	0.3	1.2	24.0621	96.8357	0.248483	-2.00878	0.000332
mk06_chick	3175	6	39	0.3	1.2	9.23074	37.1483	0.248483	-2.00878	0.000332
atp5l_ponab	701	2	38	0.1	1.1	13.9361	163.94	0.0850075	-3.55627	0.000002
hcdh_pig	1275	5	38	0.2	1.1	19.1553	90.1346	0.212519	-2.23434	0.000209
srp54_mouse	2436	5	38	0.2	1.1	10.0259	47.1764	0.212519	-2.23434	0.000209
sdc4_human	2057	1	37	0.0	1.1	2.37462	54.3984	0.0436525	-4.51779	0.00000001
elof1_human	743	2	37	0.1	1.1	13.1483	150.602	0.087305	-3.51779	0.000003
prgc1_pig	3328	6	37	0.3	1.1	8.80637	33.623	0.261915	-1.93283	0.000777
143gb_xenla	1545	2	36	0.1	1.1	6.32311	70.4681	0.0897301	-3.47826	0.000005
prod_human	2233	2	36	0.1	1.1	4.37492	48.7565	0.0897301	-3.47826	0.000005
nrip1_mouse	2937	5	36	0.2	1.1	8.31563	37.0695	0.224325	-2.15634	0.000319
ti17a_human	1375	1	35	0.0	1.1	3.55244	76.981	0.0461469	-4.43762	0.000001
tbb4_xenla	1561	4	35	0.2	1.1	12.5166	67.8084	0.184588	-2.43762	0.000187
ei3jb_danre	1865	4	35	0.2	1.1	10.4764	56.7554	0.184588	-2.43762	0.000187
dnjc3_chick	2060	4	35	0.2	1.1	9.48466	51.383	0.184588	-2.43762	0.000187
rab1a_human	1564	2	34	0.1	1.0	6.24629	65.7447	0.0950084	-3.3958	0.000016
sar1b_bovin	2163	3	34	0.1	1.0	6.77476	47.538	0.142513	-2.81084	0.000057
pacs1_human	2373	3	34	0.1	1.0	6.17522	43.3311	0.142513	-2.81084	0.000057
amol2_danre	2472	3	34	0.1	1.0	5.92791	41.5957	0.142513	-2.81084	0.000057
ddx3_xenla	2694	4	34	0.2	1.0	7.25256	38.168	0.190017	-2.3958	0.000305
asb10_mouse	2783	4	34	0.2	1.0	7.02063	36.9474	0.190017	-2.3958	0.000305
keap1_ponab	1927	2	33	0.1	0.10	5.06964	51.7906	0.0978874	-3.35273	0.000015
hs90a_pig	3066	2	33	0.1	0.10	3.1863	32.5507	0.0978874	-3.35273	0.000015
trub_proma	1620	3	33	0.1	0.10	9.04556	61.6052	0.146831	-2.76777	0.000094
reep5_bovin	2908	4	33	0.2	0.10	6.71885	34.3193	0.195775	-2.35273	0.000292
acbg2_xenla	1666	2	32	0.1	0.10	5.86387	58.0889	0.100946	-3.30834	0.000025
canb1_rat	1359	4	32	0.2	0.10	14.377	71.2113	0.201893	-2.30834	0.000456
nat10_human	1349	1	31	0.0	0.9	3.62091	69.4973	0.0521014	-4.26254	0.000005
hs90b_danre	2712	2	31	0.1	0.9	3.60221	34.5693	0.104203	-3.26254	0.000041
f16b1_mouse	2544	1	30	0.0	0.9	1.92005	35.6634	0.0538381	-4.21523	0.000008
crem_canfa	2899	1	30	0.0	0.9	1.68493	31.2962	0.0538381	-4.21523	0.000008
klh30_mouse	1807	2	30	0.1	0.9	5.40631	50.209	0.107676	-3.21523	0.000069
ndl1a_danre	2220	3	30	0.1	0.9	6.60081	40.8683	0.161514	-2.63027	0.000250
smc5_takru	1901	1	29	0.0	0.9	2.56949	46.1354	0.0556946	-4.16632	0.000014
cryaa_allmi	1083	2	29	0.1	0.9	9.0205	80.9819	0.111389	-3.16632	0.000117
ctnl1_human	2971	3	28	0.1	0.8	4.93228	28.5019	0.173051	-2.53073	0.000636
tmub2_human	2268	2	27	0.1	0.8	4.30741	36.003	0.11964	-3.06323	0.000191
nr1d1_sheep	1757	2	26	0.1	0.8	5.56016	44.7528	0.124242	-3.00878	0.000311
k1c19_ponab	1579	1	25	0.0	0.8	3.09348	47.8824	0.0646057	-3.95219	0.000131
cox7r_human	1232	1	24	0.0	0.7	3.96477	58.914	0.0672976	-3.8933	0.000121
pepl_human	2428	1	24	0.0	0.7	2.01178	29.8938	0.0672976	-3.8933	0.000121
nr4a3_human	2860	1	24	0.0	0.7	1.7079	25.3784	0.0672976	-3.8933	0.000121
matk_brasy	1187	2	24	0.1	0.7	8.23016	61.1475	0.134595	-2.8933	0.000845
tim16_schpo	688	1	23	0.0	0.7	7.09971	101.102	0.0702236	-3.8319	0.000203
ar1_xenla	1326	1	23	0.0	0.7	3.68371	52.4569	0.0702236	-3.8319	0.000203
fmt_bovin	1127	1	22	0.0	0.7	4.33416	59.036	0.0734156	-3.76777	0.000344
marh5_human	2211	1	22	0.0	0.7	2.20923	30.0921	0.0734156	-3.76777	0.000344
kad3_bovin	2439	1	22	0.0	0.7	2.00271	27.279	0.0734156	-3.76777	0.000344
h2ax_danre	2050	1	21	0.0	0.6	2.38273	30.9802	0.0769115	-3.70066	0.000590

## Sheet: Degs_Skin CMA
DEGs- Skin C. macropomum
UNIGENES	Reads_Cma_Skin	Reads_TAM_Skin	Length	Norm_Cma_Skin	Norm_TAM_Skin	RPKM_Cma_SKIN	RPKM_TAM_SKIN	FoldChange (CMA/TAM)	Log2 Fold Change	Fisher (P Value)
rg190_drome	23	1	366	0.8	0.1	210.734	15.1253	13.9325	3.80038	0.000222
cc106_mouse	45	1	2040	1.5	0.1	73.9725	2.71366	27.2593	4.76868	0.00000001
ubig_ricty	27	1	1291	0.9	0.1	70.1335	4.28805	16.3556	4.03171	0.000044
kcrm_canfa	39	1	2393	1.3	0.1	54.6525	2.31336	23.6247	4.56222	0.00000001
ha1a_bovin	29	1	2428	0.10	0.1	40.0532	2.28001	17.5671	4.1348	0.000016
clus_cotja	27	1	2447	0.9	0.1	37.0014	2.26231	16.3556	4.03171	0.000044
ha2b_mouse	21	1	1929	0.7	0.1	36.5069	2.86981	12.721	3.66914	0.000614
ita11_mouse	23	1	2144	0.8	0.1	35.9742	2.58203	13.9325	3.80038	0.000222
ccl4_chick	24	1	2402	0.8	0.1	33.5063	2.30469	14.5383	3.86179	0.000229
kv404_human	31	1	3278	1.0	0.1	31.7132	1.6888	18.7786	4.23102	0.000009
mknk2_human	26	1	3139	0.9	0.1	27.776	1.76358	15.7498	3.97726	0.000075
dc1i1_bovin	21	1	2568	0.7	0.1	27.4228	2.15571	12.721	3.66914	0.000614
arrd3_human	23	1	2850	0.8	0.1	27.0627	1.94241	13.9325	3.80038	0.000222
myom1_human	30	1	4476	1.0	0.1	22.476	1.23679	18.1729	4.18371	0.000016
ryr1_human	22	1	12287	0.7	0.1	6.00433	0.450547	13.3268	3.73625	0.000367
nebu_human	26	1	19073	0.9	0.1	4.57133	0.290247	15.7498	3.97726	0.000075
crip1_human	26	2	644	0.9	0.1	135.387	17.1922	7.8749	2.97726	0.000580
dsa2b_torma	30	2	748	1.0	0.1	134.495	14.8018	9.08643	3.18371	0.000073
itln_oncmy	56	2	2100	1.9	0.1	89.4245	5.27226	16.9613	4.08418	0.00000001
mime_bovin	53	2	2324	1.8	0.1	76.4765	4.76409	16.0527	4.00474	0.00000001
trim4_human	41	2	1909	1.4	0.1	72.0221	5.79976	12.4181	3.63437	0.000001
pim2_danre	37	2	2074	1.2	0.1	59.8248	5.33835	11.2066	3.48628	0.000004
cbx4_mouse	25	2	1644	0.8	0.1	50.9948	6.73464	7.57202	2.92068	0.000545
lorf1_human	27	2	2072	0.9	0.1	43.698	5.34351	8.17778	3.03171	0.000340
txnip_pig	47	2	3677	1.6	0.1	42.864	3.01108	14.2354	3.83141	0.00000001
co6a6_mouse	79	2	6485	2.6	0.1	40.8512	1.70729	23.9276	4.5806	0.00000001
lec1_plaag	30	2	3030	1.0	0.1	33.2022	3.65404	9.08643	3.18371	0.000073
crp_human	73	3	1023	2.4	0.2	239.296	16.2342	14.7402	3.88168	0.00000001
trpf_ralpj	32	3	1118	1.1	0.2	95.9834	14.8548	6.46146	2.69186	0.000161
Y1245_BACANRecName	39	3	3082	1.3	0.2	42.4346	5.38858	7.8749	2.97726	0.000009
igs10_human	38	3	3013	1.3	0.2	42.2934	5.51199	7.67298	2.93979	0.000014
pai1_human	30	3	2772	1.0	0.2	36.2924	5.9912	6.05762	2.59875	0.000429
coga1_human	33	3	3591	1.1	0.2	30.8167	4.62479	6.66338	2.73625	0.000100
Y3427_DROMERecName	64	4	2127	2.1	0.2	100.902	10.4107	9.69219	3.27682	0.00000001
tva3_human	62	4	2636	2.1	0.2	78.8741	8.40041	9.38931	3.23102	0.00000001
tsp1_xenla	111	4	5169	3.7	0.2	72.0119	4.2839	16.8099	4.07124	0.00000001
ha1b_bovin	42	4	2683	1.4	0.2	52.4948	8.25326	6.3605	2.66914	0.000012
co5a2_mouse	48	4	3496	1.6	0.2	46.0424	6.33395	7.26914	2.86179	0.000001
agrf5_human	35	4	3942	1.2	0.2	29.7742	5.61732	5.30042	2.40611	0.000193
kv401_human	41	4	4649	1.4	0.2	29.5742	4.76307	6.20906	2.63437	0.000019
pgbm_human	61	5	2790	2.0	0.3	73.3185	9.92092	7.39029	2.88563	0.00000001
pol2_drome	42	5	1958	1.4	0.3	71.9324	14.1365	5.0884	2.34721	0.000057
rn213_human	37	5	2100	1.2	0.3	59.0841	13.1806	4.48264	2.16435	0.000336
lira3_human	37	5	2163	1.2	0.3	57.3632	12.7967	4.48264	2.16435	0.000336
co6a2_chick	49	5	4424	1.6	0.3	37.1423	6.25664	5.93647	2.5696	0.000004
Y1230_BACCRRecName	91	6	3930	3.1	0.3	77.6492	8.45171	9.18739	3.19965	0.00000001
tarsh_human	56	6	2526	1.9	0.3	74.3434	13.1493	5.65378	2.49922	0.000001
tsp2_bovin	72	6	3330	2.4	0.3	72.5064	9.97454	7.26914	2.86179	0.00000001
igkc_mouse	41	6	3705	1.4	0.3	37.1094	8.96498	4.13937	2.04941	0.000229
postn_human	140	7	3186	4.7	0.4	147.357	12.1629	12.1152	3.59875	0.00000001
co6a1_chick	56	7	4509	1.9	0.4	41.6482	8.59417	4.84609	2.27682	0.000003
echp_human	43	8	1024	1.4	0.4	140.817	43.249	3.25597	1.70309	0.000777
ctsr1_human	114	8	4478	3.8	0.4	85.3707	9.8899	8.63211	3.10971	0.00000001
cema_adica	95	9	2760	3.2	0.5	115.426	18.0518	6.39415	2.67675	0.00000001
YMD2_CAEELRecName	107	9	3114	3.6	0.5	115.227	15.9996	7.20184	2.84836	0.00000001
pro_adeo7	154	10	4537	5.2	0.6	113.826	12.2016	9.32873	3.22168	0.00000001
sprc_cotja	203	11	2921	6.8	0.6	233.052	20.8472	11.1791	3.48273	0.00000001
pol5_drome	77	12	1737	2.6	0.7	148.655	38.2444	3.88697	1.95865	0.000001
clm6_human	66	12	3279	2.2	0.7	67.4979	20.2594	3.33169	1.73625	0.000020
pol3_drome	94	13	2600	3.2	0.7	121.239	27.6794	4.38012	2.13097	0.00000001
tagl_bovin	67	13	2537	2.2	0.7	88.561	28.3667	3.122	1.64247	0.000040
yg31b_yeast	78	13	3635	2.6	0.7	71.9579	19.7982	3.63457	1.86179	0.000001
co1a2_oncmy	237	14	5393	7.9	0.8	147.369	14.3709	10.2547	3.35821	0.00000001
tf27_schpo	84	14	2367	2.8	0.8	119.006	32.7428	3.63457	1.86179	0.000001
tf212_schpo	111	14	3278	3.7	0.8	113.554	23.6431	4.80283	2.26388	0.00000001
K1958_HUMANRecName	66	15	2525	2.2	0.8	87.6538	32.8864	2.66535	1.41433	0.000219
coca1_human	110	16	6763	3.7	0.9	54.5433	13.0968	4.16461	2.05818	0.00000001
a33_plewa	77	17	2752	2.6	0.9	93.8275	34.1969	2.74374	1.45615	0.000044
tva1_rabit	68	17	2748	2.3	0.9	82.9813	34.2467	2.42305	1.27682	0.000687
dpom_neucs	163	19	6230	5.5	1.1	87.738	16.8831	5.1968	2.37762	0.00000001
cd22_mouse	91	20	1799	3.1	1.1	169.628	61.5439	2.75622	1.46269	0.000008
v2r1_mouse	76	20	1946	2.5	1.1	130.966	56.8949	2.3019	1.20282	0.000466
ysm6_caeel	115	23	1952	3.9	1.3	197.563	65.228	3.02881	1.59875	0.00000001
focb_ecoli	105	25	3090	3.5	1.4	113.951	44.7886	2.5442	1.34721	0.000007
ymd3_caeel	299	27	4463	10.0	1.5	224.663	33.4906	6.70825	2.74594	0.00000001
yi31b_yeast	95	27	3386	3.2	1.5	94.0859	44.1431	2.13138	1.09179	0.000343
myss_cypca	183	27	7110	6.1	1.5	86.3117	21.0223	4.10572	2.03763	0.00000001
sn_mouse	142	29	3370	4.8	1.6	141.301	47.6381	2.96614	1.56859	0.00000001
tf211_schpo	100	30	2887	3.4	1.7	116.156	57.5255	2.01921	1.01379	0.000531
titin_mouse	237	30	49961	7.9	1.7	15.9076	3.32412	4.78552	2.25868	0.00000001
tf21_schpo	127	31	2150	4.3	1.7	198.086	79.8196	2.48167	1.31131	0.000001
co1a1_cynpy	894	35	5865	29.10	1.9	511.161	33.0359	15.4729	3.95167	0.00000001
peg10_human	211	36	2762	7.1	1.10	256.181	72.1547	3.55044	1.828	0.00000001
zbed4_human	168	36	5414	5.6	1.10	104.059	36.8104	2.82689	1.49922	0.00000001
ctsr3_human	124	36	6524	4.2	1.10	63.7376	30.5474	2.08651	1.06109	0.000056
co6a3_chick	944	48	9460	31.7	2.7	334.633	28.089	11.9133	3.5745	0.00000001
rini_rat	179	51	2980	6.0	2.8	201.43	94.7414	2.12611	1.08821	0.000001
cfdp2_bovin	291	63	5200	9.8	3.5	187.663	67.0692	2.79804	1.48442	0.00000001
lin1_nycco	324	75	3533	10.9	4.2	307.531	117.518	2.61689	1.38785	0.00000001
rtxe_drome	376	93	3406	12.6	5.1	370.196	151.156	2.4491	1.29225	0.00000001
nlrc3_human	346	101	4217	11.6	5.6	275.144	132.588	2.07518	1.05324	0.00000001
pol_fenv1	384	104	3363	12.9	5.8	382.906	171.196	2.23666	1.16135	0.00000001
ytx2_xenla	450	116	5064	15.1	6.4	297.994	126.809	2.34994	1.23262	0.00000001
lorf2_human	650	181	3900	21.8	10.0	558.903	256.921	2.17539	1.12127	0.00000001
rtjk_drome	856	186	5507	28.7	10.3	521.251	186.975	2.78781	1.47913	0.00000001

## Sheet: Degs_Skin Tambacu
DEGs_ Skin Tambacu
UNIGENES	Reads_Cma_Skin	Reads_TAM_Skin	Length	Norm_Cma_Skin	Norm_TAM_Skin	RPKM_Cma_SKIN	RPKM_TAM_SKIN	FoldChange (CMA/TAM)	Log2 Fold Change	Fisher (P Value)
nadd_acic1	1	29	1031	0.0	1.6	3.25259	155.713	0.0208883	-5.58116	0.00000001
k1c19_ponab	1	43	1579	0.0	2.4	2.12376	150.755	0.0140875	-6.14944	0.00000001
cytb_pantr	1	21	994	0.0	1.2	3.37366	116.955	0.0288458	-5.11549	0.00000001
ret4a_oncmy	1	16	910	0.0	0.9	3.68508	97.334	0.0378601	-4.72318	0.000002
klf5_mouse	1	26	1741	0.0	1.4	1.92615	82.6724	0.0232985	-5.42362	0.00000001
tpx2_bovin	1	11	776	0.0	0.6	4.32142	78.4724	0.0550693	-4.18261	0.000173
ikbz_human	1	19	1389	0.0	1.1	2.41427	75.7247	0.0318822	-4.9711	0.00000001
mal_canfa	1	13	1039	0.0	0.7	3.22755	69.265	0.0465971	-4.42362	0.000028
hgp3_haein	1	11	1045	0.0	0.6	3.20901	58.2723	0.0550693	-4.18261	0.000173
abl2_human	1	16	1701	0.0	0.9	1.97144	52.0717	0.0378601	-4.72318	0.000002
aste1_danre	1	17	2129	0.0	0.9	1.57512	44.2038	0.035633	-4.81064	0.000001
2a5e_mouse	1	11	1459	0.0	0.6	2.29844	41.7372	0.0550693	-4.18261	0.000173
tba1b_rat	1	10	1409	0.0	0.6	2.38	39.2894	0.0605762	-4.04511	0.000422
ctnd1_human	1	12	1876	0.0	0.7	1.78754	35.4107	0.0504802	-4.30814	0.000070
ate1_drome	1	27	4630	0.0	1.5	0.724281	32.2826	0.0224356	-5.47806	0.00000001
1433b_rat	1	12	2274	0.0	0.7	1.47468	29.213	0.0504802	-4.30814	0.000070
spf27_xentr	2	12	722	0.1	0.7	9.28925	92.009	0.10096	-3.30814	0.000322
aqp3_mouse	2	32	2194	0.1	1.8	3.0569	80.742	0.0378601	-4.72318	0.00000001
ctna1_human	2	15	1048	0.1	0.8	6.39966	79.2348	0.0807682	-3.63007	0.000025
nrg1_human	2	12	1119	0.1	0.7	5.9936	59.3659	0.10096	-3.30814	0.000322
hlaf_human	2	15	1567	0.1	0.8	4.28005	52.9918	0.0807682	-3.63007	0.000025
pepl_human	2	23	2428	0.1	1.3	2.76229	52.4403	0.0526749	-4.24674	0.00000001
st14_human	2	18	2047	0.1	0.10	3.27642	48.6789	0.0673069	-3.8931	0.000002
levs_lacsn	2	11	1330	0.1	0.6	5.04274	45.7854	0.110139	-3.18261	0.000736
pygb_human	2	16	1992	0.1	0.9	3.36689	44.4648	0.0757202	-3.72318	0.000011
fa83g_human	2	13	1718	0.1	0.7	3.90387	41.8896	0.0931941	-3.42362	0.000139
ddx5_pantr	2	11	1501	0.1	0.6	4.46825	40.5694	0.110139	-3.18261	0.000736
tba_notvi	2	12	1697	0.1	0.7	3.95217	39.1458	0.10096	-3.30814	0.000322
rhou_mouse	2	14	2257	0.1	0.8	2.97157	34.3386	0.0865374	-3.53053	0.000060
bicd2_human	2	17	3150	0.1	0.9	2.12916	29.8761	0.0712661	-3.81064	0.000004
ion3_carau	3	90	2035	0.1	4.10	4.94362	244.83	0.0201921	-5.63007	0.00000001
rex_stre4	3	14	701	0.1	0.8	14.3513	110.56	0.129806	-2.94557	0.000219
cap1_bovin	3	23	1716	0.1	1.3	5.86262	74.1988	0.0790124	-3.66178	0.00000001
s10ae_human	3	18	1681	0.1	0.10	5.98469	59.2776	0.10096	-3.30814	0.000008
smc1a_mouse	3	13	1301	0.1	0.7	7.73271	55.3162	0.139791	-2.83865	0.000483
epha7_mouse	3	15	1709	0.1	0.8	5.88664	48.5887	0.121152	-3.04511	0.000099
klf2_human	3	13	1935	0.1	0.7	5.1991	37.1919	0.139791	-2.83865	0.000483
dsg4_mouse	4	28	1993	0.1	1.6	6.7304	77.7744	0.0865374	-3.53053	0.00000001
chlb_lepby	4	14	1042	0.1	0.8	12.873	74.3783	0.173075	-2.53053	0.000841
epgn_chick	4	16	1567	0.1	0.9	8.5601	56.5245	0.15144	-2.72318	0.000219
fosl1_human	4	19	2005	0.1	1.1	6.69012	52.4596	0.127529	-2.9711	0.000014
vp13a_mouse	4	14	1514	0.1	0.8	8.85976	51.1904	0.173075	-2.53053	0.000841
ical_sheep	4	27	3971	0.1	1.5	3.37791	37.64	0.0897425	-3.47806	0.00000001
1433z_chick	5	52	2381	0.2	2.9	7.04204	120.901	0.0582463	-4.10169	0.00000001
nuod_barbk	5	24	1367	0.2	1.3	12.2656	97.1916	0.1262	-2.98621	0.000001
pkp1_mouse	5	59	3398	0.2	3.3	4.9344	96.1202	0.0513357	-4.28389	0.00000001
pa24c_human	5	34	2035	0.2	1.9	8.23936	92.4912	0.0890826	-3.48871	0.00000001
actn1_bovin	5	19	1158	0.2	1.1	14.4794	90.8304	0.159411	-2.64918	0.000054
cpns1_rat	5	19	1217	0.2	1.1	13.7774	86.4269	0.159411	-2.64918	0.000054
skt_human	5	17	1175	0.2	0.9	14.2699	80.0935	0.178165	-2.48871	0.000216
tgm5_human	5	17	1381	0.2	0.9	12.1413	68.1461	0.178165	-2.48871	0.000216
ahnk2_human	5	15	1223	0.2	0.8	13.7098	67.897	0.201921	-2.30814	0.000866
tbb_parli	5	16	1543	0.2	0.9	10.8666	57.4037	0.189301	-2.40125	0.000434
arc1a_mouse	5	17	1654	0.2	0.9	10.1373	56.8983	0.178165	-2.48871	0.000216
k1c1_carau	6	120	1992	0.2	6.6	10.1007	333.486	0.0302881	-5.04511	0.00000001
prof2_human	6	24	1276	0.2	1.3	15.7684	104.123	0.15144	-2.72318	0.000003
klf4_mouse	6	23	1637	0.2	1.3	12.2911	77.7795	0.158025	-2.66178	0.000007
perp_human	6	23	1783	0.2	1.3	11.2846	71.4106	0.158025	-2.66178	0.000007
ccl28_mouse	6	18	1410	0.2	0.10	14.2699	70.6707	0.201921	-2.30814	0.000410
plst_crigr	6	22	2093	0.2	1.2	9.61325	58.1888	0.165208	-2.59765	0.000014
ctr1_human	6	18	4243	0.2	0.10	4.74205	23.4847	0.201921	-2.30814	0.000410
epcam_macmu	7	41	1380	0.2	2.3	17.0101	164.472	0.103423	-3.27337	0.00000001
anxa2_human	7	29	1841	0.2	1.6	12.7506	87.2028	0.146218	-2.7738	0.00000001
cof2_chick	8	36	1729	0.3	1.10	15.5161	115.264	0.134614	-2.8931	0.00000001
fa83h_danre	8	25	1549	0.3	1.4	17.3191	89.3459	0.193844	-2.36703	0.000013
vmp1_danre	8	33	2049	0.3	1.8	13.0929	89.1575	0.146851	-2.76757	0.00000001
cadh1_human	8	43	2733	0.3	2.4	9.81609	87.0993	0.1127	-3.14944	0.00000001
h2ax_danre	8	22	2050	0.3	1.2	13.0865	59.4094	0.220277	-2.18261	0.000093
hsp7c_rat	8	27	3501	0.3	1.5	7.66277	42.6931	0.179485	-2.47806	0.000004
loxe3_mouse	8	22	3280	0.3	1.2	8.17907	37.1309	0.220277	-2.18261	0.000093
selu_psyin	9	20	1014	0.3	1.1	29.7641	109.189	0.272593	-1.87518	0.000820
myof_xentr	9	27	1477	0.3	1.5	20.4338	101.197	0.201921	-2.30814	0.000007
pgh2_rat	9	24	1448	0.3	1.3	20.8431	91.7548	0.227161	-2.13821	0.000082
mdh_straw	9	22	1350	0.3	1.2	22.3561	90.2142	0.247812	-2.01268	0.000258
mucb1_xenla	9	24	1546	0.3	1.3	19.5219	85.9385	0.227161	-2.13821	0.000082
spt6h_danre	9	24	2079	0.3	1.3	14.517	63.9062	0.227161	-2.13821	0.000082
ef2_chick	9	37	3807	0.3	2.0	7.92771	53.8028	0.147347	-2.76271	0.00000001
hs90b_danre	9	23	2712	0.3	1.3	11.1286	46.9488	0.237037	-2.07681	0.000145
yidz_ecoli	10	59	685	0.3	3.3	48.955	476.812	0.102671	-3.28389	0.00000001
plak_xenla	10	43	3061	0.3	2.4	10.9553	77.7663	0.140875	-2.82751	0.00000001
lmo7_human	10	30	2475	0.3	1.7	13.5492	67.1015	0.201921	-2.30814	0.000002
lamb3_human	10	22	1868	0.3	1.2	17.9519	65.1976	0.275346	-1.86068	0.000420
lamc2_human	11	23	3165	0.4	1.3	11.6549	40.2291	0.289712	-1.78731	0.000547
cldy_danre	12	35	1735	0.4	1.9	23.1937	111.675	0.20769	-2.2675	0.00000001
nat10_human	12	24	1349	0.4	1.3	29.8303	98.4885	0.302881	-1.72318	0.000480
y258_haein	12	26	1714	0.4	1.4	23.4779	83.9747	0.279582	-1.83865	0.000155
if5a1_rabit	12	24	2956	0.4	1.3	13.6133	44.9462	0.302881	-1.72318	0.000480
c1ql2_human	13	68	1381	0.4	3.8	31.5673	272.585	0.115807	-3.1102	0.00000001
vein_drome	13	44	1043	0.4	2.4	41.7972	233.536	0.178975	-2.48217	0.00000001
itb4_mouse	13	82	4422	0.4	4.5	9.85854	102.655	0.0960354	-3.38029	0.00000001
syne2_human	13	40	4866	0.4	2.2	8.95899	45.5066	0.196873	-2.34467	0.00000001
h33_rat	14	33	1938	0.5	1.8	24.2249	94.2641	0.25699	-1.96022	0.000007
fosl2_chick	14	32	2108	0.5	1.8	22.2713	84.036	0.265021	-1.91582	0.000021
desp_human	16	241	2927	0.5	13.3	18.331	455.806	0.0402166	-4.63607	0.00000001
ita6_human	16	63	2155	0.5	3.5	24.8978	161.838	0.153844	-2.70046	0.00000001
dsc2_mouse	16	34	3467	0.5	1.9	15.4758	54.2889	0.285064	-1.81064	0.000025
apoeb_danre	17	34	1476	0.6	1.9	38.6234	127.52	0.302881	-1.72318	0.000034
rl13_ricpr	17	29	1516	0.6	1.6	37.6043	105.897	0.355102	-1.4937	0.000646
emp2_bovin	18	55	1840	0.6	3.0	32.8052	165.474	0.198249	-2.33461	0.00000001
pkp3_bovin	18	65	3592	0.6	3.6	16.8044	100.176	0.167749	-2.57562	0.00000001
dsg2_mouse	20	47	4830	0.7	2.6	13.8858	53.8687	0.257771	-1.95584	0.00000001
myh9_mouse	21	83	5490	0.7	4.6	12.8273	83.6935	0.153265	-2.7059	0.00000001
can2_rabit	22	45	1754	0.7	2.5	42.0611	142.026	0.29615	-1.7556	0.000002
h3_drome	22	44	1734	0.7	2.4	42.5463	140.472	0.302881	-1.72318	0.000003
k1c13_oncmy	24	252	1687	0.8	13.10	47.7072	826.935	0.0576916	-4.11549	0.00000001
lama3_mouse	24	44	4386	0.8	2.4	18.3498	55.5354	0.330416	-1.59765	0.000008
s10i_ictpu	27	95	809	0.9	5.3	111.919	650.072	0.172164	-2.53815	0.00000001
flna_human	30	75	7136	1.0	4.2	14.0979	58.1825	0.242305	-2.04511	0.00000001
prof1_bovin	37	64	652	1.2	3.5	190.301	543.399	0.350206	-1.51372	0.00000001
anxa1_ponab	45	56	1568	1.5	3.1	96.2397	197.71	0.486773	-1.03868	0.000421
coha1_human	47	197	5909	1.6	10.9	26.673	184.56	0.144522	-2.79064	0.00000001
cyb_clafc	54	148	3246	1.8	8.2	55.787	252.406	0.221021	-2.17774	0.00000001
actb_cypca	80	112	1809	2.7	6.2	148.299	342.741	0.432687	-1.2086	0.00000001
plec_mouse	93	158	9269	3.1	8.7	33.6464	94.3649	0.356556	-1.4878	0.00000001
k2c8_danre	135	753	2829	4.5	41.7	160.025	1473.49	0.108603	-3.20287	0.00000001
